# Supplementary material for: Transcriptomic prey‐capture responses in convergently evolved carnivorous pitcher plants
Source: New Phytol. 2025 Dec 17;249(5):2559–73. doi: 10.1111/nph.70848 (PMC12873510; doi:10.1111/nph.70848)
Supplement: Supplementary file 3 — Table S2 Results of differential gene expression analysis across pitcher tissues in Cephalotus follicularis. [file NPH-249-2559-s008.xlsx]

## Sheet: Sheet1
New Phytologist Supporting Information
Article title: Transcriptomic prey-capture responses in convergently evolved carnivorous pitcher plants.
Authors: Takanori Wakatake, Kenji Fukushima
Article acceptance date: 22 November 2025

## Sheet: Table_S2
gene_id	m.value_KEL	q.value_KEL	estimatedDEG_KEL	m.value_LID	q.value_LID	estimatedDEG_LID	m.value_LWP	q.value_LWP	estimatedDEG_LWP	m.value_NEC	q.value_NEC	estimatedDEG_NEC	m.value_PET	q.value_PET	estimatedDEG_PET	m.value_UPP	q.value_UPP	estimatedDEG_UPP
Cephalotus_follicularis_Cfol-v3-00004	0.0685093	0.697403	0	0.0705746	0.534488	0	0.116865	0.236256	0	0.151302	0.174619	0	0.188374	0.305862	0	-0.0128865	0.915269	0
Cephalotus_follicularis_Cfol-v3-00010	-0.405239	0.9796	0	-0.792285	0.685979	0	0.388756	0.843008	0	3.62995	0.10288	0	2.04658	0.316908	0	-1.00798	0.554509	0
Cephalotus_follicularis_Cfol-v3-00015	-0.22627	0.181831	0	-0.0842269	0.536547	0	-0.163744	0.0787758	0	-0.225222	0.10542	0	-0.00672552	0.977213	0	-0.235333	0.0264221	1
Cephalotus_follicularis_Cfol-v3-00020	0.489615	0.888845	0	-0.458679	0.850504	0	1.33092	0.450156	0	0.297619	0.922124	0	0.586552	0.861875	0	1.28194	0.507778	0
Cephalotus_follicularis_Cfol-v3-00021	-0.357209	0.525646	0	0.959369	0.69875	0	0.985801	0.201823	0	-3.28839	0.124775	0	1.65302	0.28629	0	-2.39656	0.28141	0
Cephalotus_follicularis_Cfol-v3-00023	1.08586	0.629715	0	0.602833	0.778375	0	1.07797	0.310445	0	0.981024	0.455673	0	1.53044	0.296567	0	0.348882	0.830747	0
Cephalotus_follicularis_Cfol-v3-00024	-0.117366	0.671355	0	-0.200345	0.27693	0	-0.338978	0.0153157	1	-0.202996	0.274715	0	-0.229402	0.490901	0	-0.497768	0.0295168	1
Cephalotus_follicularis_Cfol-v3-00027	2.93194	0.273713	0	1.29391	0.111275	0	2.15392	0.0440172	1	0.361634	0.768543	0	0.970037	0.561179	0	0.546841	0.680188	0
Cephalotus_follicularis_Cfol-v3-00029	-0.7505	0.525646	0	3.78549	0.132088	0	1.22457	0.542166	0	-1.48398	0.481074	0	1.74145	0.526906	0	2.7811	0.0661286	0
Cephalotus_follicularis_Cfol-v3-00030	0.210158	0.919135	0	0.941137	0.337896	0	-0.822836	0.369305	0	-0.429172	0.770748	0	-0.0723436	0.965296	0	0.315471	0.666199	0
Cephalotus_follicularis_Cfol-v3-00031	-0.625927	0.518861	0	-0.121288	0.91595	0	-0.827972	0.0730246	0	0.0919499	0.92075	0	-0.506504	0.630087	0	-0.115159	0.883389	0
Cephalotus_follicularis_Cfol-v3-00035	-0.553612	0.00919989	1	-0.242371	0.115723	0	-0.153375	0.317702	0	-0.34014	0.0180284	1	-0.0158607	0.94553	0	-0.452054	0.00962715	1
Cephalotus_follicularis_Cfol-v3-00036	2.05033	0.220109	0	1.11114	0.521185	0	1.84247	0.258209	0	0.697021	0.722034	0	4.08702	0.158571	0	-0.231607	0.909215	0
Cephalotus_follicularis_Cfol-v3-00037	1.00945	0.000439406	1	0.711927	0.000446402	1	0.872079	2.13461e-05	1	0.989937	1.33813e-05	1	0.573221	0.0619735	0	1.13888	1.51693e-06	1
Cephalotus_follicularis_Cfol-v3-00038	0.458045	0.128943	0	0.682636	0.0648491	0	0.80031	0.00273876	1	0.696623	0.00793008	1	0.30341	0.541539	0	0.706473	0.00162976	1
Cephalotus_follicularis_Cfol-v3-00039	0.00993747	0.973767	0	-0.277944	0.94297	0	2.07973	0.159767	0	0.333646	0.826102	0	-3.54379	0.190679	0	2.20602	0.164184	0
Cephalotus_follicularis_Cfol-v3-00040	-2.81164	0.252569	0	0.460572	0.810076	0	1.60151	0.273727	0	-0.507671	0.266267	0	-0.672043	0.412083	0	-0.494833	0.40618	0
Cephalotus_follicularis_Cfol-v3-00042	0.0188587	0.92299	0	-0.0104815	0.947624	0	-0.105249	0.450156	0	-0.0325609	0.820734	0	-0.0924087	0.526906	0	-0.134501	0.268981	0
Cephalotus_follicularis_Cfol-v3-00050	-0.442408	0.152611	0	0.0580565	0.834378	0	-0.0762357	0.824876	0	-0.358665	0.269513	0	-0.199198	0.530273	0	-0.570856	0.0127251	1
Cephalotus_follicularis_Cfol-v3-00051	-0.0170851	0.962609	0	-0.337981	0.0485061	1	-0.620943	0.000325601	1	-0.599769	0.0023268	1	-0.421641	0.080155	0	-0.579525	0.00427972	1
Cephalotus_follicularis_Cfol-v3-00052	-0.092917	0.576225	0	-0.0705372	0.646311	0	0.0487839	0.583787	0	0.119486	0.23459	0	-0.0561765	0.74658	0	0.094648	0.373314	0
Cephalotus_follicularis_Cfol-v3-00053	-0.886462	0.0388492	1	-0.318244	0.3249	0	-0.822037	0.00571767	1	-0.861971	0.0114904	1	0.251184	0.457326	0	-0.85771	0.0194667	1
Cephalotus_follicularis_Cfol-v3-00058	0.619384	0.798338	0	-0.374993	0.775553	0	0.385188	0.724863	0	-1.05384	0.327223	0	-1.12077	0.382938	0	-0.464475	0.676818	0
Cephalotus_follicularis_Cfol-v3-00059	-2.17912	0.197494	0	-0.53202	0.756489	0	-0.830065	0.578268	0	-0.743209	0.308053	0	-0.442519	0.575732	0	-0.633595	0.591942	0
Cephalotus_follicularis_Cfol-v3-00060	0.325519	0.0743294	0	0.294357	0.0476734	1	0.332937	0.0084129	1	0.272927	0.0468748	1	0.261506	0.189645	0	0.210913	0.0812454	0
Cephalotus_follicularis_Cfol-v3-00061	-0.169399	0.349964	0	0.0623077	0.685785	0	-0.120604	0.382253	0	-0.0460078	0.690959	0	0.307305	0.0636383	0	-0.169694	0.148562	0
Cephalotus_follicularis_Cfol-v3-00063	-0.510803	0.0630892	0	-0.55916	0.0386749	1	-1.05666	0.000254473	1	-1.18565	0.00308226	1	-1.2515	0.0309099	1	-0.984848	0.00157962	1
Cephalotus_follicularis_Cfol-v3-00065	1.29381	0.000344742	1	0.941072	0.000179252	1	1.9163	3.07807e-07	1	1.02991	5.66823e-05	1	0.670562	0.0791741	0	1.12161	8.10668e-06	1
Cephalotus_follicularis_Cfol-v3-00074	-2.0506	0.354951	0	-0.566176	0.578535	0	0.0263153	0.964907	0	-0.342984	0.681252	0	-0.367945	0.868227	0	-0.51271	0.533762	0
Cephalotus_follicularis_Cfol-v3-00079	-1.09953	0.649807	0	-2.03547	0.317173	0	2.01291	0.21033	0	-2.07841	0.133514	0	-0.549135	0.844936	0	-0.360734	0.800922	0
Cephalotus_follicularis_Cfol-v3-00081	0.0918791	0.647976	0	0.00338123	0.986795	0	-0.0600159	0.739257	0	-0.197329	0.187715	0	-0.254421	0.256677	0	-0.114406	0.4836	0
Cephalotus_follicularis_Cfol-v3-00082	0.147135	0.491973	0	-0.0516772	0.764869	0	0.0556955	0.723127	0	0.13903	0.267933	0	0.0616956	0.774678	0	0.264358	0.0616461	0
Cephalotus_follicularis_Cfol-v3-00083	0.0717434	0.735305	0	0.145446	0.259418	0	0.254519	0.0390181	1	0.160399	0.266958	0	0.228392	0.308046	0	0.329336	0.00279039	1
Cephalotus_follicularis_Cfol-v3-00085	-0.297559	0.616499	0	0.168183	0.742564	0	-0.282281	0.387684	0	0.308683	0.500043	0	-0.368009	0.520158	0	-0.040535	0.922149	0
Cephalotus_follicularis_Cfol-v3-00090	0.535035	0.00604899	1	0.404518	0.016251	1	0.83524	1.33671e-05	1	0.671919	0.00124094	1	0.20127	0.341627	0	0.544977	0.00136635	1
Cephalotus_follicularis_Cfol-v3-00091	0.145221	0.431333	0	0.157275	0.402601	0	0.347914	0.0226501	1	0.538499	0.00165408	1	-0.407646	0.107647	0	0.235655	0.141806	0
Cephalotus_follicularis_Cfol-v3-00092	-0.0103869	0.97028	0	0.0719163	0.734298	0	0.218971	0.157606	0	0.170724	0.302429	0	-0.0608295	0.813992	0	0.11193	0.495834	0
Cephalotus_follicularis_Cfol-v3-00093	0.592371	0.00163706	1	0.519737	0.00732145	1	1.04809	1.51709e-06	1	0.860466	8.85568e-05	1	-0.0159346	0.945592	0	0.686993	0.000168857	1
Cephalotus_follicularis_Cfol-v3-00094	0.285767	0.0983002	0	0.0154428	0.907145	0	0.144945	0.144909	0	0.262906	0.0103063	1	0.0721644	0.590529	0	0.100907	0.373505	0
Cephalotus_follicularis_Cfol-v3-00095	0.119644	0.411221	0	0.151904	0.344675	0	0.19282	0.0987338	0	0.354758	0.0209189	1	-0.0578383	0.721973	0	0.153316	0.278979	0
Cephalotus_follicularis_Cfol-v3-00100	1.11836	0.000302409	1	0.545918	0.0426724	1	1.2726	5.04912e-06	1	0.769808	0.00320272	1	0.325032	0.315562	0	0.826424	0.00144689	1
Cephalotus_follicularis_Cfol-v3-00101	0.0604357	0.715046	0	0.0258867	0.848672	0	0.210996	0.0568501	0	0.295236	0.0219448	1	-0.120295	0.407879	0	0.246622	0.0209641	1
Cephalotus_follicularis_Cfol-v3-00102	0.288524	0.235663	0	0.0460778	0.847595	0	0.145457	0.375058	0	0.305223	0.115332	0	-0.0511235	0.87713	0	0.14311	0.3477	0
Cephalotus_follicularis_Cfol-v3-00103	0.344058	0.138681	0	0.085602	0.627023	0	0.30064	0.0339723	1	0.298174	0.0527193	0	-0.109861	0.547655	0	0.153534	0.293686	0
Cephalotus_follicularis_Cfol-v3-00104	-0.146602	0.598048	0	-0.231217	0.214727	0	-0.110409	0.450156	0	-0.526663	0.00628047	1	-0.0638751	0.893357	0	-0.291481	0.0435004	1
Cephalotus_follicularis_Cfol-v3-00105	0.634467	0.00387604	1	0.401604	0.0164234	1	0.672167	0.000125902	1	0.741876	0.000287644	1	0.227964	0.2345	0	0.581788	0.000206515	1
Cephalotus_follicularis_Cfol-v3-00106	0.410281	0.316082	0	-0.0753539	0.816688	0	-0.0530411	0.828571	0	-0.0447913	0.860117	0	-0.20847	0.543487	0	0.112634	0.627086	0
Cephalotus_follicularis_Cfol-v3-00108	0.383287	0.0791012	0	0.409619	0.00250164	1	0.609977	5.67342e-05	1	0.508532	0.000957216	1	0.241308	0.232903	0	0.448402	0.000167822	1
Cephalotus_follicularis_Cfol-v3-00111	0.0800072	0.776484	0	-0.0346121	0.917292	0	0.310379	0.145839	0	0.0463069	0.82697	0	-0.328238	0.244874	0	0.220249	0.254513	0
Cephalotus_follicularis_Cfol-v3-00113	-0.426034	0.153945	0	-0.421757	0.0429741	1	-0.843751	2.81473e-05	1	-0.782008	0.000667105	1	-0.755477	0.020604	1	-0.938041	6.12499e-06	1
Cephalotus_follicularis_Cfol-v3-00114	-2.31267	0.262882	0	-1.6329	0.501715	0	-3.06921	0.0787758	0	-0.900721	0.455673	0	-0.135647	0.96314	0	1.06175	0.207247	0
Cephalotus_follicularis_Cfol-v3-00115	2.86946	0.195264	0	3.30149	0.0832675	0	-3.59405	0.0136052	1	0.428149	0.896331	0	-0.892586	0.731129	0	1.65364	0.385688	0
Cephalotus_follicularis_Cfol-v3-00116	-0.344702	0.556791	0	0.211117	0.666011	0	-0.590517	0.04142	1	-0.344873	0.258116	0	-0.0059472	0.994855	0	-0.523831	0.164673	0
Cephalotus_follicularis_Cfol-v3-00117	-1.02389	0.294365	0	-0.293467	0.478703	0	-0.120897	0.751085	0	-0.45038	0.20672	0	-0.265657	0.535309	0	-0.36846	0.320572	0
Cephalotus_follicularis_Cfol-v3-00118	-0.289621	0.200073	0	-0.111512	0.578589	0	-0.245787	0.0399297	1	-0.14746	0.295071	0	-0.0668911	0.752393	0	-0.259812	0.0392915	1
Cephalotus_follicularis_Cfol-v3-00122	0.265633	0.312221	0	0.126688	0.635959	0	0.392146	0.0489636	1	0.299224	0.271328	0	0.339263	0.286695	0	0.323339	0.0827994	0
Cephalotus_follicularis_Cfol-v3-00123	-0.268529	0.256116	0	-0.0383295	0.860302	0	0.138874	0.394679	0	0.162873	0.422122	0	-0.0945779	0.628413	0	-0.0735524	0.685559	0
Cephalotus_follicularis_Cfol-v3-00124	0.394653	0.0226947	1	0.239409	0.107566	0	0.568411	7.36139e-05	1	0.476616	0.00184658	1	0.16184	0.389695	0	0.365156	0.00130605	1
Cephalotus_follicularis_Cfol-v3-00125	-0.97069	0.389088	0	-0.1263	0.886218	0	-0.498318	0.238722	0	-0.543215	0.315183	0	0.473441	0.436601	0	-0.734946	0.0150594	1
Cephalotus_follicularis_Cfol-v3-00128	0.496716	0.0206553	1	0.226293	0.146037	0	0.708871	4.48112e-05	1	0.692043	0.000153987	1	0.2769	0.105944	0	0.536458	9.66792e-05	1
Cephalotus_follicularis_Cfol-v3-00129	-0.177393	0.397074	0	-0.0682891	0.664451	0	0.0958185	0.450156	0	0.0775196	0.524155	0	-0.137015	0.472812	0	-0.0764501	0.489477	0
Cephalotus_follicularis_Cfol-v3-00130	-0.125212	0.402228	0	-0.13149	0.459625	0	0.106909	0.393716	0	-0.050795	0.700698	0	-0.521383	0.0127036	1	-0.195923	0.0673861	0
Cephalotus_follicularis_Cfol-v3-00132	-1.00208	0.00173133	1	-0.590394	0.0134778	1	-0.722988	0.0595259	0	-0.8887	0.00241704	1	-0.190849	0.780905	0	-0.801331	0.00707214	1
Cephalotus_follicularis_Cfol-v3-00133	-0.744919	0.525646	0	0.848441	0.70873	0	-0.279402	0.831003	0	-1.12756	0.479646	0	1.88382	0.401431	0	0.506787	0.818309	0
Cephalotus_follicularis_Cfol-v3-00136	-0.63492	0.247989	0	0.0619472	0.925495	0	0.54914	0.370758	0	0.507135	0.274698	0	0.530288	0.615543	0	0.238965	0.607971	0
Cephalotus_follicularis_Cfol-v3-00137	-0.0113233	0.985745	0	0.00418178	0.994515	0	0.149669	0.795497	0	-0.0247645	0.973352	0	0.930336	0.0515971	0	-0.0760059	0.906179	0
Cephalotus_follicularis_Cfol-v3-00138	0.474261	0.00731338	1	0.397347	0.0064863	1	0.539453	0.000231431	1	0.546847	0.000432457	1	0.171647	0.277678	0	0.535505	0.000116691	1
Cephalotus_follicularis_Cfol-v3-00139	0.304816	0.155721	0	0.141311	0.314694	0	0.276498	0.0166291	1	0.120839	0.182668	0	0.181475	0.36274	0	0.374941	0.000995097	1
Cephalotus_follicularis_Cfol-v3-00145	-0.0681813	0.849045	0	-0.0590758	0.850653	0	-0.390436	0.185737	0	-0.489607	0.104025	0	-1.10503	0.0953995	0	-0.565191	0.0444665	1
Cephalotus_follicularis_Cfol-v3-00146	0.115714	0.597688	0	-0.0907126	0.472223	0	-0.0674869	0.494226	0	0.115911	0.315183	0	0.0290229	0.880086	0	0.021716	0.863026	0
Cephalotus_follicularis_Cfol-v3-00150	2.07816	0.01631	1	1.32604	0.0791125	0	2.27027	2.71482e-05	1	1.6113	0.0100122	1	0.472181	0.416074	0	1.44258	0.00548386	1
Cephalotus_follicularis_Cfol-v3-00151	0.415898	0.469034	0	0.530391	0.161737	0	0.632061	0.088756	0	0.213945	0.553149	0	-0.00236313	0.996631	0	0.342132	0.485981	0
Cephalotus_follicularis_Cfol-v3-00152	-0.0148222	0.966709	0	-0.0626934	0.830777	0	-0.352723	0.0840568	0	-0.0780807	0.774605	0	-0.14745	0.54417	0	-0.313046	0.218339	0
Cephalotus_follicularis_Cfol-v3-00154	0.255413	0.0762425	0	0.136592	0.280478	0	0.0691578	0.465198	0	0.232477	0.0269014	1	-0.0587353	0.714342	0	0.193188	0.0521902	0
Cephalotus_follicularis_Cfol-v3-00155	0.102175	0.692814	0	0.104459	0.704689	0	0.422337	0.0271528	1	0.519336	0.019336	1	0.154856	0.461445	0	0.201907	0.335332	0
Cephalotus_follicularis_Cfol-v3-00159	-0.701362	0.00403516	1	-0.518595	0.0273313	1	-0.820407	2.68178e-05	1	-0.842619	0.00140693	1	-0.402963	0.0604668	0	-0.627771	0.000124647	1
Cephalotus_follicularis_Cfol-v3-00169	0.575733	0.235991	0	-0.361388	0.350456	0	-0.605846	0.579362	0	0.0319608	0.987051	0	-1.05341	0.108229	0	-0.50347	0.52459	0
Cephalotus_follicularis_Cfol-v3-00175	0.12556	0.374202	0	-0.0797855	0.554443	0	0.0811709	0.462446	0	-0.0683702	0.602759	0	0.134347	0.404193	0	-0.0630983	0.589116	0
Cephalotus_follicularis_Cfol-v3-00176	-0.0448299	0.950092	0	-0.128699	0.698289	0	0.550014	0.0841266	0	0.619472	0.08248	0	-0.0261677	0.967218	0	0.30047	0.186865	0
Cephalotus_follicularis_Cfol-v3-00179	-1.09651	0.166136	0	-0.393834	0.531863	0	-1.23692	0.0382307	1	-0.431386	0.504757	0	-0.0665436	0.97303	0	-0.555928	0.34575	0
Cephalotus_follicularis_Cfol-v3-00180	0.360516	0.239872	0	0.088357	0.531493	0	0.227734	0.11391	0	0.213668	0.166204	0	-0.154964	0.360508	0	0.146239	0.204722	0
Cephalotus_follicularis_Cfol-v3-00188	0.110193	0.474777	0	0.0570189	0.653843	0	0.161726	0.0680345	0	0.12196	0.262173	0	0.128185	0.461606	0	0.0776237	0.409485	0
Cephalotus_follicularis_Cfol-v3-00189	-1.49563	0.351375	0	-1.10546	0.36715	0	0.74772	0.684812	0	-0.351414	0.455673	0	2.17196	0.248349	0	-2.58858	0.149461	0
Cephalotus_follicularis_Cfol-v3-00191	0.149987	0.943056	0	-0.591809	0.387487	0	-0.0799237	0.861339	0	0.467112	0.455673	0	-0.315522	0.814633	0	-0.134283	0.822915	0
Cephalotus_follicularis_Cfol-v3-00192	-0.567929	0.0103864	1	-0.316504	0.0223109	1	-0.584334	0.000765476	1	-0.405044	0.00641126	1	-0.0507255	0.820487	0	-0.448022	0.000321824	1
Cephalotus_follicularis_Cfol-v3-00193	-1.0613	0.525646	0	0.914147	0.624999	0	0.836881	0.506035	0	0.0700549	0.936905	0	3.01019	0.232412	0	2.08403	0.237353	0
Cephalotus_follicularis_Cfol-v3-00195	0.248832	0.930344	0	1.99339	0.261761	0	0.113195	0.920814	0	0.764926	0.650115	0	-0.0340207	0.978387	0	0.0655989	0.975029	0
Cephalotus_follicularis_Cfol-v3-00202	0.21135	0.110779	0	0.0972231	0.442071	0	0.254838	0.0401234	1	0.153166	0.234719	0	0.0889082	0.652193	0	0.212034	0.0627664	0
Cephalotus_follicularis_Cfol-v3-00204	-0.0932367	0.919135	0	-1.00125	0.0124027	1	-0.989213	0.00607376	1	-0.8575	0.0428697	1	-0.435083	0.532574	0	-0.429921	0.234939	0
Cephalotus_follicularis_Cfol-v3-00208	-0.322578	0.550109	0	-0.161655	0.600611	0	-0.649787	0.0113671	1	-0.187314	0.480818	0	-0.0597549	0.901109	0	-0.289939	0.204144	0
Cephalotus_follicularis_Cfol-v3-00211	0.313041	0.0604349	0	0.252525	0.0386749	1	0.585204	0.000241718	1	0.373124	0.012675	1	0.151668	0.292944	0	0.518707	0.000230071	1
Cephalotus_follicularis_Cfol-v3-00216	0.189262	0.26122	0	0.179303	0.103983	0	0.455618	0.000488991	1	0.154417	0.115723	0	0.190828	0.278834	0	0.179217	0.0609074	0
Cephalotus_follicularis_Cfol-v3-00217	0.62008	0.560024	0	-0.428055	0.390368	0	0.540628	0.360934	0	-0.589894	0.23877	0	1.60559	0.206854	0	0.992367	0.0437101	1
Cephalotus_follicularis_Cfol-v3-00219	0.840043	0.347128	0	0.0506447	0.960498	0	-0.756868	0.482464	0	-0.709551	0.485445	0	1.13033	0.589583	0	-0.456484	0.72294	0
Cephalotus_follicularis_Cfol-v3-00220	-0.0800212	0.777394	0	-0.120463	0.560717	0	-0.113201	0.539221	0	-0.0623479	0.693849	0	0.260096	0.293808	0	-0.279161	0.068414	0
Cephalotus_follicularis_Cfol-v3-00222	-0.271492	0.598715	0	-0.125987	0.653843	0	-0.612925	0.059081	0	-0.35156	0.176821	0	-0.296132	0.387608	0	-0.546552	0.0123863	1
Cephalotus_follicularis_Cfol-v3-00223	1.28587	0.206813	0	0.594341	0.261875	0	1.34743	8.61859e-05	1	1.12271	0.012651	1	0.660116	0.337252	0	0.723551	0.0186526	1
Cephalotus_follicularis_Cfol-v3-00224	0.0880346	0.667353	0	-0.165579	0.494075	0	0.140786	0.476359	0	-0.0923874	0.637024	0	-0.558952	0.131922	0	-0.24023	0.243962	0
Cephalotus_follicularis_Cfol-v3-00225	-0.505426	0.00178156	1	-0.295922	0.0369263	1	-0.260754	0.0815974	0	-0.275248	0.0356319	1	-0.196571	0.216544	0	-0.480068	0.000483357	1
Cephalotus_follicularis_Cfol-v3-00227	0.0503468	0.848049	0	-0.0899802	0.594564	0	-0.397781	0.00780146	1	-0.294836	0.0183432	1	-0.247471	0.216681	0	-0.316828	0.018517	1
Cephalotus_follicularis_Cfol-v3-00228	0.08472	0.822184	0	0.00958114	0.979498	0	-0.506717	0.0463325	1	-0.107014	0.737579	0	-0.694918	0.181268	0	-0.220348	0.517016	0
Cephalotus_follicularis_Cfol-v3-00229	0.459766	0.131145	0	0.341157	0.24214	0	0.925658	0.000301633	1	0.730687	0.00173803	1	0.212483	0.602183	0	0.727278	0.00160682	1
Cephalotus_follicularis_Cfol-v3-00230	-0.250112	0.368527	0	-0.256194	0.561699	0	-0.634724	0.139529	0	-0.355628	0.400426	0	-0.488286	0.519955	0	-0.570384	0.046062	1
Cephalotus_follicularis_Cfol-v3-00231	0.573621	0.114519	0	0.239158	0.288789	0	0.471426	0.019683	1	0.363396	0.0542047	0	0.114969	0.698809	0	0.273915	0.122984	0
Cephalotus_follicularis_Cfol-v3-00232	0.128225	0.959473	0	0.183741	0.900389	0	-2.07309	0.0327595	1	-2.0344	0.0262254	1	1.4053	0.524581	0	-1.89186	0.0266265	1
Cephalotus_follicularis_Cfol-v3-00233	-2.43147	7.34687e-09	1	-2.07738	8.97638e-08	1	-1.51013	6.09826e-07	1	-2.5874	1.71037e-08	1	-0.436309	0.36252	0	-2.32916	1.58653e-08	1
Cephalotus_follicularis_Cfol-v3-00234	0.24539	0.171795	0	0.31319	0.135689	0	0.2523	0.0274817	1	0.341046	0.0160167	1	-0.18552	0.25474	0	0.281395	0.0149287	1
Cephalotus_follicularis_Cfol-v3-00235	0.529182	0.00650978	1	0.361032	0.00508018	1	0.623177	9.18153e-05	1	0.675794	0.000143077	1	0.1719	0.407263	0	0.537343	5.01358e-05	1
Cephalotus_follicularis_Cfol-v3-00237	0.521532	0.0697847	0	0.423961	0.083677	0	0.553699	0.0108786	1	0.480296	0.0228448	1	0.194856	0.470058	0	0.280463	0.132792	0
Cephalotus_follicularis_Cfol-v3-00238	-0.039333	0.910174	0	0.0581694	0.862579	0	0.354408	0.253473	0	0.164697	0.627127	0	-0.0728531	0.778648	0	0.122149	0.697738	0
Cephalotus_follicularis_Cfol-v3-00239	-0.929239	0.750041	0	0.7237	0.570953	0	1.38925	0.200166	0	1.22709	0.363602	0	0.209985	0.937134	0	0.738575	0.633033	0
Cephalotus_follicularis_Cfol-v3-00240	0.156385	0.483711	0	-0.199812	0.420377	0	0.800886	5.27768e-05	1	0.00293796	0.992946	0	-0.295941	0.15514	0	0.063465	0.806259	0
Cephalotus_follicularis_Cfol-v3-00241	0.187783	0.589505	0	0.203488	0.318668	0	0.135794	0.280465	0	0.224657	0.454719	0	0.355636	0.357079	0	0.128374	0.603407	0
Cephalotus_follicularis_Cfol-v3-00242	0.227046	0.127649	0	0.0199658	0.883142	0	0.189801	0.0588881	0	0.270583	0.0270191	1	-0.28054	0.118759	0	0.241801	0.0355575	1
Cephalotus_follicularis_Cfol-v3-00243	0.173208	0.507376	0	-0.0495976	0.866624	0	-0.421327	0.020171	1	-0.419796	0.0546438	0	-0.82064	0.0188508	1	-0.319412	0.12606	0
Cephalotus_follicularis_Cfol-v3-00244	0.32305	0.0305273	1	0.187175	0.152825	0	0.407018	0.00116259	1	0.368024	0.0113296	1	0.0806249	0.602698	0	0.291041	0.030462	1
Cephalotus_follicularis_Cfol-v3-00246	0.404008	0.0618981	0	0.341955	0.162104	0	0.19464	0.233068	0	0.154935	0.404935	0	-0.451365	0.169445	0	0.0846309	0.62513	0
Cephalotus_follicularis_Cfol-v3-00247	0.157539	0.433644	0	-0.0363392	0.809862	0	0.0761445	0.450156	0	0.0776013	0.455673	0	0.0906458	0.581353	0	-0.0431837	0.656791	0
Cephalotus_follicularis_Cfol-v3-00248	0.374296	0.00953971	1	0.154713	0.321682	0	0.450538	0.00199001	1	0.398084	0.0329405	1	0.00220988	0.992545	0	0.395998	0.00408126	1
Cephalotus_follicularis_Cfol-v3-00249	2.16757	0.501322	0	-0.0548827	0.985654	0	-1.59643	0.211209	0	-0.522184	0.758419	0	-0.849919	0.738284	0	-2.91902	0.0677212	0
Cephalotus_follicularis_Cfol-v3-00250	0.0354208	0.842485	0	0.150074	0.376812	0	0.242482	0.0535062	0	0.259933	0.10158	0	0.0401849	0.846973	0	0.0765703	0.52128	0
Cephalotus_follicularis_Cfol-v3-00251	0.062668	0.805394	0	-0.0706033	0.800452	0	-0.309676	0.142668	0	-0.0228426	0.898952	0	-0.0670125	0.815843	0	-0.0329182	0.865125	0
Cephalotus_follicularis_Cfol-v3-00252	-1.48267	0.0228594	1	-1.3127	0.0123272	1	-3.3577	6.33258e-06	1	-1.77238	0.0270428	1	-3.49429	0.00429356	1	-2.2649	0.000170305	1
Cephalotus_follicularis_Cfol-v3-00254	-0.173271	0.346378	0	-0.194476	0.118597	0	-0.0724321	0.542986	0	-0.038819	0.785449	0	0.0487269	0.820487	0	-0.0772943	0.526665	0
Cephalotus_follicularis_Cfol-v3-00255	-2.69186	0.148315	0	-1.00738	0.579216	0	-1.0718	0.356377	0	-3.81159	0.00811554	1	0.450805	0.840254	0	-1.35526	0.114114	0
Cephalotus_follicularis_Cfol-v3-00256	0.277303	0.0450239	1	0.260928	0.0294171	1	0.455991	0.000263109	1	0.469815	0.00103912	1	0.162658	0.27464	0	0.384618	0.00241025	1
Cephalotus_follicularis_Cfol-v3-00257	0.554895	0.00887782	1	0.335781	0.014571	1	0.582614	3.02609e-05	1	0.539147	0.000311616	1	0.187993	0.276403	0	0.493491	0.000220315	1
Cephalotus_follicularis_Cfol-v3-00258	0.441446	0.0155177	1	0.205431	0.208783	0	0.281408	0.0285934	1	0.31639	0.0554286	0	0.240306	0.341627	0	0.19885	0.120986	0
Cephalotus_follicularis_Cfol-v3-00259	0.725244	0.00622669	1	0.41563	0.130764	0	0.876449	4.80281e-05	1	0.690386	0.00215812	1	0.756195	0.207975	0	0.784057	0.000422652	1
Cephalotus_follicularis_Cfol-v3-00263	0.0338563	0.859868	0	-0.0153553	0.925246	0	0.0603551	0.642627	0	0.134782	0.353491	0	0.0407012	0.861431	0	0.14089	0.169866	0
Cephalotus_follicularis_Cfol-v3-00264	-0.292805	0.170051	0	-0.158843	0.305264	0	-0.115698	0.289524	0	-0.0366618	0.839705	0	-0.115281	0.541566	0	-0.439646	0.00464858	1
Cephalotus_follicularis_Cfol-v3-00265	-1.36449	0.0183219	1	-0.98034	0.113667	0	-2.06752	0.0199508	1	-1.36936	0.106381	0	-1.92202	0.0485239	1	-2.0469	0.00548047	1
Cephalotus_follicularis_Cfol-v3-00266	0.156724	0.558701	0	0.00230376	0.997259	0	0.222118	0.217577	0	0.394637	0.113323	0	0.129254	0.654203	0	0.165128	0.443618	0
Cephalotus_follicularis_Cfol-v3-00267	0.158967	0.366446	0	-3.82697	0.108704	0	-2.49459	0.152825	0	-0.416416	0.797984	0	-0.60106	0.820612	0	-2.55416	0.383502	0
Cephalotus_follicularis_Cfol-v3-00269	-1.01604	0.0131281	1	0.123063	0.818284	0	-0.487979	0.109252	0	-0.52078	0.0803964	0	-1.07698	0.0261961	1	-0.840176	0.0147935	1
Cephalotus_follicularis_Cfol-v3-00274	-1.70662	0.447153	0	0.720983	0.73615	0	0.00470975	0.994698	0	-2.20144	0.194354	0	-0.108626	0.974365	0	-0.67341	0.658623	0
Cephalotus_follicularis_Cfol-v3-00275	-0.450807	0.0148868	1	-0.398289	0.0217376	1	-1.00498	3.32259e-06	1	-0.746414	0.000219018	1	-0.570276	0.020153	1	-0.808756	2.3094e-05	1
Cephalotus_follicularis_Cfol-v3-00278	-0.362669	0.204965	0	-0.297617	0.174427	0	-0.851186	0.000108378	1	-0.587048	0.0386261	1	-0.841343	0.0248356	1	-0.17602	0.458633	0
Cephalotus_follicularis_Cfol-v3-00279	-1.19413	0.52427	0	-0.985881	0.386016	0	-1.5514	0.159767	0	-0.653047	0.543639	0	-0.132616	0.88828	0	-0.962181	0.20055	0
Cephalotus_follicularis_Cfol-v3-00280	0.328893	0.0631509	0	0.345681	0.0630414	0	0.589685	9.58828e-05	1	0.669973	0.000888208	1	0.476831	0.0296806	1	0.438314	0.000411181	1
Cephalotus_follicularis_Cfol-v3-00281	0.0191975	0.957215	0	0.124917	0.607466	0	0.24053	0.236983	0	0.628029	0.0116358	1	-0.21464	0.449416	0	0.0805918	0.666424	0
Cephalotus_follicularis_Cfol-v3-00282	0.0732697	0.640556	0	-0.00802188	0.958664	0	-0.0160399	0.912896	0	0.0629398	0.672949	0	0.0732013	0.659719	0	0.158889	0.287814	0
Cephalotus_follicularis_Cfol-v3-00285	0.213493	0.22933	0	0.0742165	0.543772	0	0.430744	0.00221113	1	0.271052	0.057606	0	0.0697401	0.748711	0	0.256172	0.0404827	1
Cephalotus_follicularis_Cfol-v3-00287	0.443591	0.0125044	1	0.370052	0.0375326	1	1.01976	6.09407e-05	1	0.385041	0.0192547	1	0.863101	0.0236393	1	0.568003	0.00232508	1
Cephalotus_follicularis_Cfol-v3-00288	0.736814	0.693392	0	0.465116	0.67514	0	0.554811	0.282271	0	1.80394	0.043461	1	0.310248	0.798231	0	0.27822	0.587738	0
Cephalotus_follicularis_Cfol-v3-00290	1.47252	1.74786e-05	1	1.32412	4.0898e-05	1	1.4127	6.08471e-07	1	1.46509	5.16887e-06	1	0.8884	0.00301758	1	1.20819	9.65001e-06	1
Cephalotus_follicularis_Cfol-v3-00291	0.675995	0.0804801	0	0.212742	0.733657	0	1.13789	0.000211402	1	-0.0663338	0.863458	0	-0.4385	0.25217	0	0.0201896	0.953886	0
Cephalotus_follicularis_Cfol-v3-00293	-0.649981	0.525646	0	0.960695	0.605884	0	1.7591	0.210718	0	2.0691	0.259371	0	1.6207	0.421933	0	0.796653	0.604683	0
Cephalotus_follicularis_Cfol-v3-00294	-1.09935	0.618933	0	-0.522836	0.686191	0	2.04841	0.002728	1	0.739191	0.447856	0	-0.463307	0.663361	0	1.18339	0.059997	0
Cephalotus_follicularis_Cfol-v3-00295	0.749438	0.0192963	1	0.676972	0.00885082	1	0.704426	0.000557861	1	0.807502	0.000320339	1	0.519637	0.155853	0	0.686118	0.000322245	1
Cephalotus_follicularis_Cfol-v3-00296	0.171318	0.263595	0	-0.0623887	0.603778	0	0.0465793	0.626696	0	0.00375631	0.974915	0	0.0498602	0.774525	0	-0.0891551	0.360992	0
Cephalotus_follicularis_Cfol-v3-00297	-0.283048	0.129267	0	-0.140409	0.228071	0	-0.402649	0.00477354	1	-0.552611	0.000994306	1	0.144318	0.502601	0	-0.557834	0.000243523	1
Cephalotus_follicularis_Cfol-v3-00298	0.691435	0.33152	0	1.03551	0.0601189	0	1.0363	0.0054069	1	0.619769	0.0858255	0	0.475878	0.444594	0	0.558717	0.0233776	1
Cephalotus_follicularis_Cfol-v3-00299	0.215726	0.175298	0	0.166352	0.507259	0	0.42858	0.00516625	1	0.38101	0.0792937	0	0.13901	0.518929	0	0.114722	0.513818	0
Cephalotus_follicularis_Cfol-v3-00300	-0.760712	0.371404	0	-0.539361	0.361886	0	-1.01174	0.0835247	0	-0.779469	0.167004	0	-0.669081	0.262654	0	-0.919212	0.104466	0
Cephalotus_follicularis_Cfol-v3-00301	-0.0669825	0.734724	0	-0.375516	0.0534983	0	-0.622109	0.00321754	1	-0.555843	0.000812892	1	-0.405685	0.170948	0	-0.557464	0.00510422	1
Cephalotus_follicularis_Cfol-v3-00302	-0.400505	0.177973	0	-0.267324	0.258436	0	-0.738293	0.00409566	1	-0.45472	0.0586755	0	-0.458383	0.275327	0	-0.725654	0.00634531	1
Cephalotus_follicularis_Cfol-v3-00303	3.47659	0.140245	0	0.461202	0.815154	0	-0.0767186	0.931157	0	1.433	0.422514	0	-1.11917	0.528713	0	0.99388	0.511979	0
Cephalotus_follicularis_Cfol-v3-00304	-0.309633	0.43411	0	0.109061	0.5254	0	0.268308	0.149859	0	0.333169	0.0441044	1	0.029094	0.89917	0	0.307602	0.0316129	1
Cephalotus_follicularis_Cfol-v3-00305	0.365648	0.0285279	1	0.204991	0.0867748	0	0.217518	0.0919442	0	0.345035	0.00693807	1	-0.049692	0.77672	0	0.287581	0.0129641	1
Cephalotus_follicularis_Cfol-v3-00306	0.72659	0.734393	0	-0.496302	0.73767	0	0.216871	0.907218	0	0.531583	0.749419	0	-0.326122	0.890121	0	-0.536945	0.706339	0
Cephalotus_follicularis_Cfol-v3-00310	0.886873	0.115365	0	0.232914	0.422883	0	0.407555	0.171355	0	0.699061	0.0148825	1	1.04284	0.00474174	1	0.609314	0.0135965	1
Cephalotus_follicularis_Cfol-v3-00313	-0.0837484	0.672991	0	-0.0487465	0.771278	0	0.0749737	0.58459	0	0.10766	0.382276	0	0.210271	0.197162	0	0.0742189	0.583746	0
Cephalotus_follicularis_Cfol-v3-00314	0.77544	0.000508888	1	0.658853	0.00046677	1	0.962713	2.55416e-05	1	0.927005	0.00013037	1	0.419498	0.0953995	0	0.873777	3.12574e-05	1
Cephalotus_follicularis_Cfol-v3-00315	-0.00863993	0.986459	0	-0.133001	0.74461	0	-0.0689105	0.888268	0	-0.329073	0.323654	0	-0.0835187	0.881123	0	-0.440068	0.233114	0
Cephalotus_follicularis_Cfol-v3-00317	-0.57372	0.339808	0	-0.541789	0.291887	0	0.286714	0.532305	0	-0.375325	0.36357	0	-0.934025	0.113643	0	-0.249914	0.638481	0
Cephalotus_follicularis_Cfol-v3-00318	0.0255726	0.886118	0	0.0693204	0.639185	0	0.155301	0.13103	0	0.39622	0.00334586	1	0.318351	0.121864	0	0.143855	0.215943	0
Cephalotus_follicularis_Cfol-v3-00319	-0.610948	0.0012211	1	-0.473493	0.0101347	1	-0.791513	0.000206791	1	-0.584239	0.00310399	1	-0.731194	0.0266535	1	-0.958637	3.01091e-05	1
Cephalotus_follicularis_Cfol-v3-00320	1.59546	0.350708	0	-0.521413	0.578704	0	-0.614935	0.232173	0	0.00184202	0.99566	0	-2.37615	0.1191	0	-0.584138	0.484772	0
Cephalotus_follicularis_Cfol-v3-00321	-0.611355	0.166907	0	-0.139173	0.7248	0	-1.06654	0.0369778	1	-0.746851	0.0721901	0	-0.594102	0.402968	0	-0.842797	0.0120638	1
Cephalotus_follicularis_Cfol-v3-00322	-0.933797	0.339808	0	-0.680082	0.162413	0	-1.12183	0.0398204	1	-1.32865	0.105713	0	-1.16109	0.278834	0	-1.13911	0.0251312	1
Cephalotus_follicularis_Cfol-v3-00323	0.513272	0.00448171	1	0.308636	0.0302259	1	0.644614	1.13925e-05	1	0.549888	0.000246224	1	0.261891	0.115052	0	0.471088	0.000345796	1
Cephalotus_follicularis_Cfol-v3-00325	0.155543	0.885955	0	0.595122	0.36715	0	1.30764	0.152707	0	0.768236	0.0941893	0	0.158636	0.866936	0	0.675997	0.263078	0
Cephalotus_follicularis_Cfol-v3-00326	-0.186136	0.6036	0	-0.184777	0.56163	0	-0.115504	0.675609	0	0.23711	0.393397	0	-0.199124	0.515921	0	0.147798	0.623204	0
Cephalotus_follicularis_Cfol-v3-00327	-0.658416	0.525646	0	-1.20629	0.564141	0	-0.19883	0.968424	0	-2.69066	0.0948486	0	-2.47487	0.428523	0	2.71208	0.244626	0
Cephalotus_follicularis_Cfol-v3-00328	1.91015	0.268912	0	1.50908	0.199578	0	0.733917	0.156596	0	1.95073	0.0362776	1	1.2312	0.103831	0	2.2507	0.064753	0
Cephalotus_follicularis_Cfol-v3-00329	-1.3256	0.490311	0	-0.168075	0.890382	0	-0.685803	0.382468	0	-1.0674	0.198326	0	-0.113546	0.952962	0	0.0455759	0.972662	0
Cephalotus_follicularis_Cfol-v3-00330	-0.151335	0.387491	0	-0.024063	0.846263	0	-0.00396825	0.971308	0	-0.0372742	0.769913	0	0.0025381	0.989096	0	-0.0721244	0.502279	0
Cephalotus_follicularis_Cfol-v3-00331	-0.65054	0.293641	0	0.0162847	0.9854	0	-0.878421	0.288923	0	-0.156136	0.834669	0	1.24614	0.425811	0	0.182779	0.827818	0
Cephalotus_follicularis_Cfol-v3-00334	-0.028802	0.889213	0	0.305224	0.043195	1	0.160795	0.260025	0	0.264937	0.0492142	1	0.709322	0.0262845	1	0.113802	0.452319	0
Cephalotus_follicularis_Cfol-v3-00335	0.64924	0.000812477	1	0.423473	0.00373778	1	0.848606	1.02488e-06	1	0.684468	8.59101e-05	1	0.138482	0.381088	0	0.617373	0.000101633	1
Cephalotus_follicularis_Cfol-v3-00336	0.344183	0.0402173	1	0.162767	0.233439	0	0.655129	0.000260529	1	0.412977	0.00596034	1	0.319193	0.134998	0	0.345872	0.00379018	1
Cephalotus_follicularis_Cfol-v3-00337	-0.415606	0.0258835	1	-0.365385	0.00831004	1	-0.532113	7.45908e-05	1	-0.411737	0.00316753	1	-0.194514	0.282143	0	-0.439049	0.00268852	1
Cephalotus_follicularis_Cfol-v3-00338	-0.251439	0.20714	0	-0.121176	0.386016	0	-0.284623	0.0113465	1	-0.166112	0.189271	0	-0.062512	0.734672	0	-0.25311	0.027393	1
Cephalotus_follicularis_Cfol-v3-00339	-1.34428	4.97059e-05	1	-1.28993	0.000503049	1	-0.694892	0.00674006	1	-0.848936	0.00237425	1	-0.407978	0.171484	0	-0.784902	0.00395944	1
Cephalotus_follicularis_Cfol-v3-00341	-0.0456983	0.786715	0	-0.257634	0.274964	0	-0.655564	0.00962093	1	-0.575169	0.00983578	1	-0.833423	0.160016	0	-0.627658	0.00525599	1
Cephalotus_follicularis_Cfol-v3-00342	1.06095	0.000177985	1	0.580869	0.00184301	1	0.836107	1.50605e-05	1	0.821518	3.40241e-05	1	0.311026	0.128027	0	0.794255	1.12148e-05	1
Cephalotus_follicularis_Cfol-v3-00343	0.449367	0.351375	0	-0.535744	0.0440505	1	-0.503582	0.00972019	1	-0.732634	0.0213951	1	-0.506733	0.198352	0	-0.817115	0.00266064	1
Cephalotus_follicularis_Cfol-v3-00344	1.15785	0.246436	0	-0.527226	0.192246	0	-0.138107	0.628094	0	0.156073	0.697566	0	-0.552583	0.199964	0	-0.175176	0.544117	0
Cephalotus_follicularis_Cfol-v3-00345	0.0179634	0.904707	0	-0.0528689	0.653943	0	0.0273599	0.779029	0	-0.0255061	0.810059	0	-0.136342	0.442514	0	-0.107112	0.222481	0
Cephalotus_follicularis_Cfol-v3-00346	2.7239	0.210262	0	-0.0471844	0.973519	0	-2.29151	0.107341	0	-0.474615	0.743417	0	1.22472	0.152991	0	-0.411065	0.738477	0
Cephalotus_follicularis_Cfol-v3-00347	0.079194	0.673456	0	0.170456	0.165482	0	0.37866	0.00115264	1	0.308058	0.0371244	1	0.396315	0.0489368	1	0.352367	0.00696371	1
Cephalotus_follicularis_Cfol-v3-00348	0.798166	0.000988194	1	0.689458	0.00931066	1	1.3942	1.12179e-06	1	1.09573	8.22562e-05	1	0.169345	0.570112	0	0.930449	0.000164409	1
Cephalotus_follicularis_Cfol-v3-00349	1.91919	0.503215	0	-1.04719	0.675703	0	-0.317995	0.888382	0	-0.280959	0.89155	0	-0.889909	0.526906	0	-0.669222	0.932489	0
Cephalotus_follicularis_Cfol-v3-00350	0.213623	0.340691	0	0.148314	0.435892	0	0.0744374	0.608251	0	0.257304	0.0638616	0	0.0761039	0.713759	0	-0.0518776	0.761873	0
Cephalotus_follicularis_Cfol-v3-00351	0.84471	0.028705	1	0.591228	0.0831737	0	1.06298	0.00081271	1	1.05	0.00472987	1	0.871721	0.110395	0	1.05662	0.00273758	1
Cephalotus_follicularis_Cfol-v3-00352	-0.303133	0.917812	0	0.667323	0.759857	0	0.826257	0.450156	0	0.073603	0.972614	0	-0.0764418	0.97944	0	-0.91501	0.434342	0
Cephalotus_follicularis_Cfol-v3-00353	0.276784	0.883409	0	-0.840742	0.542885	0	-0.317642	0.780146	0	1.27519	0.286917	0	1.58401	0.473119	0	0.29638	0.744761	0
Cephalotus_follicularis_Cfol-v3-00355	0.424424	0.0214939	1	0.198723	0.256067	0	0.64384	0.00274406	1	0.486167	0.00344358	1	0.454087	0.0432198	1	0.533395	0.00123053	1
Cephalotus_follicularis_Cfol-v3-00356	-0.0578374	0.747188	0	-0.053034	0.744839	0	0.0148045	0.92068	0	0.172723	0.312763	0	-0.151183	0.450635	0	-0.179641	0.183378	0
Cephalotus_follicularis_Cfol-v3-00357	-1.19416	0.229184	0	-0.911376	0.189766	0	-1.74752	0.011245	1	-1.38635	0.0319078	1	-1.07497	0.281401	0	-2.34765	0.00665392	1
Cephalotus_follicularis_Cfol-v3-00358	-1.23293	0.390079	0	-1.48332	0.0183309	1	-2.91183	0.00897493	1	-2.26038	0.00810583	1	-2.2902	0.036882	1	-2.53714	0.0319661	1
Cephalotus_follicularis_Cfol-v3-00359	-0.57182	0.767998	0	-0.935787	0.181346	0	-1.82344	0.0570596	0	-2.49175	0.00100353	1	-1.5658	0.197005	0	-1.99712	0.0231074	1
Cephalotus_follicularis_Cfol-v3-00360	-0.856789	0.0104527	1	-0.755098	0.0012712	1	-1.11894	3.84075e-05	1	-1.11874	3.19806e-05	1	-0.506887	0.26249	0	-0.953344	0.000207806	1
Cephalotus_follicularis_Cfol-v3-00361	-0.75754	0.0123876	1	-0.4507	0.152289	0	-0.445992	0.0747219	0	-1.02256	1.23117e-05	1	-0.365425	0.184643	0	-0.71177	0.0056756	1
Cephalotus_follicularis_Cfol-v3-00362	-0.341603	0.206204	0	-0.554035	0.0100129	1	-1.00251	7.883e-05	1	-1.22186	0.000377476	1	-1.75572	0.015977	1	-1.0174	0.000522559	1
Cephalotus_follicularis_Cfol-v3-00363	0.451596	0.00470964	1	0.389562	0.0141619	1	0.714361	3.0826e-06	1	0.634982	0.000369957	1	-0.033065	0.899635	0	0.602949	1.69312e-05	1
Cephalotus_follicularis_Cfol-v3-00364	0.120872	0.655702	0	0.0459297	0.899708	0	-0.807709	0.0178066	1	-0.386939	0.262349	0	-1.52722	0.0677513	0	-0.430196	0.215053	0
Cephalotus_follicularis_Cfol-v3-00365	-0.328083	0.245801	0	-0.470573	0.0911724	0	-0.383143	0.0859119	0	-0.480016	0.0927516	0	-0.287769	0.342807	0	-0.684909	0.00852913	1
Cephalotus_follicularis_Cfol-v3-00366	0.0409881	0.860538	0	-0.300062	0.035763	1	0.111893	0.373255	0	-0.0963098	0.611728	0	0.150487	0.581852	0	-0.0571258	0.733475	0
Cephalotus_follicularis_Cfol-v3-00367	0.657244	0.0987103	0	0.317413	0.393406	0	0.177829	0.608595	0	-0.00167678	0.995696	0	-0.315599	0.407333	0	0.210178	0.519855	0
Cephalotus_follicularis_Cfol-v3-00369	0.232156	0.317956	0	0.521795	0.0110485	1	0.405754	0.0137656	1	0.343453	0.0485093	1	-0.129419	0.586875	0	0.383081	0.0447788	1
Cephalotus_follicularis_Cfol-v3-00370	-0.386578	0.723886	0	-0.807854	0.140072	0	-0.775238	0.121778	0	-0.500656	0.308053	0	-1.73345	0.031599	1	-1.27067	0.0101733	1
Cephalotus_follicularis_Cfol-v3-00374	0.414696	0.390079	0	1.97702	0.2217	0	-0.981544	0.300495	0	-1.51935	0.381223	0	3.63154	0.251589	0	-2.08432	0.226092	0
Cephalotus_follicularis_Cfol-v3-00376	1.16015	0.00552382	1	0.33861	0.4245	0	0.89066	0.00100621	1	0.26485	0.455673	0	0.217657	0.610212	0	0.31591	0.328071	0
Cephalotus_follicularis_Cfol-v3-00377	-0.395591	0.163328	0	-0.30593	0.296514	0	-0.29276	0.181516	0	-0.547279	0.0177471	1	-0.281748	0.317877	0	-0.693024	0.00211086	1
Cephalotus_follicularis_Cfol-v3-00379	-1.2844	0.00606035	1	-0.676573	0.0398571	1	-1.41978	0.00256464	1	-0.672836	0.116815	0	0.225057	0.481108	0	-1.19069	0.0040809	1
Cephalotus_follicularis_Cfol-v3-00380	-3.12898	0.131537	0	-0.181731	0.868898	0	-1.00675	0.283161	0	0.237339	0.752064	0	0.914912	0.253093	0	-0.95874	0.101938	0
Cephalotus_follicularis_Cfol-v3-00385	1.22775	0.343455	0	0.649005	0.687908	0	0.139419	0.910587	0	-1.30343	0.408863	0	-1.25941	0.497072	0	-0.140347	0.980598	0
Cephalotus_follicularis_Cfol-v3-00386	-0.50191	0.00204342	1	-0.235193	0.284881	0	-0.787809	0.0125166	1	-1.18067	0.000106346	1	-1.2772	0.0530799	0	-1.20085	5.27529e-05	1
Cephalotus_follicularis_Cfol-v3-00390	2.6662	0.193905	0	2.03314	0.211972	0	1.93273	0.134798	0	2.48367	0.0865446	0	1.40414	0.445999	0	2.50996	0.12154	0
Cephalotus_follicularis_Cfol-v3-00391	-0.649981	0.525646	0	0.346797	0.36715	0	-1.22796	0.450156	0	-0.71849	0.455673	0	-1.12289	0.715358	0	2.17938	0.229063	0
Cephalotus_follicularis_Cfol-v3-00394	0.353168	0.177013	0	0.493637	0.118706	0	1.10456	2.25008e-05	1	0.910362	0.00378969	1	0.242124	0.321022	0	0.756346	0.00196399	1
Cephalotus_follicularis_Cfol-v3-00396	1.11204	0.6036	0	0.580038	0.60752	0	1.43641	0.0899337	0	2.07539	0.031495	1	1.52531	0.327956	0	0.363914	0.759801	0
Cephalotus_follicularis_Cfol-v3-00400	1.19288	0.316307	0	1.0922	0.687665	0	3.01556	0.1004	0	2.65184	0.123615	0	-2.2423	0.398259	0	0.227606	0.887157	0
Cephalotus_follicularis_Cfol-v3-00404	1.39806	0.000159628	1	1.02295	0.00345715	1	1.21376	4.19528e-05	1	1.2574	1.74602e-05	1	0.293883	0.327344	0	1.17123	2.69147e-05	1
Cephalotus_follicularis_Cfol-v3-00409	0.312412	0.0384986	1	0.135568	0.296514	0	0.314126	0.00581026	1	0.413826	0.00259338	1	0.0195467	0.937413	0	0.261476	0.0251735	1
Cephalotus_follicularis_Cfol-v3-00410	0.518989	0.00219511	1	0.534597	0.00264805	1	0.784232	1.1445e-05	1	0.747361	0.00111648	1	0.666575	0.0261961	1	0.632425	0.000362774	1
Cephalotus_follicularis_Cfol-v3-00411	0.25071	0.275892	0	0.319018	0.0802483	0	0.581598	0.00014308	1	0.333606	0.0465607	1	0.263904	0.229366	0	0.454411	0.0095921	1
Cephalotus_follicularis_Cfol-v3-00412	2.22205	0.261933	0	0.631967	0.760898	0	-0.128248	0.650117	0	3.40039	0.093643	0	1.45483	0.492609	0	-0.297949	0.345223	0
Cephalotus_follicularis_Cfol-v3-00413	-0.549518	0.0283592	1	-0.186837	0.307349	0	-0.32556	0.0314476	1	-0.570413	0.00399178	1	-0.0945959	0.740355	0	-0.701851	0.000271146	1
Cephalotus_follicularis_Cfol-v3-00416	-0.634103	0.000302409	1	-0.450072	0.00307709	1	-0.811051	3.6924e-06	1	-0.514191	0.00336896	1	-0.592718	0.0420107	1	-0.712854	3.90681e-05	1
Cephalotus_follicularis_Cfol-v3-00417	4.32119	0.0463016	1	1.24699	0.390894	0	0.328281	0.795659	0	4.97404	0.00890854	1	3.70725	0.121922	0	1.65231	0.26888	0
Cephalotus_follicularis_Cfol-v3-00418	-0.596971	0.732248	0	-0.0275393	0.964983	0	-0.543051	0.215315	0	-0.754918	0.179854	0	-0.112559	0.880086	0	-0.516833	0.293686	0
Cephalotus_follicularis_Cfol-v3-00420	-1.10715	0.270099	0	0.348394	0.765506	0	0.617306	0.307993	0	0.290973	0.675081	0	-0.0346672	0.970976	0	0.0128393	0.982161	0
Cephalotus_follicularis_Cfol-v3-00423	-0.0480743	0.865547	0	0.0631651	0.77325	0	0.140501	0.436493	0	0.193178	0.230314	0	0.0564698	0.79157	0	-0.0466664	0.852098	0
Cephalotus_follicularis_Cfol-v3-00428	0.103938	0.561345	0	0.032716	0.848768	0	0.0909563	0.442552	0	0.11425	0.455673	0	-0.168837	0.370525	0	0.0342332	0.84673	0
Cephalotus_follicularis_Cfol-v3-00436	-0.0679888	0.751855	0	-0.0812837	0.559557	0	-0.282271	0.0100725	1	-0.357622	0.0468917	1	-0.137751	0.448492	0	-0.199719	0.220859	0
Cephalotus_follicularis_Cfol-v3-00437	0.220105	0.407142	0	-0.329502	0.251577	0	-0.28568	0.187247	0	-0.238304	0.455673	0	-0.916825	0.119433	0	-0.212805	0.399815	0
Cephalotus_follicularis_Cfol-v3-00438	0.525817	0.741879	0	0.403872	0.386016	0	-0.762527	0.0559154	0	0.122529	0.76583	0	-0.528495	0.587027	0	-0.14981	0.770281	0
Cephalotus_follicularis_Cfol-v3-00443	-0.596906	0.00228277	1	-0.364037	0.0186147	1	-0.576554	5.7673e-05	1	-0.418889	0.00181623	1	-0.416618	0.0769831	0	-0.55106	4.15588e-05	1
Cephalotus_follicularis_Cfol-v3-00451	0.16616	0.400512	0	0.157943	0.274964	0	0.310848	0.00742331	1	0.295835	0.0149108	1	0.0695537	0.647886	0	0.353537	0.00552839	1
Cephalotus_follicularis_Cfol-v3-00452	0.0716416	0.927566	0	-0.0720317	0.902247	0	-0.801103	0.225406	0	-1.10663	0.0161539	1	-0.0676221	0.928882	0	-1.2557	0.0245762	1
Cephalotus_follicularis_Cfol-v3-00458	1.1273	0.000178212	1	0.661763	0.0408443	1	1.17995	4.73857e-05	1	0.823365	0.000201208	1	0.298066	0.321022	0	0.860293	0.000463717	1
Cephalotus_follicularis_Cfol-v3-00459	-1.55003	0.453922	0	-2.00887	0.0823382	0	0.159968	0.940778	0	-0.277741	0.836206	0	0.147114	0.888349	0	-0.528069	0.638912	0
Cephalotus_follicularis_Cfol-v3-00463	0.475372	0.0117193	1	0.278951	0.0686557	0	0.583536	2.62257e-05	1	0.686809	0.000167845	1	0.316969	0.064403	0	0.50248	8.38699e-05	1
Cephalotus_follicularis_Cfol-v3-00464	0.475372	0.0117193	1	0.278951	0.0686557	0	0.583536	2.62257e-05	1	0.686809	0.000167845	1	0.316969	0.064403	0	0.50248	8.38699e-05	1
Cephalotus_follicularis_Cfol-v3-00465	-1.8314	0.508906	0	-0.664683	0.782907	0	0.138273	0.951009	0	0.126443	0.95685	0	-0.270968	0.929504	0	1.9365	0.293929	0
Cephalotus_follicularis_Cfol-v3-00467	-4.37712	0.0641186	0	-1.04837	0.528788	0	0.403945	0.737084	0	2.76081	0.0589884	0	-0.971961	0.150774	0	-0.328628	0.763787	0
Cephalotus_follicularis_Cfol-v3-00468	0.533246	0.36488	0	-0.217949	0.932016	0	1.65701	0.458131	0	0.808249	0.741848	0	-2.16305	0.280218	0	1.77387	0.484772	0
Cephalotus_follicularis_Cfol-v3-00471	-0.194682	0.295213	0	-0.038817	0.808048	0	-0.0762728	0.53	0	0.0366793	0.814035	0	-0.0121503	0.962562	0	-0.309421	0.00635209	1
Cephalotus_follicularis_Cfol-v3-00472	0.521844	0.00237988	1	0.212644	0.0553712	0	0.490124	6.73195e-05	1	0.507359	0.000409854	1	0.329671	0.0379708	1	0.362306	0.00268494	1
Cephalotus_follicularis_Cfol-v3-00473	-2.22584	0.17394	0	0.627909	0.32008	0	-0.492891	0.377607	0	-0.412583	0.47018	0	-0.966807	0.354509	0	-0.292003	0.532138	0
Cephalotus_follicularis_Cfol-v3-00475	2.26062	0.245447	0	0.519247	0.80967	0	-0.612609	0.749343	0	-1.90072	0.455673	0	-1.25977	0.407879	0	1.42678	0.546574	0
Cephalotus_follicularis_Cfol-v3-00476	0.152205	0.425693	0	-0.208558	0.273616	0	-0.596645	0.0012589	1	-0.440867	0.00729575	1	-0.369586	0.321022	0	-0.363489	0.0326007	1
Cephalotus_follicularis_Cfol-v3-00477	0.212713	0.214605	0	0.240651	0.0634264	0	0.480527	0.000766614	1	0.489399	0.00376259	1	0.339457	0.0943702	0	0.372402	0.00580573	1
Cephalotus_follicularis_Cfol-v3-00478	-0.0316871	0.894297	0	-0.190874	0.279456	0	-0.340257	0.0108607	1	-0.234202	0.0715567	0	-0.00297158	0.991022	0	-0.261209	0.0415279	1
Cephalotus_follicularis_Cfol-v3-00479	-0.768774	0.00543296	1	-0.413112	0.153267	0	-1.42884	2.18557e-05	1	-1.20991	0.000892567	1	-0.532063	0.236278	0	-1.17869	0.00068479	1
Cephalotus_follicularis_Cfol-v3-00480	-0.0316871	0.894297	0	-0.190874	0.279456	0	-0.340257	0.0108607	1	-0.234202	0.0715567	0	-0.00297158	0.991022	0	-0.261209	0.0415279	1
Cephalotus_follicularis_Cfol-v3-00482	-0.16119	0.37669	0	-0.194988	0.259692	0	-0.205519	0.125913	0	-0.353201	0.033891	1	-0.962626	0.00805986	1	-0.19077	0.295399	0
Cephalotus_follicularis_Cfol-v3-00483	-0.321825	0.218559	0	-0.292219	0.0839142	0	-0.546817	0.000513018	1	-0.590199	0.00115328	1	-0.315908	0.114147	0	-0.466071	0.0116011	1
Cephalotus_follicularis_Cfol-v3-00485	0.162484	0.411484	0	0.122399	0.457513	0	0.451705	0.0385424	1	0.290211	0.0632145	0	-0.264629	0.284936	0	0.146752	0.351975	0
Cephalotus_follicularis_Cfol-v3-00486	0.161467	0.238586	0	-0.0645142	0.607073	0	0.242573	0.0215593	1	0.140806	0.233475	0	-0.210161	0.194135	0	0.0324304	0.768798	0
Cephalotus_follicularis_Cfol-v3-00487	-0.0142494	0.962609	0	0.212833	0.152825	0	0.298946	0.0495756	1	0.284819	0.0193499	1	0.305453	0.21342	0	0.359497	0.00253457	1
Cephalotus_follicularis_Cfol-v3-00491	0.0185875	0.925679	0	-0.00327871	0.983707	0	0.165175	0.147899	0	0.0984155	0.479613	0	0.303296	0.282968	0	0.180422	0.14223	0
Cephalotus_follicularis_Cfol-v3-00492	0.18423	0.525646	0	0.238613	0.180049	0	0.183975	0.379051	0	0.327941	0.124768	0	0.559901	0.0757627	0	0.503707	0.00747993	1
Cephalotus_follicularis_Cfol-v3-00494	-5.16631	0.00735828	1	-2.26235	0.0582278	0	-5.68907	0.000226788	1	-4.7622	0.000795057	1	-2.65974	0.237009	0	-4.36792	0.00115758	1
Cephalotus_follicularis_Cfol-v3-00495	-4.99111	0.00236511	1	-2.41104	0.0152546	1	-8.52277	1.01761e-05	1	-3.02564	0.0122098	1	-2.02722	0.395937	0	-3.5555	0.00251914	1
Cephalotus_follicularis_Cfol-v3-00496	-0.212995	0.283863	0	-0.127977	0.469862	0	-0.182622	0.269421	0	-0.176073	0.288931	0	0.154217	0.305789	0	0.00130251	0.999104	0
Cephalotus_follicularis_Cfol-v3-00497	0.391629	0.0382347	1	0.312897	0.084569	0	0.656371	0.000257974	1	0.482471	0.00445908	1	0.197445	0.31343	0	0.525862	0.000978014	1
Cephalotus_follicularis_Cfol-v3-00498	0.818107	0.544727	0	0.0375985	0.953853	0	0.327091	0.599743	0	0.376253	0.523308	0	0.459906	0.526906	0	0.632095	0.215328	0
Cephalotus_follicularis_Cfol-v3-00499	0.425281	0.166706	0	0.215748	0.36715	0	0.850963	1.84857e-05	1	0.450925	0.0202404	1	-0.15604	0.526906	0	0.362225	0.0473806	1
Cephalotus_follicularis_Cfol-v3-00500	0.281386	0.0494064	1	0.145139	0.265763	0	0.311276	0.019723	1	0.272539	0.0377105	1	0.0971364	0.5083	0	0.260467	0.0184445	1
Cephalotus_follicularis_Cfol-v3-00502	-0.842166	0.000377096	1	-0.331254	0.0715013	0	-0.674571	0.00013038	1	-0.543933	0.000394019	1	-0.338277	0.0805062	0	-0.834769	1.65222e-05	1
Cephalotus_follicularis_Cfol-v3-00503	-0.0848191	0.769095	0	-0.180931	0.329187	0	-0.55757	0.00109215	1	-0.0128947	0.947967	0	-0.171333	0.526906	0	-0.279479	0.0694058	0
Cephalotus_follicularis_Cfol-v3-00504	0.0417418	0.900696	0	-0.0912976	0.743436	0	-0.159585	0.489997	0	-0.189668	0.465731	0	-0.796781	0.0357494	1	-0.433055	0.0977535	0
Cephalotus_follicularis_Cfol-v3-00505	0.294509	0.378575	0	0.442164	0.375942	0	0.512153	0.0582937	0	0.312244	0.387882	0	1.01556	0.0166272	1	0.0464406	0.874133	0
Cephalotus_follicularis_Cfol-v3-00506	0.232158	0.0845346	0	0.17949	0.094344	0	0.351611	0.00214577	1	0.335578	0.00575141	1	0.293049	0.061437	0	0.250083	0.0127651	1
Cephalotus_follicularis_Cfol-v3-00508	-0.316363	0.129034	0	-0.260076	0.0741066	0	-0.282271	0.00929996	1	-0.270263	0.0653235	0	-0.0886652	0.558461	0	-0.360163	0.00190488	1
Cephalotus_follicularis_Cfol-v3-00509	-0.329738	0.116115	0	-0.158887	0.417226	0	-0.353647	0.0449717	1	-0.458747	0.0108356	1	-0.385435	0.186623	0	-0.599896	0.000821472	1
Cephalotus_follicularis_Cfol-v3-00510	-0.031998	0.921332	0	-0.181415	0.32469	0	-0.273226	0.0328239	1	-0.177324	0.207249	0	0.0263286	0.872448	0	-0.0458193	0.725531	0
Cephalotus_follicularis_Cfol-v3-00511	-0.534533	0.0033084	1	-0.207392	0.251065	0	-0.400648	0.00345448	1	-0.365983	0.00291944	1	-0.240958	0.248349	0	-0.418714	0.00544439	1
Cephalotus_follicularis_Cfol-v3-00512	0.838378	0.000170906	1	0.651739	0.000446922	1	1.03053	7.35451e-06	1	1.01573	4.8928e-05	1	0.445771	0.0585399	0	0.804951	2.14945e-05	1
Cephalotus_follicularis_Cfol-v3-00513	-0.204925	0.214962	0	-0.250348	0.0499158	1	-0.260608	0.0595487	0	-0.314334	0.0075107	1	-0.0363388	0.828282	0	-0.346638	0.00347526	1
Cephalotus_follicularis_Cfol-v3-00515	-0.216279	0.27405	0	-0.036646	0.849666	0	-0.29589	0.0605571	0	-0.124272	0.414817	0	-0.146499	0.541131	0	-0.0066243	0.966026	0
Cephalotus_follicularis_Cfol-v3-00516	-0.751013	0.262106	0	-0.378759	0.301443	0	-0.679462	0.0292653	1	-0.952615	0.0291346	1	-0.629056	0.258443	0	-0.835221	0.0519181	0
Cephalotus_follicularis_Cfol-v3-00517	0.620939	0.000747998	1	0.430846	0.0204273	1	0.870052	2.98582e-05	1	0.740604	0.000299389	1	0.288333	0.211306	0	0.663469	0.000553333	1
Cephalotus_follicularis_Cfol-v3-00518	0.00742173	0.977436	0	-0.00361762	0.989221	0	0.00294061	0.979993	0	-0.227484	0.193003	0	0.0785304	0.791709	0	0.0205037	0.853152	0
Cephalotus_follicularis_Cfol-v3-00519	2.07321	0.228474	0	2.83433	0.177959	0	3.23408	0.0939916	0	-4.75011	0.0237025	1	-0.764825	0.798903	0	0.967805	0.637316	0
Cephalotus_follicularis_Cfol-v3-00520	0.466552	0.0155969	1	0.334569	0.00885617	1	0.450889	0.000750281	1	0.24716	0.0394917	1	0.426899	0.023815	1	0.246175	0.0275394	1
Cephalotus_follicularis_Cfol-v3-00521	-0.0823778	0.561663	0	-0.0153543	0.90266	0	0.0998576	0.282271	0	0.201642	0.142263	0	-0.237928	0.12795	0	0.0451167	0.68967	0
Cephalotus_follicularis_Cfol-v3-00522	-0.115613	0.406234	0	0.213799	0.136111	0	0.0988299	0.428822	0	0.469415	0.0018153	1	0.191706	0.337484	0	0.129813	0.293686	0
Cephalotus_follicularis_Cfol-v3-00526	-0.35903	0.04887	1	-0.0441589	0.866062	0	-0.623394	0.00182409	1	0.024436	0.914309	0	0.383054	0.364019	0	-0.655976	0.00227392	1
Cephalotus_follicularis_Cfol-v3-00527	-0.0460996	0.952756	0	0.256393	0.598306	0	0.134364	0.721418	0	-0.0357304	0.935031	0	-1.17489	0.125604	0	-0.0223047	0.968732	0
Cephalotus_follicularis_Cfol-v3-00528	-2.04246	3.60178e-05	1	-1.3053	0.00519404	1	-2.57907	1.54499e-05	1	-2.48333	4.51703e-05	1	-1.43299	0.00351785	1	-2.47146	6.80787e-06	1
Cephalotus_follicularis_Cfol-v3-00532	-0.0863904	0.682416	0	-0.14982	0.270991	0	-0.131137	0.298466	0	-0.217158	0.159602	0	0.0802846	0.859028	0	-0.250609	0.0624278	0
Cephalotus_follicularis_Cfol-v3-00533	0.199959	0.603177	0	0.0198986	0.969447	0	-0.0843459	0.842026	0	0.470065	0.113854	0	-0.495853	0.287259	0	0.139957	0.669459	0
Cephalotus_follicularis_Cfol-v3-00534	2.14894	0.262791	0	0.524036	0.387371	0	3.0252	0.0159298	1	3.44703	0.0464428	1	2.23139	0.0180703	1	2.90943	0.101632	0
Cephalotus_follicularis_Cfol-v3-00535	1.10414	0.000184132	1	0.795153	0.000772307	1	1.47935	6.60827e-07	1	1.21304	2.62404e-05	1	0.30437	0.186565	0	1.01527	2.00045e-05	1
Cephalotus_follicularis_Cfol-v3-00536	0.55327	0.0487075	1	0.328063	0.136604	0	0.431481	0.00369387	1	0.521994	0.0034033	1	0.0717914	0.744927	0	0.610003	7.13156e-05	1
Cephalotus_follicularis_Cfol-v3-00537	-0.939863	0.197406	0	-0.461646	0.306775	0	-0.931081	0.0204233	1	-0.735904	0.065013	0	0.789192	0.0188508	1	-0.768133	0.0123332	1
Cephalotus_follicularis_Cfol-v3-00538	-0.169612	0.351375	0	-0.0661096	0.637986	0	-0.0550118	0.624136	0	-0.210155	0.14835	0	0.136755	0.467359	0	-0.174603	0.182553	0
Cephalotus_follicularis_Cfol-v3-00539	-0.0614244	0.857819	0	0.116426	0.552697	0	0.105103	0.525536	0	0.118679	0.358011	0	0.119781	0.497203	0	0.206579	0.175662	0
Cephalotus_follicularis_Cfol-v3-00540	-0.229623	0.351375	0	-0.118464	0.522259	0	-0.0687348	0.675768	0	-0.0406336	0.841022	0	-0.324412	0.19231	0	-0.00853812	0.962194	0
Cephalotus_follicularis_Cfol-v3-00541	-0.297442	0.28485	0	-0.00659933	0.973863	0	0.248001	0.0710995	0	0.0196871	0.908953	0	0.0895313	0.700979	0	0.161411	0.331796	0
Cephalotus_follicularis_Cfol-v3-00542	-1.00357	0.441791	0	0.741021	0.361485	0	-0.67693	0.460852	0	-0.13803	0.894816	0	0.525281	0.73945	0	-0.375275	0.67241	0
Cephalotus_follicularis_Cfol-v3-00543	-0.33828	0.219557	0	-0.203275	0.461443	0	-0.186236	0.392293	0	-0.284935	0.165844	0	0.182549	0.436448	0	-0.256428	0.206429	0
Cephalotus_follicularis_Cfol-v3-00545	-2.86358	0.00150028	1	-2.46466	0.00344427	1	-2.51908	0.00688444	1	-2.62235	0.00375802	1	-1.41751	0.18373	0	-2.32617	0.00221313	1
Cephalotus_follicularis_Cfol-v3-00546	-0.551512	0.084054	0	-0.597285	0.036671	1	-0.650976	0.00853222	1	-0.728673	0.00386074	1	-1.39305	0.00301758	1	-0.686551	0.00984708	1
Cephalotus_follicularis_Cfol-v3-00548	1.62506	0.185087	0	-1.09163	0.600298	0	1.6207	0.23953	0	0.841811	0.635892	0	0.194595	0.924876	0	-0.220178	0.863322	0
Cephalotus_follicularis_Cfol-v3-00549	-0.950677	0.0333469	1	-0.521897	0.121182	0	-0.774584	0.00101727	1	-0.763293	0.00158606	1	0.0168537	0.974093	0	-0.744877	0.00415787	1
Cephalotus_follicularis_Cfol-v3-00550	-0.0905185	0.784978	0	-0.338867	0.311171	0	0.896353	0.00234884	1	-0.147378	0.566763	0	-0.840114	0.0947093	0	-0.222	0.47401	0
Cephalotus_follicularis_Cfol-v3-00551	0.412263	0.0240802	1	0.322645	0.0167126	1	0.650142	7.20727e-05	1	0.497265	0.00291418	1	0.248209	0.193744	0	0.485686	0.00112256	1
Cephalotus_follicularis_Cfol-v3-00552	0.53767	0.113095	0	0.404276	0.083471	0	0.347039	0.0277272	1	0.298247	0.231627	0	0.0083711	0.979516	0	0.215269	0.260962	0
Cephalotus_follicularis_Cfol-v3-00553	0.640961	0.613425	0	0.540445	0.344468	0	-0.0315159	0.960729	0	-0.00925852	0.981313	0	0.495324	0.535195	0	0.733864	0.128701	0
Cephalotus_follicularis_Cfol-v3-00556	-0.744316	0.0328863	1	-0.143108	0.560731	0	-0.631983	0.00114317	1	-0.67931	0.00867024	1	-0.358474	0.260756	0	-0.584797	0.0221924	1
Cephalotus_follicularis_Cfol-v3-00557	0.453143	0.0775347	0	0.405664	0.0399929	1	0.434991	0.0023248	1	0.485023	0.00087815	1	0.158632	0.526906	0	0.569451	0.000174694	1
Cephalotus_follicularis_Cfol-v3-00558	0.199964	0.823987	0	-0.209451	0.810939	0	0.299226	0.716701	0	-0.0279666	0.96598	0	0.542163	0.619111	0	-0.485624	0.257545	0
Cephalotus_follicularis_Cfol-v3-00562	0.34757	0.282394	0	0.333965	0.180529	0	0.446732	0.0210013	1	0.419786	0.0514492	0	-0.10428	0.77858	0	0.54474	0.00185837	1
Cephalotus_follicularis_Cfol-v3-00563	-4.77956	0.0771689	0	3.07718	0.104027	0	-0.845801	0.450156	0	-1.31576	0.5846	0	3.10447	0.22073	0	-2.40123	0.0266545	1
Cephalotus_follicularis_Cfol-v3-00567	0.34929	0.0101649	1	0.282785	0.0319311	1	0.525847	6.30129e-05	1	0.407875	0.00113184	1	0.0121455	0.951464	0	0.339842	0.001365	1
Cephalotus_follicularis_Cfol-v3-00569	-0.972238	0.669333	0	0.736496	0.758303	0	0.498405	0.682462	0	-3.1775	0.0625762	0	-1.44358	0.466205	0	2.21438	0.180894	0
Cephalotus_follicularis_Cfol-v3-00572	-0.526295	0.23469	0	-0.558745	0.0477977	1	-0.650531	0.00127443	1	-0.659697	0.00557402	1	-0.968767	0.0195018	1	-0.49626	0.0374192	1
Cephalotus_follicularis_Cfol-v3-00575	3.6021	0.119408	0	0.446736	0.785987	0	1.77252	0.11511	0	2.59349	0.118551	0	-0.446643	0.865869	0	0.291511	0.79946	0
Cephalotus_follicularis_Cfol-v3-00576	-0.554121	0.774725	0	-0.71729	0.612398	0	-0.286066	0.814951	0	1.3284	0.389372	0	-2.28487	0.118204	0	-0.872138	0.51187	0
Cephalotus_follicularis_Cfol-v3-00578	0.879888	0.00243467	1	0.712784	0.00608501	1	0.98609	4.3404e-05	1	1.22448	0.000556141	1	0.385526	0.180689	0	0.927001	0.000622994	1
Cephalotus_follicularis_Cfol-v3-00580	0.118414	0.413139	0	0.112809	0.363339	0	0.362234	0.00371637	1	0.136558	0.335849	0	0.418347	0.0566819	0	0.115939	0.304052	0
Cephalotus_follicularis_Cfol-v3-00581	0.917017	7.39269e-05	1	0.508588	0.000971595	1	0.918984	1.06462e-06	1	0.735223	0.000108909	1	0.204121	0.302941	0	0.67354	0.000115201	1
Cephalotus_follicularis_Cfol-v3-00584	-0.217688	0.525646	0	-0.0952243	0.69796	0	-0.0987047	0.646851	0	-0.278587	0.247777	0	-0.390308	0.266678	0	-0.186969	0.484772	0
Cephalotus_follicularis_Cfol-v3-00588	0.0301048	0.88227	0	0.0171897	0.917184	0	0.0784155	0.547457	0	-0.00804136	0.955232	0	0.0533375	0.762617	0	0.0100705	0.947922	0
Cephalotus_follicularis_Cfol-v3-00589	-0.051177	0.855332	0	0.0309659	0.886909	0	0.161149	0.187262	0	0.00455011	0.98144	0	-0.207822	0.28328	0	-0.08853	0.484772	0
Cephalotus_follicularis_Cfol-v3-00591	-3.0613	0.176209	0	-0.53833	0.785697	0	-0.110276	0.975943	0	-4.00751	0.0344899	1	-0.0985232	0.961487	0	2.71524	0.163361	0
Cephalotus_follicularis_Cfol-v3-00596	-0.306035	0.189814	0	-0.278729	0.0997915	0	-0.345006	0.0433131	1	-0.316148	0.0798563	0	-0.505916	0.0609844	0	-0.311716	0.0528928	0
Cephalotus_follicularis_Cfol-v3-00599	-0.252075	0.977856	0	-0.316713	0.889734	0	-1.0673	0.449245	0	1.6258	0.41883	0	0.870173	0.764864	0	2.41329	0.251159	0
Cephalotus_follicularis_Cfol-v3-00603	0.527845	0.021048	1	0.426571	0.00107074	1	0.554047	0.000107333	1	0.61113	0.000215489	1	0.433529	0.020959	1	0.532547	6.1919e-05	1
Cephalotus_follicularis_Cfol-v3-00604	0.082824	0.624039	0	0.0827786	0.522259	0	0.203012	0.0349699	1	0.0884934	0.433236	0	-0.0389218	0.843481	0	0.146756	0.21246	0
Cephalotus_follicularis_Cfol-v3-00611	-0.560077	0.847849	0	0.763973	0.700934	0	-0.277946	0.82761	0	4.8043	0.0159006	1	-2.02725	0.396255	0	-0.242548	0.892497	0
Cephalotus_follicularis_Cfol-v3-00612	2.45001	0.159764	0	2.27892	0.265521	0	1.10348	0.382673	0	3.1019	0.0962709	0	2.40977	0.337447	0	1.17489	0.581155	0
Cephalotus_follicularis_Cfol-v3-00615	0.154279	0.370126	0	0.121087	0.414515	0	0.158572	0.133013	0	0.0835417	0.455673	0	0.0912436	0.604988	0	0.113905	0.26584	0
Cephalotus_follicularis_Cfol-v3-00616	-0.00112444	0.994946	0	-0.0873818	0.502113	0	-0.00822324	0.942957	0	-0.218448	0.0255597	1	-0.128032	0.333795	0	-0.0813225	0.484772	0
Cephalotus_follicularis_Cfol-v3-00621	0.360118	0.0785441	0	0.0204857	0.901156	0	0.191495	0.154726	0	0.166631	0.234216	0	-0.0274954	0.878932	0	0.177427	0.151689	0
Cephalotus_follicularis_Cfol-v3-00622	1.37997	0.535298	0	1.72195	0.0927657	0	0.21613	0.760456	0	0.690799	0.532442	0	0.920796	0.441172	0	0.550317	0.53171	0
Cephalotus_follicularis_Cfol-v3-00623	-1.62553	0.142896	0	0.999659	0.117761	0	0.260429	0.589308	0	-0.118434	0.796487	0	0.276921	0.718034	0	0.0808306	0.890433	0
Cephalotus_follicularis_Cfol-v3-00624	-0.357209	0.525646	0	2.02282	0.208172	0	4.35957	0.00168841	1	-0.0091091	0.983201	0	0.346491	0.880635	0	0.309442	0.773269	0
Cephalotus_follicularis_Cfol-v3-00625	-0.234634	0.178153	0	-0.0418333	0.819221	0	-0.200462	0.200684	0	-0.246835	0.183419	0	-0.0385583	0.84348	0	-0.251723	0.143339	0
Cephalotus_follicularis_Cfol-v3-00631	0.302022	0.892607	0	-0.213244	0.777781	0	-0.386596	0.603616	0	-0.316584	0.742552	0	-0.673055	0.628349	0	0.279274	0.804857	0
Cephalotus_follicularis_Cfol-v3-00632	0.0657846	0.962712	0	0.902293	0.458606	0	0.0472029	0.950356	0	0.15181	0.890807	0	-0.470605	0.644252	0	-0.29493	0.727447	0
Cephalotus_follicularis_Cfol-v3-00633	0.914706	0.763835	0	0.895912	0.417027	0	-0.68832	0.450156	0	-0.292069	0.721986	0	-0.643939	0.405974	0	-0.0171071	0.970853	0
Cephalotus_follicularis_Cfol-v3-00634	-0.305253	0.201307	0	-0.244186	0.35568	0	-0.259693	0.0961526	0	-0.287279	0.125986	0	-0.801163	0.0171635	1	-0.358598	0.0475846	1
Cephalotus_follicularis_Cfol-v3-00636	1.36922	0.270693	0	1.57584	0.208792	0	0.995158	0.482464	0	0.866074	0.46358	0	0.741542	0.754677	0	1.57465	0.24526	0
Cephalotus_follicularis_Cfol-v3-00637	4.75372	0.0783123	0	-0.538287	0.61839	0	-0.428532	0.750731	0	-0.0498193	0.965917	0	2.13506	0.302392	0	0.332043	0.8168	0
Cephalotus_follicularis_Cfol-v3-00640	-0.530381	0.800184	0	0.662071	0.712252	0	0.0737881	0.954087	0	0.579297	0.728455	0	-0.454975	0.831122	0	0.260711	0.871341	0
Cephalotus_follicularis_Cfol-v3-00641	-0.365096	0.899116	0	-0.5368	0.842662	0	2.99044	0.063191	0	-0.0454654	0.947906	0	0.00839205	0.988625	0	0.579854	0.788404	0
Cephalotus_follicularis_Cfol-v3-00644	-0.135061	0.277706	0	-0.0919469	0.412463	0	-0.0488001	0.647155	0	-0.156328	0.104784	0	-0.0897564	0.477854	0	-0.0143024	0.898225	0
Cephalotus_follicularis_Cfol-v3-00645	0.422617	0.0266064	1	0.372519	0.0479714	1	0.723389	8.45031e-06	1	0.510013	0.00246972	1	0.37798	0.142772	0	0.385806	0.0069063	1
Cephalotus_follicularis_Cfol-v3-00648	1.12287	0.309655	0	0.718542	0.198791	0	1.44691	0.00195291	1	0.853636	0.030222	1	0.450127	0.491099	0	0.857461	0.0268678	1
Cephalotus_follicularis_Cfol-v3-00653	-0.683272	0.0303241	1	-0.257172	0.214503	0	-0.207002	0.417031	0	-0.525947	0.0555633	0	-0.155359	0.376	0	-0.464416	0.120717	0
Cephalotus_follicularis_Cfol-v3-00655	-0.49801	0.151611	0	-0.212618	0.33828	0	-0.725825	0.00295078	1	-0.730449	0.00266874	1	-0.24848	0.347033	0	-0.610964	0.00349339	1
Cephalotus_follicularis_Cfol-v3-00656	0.0885709	0.817427	0	-0.16557	0.610668	0	-0.703215	0.0260541	1	-0.398211	0.214241	0	-0.438897	0.450454	0	-0.541564	0.0544217	0
Cephalotus_follicularis_Cfol-v3-00664	-1.03584	0.605341	0	0.779162	0.386586	0	0.245139	0.74787	0	-0.272496	0.629308	0	0.424083	0.685624	0	-0.169592	0.840079	0
Cephalotus_follicularis_Cfol-v3-00682	1.1706	0.525646	0	0.662298	0.419142	0	0.707431	0.304411	0	0.125924	0.877406	0	0.365559	0.77105	0	0.575119	0.343273	0
Cephalotus_follicularis_Cfol-v3-00683	-0.154794	0.779361	0	-0.893279	0.218534	0	0.00111491	0.989984	0	-0.375668	0.623572	0	0.828961	0.526906	0	0.371055	0.558797	0
Cephalotus_follicularis_Cfol-v3-00684	-0.122114	0.830999	0	-0.981413	0.170001	0	0.0137673	0.975826	0	-0.547741	0.404771	0	0.977052	0.422695	0	0.610014	0.254127	0
Cephalotus_follicularis_Cfol-v3-00686	-2.9902	0.198158	0	0.479254	0.733708	0	0.696946	0.505594	0	0.718409	0.516189	0	0.820843	0.695589	0	0.695263	0.544814	0
Cephalotus_follicularis_Cfol-v3-00690	-0.119357	0.702547	0	-0.0837933	0.791123	0	-0.152417	0.330843	0	-0.0501186	0.8306	0	-0.169846	0.542165	0	-0.347231	0.0813312	0
Cephalotus_follicularis_Cfol-v3-00701	-2.9902	0.198158	0	1.55154	0.522896	0	0.537596	0.813858	0	-0.0494433	0.964965	0	-0.538387	0.86309	0	-0.678066	0.484772	0
Cephalotus_follicularis_Cfol-v3-00706	0.00996689	0.98113	0	-0.268849	0.303525	0	-0.274	0.214144	0	-0.110925	0.70044	0	-0.190501	0.611619	0	-0.317812	0.197527	0
Cephalotus_follicularis_Cfol-v3-00716	-0.358932	0.0502802	0	-0.191212	0.129635	0	-0.219467	0.058838	0	-0.21553	0.0546238	0	-0.25932	0.225982	0	-0.289448	0.0052649	1
Cephalotus_follicularis_Cfol-v3-00720	-0.150202	0.441677	0	-0.381964	0.0861764	0	-0.514716	0.0056045	1	-0.555485	0.0131878	1	0.312727	0.293808	0	-0.627084	0.00127769	1
Cephalotus_follicularis_Cfol-v3-00726	0.0821376	0.59216	0	0.0484975	0.661344	0	-0.145808	0.17531	0	0.0520779	0.598163	0	0.158357	0.215959	0	-0.077295	0.377066	0
Cephalotus_follicularis_Cfol-v3-00727	2.08787	0.345567	0	1.78213	0.103945	0	0.973688	0.219308	0	1.80343	0.142137	0	2.28993	0.183817	0	-0.172021	0.890261	0
Cephalotus_follicularis_Cfol-v3-00729	-0.233246	0.25721	0	-0.407709	0.0496424	1	-0.225564	0.134921	0	-0.624083	0.000739846	1	-1.21034	0.0172759	1	-0.520952	0.00397962	1
Cephalotus_follicularis_Cfol-v3-00731	-0.183386	0.498566	0	-0.0645692	0.85887	0	0.144444	0.553403	0	0.244984	0.377997	0	-0.466018	0.124079	0	-0.196557	0.399995	0
Cephalotus_follicularis_Cfol-v3-00732	-0.0685441	0.665853	0	-0.111869	0.296613	0	-0.00937837	0.943799	0	-0.045667	0.705785	0	0.0241506	0.883879	0	-0.150835	0.167484	0
Cephalotus_follicularis_Cfol-v3-00737	-0.323536	0.164879	0	-0.368562	0.0160004	1	-0.17397	0.205824	0	-0.203079	0.155258	0	0.0189347	0.944435	0	-0.201565	0.184278	0
Cephalotus_follicularis_Cfol-v3-00738	0.382208	0.149759	0	0.0762095	0.673689	0	0.0298037	0.869215	0	0.446672	0.0191419	1	-0.452204	0.241666	0	0.117771	0.484772	0
Cephalotus_follicularis_Cfol-v3-00743	-1.12219	0.217521	0	-0.83119	0.337385	0	-0.525376	0.287767	0	-0.718236	0.295071	0	0.38248	0.61522	0	-0.0164608	0.964516	0
Cephalotus_follicularis_Cfol-v3-00744	0.736647	0.00105882	1	0.542807	0.00184301	1	0.889329	1.47525e-05	1	0.816579	3.05534e-05	1	0.627696	0.00562077	1	0.678926	9.52255e-05	1
Cephalotus_follicularis_Cfol-v3-00745	-0.207341	0.317922	0	-0.246769	0.027642	1	-0.41316	0.00100314	1	-0.356275	0.0363582	1	-0.241904	0.204541	0	-0.193223	0.213029	0
Cephalotus_follicularis_Cfol-v3-00747	-0.0179058	0.929264	0	-0.152537	0.306371	0	-0.0781092	0.593684	0	-0.241747	0.144625	0	-0.447266	0.0886585	0	-0.285713	0.0373221	1
Cephalotus_follicularis_Cfol-v3-00749	1.12526	0.000195626	1	0.947755	3.79173e-05	1	1.55508	4.53879e-07	1	1.12961	0.000100701	1	0.817851	0.0274488	1	1.2174	3.61037e-06	1
Cephalotus_follicularis_Cfol-v3-00759	-2.44712	0.168561	0	-2.94846	0.174626	0	-1.29365	0.290546	0	-4.24268	0.019225	1	-4.18485	0.119179	0	-2.36123	0.0383624	1
Cephalotus_follicularis_Cfol-v3-00763	-0.335924	0.833688	0	0.496826	0.5943	0	0.238634	0.686741	0	0.760391	0.455673	0	-0.505378	0.772537	0	0.13873	0.853914	0
Cephalotus_follicularis_Cfol-v3-00764	0.314456	0.34715	0	0.153757	0.659547	0	-0.293267	0.231475	0	0.152718	0.573036	0	-0.453927	0.318574	0	0.074723	0.784543	0
Cephalotus_follicularis_Cfol-v3-00766	-0.802118	0.112166	0	0.0287814	0.947124	0	-0.169093	0.450203	0	-0.2396	0.312649	0	-0.140073	0.724569	0	-0.125663	0.689657	0
Cephalotus_follicularis_Cfol-v3-00767	-0.476556	0.856531	0	0.653996	0.670089	0	-0.495305	0.790894	0	-0.0273237	0.981273	0	-2.46655	0.203214	0	-1.30544	0.34893	0
Cephalotus_follicularis_Cfol-v3-00768	-0.145784	0.747093	0	-0.0698141	0.838554	0	-0.472352	0.0722402	0	-0.320882	0.247865	0	-0.717021	0.0647753	0	-0.297059	0.302047	0
Cephalotus_follicularis_Cfol-v3-00771	2.15714	0.244108	0	0.792341	0.616203	0	-0.0809564	0.949644	0	1.32014	0.392704	0	-0.0597808	0.971895	0	1.4911	0.535064	0
Cephalotus_follicularis_Cfol-v3-00772	-1.36153	0.52817	0	-1.439	0.522259	0	1.39216	0.50953	0	0.485288	0.731544	0	1.5367	0.511454	0	3.39337	0.0858514	0
Cephalotus_follicularis_Cfol-v3-00773	-0.180889	0.721145	0	-0.210643	0.42607	0	-0.672884	0.00177757	1	-0.641948	0.0145348	1	-0.259653	0.440863	0	-0.390577	0.101668	0
Cephalotus_follicularis_Cfol-v3-00775	0.0817426	0.682159	0	-0.180976	0.18045	0	0.542648	0.00556426	1	-0.0851493	0.61431	0	0.100908	0.754677	0	0.137988	0.29424	0
Cephalotus_follicularis_Cfol-v3-00777	-0.464095	0.0087126	1	-0.266819	0.0567563	0	-0.0671041	0.732533	0	-0.570001	0.000305184	1	0.181837	0.407879	0	-0.17913	0.15262	0
Cephalotus_follicularis_Cfol-v3-00779	3.2495	0.209889	0	-0.847524	0.36715	0	3.7678	0.116537	0	1.92649	0.118977	0	1.19609	0.452191	0	1.4985	0.378657	0
Cephalotus_follicularis_Cfol-v3-00782	0.0528748	0.784659	0	0.0817224	0.547039	0	0.218445	0.0474852	1	0.198653	0.0758763	0	0.155436	0.351744	0	0.277577	0.0138445	1
Cephalotus_follicularis_Cfol-v3-00784	0.486477	0.0290146	1	0.238874	0.127433	0	0.415025	0.00512115	1	0.27681	0.060431	0	0.0381433	0.833716	0	0.261145	0.0580207	0
Cephalotus_follicularis_Cfol-v3-00794	0.393882	0.0460255	1	0.264119	0.17414	0	0.572907	9.06016e-05	1	0.591983	0.00442865	1	0.231592	0.266369	0	0.405713	0.00944743	1
Cephalotus_follicularis_Cfol-v3-00795	0.250325	0.371764	0	0.405591	0.0238534	1	0.432824	0.00989199	1	0.6023	0.000517656	1	0.519854	0.0482858	1	0.690894	0.000225774	1
Cephalotus_follicularis_Cfol-v3-00796	0.754245	0.801407	0	-0.052753	0.972563	0	-0.10804	0.939508	0	1.04348	0.519135	0	-0.407663	0.880263	0	0.989573	0.49858	0
Cephalotus_follicularis_Cfol-v3-00797	0.171237	0.272014	0	0.240733	0.125644	0	0.417284	0.00250078	1	0.361925	0.0120815	1	0.248454	0.125467	0	0.278763	0.0320391	1
Cephalotus_follicularis_Cfol-v3-00798	-0.465422	0.144401	0	-0.135969	0.546719	0	-1.29083	2.76694e-05	1	-0.779061	0.0109013	1	-0.770883	0.036186	1	-0.824922	0.00627101	1
Cephalotus_follicularis_Cfol-v3-00802	-0.721571	0.0543359	0	-0.310856	0.490885	0	-1.51633	0.00572284	1	-1.20182	0.156349	0	-0.527417	0.462736	0	-1.41976	0.0068887	1
Cephalotus_follicularis_Cfol-v3-00805	0.227831	0.178091	0	0.1197	0.437395	0	0.250086	0.0761707	0	0.164789	0.233729	0	0.231091	0.315991	0	0.196518	0.110512	0
Cephalotus_follicularis_Cfol-v3-00806	-0.0494107	0.784617	0	0.12098	0.528729	0	0.120888	0.289398	0	0.28234	0.159842	0	-0.348763	0.387164	0	0.0491315	0.771136	0
Cephalotus_follicularis_Cfol-v3-00807	0.507372	0.10578	0	0.223819	0.250574	0	-0.316652	0.115735	0	0.0899291	0.705159	0	-1.26197	0.00939232	1	-0.168022	0.394163	0
Cephalotus_follicularis_Cfol-v3-00808	1.03286	0.000608324	1	0.584325	0.00126879	1	1.23507	3.14697e-06	1	0.789462	0.000334725	1	0.0942586	0.713487	0	0.884105	0.000654429	1
Cephalotus_follicularis_Cfol-v3-00809	-0.290785	0.0961442	0	-0.295488	0.0624749	0	-0.0688649	0.555411	0	-0.188056	0.175846	0	0.0596517	0.784567	0	-0.331578	0.00309935	1
Cephalotus_follicularis_Cfol-v3-00810	0.482253	0.0796708	0	0.161266	0.533511	0	0.420205	0.0145485	1	0.446625	0.0533842	0	-0.0209999	0.955666	0	0.459306	0.0380136	1
Cephalotus_follicularis_Cfol-v3-00811	0.313828	0.0869278	0	0.101128	0.402459	0	0.121531	0.297784	0	0.211651	0.14216	0	0.0251616	0.871633	0	0.188902	0.130921	0
Cephalotus_follicularis_Cfol-v3-00812	0.0155894	0.936316	0	0.110341	0.59583	0	0.144354	0.19936	0	0.259296	0.0494852	1	-0.198436	0.233761	0	0.0504913	0.700919	0
Cephalotus_follicularis_Cfol-v3-00813	-2.28404	0.0212429	1	-1.07686	0.326813	0	0.151741	0.709239	0	-0.412086	0.585082	0	-0.12155	0.807091	0	-0.744206	0.0270572	1
Cephalotus_follicularis_Cfol-v3-00814	-1.81493	0.389232	0	-1.11898	0.633209	0	-3.73974	0.0256758	1	0.104863	0.963425	0	-5.05939	0.0720082	0	-0.640713	0.626428	0
Cephalotus_follicularis_Cfol-v3-00815	0.156495	0.897538	0	-0.876043	0.131518	0	-1.46809	0.00790105	1	-1.40139	0.0162	1	-0.848137	0.313823	0	-1.54125	0.0142113	1
Cephalotus_follicularis_Cfol-v3-00816	-0.259075	0.099836	0	-0.276399	0.111577	0	-0.298736	0.0131923	1	0.00779332	0.952579	0	-0.448958	0.0512527	0	-0.155631	0.191515	0
Cephalotus_follicularis_Cfol-v3-00817	-0.414381	0.607317	0	-0.18435	0.867542	0	-1.05207	0.0710954	0	-0.961914	0.127277	0	1.53227	0.332479	0	-0.474263	0.478527	0
Cephalotus_follicularis_Cfol-v3-00818	2.25508	0.254676	0	1.68605	0.467574	0	-0.809915	0.450156	0	-2.13754	0.244498	0	2.5692	0.30937	0	-2.4975	0.383502	0
Cephalotus_follicularis_Cfol-v3-00819	0.765461	0.00444075	1	0.787505	0.00536619	1	1.19818	2.74694e-05	1	0.911184	0.000339457	1	0.644761	0.0581384	0	1.0349	2.51979e-05	1
Cephalotus_follicularis_Cfol-v3-00820	0.416346	0.0159736	1	0.370335	0.0052914	1	0.797478	1.44704e-05	1	0.480733	0.00143276	1	0.398509	0.0367535	1	0.498069	0.000663872	1
Cephalotus_follicularis_Cfol-v3-00821	0.114271	0.566142	0	0.206975	0.158781	0	0.441366	0.00413073	1	0.371668	0.0812235	0	0.148974	0.401977	0	0.387689	0.00913909	1
Cephalotus_follicularis_Cfol-v3-00822	2.49309	0.408164	0	-0.949046	0.522259	0	0.461058	0.748601	0	-0.946945	0.47243	0	-1.92039	0.297702	0	0.0179612	0.97766	0
Cephalotus_follicularis_Cfol-v3-00823	0.242063	0.149253	0	0.156536	0.290991	0	0.104043	0.442606	0	0.179313	0.214512	0	0.0339649	0.825681	0	0.103906	0.388467	0
Cephalotus_follicularis_Cfol-v3-00824	-0.961057	0.680812	0	-0.525296	0.781432	0	1.93692	0.182414	0	0.587	0.749951	0	-1.297	0.437278	0	0.671075	0.513081	0
Cephalotus_follicularis_Cfol-v3-00825	-0.151918	0.525646	0	0.0122065	0.954752	0	-0.177829	0.19393	0	-0.196531	0.160549	0	0.0254347	0.927279	0	-0.0799473	0.521101	0
Cephalotus_follicularis_Cfol-v3-00826	0.236732	0.0962297	0	0.167784	0.157115	0	0.150406	0.20413	0	0.217	0.109988	0	0.300854	0.0943702	0	0.214362	0.0312604	1
Cephalotus_follicularis_Cfol-v3-00827	0.00147866	0.997087	0	0.0797842	0.602584	0	0.353875	0.0248766	1	-0.0132807	0.914076	0	-0.0999116	0.51132	0	0.0295538	0.801177	0
Cephalotus_follicularis_Cfol-v3-00828	0.308363	0.12136	0	0.067484	0.726392	0	-0.0453293	0.80775	0	-0.370773	0.0156586	1	0.458355	0.116758	0	-0.162333	0.183093	0
Cephalotus_follicularis_Cfol-v3-00829	-0.0769757	0.720909	0	-0.0424245	0.853975	0	-0.913851	0.000104762	1	-0.06543	0.794442	0	0.0224716	0.942487	0	-0.521717	0.0223368	1
Cephalotus_follicularis_Cfol-v3-00830	-0.00236197	0.995867	0	0.0660628	0.675518	0	0.13037	0.378578	0	0.138233	0.554295	0	-0.240308	0.299833	0	-0.148539	0.3292	0
Cephalotus_follicularis_Cfol-v3-00831	0.589989	0.0312219	1	0.874236	0.00116286	1	0.91302	1.61997e-05	1	0.797217	0.000401682	1	0.383367	0.130956	0	0.832324	8.61862e-05	1
Cephalotus_follicularis_Cfol-v3-00832	0.415736	0.0901023	0	0.0953834	0.602902	0	0.274962	0.0458856	1	0.339956	0.06742	0	0.0537155	0.851722	0	0.326913	0.0146271	1
Cephalotus_follicularis_Cfol-v3-00833	0.12098	0.599317	0	-0.0236341	0.894233	0	-0.242276	0.0227938	1	-0.114999	0.41191	0	-0.230899	0.257475	0	-0.218138	0.147176	0
Cephalotus_follicularis_Cfol-v3-00836	0.790553	0.000336944	1	0.709985	0.000748325	1	1.22605	1.12179e-06	1	0.871844	0.00010127	1	0.387078	0.100182	0	0.813348	4.09311e-05	1
Cephalotus_follicularis_Cfol-v3-00837	0.307345	0.102463	0	0.0401677	0.842585	0	0.266083	0.056903	0	0.289996	0.0699893	0	0.0942957	0.639269	0	0.230977	0.139282	0
Cephalotus_follicularis_Cfol-v3-00838	-0.456726	0.0463159	1	-0.215014	0.36715	0	-0.297553	0.0520985	0	-0.230122	0.221272	0	-0.0721536	0.726714	0	-0.166333	0.359815	0
Cephalotus_follicularis_Cfol-v3-00839	0.493618	0.825019	0	-0.262313	0.732061	0	0.259899	0.583902	0	-1.19397	0.137352	0	-0.630484	0.604692	0	-0.584568	0.308659	0
Cephalotus_follicularis_Cfol-v3-00840	-0.198406	0.434964	0	-0.355304	0.0495796	1	-0.661618	0.000840554	1	-0.704958	0.0019044	1	-1.32317	0.00458041	1	-0.68613	0.00202018	1
Cephalotus_follicularis_Cfol-v3-00843	0.0362367	0.919889	0	0.0349862	0.864688	0	-0.126398	0.450156	0	-0.253936	0.186838	0	-0.0151327	0.964938	0	-0.273247	0.0707218	0
Cephalotus_follicularis_Cfol-v3-00844	-0.172784	0.572039	0	-0.0627615	0.754342	0	0.163351	0.276136	0	0.0271794	0.919654	0	-0.239395	0.311859	0	-0.139171	0.472575	0
Cephalotus_follicularis_Cfol-v3-00845	-0.535786	0.462258	0	-0.186096	0.714939	0	-0.878877	0.0109688	1	-0.539981	0.241445	0	-0.281986	0.716765	0	-0.205392	0.596148	0
Cephalotus_follicularis_Cfol-v3-00846	-0.0345073	0.880793	0	-0.20111	0.162091	0	-0.343479	0.00289394	1	-0.129621	0.36581	0	-0.186054	0.44084	0	-0.299507	0.0216967	1
Cephalotus_follicularis_Cfol-v3-00847	-0.337219	0.0463907	1	-0.138962	0.470384	0	-0.196993	0.278173	0	-0.20507	0.233426	0	0.0489585	0.834867	0	-0.26327	0.108687	0
Cephalotus_follicularis_Cfol-v3-00848	-0.281815	0.0728005	0	-0.334728	0.0705057	0	-0.494186	0.000885715	1	-0.128935	0.451467	0	-0.345045	0.0919075	0	-0.311056	0.0462644	1
Cephalotus_follicularis_Cfol-v3-00849	-0.0212922	0.89576	0	-0.0559462	0.650964	0	0.0300736	0.755763	0	0.0339023	0.764935	0	-0.371714	0.0320838	1	-0.143362	0.198631	0
Cephalotus_follicularis_Cfol-v3-00850	0.796466	0.0012806	1	0.602619	0.00153814	1	1.12807	1.03268e-06	1	1.02053	3.57616e-05	1	0.343083	0.15698	0	0.880452	1.02069e-05	1
Cephalotus_follicularis_Cfol-v3-00851	-0.278108	0.171597	0	-0.290814	0.275198	0	-0.544428	0.00490374	1	-0.489763	0.0216942	1	-0.7937	0.0179715	1	-0.380829	0.0712766	0
Cephalotus_follicularis_Cfol-v3-00852	-0.0150945	0.945611	0	-0.0136331	0.942859	0	0.245513	0.0380083	1	0.149133	0.184118	0	0.0905105	0.455567	0	0.176432	0.13415	0
Cephalotus_follicularis_Cfol-v3-00853	0.465863	0.0136678	1	0.365784	0.0459492	1	0.546563	0.00183075	1	0.425478	0.0075106	1	0.482242	0.0466839	1	0.558186	0.000100058	1
Cephalotus_follicularis_Cfol-v3-00854	0.31757	0.0453419	1	0.108288	0.387607	0	1.17566	1.17118e-06	1	0.395235	0.00205016	1	0.179906	0.578918	0	0.523846	0.000108729	1
Cephalotus_follicularis_Cfol-v3-00855	-0.021822	0.928292	0	-0.166941	0.335182	0	-0.147767	0.285117	0	0.0948077	0.474141	0	-0.361432	0.050887	0	-0.0509426	0.744439	0
Cephalotus_follicularis_Cfol-v3-00856	0.298478	0.507688	0	0.291565	0.328751	0	0.272362	0.23586	0	0.633952	0.0297444	1	-0.424497	0.198299	0	0.432397	0.0797517	0
Cephalotus_follicularis_Cfol-v3-00857	-3.34999	0.0552611	0	-1.23843	0.0842265	0	-2.8593	0.123833	0	-2.12472	0.000543195	1	-4.13192	0.144266	0	-1.54618	0.0867833	0
Cephalotus_follicularis_Cfol-v3-00858	-0.174519	0.370735	0	-0.229315	0.228071	0	0.0561199	0.770713	0	-0.00973521	0.964975	0	0.102217	0.660592	0	0.0932614	0.585207	0
Cephalotus_follicularis_Cfol-v3-00859	1.22775	0.343455	0	3.14125	0.180738	0	-0.451154	0.812532	0	1.55622	0.166111	0	2.45603	0.25217	0	-0.995477	0.634443	0
Cephalotus_follicularis_Cfol-v3-00860	-0.0604669	0.714005	0	-0.0765333	0.469441	0	-0.10815	0.214778	0	-0.0921453	0.332724	0	0.0327676	0.849126	0	-0.0755066	0.363606	0
Cephalotus_follicularis_Cfol-v3-00861	0.0946423	0.803221	0	0.273836	0.601447	0	1.87972	0.00350727	1	0.123972	0.726554	0	-0.00180729	0.996619	0	0.0791755	0.786832	0
Cephalotus_follicularis_Cfol-v3-00862	0.0973912	0.608025	0	0.0481592	0.754112	0	0.332258	0.0187638	1	0.292413	0.0106081	1	-0.0983079	0.660817	0	0.0809755	0.55655	0
Cephalotus_follicularis_Cfol-v3-00863	-0.497069	0.0169322	1	-0.275159	0.148585	0	-0.380362	0.0163493	1	-0.711733	0.00017103	1	-0.373934	0.0484333	1	-0.694956	0.000124647	1
Cephalotus_follicularis_Cfol-v3-00864	0.566072	0.252601	0	0.120021	0.86092	0	0.502921	0.310379	0	-0.496532	0.113265	0	-0.138171	0.847249	0	-0.647024	0.0136345	1
Cephalotus_follicularis_Cfol-v3-00865	-0.286413	0.92378	0	0.0668178	0.982247	0	-3.57211	0.0834024	0	-0.256021	0.857787	0	-0.731614	0.711368	0	-0.371417	0.779484	0
Cephalotus_follicularis_Cfol-v3-00866	0.350607	0.287132	0	0.0290571	0.915425	0	-0.022831	0.913912	0	0.678704	0.0037721	1	-0.0589615	0.863324	0	0.302738	0.0989671	0
Cephalotus_follicularis_Cfol-v3-00868	0.185924	0.364962	0	-0.214467	0.231914	0	-0.361616	0.017943	1	-0.381188	0.0136722	1	-0.0385729	0.817507	0	-0.363092	0.0039343	1
Cephalotus_follicularis_Cfol-v3-00869	-3.13169	0.223394	0	0.12742	0.88105	0	0.429245	0.504174	0	0.531823	0.475511	0	1.04516	0.391783	0	0.760388	0.432252	0
Cephalotus_follicularis_Cfol-v3-00870	2.57702	0.165045	0	-0.546291	0.707524	0	0.029051	0.994698	0	0.641049	0.677135	0	2.2167	0.271533	0	2.37807	0.192749	0
Cephalotus_follicularis_Cfol-v3-00872	-0.656817	0.0946573	0	-0.503952	0.0970154	0	-0.945131	0.00568763	1	-1.29141	0.0076541	1	-1.22079	0.0640124	0	-0.655169	0.0973263	0
Cephalotus_follicularis_Cfol-v3-00874	0.351783	0.0424162	1	0.118295	0.522259	0	0.301171	0.0228088	1	-0.0174442	0.93678	0	-0.240108	0.348366	0	0.126325	0.368526	0
Cephalotus_follicularis_Cfol-v3-00875	-0.079275	0.767115	0	0.162578	0.31179	0	0.0146872	0.926718	0	0.139458	0.324978	0	-0.210628	0.279794	0	-0.0388448	0.797554	0
Cephalotus_follicularis_Cfol-v3-00876	-0.483476	0.0319011	1	-0.271974	0.219967	0	-0.39309	0.00208284	1	-0.468164	0.0102147	1	-0.293323	0.15514	0	-0.378593	0.0140702	1
Cephalotus_follicularis_Cfol-v3-00883	-0.179719	0.729181	0	0.109643	0.893485	0	-0.213702	0.794971	0	-0.984067	0.0809842	0	0.420428	0.481414	0	-1.01787	0.028829	1
Cephalotus_follicularis_Cfol-v3-00884	-1.20994	0.537718	0	-1.3767	0.427779	0	0.75805	0.635393	0	1.19135	0.523496	0	-1.23692	0.618526	0	-1.4216	0.325863	0
Cephalotus_follicularis_Cfol-v3-00887	4.77906	0.0395482	1	1.66139	0.483483	0	2.54458	0.0693218	0	4.59629	0.0389538	1	-0.724735	0.744869	0	1.271	0.484772	0
Cephalotus_follicularis_Cfol-v3-00896	-0.853878	0.447153	0	-0.509039	0.604286	0	-1.95522	0.0927685	0	-0.773636	0.617085	0	-3.09032	0.018836	1	-2.59802	0.0265661	1
Cephalotus_follicularis_Cfol-v3-00900	2.03498	0.439726	0	0.958301	0.579862	0	1.76191	0.274109	0	1.22731	0.201011	0	-0.0511361	0.97896	0	0.308203	0.759115	0
Cephalotus_follicularis_Cfol-v3-00903	0.760707	0.00354035	1	0.518029	0.0460958	1	0.786034	0.000119987	1	0.771122	0.00105181	1	0.322958	0.209997	0	0.593543	0.00397028	1
Cephalotus_follicularis_Cfol-v3-00904	0.408626	0.0447942	1	0.138585	0.547348	0	-0.45873	0.00246766	1	-0.19116	0.216376	0	-1.17719	0.0332683	1	-0.146416	0.429856	0
Cephalotus_follicularis_Cfol-v3-00911	0.196626	0.230635	0	0.0894618	0.684028	0	0.0534337	0.807963	0	0.119221	0.587449	0	-0.184549	0.551667	0	-0.0998442	0.569231	0
Cephalotus_follicularis_Cfol-v3-00913	-0.476772	0.0638712	0	-0.274508	0.144832	0	-0.70508	0.000803436	1	-0.556591	0.0176387	1	-0.0789008	0.798847	0	-0.539753	0.0115275	1
Cephalotus_follicularis_Cfol-v3-00914	0.611112	0.00193816	1	0.429312	0.0252597	1	0.725683	6.43979e-06	1	0.542598	0.000120074	1	0.121211	0.570278	0	0.50523	0.00075959	1
Cephalotus_follicularis_Cfol-v3-00915	0.162992	0.618745	0	0.1023	0.624999	0	0.116062	0.478948	0	0.259895	0.0639946	0	0.192996	0.233922	0	0.210254	0.14762	0
Cephalotus_follicularis_Cfol-v3-00916	0.267897	0.756798	0	-0.124874	0.720311	0	-0.0706459	0.821026	0	-0.119864	0.728867	0	-0.12367	0.722263	0	0.365294	0.126724	0
Cephalotus_follicularis_Cfol-v3-00917	0.700452	0.34381	0	0.474121	0.432519	0	1.42683	0.0034123	1	0.919119	0.0238659	1	1.04435	0.0424836	1	0.874737	0.020499	1
Cephalotus_follicularis_Cfol-v3-00919	0.328275	0.0363348	1	0.23046	0.113987	0	0.528932	0.000468469	1	0.45342	0.000551302	1	0.274902	0.0892563	0	0.315847	0.00577362	1
Cephalotus_follicularis_Cfol-v3-00920	-0.416096	0.474367	0	-0.144265	0.622617	0	-0.948113	0.00762193	1	-1.14213	0.000181409	1	0.225545	0.531856	0	-1.52154	0.000196726	1
Cephalotus_follicularis_Cfol-v3-00921	0.310486	0.0697356	0	0.271094	0.0798746	0	0.553968	0.000286681	1	0.420605	0.00933419	1	0.56995	0.0604786	0	0.3917	0.00227313	1
Cephalotus_follicularis_Cfol-v3-00922	0.68302	0.0145243	1	0.610271	0.0591071	0	0.675256	0.0120016	1	0.614942	0.0246444	1	0.918564	0.00816043	1	0.487233	0.0432213	1
Cephalotus_follicularis_Cfol-v3-00923	-2.84365	0.216866	0	-0.18722	0.943672	0	0.856285	0.621731	0	0.326007	0.908357	0	0.695054	0.376	0	-0.0512479	0.970807	0
Cephalotus_follicularis_Cfol-v3-00924	0.0220893	0.959817	0	0.0673987	0.676393	0	-0.122222	0.461498	0	0.0855658	0.547922	0	0.0684175	0.679794	0	-0.0177468	0.923191	0
Cephalotus_follicularis_Cfol-v3-00935	0.457454	0.0223988	1	0.21265	0.206842	0	0.455409	0.000134048	1	0.432788	0.000730828	1	0.0355277	0.881665	0	0.414089	0.000871767	1
Cephalotus_follicularis_Cfol-v3-00937	2.10862	0.252369	0	-0.862907	0.77792	0	-0.529975	0.690151	0	-0.0882749	0.906904	0	1.04286	0.297677	0	-0.73352	0.642963	0
Cephalotus_follicularis_Cfol-v3-00938	0.0173659	0.938294	0	0.158187	0.289478	0	0.431121	0.000939858	1	0.211673	0.110067	0	0.297611	0.122973	0	0.176342	0.123436	0
Cephalotus_follicularis_Cfol-v3-00942	-0.117902	0.4754	0	0.0713132	0.689225	0	0.454409	0.00822314	1	0.196021	0.178544	0	-0.129259	0.595491	0	0.281311	0.037237	1
Cephalotus_follicularis_Cfol-v3-00946	-2.42936	0.288981	0	-1.26665	0.571973	0	-0.211601	0.918174	0	-0.217649	0.895743	0	-0.736118	0.774525	0	3.01347	0.0683229	0
Cephalotus_follicularis_Cfol-v3-00947	3.77731	0.113917	0	0.683156	0.775009	0	2.13833	0.157706	0	1.41621	0.383262	0	1.81753	0.526186	0	1.21208	0.484772	0
Cephalotus_follicularis_Cfol-v3-00948	-0.700587	0.175318	0	-0.974975	0.0134818	1	-0.960959	0.000230639	1	-1.19887	0.000418759	1	-0.706143	0.0640439	0	-1.40448	0.00013286	1
Cephalotus_follicularis_Cfol-v3-00953	2.99496	0.226708	0	0.121238	0.979463	0	-0.709067	0.693335	0	-0.041288	0.964994	0	1.40361	0.306285	0	3.405	0.0460366	1
Cephalotus_follicularis_Cfol-v3-00956	-0.585304	0.525646	0	-0.302038	0.891347	0	-2.11203	0.217139	0	-0.161762	0.897908	0	0.296532	0.922042	0	-0.549983	0.746645	0
Cephalotus_follicularis_Cfol-v3-00966	0.0613722	0.974468	0	-0.0295348	0.968779	0	0.727745	0.221361	0	1.00591	0.424632	0	-0.148674	0.907757	0	0.480034	0.522787	0
Cephalotus_follicularis_Cfol-v3-00967	-0.187123	0.455488	0	-0.107214	0.68169	0	-1.07235	0.00443972	1	-0.173596	0.386713	0	0.033781	0.949966	0	-0.579685	0.0346003	1
Cephalotus_follicularis_Cfol-v3-00968	2.28234	0.472637	0	2.34516	0.354815	0	3.96397	0.0254273	1	0.441729	0.848708	0	-0.612093	0.810771	0	0.201024	0.886971	0
Cephalotus_follicularis_Cfol-v3-00971	-0.333459	0.117606	0	-0.327885	0.123578	0	-0.646813	0.000273703	1	-0.0419781	0.873106	0	-0.946924	0.0107039	1	-0.343375	0.0591771	0
Cephalotus_follicularis_Cfol-v3-00973	-0.139203	0.638668	0	0.0652417	0.721557	0	-0.215034	0.184106	0	-0.0235474	0.898686	0	0.0320018	0.923757	0	-0.21303	0.136636	0
Cephalotus_follicularis_Cfol-v3-00974	0.330499	0.0503809	0	0.024468	0.882611	0	0.230218	0.0835192	0	0.129189	0.375307	0	-0.0344662	0.844776	0	0.194129	0.103648	0
Cephalotus_follicularis_Cfol-v3-00979	0.364926	0.409985	0	0.353853	0.382609	0	1.0775	0.000130645	1	0.942508	0.0439289	1	0.345276	0.511284	0	1.04888	0.0042281	1
Cephalotus_follicularis_Cfol-v3-00980	0.0526039	0.825101	0	-0.0427767	0.801635	0	0.0794397	0.579399	0	0.0717708	0.688593	0	0.115777	0.639052	0	-0.116066	0.545579	0
Cephalotus_follicularis_Cfol-v3-00981	-0.662066	0.795124	0	-1.34049	0.446159	0	-0.963913	0.405132	0	0.342128	0.865943	0	-0.138706	0.961057	0	-0.301546	0.880062	0
Cephalotus_follicularis_Cfol-v3-00982	-0.12168	0.657742	0	-0.114807	0.574079	0	-0.316613	0.0214992	1	-0.18019	0.282843	0	-0.157683	0.388693	0	-0.166667	0.317078	0
Cephalotus_follicularis_Cfol-v3-00986	0.460165	0.00838112	1	0.26841	0.0444573	1	0.678651	8.4435e-06	1	0.670357	0.00045484	1	0.247065	0.213248	0	0.481565	0.000508176	1
Cephalotus_follicularis_Cfol-v3-00987	-0.253097	0.564741	0	0.119988	0.717547	0	-0.409813	0.0288828	1	-0.0237621	0.942288	0	0.0898461	0.80473	0	-0.421962	0.0687282	0
Cephalotus_follicularis_Cfol-v3-00988	-0.27151	0.0798405	0	-0.167286	0.238195	0	-0.0110656	0.932256	0	-0.0485327	0.714676	0	0.10154	0.569313	0	-0.110361	0.31537	0
Cephalotus_follicularis_Cfol-v3-00992	1.12049	0.344445	0	-0.768002	0.522259	0	-2.16617	0.302989	0	-1.43004	0.442764	0	0.807696	0.79571	0	1.00699	0.238716	0
Cephalotus_follicularis_Cfol-v3-00993	-0.355189	0.283094	0	-0.254994	0.386016	0	-0.480951	0.0118765	1	-0.504576	0.0404261	1	0.693713	0.0220997	1	-0.516498	0.0169345	1
Cephalotus_follicularis_Cfol-v3-00996	0.664095	0.15177	0	0.74	0.164778	0	0.790045	0.0206929	1	0.579184	0.0094736	1	-0.123713	0.879099	0	0.447843	0.194967	0
Cephalotus_follicularis_Cfol-v3-01000	0.266718	0.0490105	1	0.238465	0.0409807	1	0.362071	0.00125874	1	0.343762	0.00277329	1	0.292582	0.0425705	1	0.236681	0.027393	1
Cephalotus_follicularis_Cfol-v3-01001	-0.630938	0.229471	0	-0.097944	0.855857	0	0.468081	0.0832628	0	0.474073	0.240676	0	0.2705	0.407879	0	0.112622	0.701637	0
Cephalotus_follicularis_Cfol-v3-01002	-0.725759	0.309011	0	-0.0131114	0.976406	0	-0.592359	0.0549884	0	-0.447526	0.187715	0	-0.598106	0.30665	0	-0.440508	0.15552	0
Cephalotus_follicularis_Cfol-v3-01003	0.297738	0.43567	0	-0.0211819	0.934047	0	-0.037987	0.857525	0	0.0369894	0.847444	0	-0.0255082	0.947039	0	-0.0151779	0.952415	0
Cephalotus_follicularis_Cfol-v3-01004	-0.0471484	0.971621	0	0.695521	0.522259	0	0.268813	0.496151	0	0.312274	0.575441	0	0.173042	0.864335	0	0.263076	0.557806	0
Cephalotus_follicularis_Cfol-v3-01005	0.421207	0.853922	0	1.04352	0.228071	0	-0.457838	0.481995	0	-0.704317	0.440198	0	-0.384214	0.845082	0	-0.102762	0.913902	0
Cephalotus_follicularis_Cfol-v3-01008	0.0573198	0.795944	0	-0.156846	0.308664	0	-0.150895	0.162369	0	0.153045	0.425167	0	0.206054	0.246509	0	-0.0592136	0.652262	0
Cephalotus_follicularis_Cfol-v3-01009	-5.47668	0.0449895	1	0.275875	0.386016	0	-3.65161	0.101317	0	-0.408338	0.862379	0	1.08827	0.46408	0	1.56147	0.217015	0
Cephalotus_follicularis_Cfol-v3-01013	-0.148995	0.315172	0	-0.115657	0.344675	0	-0.231334	0.0237411	1	-0.0733059	0.573266	0	-0.292917	0.130063	0	-0.178883	0.0968543	0
Cephalotus_follicularis_Cfol-v3-01014	0.755925	0.701457	0	0.932703	0.148446	0	-0.56372	0.535803	0	-0.454072	0.477705	0	0.487344	0.556461	0	0.607687	0.484772	0
Cephalotus_follicularis_Cfol-v3-01016	0.738284	0.213753	0	1.23193	0.00646045	1	1.01509	0.00200177	1	1.16844	0.00752303	1	0.201033	0.853822	0	1.56693	3.42038e-05	1
Cephalotus_follicularis_Cfol-v3-01017	-0.0327637	0.845221	0	0.0191923	0.893351	0	0.127634	0.325338	0	0.105946	0.427424	0	-0.118356	0.526906	0	0.0738671	0.485446	0
Cephalotus_follicularis_Cfol-v3-01019	0.029426	0.863579	0	-0.0316166	0.859947	0	0.148608	0.287616	0	0.175281	0.177309	0	0.245665	0.204017	0	-0.0137441	0.933323	0
Cephalotus_follicularis_Cfol-v3-01020	0.166952	0.495588	0	0.127175	0.501283	0	0.192228	0.119852	0	0.052682	0.714569	0	0.0608146	0.847255	0	0.221816	0.0505229	0
Cephalotus_follicularis_Cfol-v3-01021	2.9885	0.186508	0	1.20821	0.55646	0	0.922399	0.467028	0	0.709254	0.722576	0	0.151308	0.957364	0	0.774036	0.484772	0
Cephalotus_follicularis_Cfol-v3-01022	0.0798803	0.745036	0	-0.0333901	0.854638	0	-0.0138092	0.928062	0	0.13759	0.221981	0	0.231076	0.184643	0	0.0803695	0.49583	0
Cephalotus_follicularis_Cfol-v3-01023	-0.285571	0.826219	0	0.418698	0.431348	0	-0.182477	0.790962	0	-0.531234	0.454254	0	-1.11088	0.129497	0	-0.362848	0.521009	0
Cephalotus_follicularis_Cfol-v3-01024	0.0795745	0.600748	0	0.137084	0.375724	0	0.175963	0.234397	0	0.147709	0.262659	0	0.109814	0.62948	0	0.135335	0.217141	0
Cephalotus_follicularis_Cfol-v3-01025	-3.19747	0.0501739	0	0.00790082	0.99496	0	0.766329	0.241014	0	0.0609487	0.929771	0	-0.721197	0.526906	0	0.609694	0.316087	0
Cephalotus_follicularis_Cfol-v3-01026	-0.12018	0.58881	0	-0.0181774	0.943915	0	0.0686095	0.707451	0	0.1225	0.48329	0	0.129599	0.556507	0	-0.170548	0.309033	0
Cephalotus_follicularis_Cfol-v3-01029	-0.308357	0.684907	0	-0.46305	0.442071	0	-1.66389	0.00897102	1	0.296289	0.715377	0	-0.838525	0.623497	0	-1.53759	0.0300697	1
Cephalotus_follicularis_Cfol-v3-01030	-0.158892	0.47254	0	-0.156518	0.427133	0	-0.460649	0.00345696	1	-0.527343	0.0221354	1	0.117522	0.530648	0	-0.334897	0.0454446	1
Cephalotus_follicularis_Cfol-v3-01031	0.447826	0.0171258	1	0.482268	0.000670101	1	0.572237	0.000132643	1	0.522641	0.0007945	1	0.339819	0.0436285	1	0.615186	3.01091e-05	1
Cephalotus_follicularis_Cfol-v3-01032	-0.185799	0.329701	0	-0.104768	0.503212	0	-0.0744381	0.58156	0	-0.00411924	0.96944	0	-0.159718	0.519655	0	-0.157005	0.196629	0
Cephalotus_follicularis_Cfol-v3-01033	-0.0537917	0.872907	0	0.0625956	0.851381	0	0.0960225	0.634643	0	0.044347	0.878463	0	0.0908664	0.730492	0	-0.202268	0.304867	0
Cephalotus_follicularis_Cfol-v3-01034	-0.330409	0.533348	0	-0.195167	0.630933	0	0.133762	0.751309	0	-0.582287	0.0817646	0	0.165741	0.735456	0	-0.477101	0.137949	0
Cephalotus_follicularis_Cfol-v3-01038	-0.0120745	0.963315	0	-0.261306	0.157115	0	-0.369689	0.00304525	1	-0.392049	0.0131145	1	-0.569474	0.0304896	1	-0.358453	0.00758031	1
Cephalotus_follicularis_Cfol-v3-01039	0.285088	0.0745014	0	0.195169	0.262613	0	0.538851	0.00015982	1	0.435227	0.00405732	1	-0.00420132	0.989203	0	0.308496	0.0432464	1
Cephalotus_follicularis_Cfol-v3-01040	3.946	0.0763506	0	1.22941	0.618781	0	-0.47926	0.727446	0	0.467279	0.856013	0	0.300651	0.9209	0	-1.53717	0.386274	0
Cephalotus_follicularis_Cfol-v3-01043	0.161605	0.245599	0	-0.0189325	0.909036	0	0.0480483	0.705676	0	0.029384	0.820819	0	0.116004	0.390349	0	0.0538649	0.649415	0
Cephalotus_follicularis_Cfol-v3-01048	0.993531	0.730402	0	3.49643	0.203387	0	1.28009	0.386898	0	1.24943	0.405895	0	0.136103	0.956466	0	0.790917	0.656067	0
Cephalotus_follicularis_Cfol-v3-01050	-0.629904	0.34355	0	-0.327099	0.629574	0	-0.531983	0.32839	0	0.679634	0.258566	0	0.540155	0.407879	0	-0.632391	0.251956	0
Cephalotus_follicularis_Cfol-v3-01051	-0.509634	0.337469	0	-0.876852	0.150016	0	-0.456585	0.450615	0	-0.112075	0.863044	0	2.86131	0.215339	0	-0.739428	0.0956107	0
Cephalotus_follicularis_Cfol-v3-01052	-0.746128	0.0377346	1	-0.425378	0.247925	0	-0.419233	0.36413	0	-0.581681	0.170691	0	0.614537	0.516307	0	-0.437508	0.22095	0
Cephalotus_follicularis_Cfol-v3-01055	-0.0907331	0.805594	0	0.247597	0.142985	0	0.232149	0.147445	0	0.0288838	0.865619	0	0.0684983	0.843275	0	0.158645	0.247774	0
Cephalotus_follicularis_Cfol-v3-01059	-1.57192	6.05655e-06	1	-1.32549	0.000122726	1	-1.19012	6.66327e-06	1	-1.84264	8.04967e-07	1	-0.237359	0.526372	0	-1.76169	1.76294e-06	1
Cephalotus_follicularis_Cfol-v3-01067	0.276115	0.089421	0	0.267776	0.042332	1	0.365679	0.00561088	1	0.494175	0.000576582	1	0.283891	0.0893791	0	0.402349	0.00548616	1
Cephalotus_follicularis_Cfol-v3-01068	0.215465	0.234493	0	0.309784	0.120757	0	0.564625	0.000335122	1	0.472759	0.044454	1	0.244022	0.18906	0	0.320139	0.081554	0
Cephalotus_follicularis_Cfol-v3-01069	0.730125	0.0189669	1	0.745013	0.0233521	1	1.22893	1.14414e-05	1	1.37015	2.60619e-05	1	0.525327	0.0681089	0	1.1771	3.55358e-06	1
Cephalotus_follicularis_Cfol-v3-01070	0.275225	0.812421	0	0.213266	0.738728	0	0.608256	0.201758	0	0.425442	0.329866	0	0.0978796	0.894079	0	0.507094	0.337339	0
Cephalotus_follicularis_Cfol-v3-01072	-0.914388	0.00633752	1	-0.72866	0.00883216	1	-1.38799	5.24321e-06	1	-1.37204	7.41423e-05	1	-0.712686	0.0195894	1	-1.09878	5.50428e-05	1
Cephalotus_follicularis_Cfol-v3-01073	-0.162849	0.285862	0	-0.149862	0.252356	0	-0.277615	0.0500163	0	-0.0968584	0.447132	0	0.0520241	0.752069	0	-0.0580657	0.627654	0
Cephalotus_follicularis_Cfol-v3-01074	-0.269934	0.101532	0	-0.269265	0.153269	0	-0.823201	1.11874e-05	1	-0.51778	0.00129761	1	0.124961	0.725498	0	-0.463138	0.000826525	1
Cephalotus_follicularis_Cfol-v3-01075	0.298394	0.344542	0	-0.0262396	0.951538	0	-0.160353	0.580846	0	0.104259	0.665755	0	0.110054	0.824532	0	0.0310314	0.871581	0
Cephalotus_follicularis_Cfol-v3-01076	0.143874	0.921209	0	-0.419852	0.689394	0	-0.258672	0.790962	0	-0.325936	0.47941	0	0.17219	0.866554	0	-0.656331	0.186361	0
Cephalotus_follicularis_Cfol-v3-01077	-0.158771	0.355033	0	-0.0880933	0.564515	0	-0.263239	0.0222488	1	-0.255998	0.0914496	0	0.0012428	0.995248	0	-0.191878	0.134729	0
Cephalotus_follicularis_Cfol-v3-01078	0.160165	0.630049	0	-0.0587452	0.857876	0	0.224253	0.482141	0	-0.282763	0.160073	0	0.119745	0.877963	0	-0.0421739	0.88182	0
Cephalotus_follicularis_Cfol-v3-01080	0.196237	0.262654	0	0.166995	0.275623	0	0.280237	0.0395017	1	0.240771	0.151638	0	0.13339	0.531984	0	0.384167	0.012568	1
Cephalotus_follicularis_Cfol-v3-01081	0.311033	0.117646	0	0.106716	0.489128	0	0.0899067	0.510642	0	0.397865	0.00927275	1	-0.205518	0.246171	0	0.35938	0.0218103	1
Cephalotus_follicularis_Cfol-v3-01083	0.266335	0.504903	0	-0.0386269	0.869256	0	0.0667623	0.75903	0	0.0297694	0.898227	0	0.126774	0.664299	0	0.0600536	0.770215	0
Cephalotus_follicularis_Cfol-v3-01084	0.559628	0.00167202	1	0.408845	0.02832	1	1.42729	2.54017e-07	1	0.616697	0.00103924	1	0.07956	0.701921	0	0.642	0.000433745	1
Cephalotus_follicularis_Cfol-v3-01085	0.147404	0.333368	0	0.127461	0.36715	0	0.430131	0.0011859	1	0.158139	0.212078	0	0.243593	0.206496	0	0.0896247	0.459483	0
Cephalotus_follicularis_Cfol-v3-01086	-0.108015	0.94909	0	0.54183	0.525405	0	0.818741	0.351031	0	-0.961682	0.16271	0	0.890497	0.418297	0	-0.652522	0.18376	0
Cephalotus_follicularis_Cfol-v3-01087	0.645614	0.437389	0	0.508651	0.540553	0	-0.1803	0.787378	0	0.728318	0.319479	0	-0.55266	0.327344	0	0.530854	0.512796	0
Cephalotus_follicularis_Cfol-v3-01088	-0.6438	0.00600019	1	-0.432796	0.0441618	1	-0.506418	0.00145074	1	-0.675825	0.000329158	1	-0.152592	0.494085	0	-0.557643	0.000715741	1
Cephalotus_follicularis_Cfol-v3-01089	-0.624851	0.421893	0	-0.250113	0.764233	0	-0.0141743	0.966174	0	-0.634154	0.248275	0	-0.301581	0.812385	0	0.330295	0.645768	0
Cephalotus_follicularis_Cfol-v3-01091	0.241062	0.300442	0	0.219479	0.35568	0	0.404688	0.0237081	1	0.391163	0.0595773	0	0.150275	0.497373	0	0.257959	0.17079	0
Cephalotus_follicularis_Cfol-v3-01092	0.00868198	0.971758	0	-0.0767032	0.608607	0	0.0356421	0.78725	0	-0.0980473	0.497803	0	-0.0219091	0.896633	0	-0.0124532	0.930165	0
Cephalotus_follicularis_Cfol-v3-01093	-0.248207	0.472162	0	-0.0755148	0.776928	0	-0.226756	0.104871	0	-0.169775	0.387882	0	-0.12141	0.631872	0	-0.140239	0.398146	0
Cephalotus_follicularis_Cfol-v3-01094	0.26939	0.92105	0	-0.0137428	0.996175	0	2.80822	0.0595291	0	-0.286998	0.878086	0	0.186183	0.941997	0	-0.0107517	0.987353	0
Cephalotus_follicularis_Cfol-v3-01095	2.15737	0.262705	0	0.00224764	0.967344	0	0.316985	0.287769	0	3.6521	0.141574	0	-1.24586	0.675312	0	3.62909	0.0335782	1
Cephalotus_follicularis_Cfol-v3-01096	0.127972	0.903797	0	-0.675962	0.387487	0	-1.37349	0.304815	0	-0.109574	0.907288	0	-0.289229	0.686244	0	-1.30958	0.0432434	1
Cephalotus_follicularis_Cfol-v3-01097	0.230883	0.211798	0	0.0531678	0.79366	0	0.314536	0.0231308	1	0.337943	0.05489	0	0.0295768	0.903428	0	0.049716	0.75776	0
Cephalotus_follicularis_Cfol-v3-01098	0.00819384	0.974468	0	-0.0269781	0.897018	0	-0.131982	0.344686	0	0.00332862	0.983739	0	-0.0392973	0.864844	0	-0.213084	0.0886179	0
Cephalotus_follicularis_Cfol-v3-01099	-3.86866	0.128037	0	0.347281	0.386209	0	-0.44949	0.450156	0	0.465004	0.915485	0	-1.0854	0.667206	0	-1.63019	0.293686	0
Cephalotus_follicularis_Cfol-v3-01100	-1.4271	0.000474449	1	-0.712408	0.125606	0	-1.63464	0.000201877	1	-1.59666	0.00803394	1	-0.843803	0.0438677	1	-1.5655	0.00155314	1
Cephalotus_follicularis_Cfol-v3-01101	-1.271	0.553608	0	0.869691	0.522259	0	1.53712	0.144453	0	-1.34643	0.293462	0	-1.24267	0.469713	0	0.0613288	0.948863	0
Cephalotus_follicularis_Cfol-v3-01104	-0.245747	0.712242	0	0.567127	0.296874	0	-0.131661	0.7239	0	0.776627	0.154128	0	-1.45954	0.117385	0	0.105922	0.822713	0
Cephalotus_follicularis_Cfol-v3-01107	-1.96957	0.00159795	1	-0.941246	0.115578	0	-3.34715	5.51948e-07	1	-1.71695	0.00794133	1	-2.12409	0.0396126	1	-1.80276	0.00281804	1
Cephalotus_follicularis_Cfol-v3-01108	-4.08059	0.129569	0	-2.10546	0.275623	0	-0.654546	0.835662	0	-0.840958	0.682562	0	0.392428	0.939715	0	-2.82612	0.109156	0
Cephalotus_follicularis_Cfol-v3-01109	-0.00640389	0.998324	0	0.0594962	0.935638	0	-0.890633	0.0700315	0	-0.248695	0.525851	0	0.431799	0.500341	0	-0.460036	0.21741	0
Cephalotus_follicularis_Cfol-v3-01111	0.47042	0.0251666	1	0.321635	0.0223269	1	0.616258	0.000634813	1	0.54413	0.00322289	1	0.0496673	0.858469	0	0.478088	0.00266066	1
Cephalotus_follicularis_Cfol-v3-01115	1.20333	0.000242935	1	0.872682	0.00111168	1	1.65554	4.89325e-07	1	1.20532	5.42594e-05	1	0.284507	0.278834	0	1.08877	2.40596e-05	1
Cephalotus_follicularis_Cfol-v3-01116	-0.186654	0.907087	0	-0.0572608	0.953815	0	2.5728	0.000881745	1	0.0477237	0.922757	0	0.0290713	0.984132	0	0.441344	0.460221	0
Cephalotus_follicularis_Cfol-v3-01119	-0.379541	0.506502	0	-0.472558	0.272973	0	-0.00200716	0.992219	0	0.490251	0.172813	0	-0.332986	0.571443	0	-0.149341	0.70375	0
Cephalotus_follicularis_Cfol-v3-01120	0.835782	0.000155019	1	0.530779	0.0091592	1	1.09905	3.9039e-06	1	0.901258	8.9991e-05	1	0.0165486	0.945076	0	0.789089	0.000105406	1
Cephalotus_follicularis_Cfol-v3-01121	-1.52308	0.00244557	1	-0.833945	0.0634264	0	-1.68707	0.00101096	1	-1.45535	0.031849	1	-0.252166	0.297488	0	-1.63304	0.00117064	1
Cephalotus_follicularis_Cfol-v3-01122	-0.486813	0.090441	0	-0.493985	0.0236403	1	-0.476743	0.0085884	1	-0.859665	0.000925952	1	-0.463419	0.0730528	0	-0.623238	0.000455628	1
Cephalotus_follicularis_Cfol-v3-01123	0.21666	0.180758	0	0.176468	0.224117	0	0.180285	0.158622	0	0.148613	0.283754	0	0.348591	0.159037	0	0.146832	0.253323	0
Cephalotus_follicularis_Cfol-v3-01125	-0.306459	0.215547	0	-0.217118	0.178211	0	-0.198638	0.122638	0	-0.241755	0.0439323	1	-0.350336	0.0292314	1	-0.208241	0.0442208	1
Cephalotus_follicularis_Cfol-v3-01126	-2.05173	0.0833757	0	-0.325853	0.568676	0	0.0697419	0.915375	0	-0.331036	0.542711	0	0.866537	0.259993	0	-0.652623	0.246676	0
Cephalotus_follicularis_Cfol-v3-01128	0.200837	0.345983	0	0.164944	0.361072	0	0.291124	0.0655333	0	0.374767	0.00988443	1	0.250377	0.133567	0	0.367149	0.00702502	1
Cephalotus_follicularis_Cfol-v3-01129	0.728212	0.000699665	1	0.548017	0.0090965	1	1.00534	4.48097e-06	1	0.82377	0.000409207	1	0.110324	0.615966	0	0.644791	0.000416128	1
Cephalotus_follicularis_Cfol-v3-01130	0.384065	0.0131413	1	0.118705	0.384705	0	0.283869	0.00553086	1	0.358524	0.0246081	1	-0.156271	0.303289	0	0.199883	0.12506	0
Cephalotus_follicularis_Cfol-v3-01131	0.288526	0.250705	0	0.151358	0.489158	0	0.259382	0.18944	0	0.409922	0.039443	1	-0.043842	0.892524	0	0.294389	0.0919176	0
Cephalotus_follicularis_Cfol-v3-01133	-1.3086	0.138806	0	-1.4728	0.0143487	1	-1.99759	0.000415247	1	-1.46049	0.0452722	1	-0.784107	0.350589	0	-1.024	0.0414419	1
Cephalotus_follicularis_Cfol-v3-01134	-0.132474	0.577094	0	-0.153544	0.456014	0	0.0283777	0.854072	0	-0.0306448	0.849732	0	-0.1914	0.327956	0	-0.000668015	0.995982	0
Cephalotus_follicularis_Cfol-v3-01135	-1.92336	6.17393e-05	1	-1.31885	0.0100672	1	-1.1355	0.0012686	1	-0.976733	0.00902503	1	-0.475211	0.503176	0	-1.24695	0.000467493	1
Cephalotus_follicularis_Cfol-v3-01136	-0.206913	0.586035	0	-0.177775	0.660914	0	-0.494794	0.167202	0	0.0473223	0.895761	0	0.331021	0.497779	0	-0.186841	0.591364	0
Cephalotus_follicularis_Cfol-v3-01138	2.4526	0.183483	0	2.31405	0.244643	0	0.515058	0.790515	0	1.76737	0.1784	0	1.19876	0.336255	0	-0.281393	0.867032	0
Cephalotus_follicularis_Cfol-v3-01139	-6.01047	0.0355791	1	-0.742937	0.533247	0	-0.656281	0.146388	0	-0.272775	0.855857	0	0.259395	0.902337	0	-0.0889667	0.902259	0
Cephalotus_follicularis_Cfol-v3-01140	-6.79177	0.00764222	1	-3.45927	0.0789605	0	-5.72384	0.0209221	1	-6.01066	0.00445375	1	-0.149163	0.949269	0	-4.18369	0.0390197	1
Cephalotus_follicularis_Cfol-v3-01146	-0.29155	0.472359	0	0.344527	0.234206	0	0.673035	0.0284136	1	0.875291	0.00176489	1	-0.332392	0.728164	0	1.10762	0.000179196	1
Cephalotus_follicularis_Cfol-v3-01148	0.355593	0.0331933	1	0.123733	0.36329	0	0.458532	0.000422697	1	0.385233	0.0113327	1	0.135527	0.620478	0	0.237313	0.076139	0
Cephalotus_follicularis_Cfol-v3-01151	-0.280622	0.0663046	0	-0.303336	0.0408443	1	-0.618194	9.38216e-05	1	-0.586945	0.000274216	1	-0.443669	0.0853836	0	-0.600293	8.54265e-05	1
Cephalotus_follicularis_Cfol-v3-01155	0.767546	0.58951	0	0.752161	0.22596	0	0.297134	0.580544	0	1.21527	0.00904602	1	-0.260258	0.772856	0	0.926944	0.0817004	0
Cephalotus_follicularis_Cfol-v3-01156	0.235066	0.192676	0	0.267446	0.216601	0	0.488361	0.00987497	1	0.676444	0.00733003	1	0.196001	0.580438	0	0.542261	0.0026766	1
Cephalotus_follicularis_Cfol-v3-01157	2.16166	0.40745	0	0.547516	0.651157	0	-0.57175	0.520916	0	2.14965	0.00874268	1	0.331111	0.834611	0	1.69539	0.00407472	1
Cephalotus_follicularis_Cfol-v3-01158	-0.328157	0.525646	0	-0.348051	0.36715	0	-0.876772	0.056823	0	-0.883688	0.120719	0	-0.386532	0.378285	0	-1.05049	0.000994333	1
Cephalotus_follicularis_Cfol-v3-01159	-0.200873	0.933078	0	-1.99157	0.325324	0	0.730052	0.702408	0	-0.540095	0.801116	0	-0.970353	0.614284	0	-0.0772058	0.946711	0
Cephalotus_follicularis_Cfol-v3-01161	-0.335685	0.144296	0	-0.510732	0.00519404	1	-0.844818	6.59192e-05	1	-0.486354	0.0129694	1	-0.655046	0.152243	0	-0.716327	0.000368268	1
Cephalotus_follicularis_Cfol-v3-01165	-0.293161	0.704135	0	-0.130575	0.816688	0	0.265279	0.52241	0	0.518417	0.46426	0	0.282884	0.611572	0	-0.654951	0.08628	0
Cephalotus_follicularis_Cfol-v3-01167	-0.102287	0.642106	0	-0.244135	0.249193	0	-0.172397	0.28335	0	-0.0488318	0.740072	0	-0.100976	0.477295	0	-0.215939	0.115956	0
Cephalotus_follicularis_Cfol-v3-01168	0.209116	0.237471	0	-0.0311321	0.85564	0	0.278979	0.0321062	1	0.215209	0.0407426	1	0.156058	0.280218	0	0.0688744	0.598943	0
Cephalotus_follicularis_Cfol-v3-01169	0.252521	0.398691	0	-0.0398615	0.908145	0	0.0409039	0.866671	0	-0.238487	0.246489	0	-0.0306207	0.947803	0	-0.130388	0.564851	0
Cephalotus_follicularis_Cfol-v3-01170	-0.167765	0.197794	0	-0.186132	0.059267	0	-0.268253	0.00419679	1	-0.121977	0.214512	0	0.0724153	0.595491	0	-0.255829	0.0136732	1
Cephalotus_follicularis_Cfol-v3-01171	0.750581	0.749673	0	1.09526	0.443752	0	-0.0930854	0.930474	0	1.71215	0.0775337	0	0.0677718	0.974693	0	-0.551139	0.628931	0
Cephalotus_follicularis_Cfol-v3-01173	-0.0717072	0.716433	0	-0.122145	0.433883	0	-0.0704028	0.689313	0	-0.2302	0.0783088	0	-0.193973	0.600467	0	-0.239569	0.0608003	0
Cephalotus_follicularis_Cfol-v3-01183	0.889516	0.000172679	1	0.609415	0.00338568	1	1.16881	1.00563e-06	1	1.05646	3.50973e-05	1	0.271054	0.297089	0	0.892932	3.12574e-05	1
Cephalotus_follicularis_Cfol-v3-01184	0.00183984	0.996766	0	-0.207293	0.306371	0	-0.444266	0.100222	0	-0.348291	0.178489	0	0.00160046	0.995001	0	-0.19358	0.35357	0
Cephalotus_follicularis_Cfol-v3-01187	1.85252	0.145783	0	0.698016	0.243013	0	0.699078	0.0510196	0	1.0483	0.196614	0	-0.00929408	0.988416	0	0.630897	0.167393	0
Cephalotus_follicularis_Cfol-v3-01192	0.071296	0.830593	0	0.418736	0.0250776	1	-0.623015	0.00950561	1	-0.160462	0.427912	0	0.680157	0.150888	0	-0.475729	0.0158554	1
Cephalotus_follicularis_Cfol-v3-01199	0.659191	0.57201	0	-0.323938	0.472214	0	-0.483333	0.193056	0	-0.673385	0.122267	0	-0.418786	0.512788	0	0.0306282	0.940086	0
Cephalotus_follicularis_Cfol-v3-01200	0.984163	0.656015	0	0.73402	0.281814	0	-0.512428	0.34756	0	0.99966	0.284946	0	-0.241643	0.812255	0	-0.43822	0.408719	0
Cephalotus_follicularis_Cfol-v3-01201	-0.318418	0.0215488	1	-0.175619	0.197103	0	-0.408872	0.00115261	1	-0.357366	0.00369712	1	0.00621922	0.978118	0	-0.349463	0.00261896	1
Cephalotus_follicularis_Cfol-v3-01204	-0.108194	0.572207	0	-0.0601739	0.66604	0	0.0995985	0.450156	0	-0.0441424	0.836646	0	-0.14485	0.333853	0	-0.0617637	0.624886	0
Cephalotus_follicularis_Cfol-v3-01205	0.43968	0.0614326	0	0.165196	0.452436	0	0.454525	0.00365539	1	0.265348	0.0794622	0	0.158773	0.407879	0	0.232615	0.126195	0
Cephalotus_follicularis_Cfol-v3-01206	-0.0159675	0.926397	0	-0.0298611	0.798126	0	-0.0183003	0.865711	0	0.103832	0.308053	0	0.202333	0.178096	0	-0.0914349	0.336883	0
Cephalotus_follicularis_Cfol-v3-01207	-0.712129	0.788771	0	-3.46547	0.0632975	0	-1.68516	0.0182991	1	-1.33886	0.208962	0	1.12518	0.0260409	1	-0.478647	0.683395	0
Cephalotus_follicularis_Cfol-v3-01212	0.519713	0.845314	0	-0.501516	0.819221	0	1.05448	0.239311	0	1.64703	0.330154	0	-0.608198	0.792351	0	0.493593	0.685454	0
Cephalotus_follicularis_Cfol-v3-01215	0.606294	0.00828431	1	0.252557	0.16458	0	0.479852	0.00611764	1	0.59192	0.00354112	1	-0.0979181	0.673984	0	0.521132	0.00710959	1
Cephalotus_follicularis_Cfol-v3-01216	0.0379823	0.82973	0	-0.0896369	0.642494	0	-0.122634	0.383058	0	-0.11908	0.388231	0	0.0126506	0.942281	0	-0.0979162	0.463485	0
Cephalotus_follicularis_Cfol-v3-01219	0.155679	0.533385	0	-0.0590514	0.66569	0	0.00269824	0.982158	0	0.0282068	0.860819	0	0.0939507	0.679794	0	-0.0206486	0.889505	0
Cephalotus_follicularis_Cfol-v3-01220	0.159552	0.784978	0	0.0817852	0.807702	0	0.0360402	0.888263	0	-0.128004	0.714256	0	0.277795	0.44846	0	0.0865932	0.765929	0
Cephalotus_follicularis_Cfol-v3-01221	0.30868	0.0339193	1	0.2606	0.0422814	1	0.491779	0.000383068	1	0.41209	0.000392801	1	0.239874	0.0911407	0	0.316331	0.00388029	1
Cephalotus_follicularis_Cfol-v3-01223	0.428327	0.342426	0	0.185839	0.522497	0	-0.0720337	0.698543	0	0.469101	0.0228146	1	0.0217832	0.961487	0	0.169269	0.436106	0
Cephalotus_follicularis_Cfol-v3-01224	-0.383771	0.0120041	1	-0.267251	0.11529	0	-0.649554	0.000553221	1	-0.607805	0.00141204	1	-1.03824	0.00746741	1	-0.646081	0.000266365	1
Cephalotus_follicularis_Cfol-v3-01226	0.671277	0.00660394	1	0.395393	0.0056887	1	0.629246	0.000143269	1	0.6477	0.000210449	1	0.218037	0.255211	0	0.581016	0.000118955	1
Cephalotus_follicularis_Cfol-v3-01236	-0.788161	0.517818	0	0.13243	0.852514	0	-0.328993	0.545815	0	-0.475155	0.426656	0	-0.0490485	0.960195	0	-0.39532	0.477131	0
Cephalotus_follicularis_Cfol-v3-01245	0.669604	0.000492486	1	0.397639	0.00179531	1	0.818818	3.24618e-06	1	0.737272	0.000264545	1	0.0578554	0.771607	0	0.580457	0.000101094	1
Cephalotus_follicularis_Cfol-v3-01248	-1.03086	0.00593374	1	-0.354822	0.331191	0	-0.759313	0.00466029	1	-0.43055	0.266	0	0.180591	0.378285	0	-0.34592	0.257545	0
Cephalotus_follicularis_Cfol-v3-01249	0.204578	0.210762	0	0.212357	0.0941487	0	0.407992	0.00100701	1	0.421778	0.00499914	1	-0.158722	0.41534	0	0.300579	0.0147935	1
Cephalotus_follicularis_Cfol-v3-01250	-0.210794	0.919889	0	-0.350685	0.835769	0	-0.104079	0.915814	0	-0.785854	0.382955	0	0.64014	0.598657	0	-0.608616	0.43746	0
Cephalotus_follicularis_Cfol-v3-01251	0.462805	0.0493208	1	0.208863	0.346418	0	0.489758	0.00145074	1	0.345126	0.049655	1	-0.126128	0.670168	0	0.229439	0.194524	0
Cephalotus_follicularis_Cfol-v3-01254	-0.329592	0.339558	0	-0.328773	0.316244	0	-2.03287	4.24247e-05	1	-0.830077	0.00109084	1	-3.25252	0.0902241	0	-1.6209	2.45459e-06	1
Cephalotus_follicularis_Cfol-v3-01255	-0.450274	0.204418	0	-0.10966	0.82141	0	0.581002	0.457191	0	-0.0326571	0.941242	0	-0.89466	0.254561	0	-1.07322	0.0467884	1
Cephalotus_follicularis_Cfol-v3-01257	0.27809	0.323414	0	-0.118667	0.468209	0	-0.107903	0.472626	0	-0.237038	0.146583	0	-0.0687703	0.732083	0	-0.190466	0.265141	0
Cephalotus_follicularis_Cfol-v3-01259	1.35184	0.00059761	1	1.60926	0.00037226	1	2.85213	4.83042e-07	1	2.02179	5.61617e-06	1	0.517491	0.347033	0	1.84165	1.23974e-05	1
Cephalotus_follicularis_Cfol-v3-01261	1.96538	0.409985	0	-0.591252	0.629276	0	-0.178585	0.807883	0	0.00737837	0.997119	0	-0.3869	0.798104	0	0.23572	0.833219	0
Cephalotus_follicularis_Cfol-v3-01262	-0.510512	0.018475	1	-0.231651	0.175947	0	-0.283001	0.144492	0	-0.294016	0.0921074	0	-0.304269	0.122611	0	-0.381088	0.015778	1
Cephalotus_follicularis_Cfol-v3-01263	-1.26416	0.516805	0	-0.741816	0.522259	0	-1.94364	0.15332	0	-0.720335	0.539297	0	-4.07884	0.0117638	1	-3.766	0.00580693	1
Cephalotus_follicularis_Cfol-v3-01266	0.313859	0.854956	0	0.0775127	0.964629	0	-0.615147	0.572287	0	-0.274545	0.83991	0	-1.47819	0.433924	0	0.360972	0.794447	0
Cephalotus_follicularis_Cfol-v3-01269	-0.43822	0.0677434	0	-0.288215	0.17553	0	-0.591019	0.00289777	1	-0.595729	0.0234121	1	-0.73456	0.0235503	1	-0.626025	0.00360037	1
Cephalotus_follicularis_Cfol-v3-01270	0.256817	0.914373	0	2.58982	0.283401	0	-0.875187	0.606834	0	1.05357	0.623342	0	-1.77195	0.42676	0	0.943564	0.560039	0
Cephalotus_follicularis_Cfol-v3-01271	-0.449148	0.0020811	1	-0.315533	0.0433562	1	-0.374956	0.00202054	1	-0.395199	0.00202927	1	-0.134293	0.331713	0	-0.412677	0.000217015	1
Cephalotus_follicularis_Cfol-v3-01272	-1.29956	0.202688	0	-0.35977	0.609047	0	-0.649793	0.403935	0	-0.421228	0.308053	0	-0.687545	0.450288	0	-1.19345	0.0528394	0
Cephalotus_follicularis_Cfol-v3-01275	-0.0168592	0.95578	0	-0.122979	0.477221	0	-0.034073	0.827948	0	0.110029	0.43295	0	-0.0862468	0.734554	0	-0.149953	0.270941	0
Cephalotus_follicularis_Cfol-v3-01276	0.70793	0.0185348	1	0.537059	0.156762	0	0.93056	0.00393795	1	0.921393	0.00146006	1	0.491316	0.144876	0	0.686269	0.00799865	1
Cephalotus_follicularis_Cfol-v3-01279	4.25133	0.000833222	1	3.30784	0.00156371	1	3.79797	2.06152e-06	1	2.92846	0.000554113	1	1.09479	0.092108	0	3.17269	4.28776e-06	1
Cephalotus_follicularis_Cfol-v3-01280	-0.357209	0.525646	0	-0.471399	0.778542	0	-0.549198	0.688936	0	-0.293238	0.879687	0	0.072651	0.994855	0	0.228484	0.93065	0
Cephalotus_follicularis_Cfol-v3-01282	1.83624	0.445752	0	0.552798	0.549394	0	-0.273633	0.734159	0	0.00390558	0.993903	0	0.363877	0.727351	0	0.918082	0.429856	0
Cephalotus_follicularis_Cfol-v3-01283	1.34158	0.315172	0	2.4066	0.314844	0	0.0168224	0.971999	0	-2.15728	0.216037	0	0.502855	0.870368	0	1.32681	0.484772	0
Cephalotus_follicularis_Cfol-v3-01284	0.132337	0.67862	0	-0.117608	0.764233	0	-0.538987	0.0736047	0	-0.829298	0.133766	0	-0.138152	0.768295	0	-0.711255	0.0890658	0
Cephalotus_follicularis_Cfol-v3-01285	0.863461	0.000175167	1	0.666032	0.00248526	1	1.19979	8.68192e-07	1	0.950482	0.000244228	1	0.128099	0.550821	0	0.841867	0.000108215	1
Cephalotus_follicularis_Cfol-v3-01286	-0.579792	0.024835	1	0.0485694	0.818157	0	-0.0870115	0.643372	0	-0.138667	0.380544	0	-0.174701	0.484766	0	0.0437651	0.796568	0
Cephalotus_follicularis_Cfol-v3-01287	0.234979	0.904733	0	-0.249565	0.731151	0	-0.115662	0.846491	0	-0.226181	0.70076	0	-0.263786	0.669223	0	0.173996	0.752549	0
Cephalotus_follicularis_Cfol-v3-01289	0.256961	0.557992	0	0.254001	0.276201	0	0.235536	0.149943	0	0.260192	0.0801313	0	-0.0606814	0.883879	0	0.183579	0.260105	0
Cephalotus_follicularis_Cfol-v3-01290	0.374346	0.344212	0	0.167699	0.453909	0	-0.154392	0.450156	0	0.0860497	0.721745	0	-0.18783	0.577512	0	0.124579	0.546267	0
Cephalotus_follicularis_Cfol-v3-01291	-0.0492961	0.839262	0	-0.0766986	0.790054	0	0.0614165	0.741847	0	0.00794255	0.976052	0	-0.321553	0.213037	0	-0.0970882	0.685111	0
Cephalotus_follicularis_Cfol-v3-01292	4.20856	0.116905	0	-0.660382	0.733239	0	0.530345	0.748395	0	-1.04301	0.455673	0	0.472378	0.83406	0	1.67907	0.349734	0
Cephalotus_follicularis_Cfol-v3-01295	-0.239484	0.207853	0	-0.0449087	0.824342	0	-0.154417	0.199734	0	-0.486684	0.0117567	1	-0.989733	0.0140806	1	-0.457517	0.0147728	1
Cephalotus_follicularis_Cfol-v3-01299	0.111353	0.592226	0	0.088792	0.480737	0	0.339647	0.0373022	1	0.245475	0.0573047	0	0.118404	0.43547	0	0.24696	0.0365343	1
Cephalotus_follicularis_Cfol-v3-01300	-0.207551	0.162217	0	-0.0565367	0.690839	0	-0.204328	0.0572901	0	-0.137292	0.308053	0	0.0840904	0.64751	0	0.0709098	0.437216	0
Cephalotus_follicularis_Cfol-v3-01302	0.524632	0.00196956	1	0.225745	0.0834788	0	0.636495	0.000109585	1	0.812436	0.000163377	1	0.355295	0.0511264	0	0.684653	6.36686e-06	1
Cephalotus_follicularis_Cfol-v3-01303	0.421661	0.022061	1	0.321737	0.0605625	0	0.65706	5.30136e-05	1	0.585373	0.00253391	1	0.204324	0.297702	0	0.377577	0.0204901	1
Cephalotus_follicularis_Cfol-v3-01304	1.57143	0.293641	0	-0.0631501	0.960694	0	-1.23102	0.30215	0	-3.72272	0.0309438	1	-1.46067	0.117527	0	-1.39011	0.484772	0
Cephalotus_follicularis_Cfol-v3-01307	0.114498	0.627089	0	0.0811892	0.677374	0	0.201661	0.142149	0	0.614733	0.00303681	1	-0.166644	0.526906	0	0.20792	0.108836	0
Cephalotus_follicularis_Cfol-v3-01308	-0.179823	0.263634	0	-0.270775	0.0428028	1	-0.273157	0.0385231	1	-0.239719	0.108983	0	-0.524607	0.0786474	0	-0.253084	0.0288052	1
Cephalotus_follicularis_Cfol-v3-01310	1.57143	0.293641	0	-0.741504	0.679027	0	-4.99987	0.00513691	1	-5.08451	0.0152169	1	0.75676	0.535195	0	-3.88039	0.0533802	0
Cephalotus_follicularis_Cfol-v3-01311	-0.180756	0.460018	0	-0.124468	0.545017	0	-0.124454	0.336699	0	-0.0568892	0.758877	0	-0.0711924	0.699457	0	-0.107265	0.423232	0
Cephalotus_follicularis_Cfol-v3-01312	-0.929239	0.748397	0	0.335984	0.881314	0	1.07414	0.380982	0	-0.0171309	0.983201	0	1.36686	0.493063	0	-0.0982301	0.936933	0
Cephalotus_follicularis_Cfol-v3-01313	-0.190099	0.253536	0	-0.179134	0.259744	0	-0.186545	0.0926079	0	-0.2069	0.111792	0	-0.579917	0.0196839	1	-0.339752	0.0023125	1
Cephalotus_follicularis_Cfol-v3-01314	-0.798231	0.00434173	1	-0.527076	0.0129376	1	-0.892781	1.36211e-05	1	-0.679368	0.000416272	1	-0.892455	0.00429356	1	-0.945423	3.01337e-06	1
Cephalotus_follicularis_Cfol-v3-01316	3.49288	0.175221	0	1.20889	0.421726	0	-0.0108347	0.995051	0	0.292565	0.814757	0	-0.637977	0.733354	0	0.268113	0.825821	0
Cephalotus_follicularis_Cfol-v3-01317	0.00903769	0.969131	0	-0.140108	0.337337	0	0.235549	0.0232061	1	0.137858	0.251302	0	0.00135757	0.99262	0	0.0146442	0.892669	0
Cephalotus_follicularis_Cfol-v3-01318	-0.412504	0.104429	0	-0.358492	0.07109	0	-0.331604	0.0118174	1	-0.547559	0.000205711	1	-0.313491	0.384185	0	-0.542625	0.000872858	1
Cephalotus_follicularis_Cfol-v3-01319	-1.07546	0.374759	0	-1.05955	0.111904	0	-0.760945	0.126903	0	-0.961505	0.170372	0	-0.662426	0.34778	0	0.179068	0.782715	0
Cephalotus_follicularis_Cfol-v3-01320	-0.497134	0.476695	0	-0.485932	0.238947	0	-1.06221	0.0810268	0	-0.868783	0.0789876	0	0.0382507	0.944119	0	-0.973775	0.0608573	0
Cephalotus_follicularis_Cfol-v3-01322	-0.179424	0.19481	0	-0.0846814	0.45167	0	-0.137887	0.312797	0	-0.291801	0.0453445	1	-0.108452	0.541131	0	-0.251075	0.0312659	1
Cephalotus_follicularis_Cfol-v3-01323	-2.00026	4.00647e-05	1	-1.43556	0.000797333	1	-3.6236	5.92347e-05	1	-2.09383	0.000388145	1	-1.72262	0.134052	0	-2.85101	0.000676036	1
Cephalotus_follicularis_Cfol-v3-01326	0.103051	0.982158	0	0.155833	0.897102	0	-0.461885	0.658455	0	0.718596	0.578488	0	-1.57783	0.310487	0	-0.20573	0.815584	0
Cephalotus_follicularis_Cfol-v3-01336	0.14753	0.475966	0	0.167426	0.344675	0	0.404816	0.012223	1	0.269199	0.149658	0	0.300742	0.236897	0	0.184952	0.215623	0
Cephalotus_follicularis_Cfol-v3-01337	-0.0963057	0.547989	0	0.065705	0.734298	0	-0.0279124	0.84468	0	0.0263388	0.867819	0	0.14285	0.526906	0	0.0300059	0.839758	0
Cephalotus_follicularis_Cfol-v3-01338	-0.238509	0.926397	0	1.05238	0.283279	0	2.02025	0.171644	0	2.11446	0.415583	0	-2.40932	0.38195	0	2.84012	0.265268	0
Cephalotus_follicularis_Cfol-v3-01339	-0.18042	0.711004	0	-0.119523	0.707524	0	-0.493769	0.156728	0	-0.518798	0.25473	0	-1.20078	0.0751813	0	-0.479556	0.177604	0
Cephalotus_follicularis_Cfol-v3-01343	0.338397	0.165232	0	0.276161	0.0665488	0	0.378165	0.0031437	1	0.268603	0.0323184	1	0.0284397	0.87971	0	0.3763	0.00133481	1
Cephalotus_follicularis_Cfol-v3-01353	-0.534544	0.0158112	1	-0.318443	0.096095	0	-0.552756	0.00360977	1	-0.680826	0.00650549	1	-1.16853	0.00949953	1	-0.727567	0.00405759	1
Cephalotus_follicularis_Cfol-v3-01358	-0.17461	0.534092	0	0.0124338	0.962305	0	0.433531	0.0104865	1	0.506408	0.0634061	0	-0.565859	0.0469907	1	0.0205928	0.933323	0
Cephalotus_follicularis_Cfol-v3-01359	-1.63481	0.33356	0	0.0516497	0.952858	0	-0.80574	0.0572786	0	-0.574419	0.282657	0	-0.737207	0.239994	0	-0.175221	0.720365	0
Cephalotus_follicularis_Cfol-v3-01361	0.652398	0.00148148	1	0.40874	0.016251	1	0.624557	7.962e-05	1	0.74202	0.000218667	1	0.236241	0.295233	0	0.555306	0.00115625	1
Cephalotus_follicularis_Cfol-v3-01362	-0.348119	0.565267	0	-0.164503	0.642201	0	-1.33283	0.0159788	1	-0.328027	0.599373	0	-0.542775	0.303876	0	-0.57444	0.0801177	0
Cephalotus_follicularis_Cfol-v3-01363	0.488979	0.00333836	1	0.285127	0.0193055	1	0.54055	0.00024186	1	0.383084	0.00353493	1	0.330539	0.0651313	0	0.372548	0.00334674	1
Cephalotus_follicularis_Cfol-v3-01365	-2.00681	0.332174	0	2.73313	0.263642	0	0.618351	0.744667	0	0.460784	0.782069	0	-1.42884	0.653641	0	1.60004	0.349734	0
Cephalotus_follicularis_Cfol-v3-01366	3.62682	0.217258	0	0.21272	0.865926	0	0.443077	0.599049	0	-0.697598	0.397504	0	0.607512	0.505358	0	-0.786827	0.440587	0
Cephalotus_follicularis_Cfol-v3-01367	0.171466	0.435291	0	0.0248178	0.881611	0	0.202938	0.107341	0	0.321713	0.0526275	0	0.0712129	0.744849	0	0.251793	0.0438971	1
Cephalotus_follicularis_Cfol-v3-01368	0.623393	0.796113	0	0.381511	0.849057	0	0.533734	0.761813	0	1.97732	0.172253	0	1.7871	0.475232	0	0.588565	0.722236	0
Cephalotus_follicularis_Cfol-v3-01369	-1.79231	0.0640393	0	-0.747704	0.513816	0	-0.404216	0.523637	0	-0.526603	0.500007	0	0.281688	0.824532	0	-0.10243	0.907585	0
Cephalotus_follicularis_Cfol-v3-01370	0.457075	0.592413	0	0.303453	0.517374	0	-0.352513	0.290524	0	-0.686731	0.223813	0	-0.00439795	0.991411	0	0.186687	0.615928	0
Cephalotus_follicularis_Cfol-v3-01371	-0.224312	0.693338	0	-0.270289	0.482034	0	0.134211	0.672714	0	-0.215203	0.456214	0	-0.581658	0.310684	0	-0.0391111	0.925577	0
Cephalotus_follicularis_Cfol-v3-01372	-0.122183	0.853093	0	-0.0788705	0.840147	0	-0.441861	0.181425	0	0.475834	0.238905	0	-0.0514812	0.941291	0	0.0713979	0.864476	0
Cephalotus_follicularis_Cfol-v3-01373	-0.17781	0.741787	0	-0.223989	0.330707	0	-0.157022	0.335807	0	-0.33015	0.190653	0	-0.155545	0.647453	0	-0.186686	0.34893	0
Cephalotus_follicularis_Cfol-v3-01375	-0.138359	0.785383	0	0.12801	0.648228	0	0.191612	0.368459	0	0.104559	0.716732	0	0.409933	0.202572	0	0.313677	0.273216	0
Cephalotus_follicularis_Cfol-v3-01386	0.53878	0.0541629	0	0.0489171	0.818157	0	0.246648	0.14846	0	0.585529	0.0137094	1	-1.10687	0.00816673	1	-0.0679571	0.753883	0
Cephalotus_follicularis_Cfol-v3-01390	-0.00517462	0.986376	0	0.078424	0.800393	0	0.0283758	0.895693	0	-0.287136	0.11467	0	0.173289	0.619512	0	-0.207925	0.243969	0
Cephalotus_follicularis_Cfol-v3-01396	-0.376455	0.19522	0	-0.38898	0.0626032	0	-0.287649	0.0558547	0	-0.253277	0.256108	0	-0.287933	0.347033	0	-0.350866	0.0866837	0
Cephalotus_follicularis_Cfol-v3-01397	2.41292	0.221229	0	-0.480143	0.867735	0	0.152935	0.711721	0	1.11183	0.415239	0	-5.67214	0.0288688	1	-0.054119	0.875912	0
Cephalotus_follicularis_Cfol-v3-01398	0.362132	0.0463907	1	0.310652	0.0288341	1	0.41483	0.00886315	1	0.475984	0.0026432	1	0.170187	0.278285	0	0.579653	9.26459e-05	1
Cephalotus_follicularis_Cfol-v3-01399	0.226202	0.305286	0	-0.0174706	0.923509	0	0.230569	0.0497915	1	0.424247	0.0105018	1	-0.00174094	0.995195	0	0.182164	0.14019	0
Cephalotus_follicularis_Cfol-v3-01400	-0.475295	0.379024	0	0.161879	0.752277	0	0.139374	0.713338	0	-0.188707	0.645802	0	0.0792122	0.878634	0	-0.0944476	0.810517	0
Cephalotus_follicularis_Cfol-v3-01403	-0.1107	0.713863	0	-0.17136	0.456729	0	-0.422182	0.00854923	1	-0.234579	0.330259	0	-0.456355	0.103495	0	-0.267509	0.155568	0
Cephalotus_follicularis_Cfol-v3-01404	0.642919	0.310479	0	-0.108205	0.925322	0	0.318229	0.49549	0	0.419609	0.409521	0	0.680306	0.139989	0	-0.112548	0.860276	0
Cephalotus_follicularis_Cfol-v3-01405	-0.026361	0.933803	0	0.134953	0.596012	0	0.236525	0.226202	0	0.1169	0.622973	0	0.0858186	0.759768	0	-0.235064	0.221801	0
Cephalotus_follicularis_Cfol-v3-01406	0.0934064	0.620062	0	0.331814	0.0908147	0	0.291484	0.0487523	1	0.195467	0.203359	0	0.10626	0.671405	0	0.0685271	0.629986	0
Cephalotus_follicularis_Cfol-v3-01407	0.264779	0.122708	0	0.292023	0.150145	0	0.491691	0.000996881	1	0.440379	0.00452585	1	0.172503	0.477512	0	0.47118	0.00119981	1
Cephalotus_follicularis_Cfol-v3-01408	0.076189	0.897538	0	0.210206	0.588913	0	0.182399	0.277974	0	0.244129	0.308041	0	0.155757	0.408927	0	0.363269	0.0919921	0
Cephalotus_follicularis_Cfol-v3-01409	0.780554	0.000650988	1	0.605831	0.00306294	1	1.08954	3.9039e-06	1	0.884269	0.000162411	1	0.442353	0.0640439	0	0.740261	0.000231422	1
Cephalotus_follicularis_Cfol-v3-01411	-2.99587	0.198776	0	0.64679	0.784121	0	1.80991	0.180952	0	0.52359	0.803512	0	-0.737108	0.800989	0	-0.0394256	0.966097	0
Cephalotus_follicularis_Cfol-v3-01412	0.299146	0.050605	0	0.167842	0.211864	0	0.147985	0.178943	0	0.126682	0.209166	0	0.189242	0.357079	0	0.133413	0.187597	0
Cephalotus_follicularis_Cfol-v3-01413	-0.436112	0.298383	0	-0.0481993	0.924352	0	0.657068	0.0397702	1	0.295478	0.312649	0	-0.311999	0.673094	0	-0.0703337	0.856837	0
Cephalotus_follicularis_Cfol-v3-01414	-0.856424	0.173838	0	-0.409055	0.386016	0	-0.82868	0.0419556	1	-1.22151	0.00826266	1	-0.536565	0.215959	0	-0.822861	0.0495125	1
Cephalotus_follicularis_Cfol-v3-01415	-0.176768	0.340691	0	-0.238181	0.228818	0	-0.564856	0.00038983	1	-0.0278055	0.874449	0	-0.175675	0.421933	0	-0.287047	0.0219334	1
Cephalotus_follicularis_Cfol-v3-01416	-0.522847	0.108394	0	-0.222254	0.335919	0	-0.347594	0.0494223	1	0.12365	0.510742	0	0.250352	0.332479	0	-0.196711	0.314739	0
Cephalotus_follicularis_Cfol-v3-01417	0.297062	0.328098	0	0.197266	0.3528	0	0.308228	0.0189287	1	0.0719483	0.669814	0	-0.199503	0.311489	0	-0.0296708	0.907585	0
Cephalotus_follicularis_Cfol-v3-01418	0.0326847	0.906825	0	0.60444	0.00831883	1	0.518925	0.0128295	1	1.36681	6.46844e-05	1	0.213218	0.289385	0	1.11397	0.000146182	1
Cephalotus_follicularis_Cfol-v3-01419	-0.385633	0.123459	0	-0.332544	0.0296362	1	-0.589302	9.88468e-05	1	-0.38927	0.00849962	1	-0.321423	0.172847	0	-0.563966	0.000713232	1
Cephalotus_follicularis_Cfol-v3-01420	0.00402764	0.995106	0	0.0888962	0.930777	0	0.212903	0.834219	0	0.457389	0.121021	0	0.390419	0.467141	0	0.401404	0.142967	0
Cephalotus_follicularis_Cfol-v3-01421	0.146704	0.496963	0	-0.164335	0.244165	0	-0.127844	0.164768	0	-0.0249831	0.830933	0	-0.00455181	0.982574	0	0.00370475	0.976288	0
Cephalotus_follicularis_Cfol-v3-01422	-0.0770375	0.609264	0	-0.0815977	0.613296	0	-0.144333	0.254232	0	-0.242884	0.0583125	0	0.0918983	0.664953	0	-0.161593	0.188394	0
Cephalotus_follicularis_Cfol-v3-01423	-0.244101	0.251478	0	-0.276539	0.147632	0	0.0159524	0.926986	0	0.0153513	0.950527	0	-0.496232	0.0425705	1	-0.300258	0.096596	0
Cephalotus_follicularis_Cfol-v3-01424	-1.85183	0.00352606	1	-1.16557	0.0220987	1	-2.40062	0.000257368	1	-2.09198	0.00059141	1	-0.739251	0.338116	0	-2.4985	2.93702e-05	1
Cephalotus_follicularis_Cfol-v3-01425	-0.117717	0.583174	0	-0.179917	0.375688	0	-0.00386058	0.981154	0	0.124281	0.505276	0	-0.219517	0.236428	0	-0.0632382	0.779838	0
Cephalotus_follicularis_Cfol-v3-01426	-1.30938	0.302799	0	-0.598628	0.114143	0	-1.08903	0.0050061	1	-1.1273	0.00982442	1	-0.885662	0.215425	0	-0.902779	0.0174	1
Cephalotus_follicularis_Cfol-v3-01427	0.49846	0.0735161	0	0.46381	0.113499	0	0.817732	0.00039968	1	0.796605	0.00136229	1	-0.0997761	0.705732	0	0.544603	0.0138114	1
Cephalotus_follicularis_Cfol-v3-01428	-0.253265	0.0778977	0	0.0389729	0.835846	0	-0.298481	0.0626059	0	0.147816	0.303367	0	-0.474509	0.0298358	1	-0.114054	0.507092	0
Cephalotus_follicularis_Cfol-v3-01429	-0.193368	0.55889	0	0.0132637	0.952631	0	-0.3064	0.136866	0	0.0841614	0.6945	0	0.186891	0.515616	0	-0.151489	0.480057	0
Cephalotus_follicularis_Cfol-v3-01430	0.392615	0.00871766	1	0.214372	0.160946	0	0.541937	0.000213842	1	0.430176	0.00517566	1	-0.102851	0.526906	0	0.258658	0.0117339	1
Cephalotus_follicularis_Cfol-v3-01431	-0.679488	0.00238521	1	-0.205333	0.268116	0	-0.385279	0.00301098	1	-0.20908	0.087291	0	-0.0474049	0.788259	0	-0.320257	0.0220493	1
Cephalotus_follicularis_Cfol-v3-01432	0.493882	0.0315895	1	0.173642	0.522259	0	0.898143	5.06963e-05	1	0.448757	0.0293846	1	0.301994	0.102957	0	0.469678	0.0307753	1
Cephalotus_follicularis_Cfol-v3-01433	-0.495576	0.0358974	1	-0.19417	0.428232	0	0.100613	0.577397	0	-0.089323	0.651552	0	0.299115	0.376	0	-0.168363	0.327897	0
Cephalotus_follicularis_Cfol-v3-01436	0.264162	0.295429	0	0.204987	0.432644	0	0.663936	0.000784041	1	0.604826	0.0192642	1	0.236941	0.404891	0	0.427269	0.0215805	1
Cephalotus_follicularis_Cfol-v3-01437	0.0126825	0.960576	0	0.0273133	0.868697	0	0.382262	0.00491078	1	0.0272253	0.873457	0	0.270359	0.251429	0	0.00933763	0.953746	0
Cephalotus_follicularis_Cfol-v3-01438	-0.0406529	0.830306	0	-0.149231	0.251235	0	-0.345602	0.00157057	1	-0.217586	0.0505966	0	-0.0293742	0.864369	0	-0.184041	0.0966932	0
Cephalotus_follicularis_Cfol-v3-01439	0.341584	0.390079	0	0.220428	0.950484	0	1.05861	0.239334	0	1.97818	0.168606	0	2.82423	0.205659	0	0.629289	0.26718	0
Cephalotus_follicularis_Cfol-v3-01440	0.0771273	0.681024	0	0.169555	0.279489	0	0.60581	0.000286981	1	0.464327	0.00833474	1	0.191644	0.437364	0	0.264036	0.0828809	0
Cephalotus_follicularis_Cfol-v3-01441	-1.41006	0.180642	0	-0.855878	0.165451	0	-1.32465	0.0136786	1	-1.56394	0.090384	0	0.132917	0.88999	0	-1.52301	0.0107024	1
Cephalotus_follicularis_Cfol-v3-01442	-0.120762	0.388718	0	-0.243516	0.10233	0	-0.308202	0.0255015	1	-0.354712	0.017369	1	-0.133862	0.497948	0	-0.428219	0.00228617	1
Cephalotus_follicularis_Cfol-v3-01446	0.63619	0.00151122	1	0.260393	0.202526	0	0.226298	0.0444842	1	0.753107	0.00014585	1	-0.142358	0.729535	0	0.399287	0.00478417	1
Cephalotus_follicularis_Cfol-v3-01447	0.577929	0.0144509	1	0.330426	0.178813	0	0.56706	0.00144228	1	0.39902	0.0463329	1	0.238448	0.23302	0	0.286074	0.0983285	0
Cephalotus_follicularis_Cfol-v3-01448	-0.647977	0.00381117	1	-0.266731	0.101644	0	-0.605162	0.00501857	1	-0.13037	0.546316	0	-0.0540905	0.844954	0	-0.292767	0.0945645	0
Cephalotus_follicularis_Cfol-v3-01449	0.84683	0.00360169	1	0.429283	0.0496719	1	1.08541	7.91653e-05	1	0.538071	0.00680064	1	0.0586226	0.837598	0	0.862085	0.000299647	1
Cephalotus_follicularis_Cfol-v3-01450	-0.106046	0.703612	0	-0.0224895	0.931492	0	-0.231531	0.177067	0	-0.169788	0.46426	0	-0.0626815	0.84696	0	-0.295701	0.0525687	0
Cephalotus_follicularis_Cfol-v3-01451	0.367809	0.525646	0	-0.665424	0.2088	0	0.544736	0.0669899	0	0.438236	0.198187	0	-0.276613	0.575761	0	0.416119	0.221809	0
Cephalotus_follicularis_Cfol-v3-01452	0.0312024	0.871289	0	0.0230229	0.904257	0	-0.205508	0.174069	0	0.132508	0.278174	0	0.459832	0.0468262	1	-0.00383701	0.980598	0
Cephalotus_follicularis_Cfol-v3-01453	0.1373	0.749673	0	0.35309	0.224687	0	0.427496	0.176014	0	0.740868	0.0167948	1	1.11741	0.00805986	1	0.579297	0.0187877	1
Cephalotus_follicularis_Cfol-v3-01454	-0.743443	0.55622	0	0.0412113	0.967344	0	-0.77294	0.450156	0	-0.285597	0.766821	0	-1.4151	0.225505	0	0.0967765	0.907473	0
Cephalotus_follicularis_Cfol-v3-01455	0.205252	0.687825	0	-0.657002	0.0974175	0	-0.564893	0.261452	0	-0.693871	0.0142959	1	0.237387	0.409794	0	-0.441128	0.279479	0
Cephalotus_follicularis_Cfol-v3-01458	0.220887	0.295584	0	0.0974053	0.47415	0	-0.0497194	0.647155	0	0.0189334	0.922061	0	0.179623	0.316908	0	0.00611985	0.973505	0
Cephalotus_follicularis_Cfol-v3-01459	-0.0869978	0.674886	0	-0.201698	0.296613	0	-0.306252	0.00877531	1	-0.181371	0.304278	0	0.269325	0.187475	0	-0.673181	8.97602e-06	1
Cephalotus_follicularis_Cfol-v3-01460	0.100878	0.674886	0	0.221721	0.217762	0	0.166822	0.173224	0	0.572491	0.000583772	1	0.0271633	0.924518	0	0.393126	0.00183831	1
Cephalotus_follicularis_Cfol-v3-01461	-0.335522	0.762307	0	0.363162	0.657907	0	1.19764	0.0266781	1	-0.28246	0.724964	0	0.901851	0.631465	0	0.562076	0.336586	0
Cephalotus_follicularis_Cfol-v3-01462	-0.284885	0.307405	0	-0.44591	0.240016	0	-0.717383	0.0469039	1	-0.957586	0.00639632	1	0.24684	0.40042	0	-0.594519	0.0781359	0
Cephalotus_follicularis_Cfol-v3-01463	-0.00560117	0.982156	0	0.177167	0.365687	0	0.10598	0.591114	0	0.35706	0.0796547	0	0.00654814	0.983542	0	0.14044	0.467851	0
Cephalotus_follicularis_Cfol-v3-01464	-0.474825	0.885279	0	1.0228	0.644645	0	1.43616	0.438484	0	3.12084	0.0225444	1	0.849824	0.781335	0	-1.1097	0.588368	0
Cephalotus_follicularis_Cfol-v3-01465	-4.32599	0.0740456	0	-3.77957	0.143785	0	-7.27382	0.00362023	1	0.866472	0.734675	0	-0.616699	0.798231	0	-2.29975	0.288052	0
Cephalotus_follicularis_Cfol-v3-01466	-0.686401	0.0248974	1	-0.496409	0.0324241	1	-0.815784	4.48097e-06	1	-1.05297	0.000241315	1	-0.392991	0.11357	0	-0.9108	5.90051e-05	1
Cephalotus_follicularis_Cfol-v3-01467	-0.229901	0.391513	0	-0.0870009	0.698912	0	0.0170809	0.924154	0	-0.119802	0.554066	0	0.072822	0.792605	0	-0.127287	0.489948	0
Cephalotus_follicularis_Cfol-v3-01468	0.314959	0.0630892	0	0.238165	0.0489509	1	0.604045	0.000552245	1	0.650067	0.000120422	1	-0.0298058	0.852314	0	0.599213	1.55133e-05	1
Cephalotus_follicularis_Cfol-v3-01469	-0.49431	0.128037	0	-0.615728	0.0139304	1	-1.1227	4.41549e-05	1	-0.585171	0.0749466	0	-0.365078	0.183817	0	-0.653823	0.00943366	1
Cephalotus_follicularis_Cfol-v3-01470	0.865707	0.00233221	1	0.514119	0.0166184	1	2.82508	2.5894e-07	1	1.71052	5.01449e-06	1	0.382102	0.550835	0	1.67149	1.44574e-06	1
Cephalotus_follicularis_Cfol-v3-01471	0.110012	0.615145	0	0.0784752	0.772967	0	0.388094	0.0445234	1	0.336192	0.10368	0	-0.312719	0.278834	0	0.375982	0.0664866	0
Cephalotus_follicularis_Cfol-v3-01472	0.0159597	0.953361	0	-0.253809	0.0791958	0	-0.390602	0.0029572	1	-0.273321	0.196181	0	-0.741163	0.0379314	1	-0.344897	0.0180065	1
Cephalotus_follicularis_Cfol-v3-01473	-0.660146	0.140274	0	-0.76514	0.0165596	1	-1.03978	0.00102417	1	-0.62224	0.013038	1	-0.884822	0.0457727	1	-0.55512	0.0296552	1
Cephalotus_follicularis_Cfol-v3-01474	-0.029712	0.90699	0	-0.0599224	0.813223	0	0.225586	0.126954	0	0.273382	0.123452	0	-0.121588	0.612503	0	0.0541346	0.727964	0
Cephalotus_follicularis_Cfol-v3-01475	0.656393	0.163119	0	0.611761	0.116431	0	0.772559	9.42148e-05	1	0.908563	0.00543634	1	0.174132	0.437547	0	0.820929	0.0100506	1
Cephalotus_follicularis_Cfol-v3-01477	2.20387	0.233579	0	-0.444491	0.60126	0	-2.5271	0.162299	0	-0.187044	0.947464	0	-0.252818	0.941101	0	-0.671425	0.672994	0
Cephalotus_follicularis_Cfol-v3-01478	0.0053654	0.978035	0	0.0370764	0.778375	0	0.0137561	0.915375	0	-0.0808794	0.487591	0	0.103814	0.562188	0	-0.0759141	0.465614	0
Cephalotus_follicularis_Cfol-v3-01479	-0.302293	0.197193	0	0.035792	0.87426	0	0.500211	0.00454739	1	-0.162055	0.27373	0	-0.0736149	0.71198	0	-0.133837	0.454437	0
Cephalotus_follicularis_Cfol-v3-01480	0.355669	0.0779915	0	0.254594	0.148721	0	0.0923794	0.46485	0	0.709709	0.0034933	1	0.388746	0.38606	0	0.38094	0.018368	1
Cephalotus_follicularis_Cfol-v3-01481	0.117275	0.728103	0	0.321055	0.36715	0	0.285127	0.272456	0	0.758238	0.006205	1	-0.191595	0.660525	0	0.281384	0.253998	0
Cephalotus_follicularis_Cfol-v3-01482	0.210989	0.317022	0	0.168854	0.350456	0	0.396272	0.00805402	1	0.455828	0.00353493	1	0.191643	0.407879	0	0.356156	0.00237606	1
Cephalotus_follicularis_Cfol-v3-01483	0.0681529	0.667112	0	0.0807717	0.537034	0	0.202775	0.055727	0	0.13829	0.199419	0	0.139637	0.420846	0	0.234737	0.0310239	1
Cephalotus_follicularis_Cfol-v3-01484	-0.285443	0.19096	0	-0.527708	0.0507194	0	-0.680706	0.00066547	1	-0.650671	0.0158217	1	-1.11665	0.00863988	1	-0.558844	0.0154838	1
Cephalotus_follicularis_Cfol-v3-01485	0.151047	0.338287	0	0.0485199	0.699319	0	0.189145	0.0510719	0	0.221799	0.0440588	1	0.297271	0.0758622	0	0.0952952	0.359655	0
Cephalotus_follicularis_Cfol-v3-01486	-0.695853	0.000219547	1	-0.422309	0.00271563	1	-0.574213	0.000113872	1	-0.4651	0.00140894	1	-0.174794	0.342986	0	-0.668705	4.25176e-05	1
Cephalotus_follicularis_Cfol-v3-01487	-0.127549	0.647976	0	-0.333719	0.0610108	0	-0.0596766	0.650418	0	-0.202433	0.209841	0	-0.161696	0.49361	0	-0.341829	0.0885735	0
Cephalotus_follicularis_Cfol-v3-01488	0.247759	0.0934967	0	0.0338978	0.864041	0	0.39145	0.00530919	1	0.466126	0.00196382	1	0.112845	0.474764	0	0.353078	0.00487832	1
Cephalotus_follicularis_Cfol-v3-01490	0.273932	0.502126	0	0.0652684	0.842585	0	0.0912959	0.626883	0	-0.0957496	0.714961	0	-0.0704359	0.765316	0	0.191183	0.242386	0
Cephalotus_follicularis_Cfol-v3-01492	0.26811	0.0885969	0	0.178931	0.225352	0	0.232267	0.0694912	0	0.238478	0.0511032	0	0.0465821	0.7964	0	0.209235	0.0821204	0
Cephalotus_follicularis_Cfol-v3-01510	0.265288	0.525646	0	-0.316257	0.303274	0	-0.438047	0.100739	0	-0.38597	0.128085	0	0.777826	0.0320368	1	-0.357986	0.293929	0
Cephalotus_follicularis_Cfol-v3-01513	-1.0613	0.355033	0	2.81701	0.337857	0	2.75023	0.0907051	0	-0.534996	0.787905	0	-0.538387	0.526906	0	1.18841	0.683229	0
Cephalotus_follicularis_Cfol-v3-01515	0.578073	0.0101176	1	0.525745	0.00433812	1	0.319991	0.0395848	1	0.348473	0.0119501	1	0.178177	0.480047	0	0.476352	0.00117652	1
Cephalotus_follicularis_Cfol-v3-01521	-0.0644295	0.815374	0	0.195381	0.286151	0	0.194912	0.172198	0	0.180072	0.224382	0	0.144477	0.636721	0	0.142765	0.302077	0
Cephalotus_follicularis_Cfol-v3-01524	0.397514	0.498973	0	-0.235535	0.421997	0	-0.200133	0.414966	0	-0.0465455	0.852316	0	-0.0775707	0.866122	0	-0.0569464	0.825683	0
Cephalotus_follicularis_Cfol-v3-01525	-0.442009	0.213656	0	-0.225057	0.208783	0	-0.171479	0.327262	0	-0.170664	0.287807	0	-0.126216	0.626253	0	0.0945038	0.55908	0
Cephalotus_follicularis_Cfol-v3-01526	0.481449	0.0591898	0	0.105913	0.533601	0	0.406792	0.00938954	1	0.294685	0.0968709	0	0.272644	0.26997	0	0.438193	0.00311839	1
Cephalotus_follicularis_Cfol-v3-01528	-0.355835	0.0670513	0	0.0326815	0.812798	0	-0.293986	0.0117508	1	-0.163824	0.193139	0	-0.0566612	0.785835	0	-0.205598	0.0872509	0
Cephalotus_follicularis_Cfol-v3-01531	-0.208016	0.701619	0	0.372359	0.223645	0	0.0940411	0.775006	0	0.240457	0.49238	0	-0.228774	0.660026	0	0.264472	0.392445	0
Cephalotus_follicularis_Cfol-v3-01532	0.253564	0.213253	0	0.12467	0.442373	0	0.0818784	0.519838	0	0.252077	0.0837161	0	0.00917829	0.961487	0	-0.00603166	0.964579	0
Cephalotus_follicularis_Cfol-v3-01537	2.74468	0.0902397	0	1.20508	0.354081	0	2.64026	0.140885	0	2.69848	0.0558723	0	0.734858	0.407879	0	2.54967	0.174902	0
Cephalotus_follicularis_Cfol-v3-01540	-0.270391	0.261061	0	-0.359877	0.055123	0	-0.439033	0.00941221	1	-0.281485	0.0759098	0	-0.172966	0.633821	0	-0.244282	0.0664218	0
Cephalotus_follicularis_Cfol-v3-01541	0.999772	0.000121624	1	0.526511	0.0103694	1	1.07029	3.56819e-06	1	1.00931	0.000112118	1	0.0731504	0.771332	0	0.768657	0.00122935	1
Cephalotus_follicularis_Cfol-v3-01553	0.602732	0.842485	0	1.13999	0.684174	0	-1.20344	0.453507	0	-0.814735	0.803512	0	-0.970185	0.407879	0	-0.113203	0.916259	0
Cephalotus_follicularis_Cfol-v3-01557	0.0251552	0.909695	0	0.0854067	0.755308	0	0.453886	0.00147716	1	0.462602	0.0141317	1	0.0497114	0.854802	0	0.298188	0.069671	0
Cephalotus_follicularis_Cfol-v3-01559	0.586683	0.721737	0	-0.803893	0.579208	0	-0.873444	0.289745	0	0.723044	0.615328	0	-0.538011	0.762065	0	-0.377379	0.747176	0
Cephalotus_follicularis_Cfol-v3-01560	-0.863409	0.0642666	0	-0.390472	0.337896	0	0.230368	0.660026	0	-0.532079	0.169878	0	-0.525105	0.338393	0	-0.25885	0.497834	0
Cephalotus_follicularis_Cfol-v3-01561	0.666521	0.0844835	0	0.653975	0.0689828	0	1.18264	7.68498e-05	1	0.751857	0.00573043	1	0.763366	0.0187323	1	0.849692	0.00029421	1
Cephalotus_follicularis_Cfol-v3-01564	0.166435	0.656361	0	-0.0203633	0.950204	0	0.484399	0.0313435	1	0.642386	0.00789793	1	0.179052	0.604204	0	0.381548	0.143332	0
Cephalotus_follicularis_Cfol-v3-01565	0.271927	0.0551904	0	0.137068	0.226922	0	0.351907	0.00118244	1	0.355751	0.00241755	1	0.0053	0.975088	0	0.336019	0.00183479	1
Cephalotus_follicularis_Cfol-v3-01571	-0.21394	0.351375	0	0.01976	0.953815	0	-0.365023	0.0353937	1	-0.220419	0.245841	0	0.0960358	0.745656	0	-0.386929	0.0125334	1
Cephalotus_follicularis_Cfol-v3-01572	0.895318	0.646633	0	0.706209	0.386016	0	-1.2238	0.36947	0	-0.15041	0.916821	0	-2.18439	0.309628	0	-1.93311	0.15928	0
Cephalotus_follicularis_Cfol-v3-01573	0.407117	0.0665713	0	0.311426	0.0879756	0	0.302826	0.117048	0	0.305793	0.128993	0	0.18087	0.355385	0	0.375654	0.0357166	1
Cephalotus_follicularis_Cfol-v3-01581	0.0197914	0.95324	0	0.212772	0.16514	0	0.308366	0.0816651	0	0.282504	0.0382775	1	0.268117	0.198223	0	0.305227	0.0359717	1
Cephalotus_follicularis_Cfol-v3-01583	0.461441	0.176209	0	-0.140305	0.599986	0	0.0172232	0.952994	0	0.0519777	0.915444	0	-0.167098	0.690143	0	0.0628981	0.87583	0
Cephalotus_follicularis_Cfol-v3-01592	2.94994	0.221333	0	2.95447	0.104885	0	-1.62557	0.331512	0	-0.844708	0.652532	0	-0.380302	0.868949	0	1.2576	0.653712	0
Cephalotus_follicularis_Cfol-v3-01594	-0.420592	0.054741	0	-0.331878	0.166114	0	-0.226136	0.0838512	0	-0.07905	0.724127	0	-0.466342	0.0408017	1	-0.241212	0.107825	0
Cephalotus_follicularis_Cfol-v3-01596	0.29242	0.117124	0	0.172291	0.284183	0	0.549006	0.000144447	1	0.405444	0.0096197	1	0.247701	0.198051	0	0.335954	0.010408	1
Cephalotus_follicularis_Cfol-v3-01602	1.34044	0.461938	0	0.18132	0.788831	0	-0.0829156	0.914254	0	1.06475	0.278255	0	-0.38894	0.786064	0	-0.4879	0.428483	0
Cephalotus_follicularis_Cfol-v3-01607	0.298253	0.0489741	1	0.217115	0.181159	0	0.502491	0.000803436	1	0.496038	0.00493294	1	0.12117	0.557568	0	0.239281	0.0446869	1
Cephalotus_follicularis_Cfol-v3-01608	1.74679	0.516281	0	-1.17034	0.593518	0	-0.322583	0.827592	0	2.19983	0.0887315	0	2.11269	0.3295	0	-1.01812	0.484772	0
Cephalotus_follicularis_Cfol-v3-01612	-0.779397	0.036143	1	-0.484053	0.117777	0	-0.794035	0.00187579	1	-0.553769	0.0182591	1	0.18409	0.588905	0	-0.871869	0.00322985	1
Cephalotus_follicularis_Cfol-v3-01616	-0.185686	0.811351	0	0.430143	0.378626	0	0.632905	0.0271212	1	0.821253	0.190439	0	-0.227153	0.706969	0	0.329898	0.194968	0
Cephalotus_follicularis_Cfol-v3-01617	-0.442744	0.0108365	1	-0.30492	0.109881	0	-0.445998	0.00194471	1	-0.658802	0.000128421	1	-1.05172	0.00301758	1	-0.620552	0.000127802	1
Cephalotus_follicularis_Cfol-v3-01618	0.112958	0.496999	0	0.0362539	0.822756	0	-0.0661769	0.495467	0	-0.12617	0.250137	0	-0.386212	0.0670596	0	-0.300479	0.0150946	1
Cephalotus_follicularis_Cfol-v3-01620	-0.258356	0.105257	0	-0.0717436	0.590785	0	-0.0375649	0.713976	0	0.0150927	0.909868	0	-0.114829	0.415638	0	-0.155034	0.176048	0
Cephalotus_follicularis_Cfol-v3-01621	-1.21384	0.353928	0	-1.45672	0.522259	0	1.288	0.58194	0	1.61556	0.417006	0	3.06405	0.286295	0	-3.80088	0.0997336	0
Cephalotus_follicularis_Cfol-v3-01623	-0.316418	0.93646	0	1.71045	0.528765	0	-0.44949	0.450156	0	-3.07382	0.0782917	0	-1.63882	0.427698	0	-5.01359	0.0656918	0
Cephalotus_follicularis_Cfol-v3-01627	0.257207	0.250922	0	0.227869	0.233156	0	0.378051	0.0314799	1	0.580052	0.00171203	1	0.338969	0.113962	0	0.406361	0.0163424	1
Cephalotus_follicularis_Cfol-v3-01628	0.645229	0.014169	1	0.56912	0.0574058	0	1.02978	0.000547418	1	1.09117	5.55467e-05	1	1.28849	0.012847	1	1.17997	0.000117173	1
Cephalotus_follicularis_Cfol-v3-01629	-0.248011	0.885436	0	-0.3275	0.675333	0	1.4751	0.151907	0	1.74429	0.0543441	0	0.636972	0.295885	0	0.90602	0.168393	0
Cephalotus_follicularis_Cfol-v3-01630	-2.04723	0.0181179	1	-1.70269	0.0316991	1	-2.56667	0.0127096	1	-2.2736	0.0135485	1	-1.69835	0.100191	0	-3.29105	0.00309464	1
Cephalotus_follicularis_Cfol-v3-01633	0.209368	0.327394	0	-0.0399539	0.854638	0	-0.249529	0.0535968	0	0.00530041	0.97555	0	-0.351933	0.407879	0	-0.0117314	0.95448	0
Cephalotus_follicularis_Cfol-v3-01634	2.25803	0.177973	0	0.909346	0.290991	0	0.280488	0.547339	0	0.195778	0.787921	0	-0.836715	0.513355	0	0.678209	0.22924	0
Cephalotus_follicularis_Cfol-v3-01637	1.81246	0.54865	0	-0.914163	0.628154	0	-1.87279	0.118932	0	-0.0174871	0.962867	0	0.0959181	0.951387	0	-2.26027	0.0807029	0
Cephalotus_follicularis_Cfol-v3-01639	-0.294856	0.423148	0	-0.269712	0.310729	0	-1.17968	1.04601e-05	1	-0.51074	0.148297	0	-1.20752	0.0125052	1	-1.07019	0.000766264	1
Cephalotus_follicularis_Cfol-v3-01643	-0.218934	0.209387	0	-0.00296744	0.986785	0	-0.198949	0.105563	0	-0.00553405	0.963569	0	0.00527003	0.985841	0	-0.00107712	0.994106	0
Cephalotus_follicularis_Cfol-v3-01644	0.742206	0.00257067	1	0.547623	0.026462	1	1.21042	3.79917e-06	1	0.924302	0.000314242	1	-0.277701	0.277731	0	0.817558	0.000408411	1
Cephalotus_follicularis_Cfol-v3-01646	-0.630662	0.346834	0	-0.419844	0.457627	0	-1.11135	0.0150974	1	-1.17185	0.0806502	0	-1.12614	0.160284	0	-0.888888	0.181098	0
Cephalotus_follicularis_Cfol-v3-01647	-0.39935	0.100852	0	-0.317404	0.122539	0	-0.8468	0.000608714	1	-0.696671	0.00126107	1	-0.839207	0.0621873	0	-0.740235	0.000691485	1
Cephalotus_follicularis_Cfol-v3-01649	-0.826304	3.83173e-05	1	-0.598129	0.00168939	1	-1.31097	1.29762e-07	1	-0.889212	9.957e-05	1	-0.637592	0.00888303	1	-0.98151	5.0974e-06	1
Cephalotus_follicularis_Cfol-v3-01650	0.740727	0.734824	0	0.359336	0.779151	0	1.50117	0.0517222	0	0.406673	0.599461	0	-0.0911435	0.955934	0	0.292769	0.787923	0
Cephalotus_follicularis_Cfol-v3-01651	0.294758	0.812421	0	-0.341053	0.616044	0	-0.919188	0.203947	0	-0.377597	0.70584	0	0.0924627	0.959463	0	0.139459	0.856145	0
Cephalotus_follicularis_Cfol-v3-01661	0.535058	0.00985253	1	0.347186	0.0204069	1	0.642274	0.000651502	1	0.49276	0.00669533	1	0.185416	0.302769	0	0.614482	0.000309078	1
Cephalotus_follicularis_Cfol-v3-01662	-0.548212	0.00163615	1	-0.324965	0.0353271	1	-0.4232	0.011433	1	0.0686161	0.56992	0	0.0319677	0.856793	0	-0.285694	0.0116432	1
Cephalotus_follicularis_Cfol-v3-01663	0.398362	0.0630583	0	0.125498	0.579933	0	0.177528	0.313443	0	0.247816	0.184635	0	-0.38799	0.252347	0	0.0148176	0.946037	0
Cephalotus_follicularis_Cfol-v3-01667	-0.93531	0.1768	0	-0.51873	0.386016	0	-1.41778	0.0531989	0	-0.224983	0.708612	0	0.371975	0.407879	0	-0.579124	0.253659	0
Cephalotus_follicularis_Cfol-v3-01670	-0.00186181	0.992204	0	-0.078646	0.697083	0	0.105362	0.50661	0	-0.0151351	0.926548	0	-0.0443587	0.885097	0	-0.160562	0.214062	0
Cephalotus_follicularis_Cfol-v3-01673	0.00447468	0.989376	0	-0.0420774	0.75664	0	-0.042601	0.73735	0	-0.121747	0.392389	0	-0.371628	0.098587	0	-0.259923	0.0835638	0
Cephalotus_follicularis_Cfol-v3-01674	0.319652	0.441672	0	0.139014	0.76161	0	-1.11936	0.0783759	0	0.0414884	0.940592	0	-0.795064	0.398742	0	-0.103152	0.829667	0
Cephalotus_follicularis_Cfol-v3-01675	0.420571	0.138806	0	0.644578	0.00552303	1	0.642699	0.0140221	1	0.691546	0.0491383	1	0.412202	0.51491	0	1.01735	0.00326318	1
Cephalotus_follicularis_Cfol-v3-01676	1.52631	0.25944	0	0.857896	0.511089	0	0.278538	0.724211	0	0.177453	0.86049	0	0.690653	0.759458	0	-0.205625	0.835672	0
Cephalotus_follicularis_Cfol-v3-01677	0.642791	0.389789	0	-0.371422	0.818389	0	0.30055	0.847362	0	1.14072	0.55563	0	1.3296	0.526906	0	3.10457	0.0466456	1
Cephalotus_follicularis_Cfol-v3-01678	0.65239	0.00505561	1	0.431343	0.121323	0	1.01615	3.81773e-05	1	1.02216	0.00027294	1	0.0136015	0.969269	0	0.69969	0.000243098	1
Cephalotus_follicularis_Cfol-v3-01680	-0.375387	0.252601	0	0.111071	0.66506	0	0.36884	0.060099	0	0.221931	0.329991	0	0.243875	0.470185	0	0.0134674	0.956151	0
Cephalotus_follicularis_Cfol-v3-01681	-0.0222426	0.964006	0	0.202348	0.398126	0	0.292898	0.206059	0	0.206207	0.484677	0	0.0686979	0.878734	0	0.201333	0.45939	0
Cephalotus_follicularis_Cfol-v3-01683	-1.51473	0.0026941	1	-1.1722	0.00642718	1	-1.92599	0.00149761	1	-1.70588	0.0169568	1	-2.49953	0.0130266	1	-1.71054	0.0040809	1
Cephalotus_follicularis_Cfol-v3-01684	0.232332	0.50707	0	-0.187027	0.429131	0	-0.0481166	0.81559	0	0.187904	0.284662	0	-0.541707	0.0498902	1	-0.069186	0.645201	0
Cephalotus_follicularis_Cfol-v3-01685	0.426289	0.0228594	1	0.401894	0.0397704	1	0.863039	7.56337e-06	1	0.76621	0.000128498	1	0.226206	0.288095	0	0.493087	0.00539908	1
Cephalotus_follicularis_Cfol-v3-01686	0.2125	0.184846	0	0.243402	0.271754	0	0.365988	0.0149046	1	0.438387	0.0158847	1	0.123111	0.564899	0	0.163353	0.380207	0
Cephalotus_follicularis_Cfol-v3-01687	-3.49563	0.165974	0	3.04369	0.168845	0	1.76042	0.1565	0	-0.13272	0.955457	0	-1.88991	0.321022	0	0.150558	0.320572	0
Cephalotus_follicularis_Cfol-v3-01691	-0.827611	0.000191558	1	-0.319898	0.0477354	1	-1.30606	5.84984e-07	1	-0.630056	0.000520812	1	-0.314303	0.174755	0	-0.719837	0.000147142	1
Cephalotus_follicularis_Cfol-v3-01692	0.776862	0.245447	0	0.285656	0.635526	0	0.629789	0.376239	0	0.624275	0.364405	0	0.143665	0.764801	0	0.21934	0.727764	0
Cephalotus_follicularis_Cfol-v3-01694	-0.193031	0.262191	0	-0.253649	0.0316553	1	-0.631023	0.000609167	1	-0.353677	0.0229128	1	-0.613475	0.0140806	1	-0.539936	0.000121004	1
Cephalotus_follicularis_Cfol-v3-01711	0.718951	0.0937238	0	0.405377	0.379368	0	0.720806	0.106691	0	0.702298	0.0253739	1	0.520562	0.213726	0	0.502767	0.0650245	0
Cephalotus_follicularis_Cfol-v3-01717	-1.0613	0.355033	0	0.756453	0.79531	0	-0.571457	0.806016	0	-1.33392	0.310968	0	-1.32736	0.631564	0	-0.713997	0.704756	0
Cephalotus_follicularis_Cfol-v3-01719	-0.150729	0.269944	0	-0.0882951	0.559578	0	-0.0885225	0.492463	0	-0.0621767	0.613403	0	0.11139	0.5234	0	-0.205945	0.0961076	0
Cephalotus_follicularis_Cfol-v3-01721	0.231199	0.950027	0	1.57643	0.421539	0	0.0657551	0.951086	0	1.02361	0.442764	0	-0.478366	0.785632	0	-0.291496	0.868145	0
Cephalotus_follicularis_Cfol-v3-01727	0.149059	0.370805	0	0.181729	0.188258	0	0.241225	0.0727995	0	0.342102	0.0107258	1	0.0463123	0.807938	0	0.322825	0.00440739	1
Cephalotus_follicularis_Cfol-v3-01728	-0.62502	0.00084752	1	-0.524433	0.00749883	1	-0.343731	0.0498239	1	-0.447431	0.0191496	1	0.126273	0.785112	0	-0.318745	0.0510162	0
Cephalotus_follicularis_Cfol-v3-01729	0.0320462	0.85599	0	0.145276	0.355847	0	0.7327	1.66161e-05	1	0.513561	0.00323664	1	0.0946575	0.650621	0	0.334199	0.0124219	1
Cephalotus_follicularis_Cfol-v3-01730	0.487053	0.800574	0	-0.226858	0.795854	0	-0.772306	0.446725	0	0.365294	0.757328	0	0.620448	0.762645	0	0.288795	0.838417	0
Cephalotus_follicularis_Cfol-v3-01732	-0.17111	0.198402	0	-0.033616	0.832119	0	-0.206322	0.11131	0	-0.333817	0.0225444	1	-0.202732	0.287059	0	-0.338787	0.0185262	1
Cephalotus_follicularis_Cfol-v3-01741	0.771406	0.00284062	1	0.348976	0.108427	0	1.15144	3.70351e-06	1	0.706426	0.00110963	1	0.073664	0.778565	0	0.545289	0.00546131	1
Cephalotus_follicularis_Cfol-v3-01751	0.4145	0.00575565	1	0.425154	0.0230743	1	0.678901	1.78371e-05	1	0.63909	0.000857616	1	0.342314	0.0962977	0	0.525894	0.00021169	1
Cephalotus_follicularis_Cfol-v3-01758	1.42191	0.639802	0	-0.485161	0.810693	0	-0.609344	0.761813	0	0.151367	0.960932	0	0.619454	0.759134	0	1.83248	0.432252	0
Cephalotus_follicularis_Cfol-v3-01759	0.0896506	0.56866	0	0.0452085	0.764114	0	0.26285	0.0120485	1	0.209298	0.111233	0	-0.0901693	0.669527	0	0.156376	0.217454	0
Cephalotus_follicularis_Cfol-v3-01762	0.926547	0.346378	0	-0.320145	0.877064	0	1.2236	0.412401	0	0.374471	0.847332	0	-3.5817	0.228293	0	-0.7902	0.650318	0
Cephalotus_follicularis_Cfol-v3-01767	-0.877775	0.0620795	0	-0.683117	0.169398	0	-0.568676	0.111983	0	-0.868541	0.00475782	1	-0.422346	0.407879	0	-0.658367	0.0842262	0
Cephalotus_follicularis_Cfol-v3-01768	2.38414	0.379316	0	0.123357	0.909036	0	-0.406271	0.660146	0	0.16362	0.802613	0	-0.558883	0.607827	0	0.448949	0.506108	0
Cephalotus_follicularis_Cfol-v3-01769	-0.200768	0.455323	0	-0.0425313	0.801635	0	-0.00128641	0.993762	0	-0.0760403	0.620429	0	0.0691233	0.780521	0	-0.0868902	0.520601	0
Cephalotus_follicularis_Cfol-v3-01772	-0.167311	0.744586	0	-0.250943	0.339002	0	-0.596754	0.0347145	1	-1.4565	7.13615e-05	1	0.31338	0.127828	0	-1.26066	0.000305653	1
Cephalotus_follicularis_Cfol-v3-01774	1.99966	0.274126	0	2.00486	0.393075	0	-1.29261	0.516362	0	-4.30381	0.0448726	1	0.391417	0.923147	0	-1.22851	0.524617	0
Cephalotus_follicularis_Cfol-v3-01775	-0.927054	0.00307554	1	-0.711962	0.00395869	1	0.509276	0.0980888	0	-0.233473	0.277861	0	-0.952502	0.0509214	0	-0.0594143	0.750117	0
Cephalotus_follicularis_Cfol-v3-01776	0.915966	0.656129	0	-0.470281	0.646641	0	0.670276	0.448295	0	-0.501473	0.485013	0	0.886513	0.421773	0	-0.0260661	0.973917	0
Cephalotus_follicularis_Cfol-v3-01777	-0.13303	0.572213	0	-0.113155	0.705296	0	0.125228	0.3545	0	-0.0424193	0.863746	0	-0.437364	0.051484	0	-0.271616	0.274065	0
Cephalotus_follicularis_Cfol-v3-01779	0.545551	0.00204171	1	0.586853	0.0130663	1	1.23032	1.49339e-06	1	0.928084	0.000713385	1	0.370998	0.14482	0	0.720662	0.000473769	1
Cephalotus_follicularis_Cfol-v3-01780	1.22775	0.343455	0	-0.779572	0.522259	0	-1.06321	0.565105	0	2.07233	0.142095	0	-0.14026	0.948122	0	1.30002	0.598846	0
Cephalotus_follicularis_Cfol-v3-01781	-0.24186	0.34126	0	-0.411796	0.352412	0	-0.946399	0.0262172	1	-0.704838	0.0245957	1	-1.07136	0.138151	0	-1.16604	0.00889438	1
Cephalotus_follicularis_Cfol-v3-01782	-0.962204	0.172007	0	-0.228467	0.693765	0	-0.321694	0.480925	0	-0.247299	0.61295	0	-0.566613	0.519151	0	-0.431793	0.301783	0
Cephalotus_follicularis_Cfol-v3-01783	0.579273	0.186396	0	0.164405	0.67494	0	1.32413	0.00993866	1	0.457052	0.429689	0	-1.36727	0.0236393	1	0.278869	0.612953	0
Cephalotus_follicularis_Cfol-v3-01787	-0.158679	0.315612	0	-0.204017	0.0825841	0	-0.0620164	0.534363	0	-0.109358	0.359534	0	-0.249884	0.230736	0	-0.227467	0.0171607	1
Cephalotus_follicularis_Cfol-v3-01788	0.363614	0.0347509	1	0.214972	0.0867759	0	0.325774	0.0045474	1	0.380815	0.00541531	1	0.109861	0.435708	0	0.405772	0.00121313	1
Cephalotus_follicularis_Cfol-v3-01792	-0.255936	0.613639	0	0.0579988	0.858753	0	-0.186436	0.430143	0	0.524298	0.0769634	0	0.256168	0.458558	0	0.287268	0.352814	0
Cephalotus_follicularis_Cfol-v3-01796	0.687935	0.0235062	1	0.624857	0.0599614	0	0.993381	0.00291979	1	0.605448	0.0774158	0	0.574733	0.303289	0	0.549564	0.055944	0
Cephalotus_follicularis_Cfol-v3-01797	-0.231694	0.633826	0	-0.377819	0.369994	0	-0.279043	0.508787	0	-0.391275	0.290166	0	-1.26761	0.00460768	1	-0.803256	0.00945122	1
Cephalotus_follicularis_Cfol-v3-01798	0.130852	0.525646	0	-0.0789253	0.613241	0	0.178287	0.254031	0	0.208715	0.256871	0	-0.260452	0.387608	0	-0.0376007	0.827766	0
Cephalotus_follicularis_Cfol-v3-01800	0.0352935	0.844701	0	0.139648	0.345322	0	0.105863	0.37443	0	0.201771	0.208848	0	-0.213932	0.220089	0	0.0387522	0.75311	0
Cephalotus_follicularis_Cfol-v3-01803	-0.396174	0.0137683	1	-0.206273	0.103012	0	-0.176322	0.154065	0	-0.0155677	0.916198	0	-0.382806	0.0538507	0	-0.206724	0.0661276	0
Cephalotus_follicularis_Cfol-v3-01804	-0.759874	0.0145122	1	-0.632488	0.0316583	1	-1.70295	1.00563e-06	1	-1.58896	6.6218e-05	1	-2.10636	0.00562077	1	-1.48195	5.48559e-05	1
Cephalotus_follicularis_Cfol-v3-01811	0.624195	0.144681	0	0.335227	0.300188	0	0.166373	0.455074	0	0.530728	0.034923	1	-0.132277	0.750142	0	0.487138	0.0543052	0
Cephalotus_follicularis_Cfol-v3-01814	-1.77324	0.462826	0	-0.448075	0.715181	0	-1.16771	0.336715	0	1.33623	0.480818	0	-1.18122	0.505277	0	-0.453619	0.719211	0
Cephalotus_follicularis_Cfol-v3-01816	-0.288854	0.58704	0	0.0640598	0.880702	0	-0.544167	0.147672	0	-0.0245153	0.948686	0	-0.0606654	0.901923	0	-0.160105	0.715494	0
Cephalotus_follicularis_Cfol-v3-01818	-0.109249	0.512785	0	-0.0123877	0.938668	0	0.0788884	0.534024	0	-0.0590485	0.595549	0	0.131066	0.432436	0	-0.132685	0.260887	0
Cephalotus_follicularis_Cfol-v3-01820	0.0890927	0.959613	0	-0.768002	0.522259	0	-0.589285	0.777831	0	1.4897	0.419866	0	-3.29378	0.190016	0	-1.61171	0.40644	0
Cephalotus_follicularis_Cfol-v3-01823	-0.397959	0.458355	0	-0.256337	0.44653	0	-0.0933025	0.69295	0	-0.412614	0.197866	0	-0.028641	0.954982	0	-0.457101	0.0695866	0
Cephalotus_follicularis_Cfol-v3-01825	0.68543	0.00153065	1	0.51475	0.00552668	1	1.01332	6.03518e-05	1	0.695445	0.000488681	1	0.533795	0.059182	0	0.506982	0.00144215	1
Cephalotus_follicularis_Cfol-v3-01829	0.0577898	0.694746	0	-0.164664	0.113667	0	-0.00614193	0.951563	0	-0.183674	0.0452084	1	-0.158969	0.242121	0	-0.285695	0.00190516	1
Cephalotus_follicularis_Cfol-v3-01830	-0.908096	0.0829851	0	-0.15899	0.677476	0	-0.574843	0.0189287	1	-0.423036	0.198218	0	-0.438019	0.326821	0	-0.682527	0.0205209	1
Cephalotus_follicularis_Cfol-v3-01832	-0.60626	0.0134173	1	-0.522958	0.0154701	1	-0.0347871	0.860594	0	-1.31596	2.70697e-05	1	-2.97263	0.00139679	1	-1.11517	3.22238e-07	1
Cephalotus_follicularis_Cfol-v3-01833	2.75884	0.172643	0	4.70606	0.0726717	0	-0.864527	0.637513	0	-0.0384219	0.973966	0	-1.68311	0.456435	0	-0.011694	0.99737	0
Cephalotus_follicularis_Cfol-v3-01834	0.414945	0.0087063	1	0.123219	0.401697	0	0.2214	0.175216	0	0.168248	0.338714	0	-0.177181	0.346197	0	-0.025997	0.886276	0
Cephalotus_follicularis_Cfol-v3-01838	-0.747055	0.0235095	1	-0.463366	0.0471774	1	-1.3044	0.000321509	1	-0.994852	0.00876839	1	-0.406285	0.295024	0	-0.89206	0.00364767	1
Cephalotus_follicularis_Cfol-v3-01839	0.236115	0.157149	0	0.176431	0.203563	0	0.254494	0.0341679	1	0.298545	0.0361743	1	0.248723	0.141084	0	0.277447	0.0228893	1
Cephalotus_follicularis_Cfol-v3-01840	0.0723209	0.762931	0	-0.114385	0.375312	0	0.150511	0.298854	0	0.3431	0.0414393	1	-0.0491949	0.805115	0	-0.0118309	0.934773	0
Cephalotus_follicularis_Cfol-v3-01841	-0.79992	0.00161167	1	-0.370921	0.119414	0	-1.33942	6.71404e-05	1	-0.62971	0.0316336	1	-0.896059	0.0388921	1	-1.15821	0.000264967	1
Cephalotus_follicularis_Cfol-v3-01848	0.22407	0.48477	0	-0.00869003	0.973519	0	-0.02264	0.921113	0	-0.221491	0.315067	0	-0.2851	0.376077	0	-0.305048	0.168745	0
Cephalotus_follicularis_Cfol-v3-01851	-0.547217	0.00152503	1	-0.39561	0.00703578	1	-0.222629	0.0722637	0	-0.403626	0.00158783	1	-0.174736	0.214653	0	-0.452937	0.0005403	1
Cephalotus_follicularis_Cfol-v3-01852	-0.0539352	0.826479	0	-0.119535	0.480737	0	-0.164858	0.318108	0	0.0610725	0.716969	0	-0.0132867	0.956026	0	0.00273156	0.995748	0
Cephalotus_follicularis_Cfol-v3-01853	-0.0933355	0.730252	0	0.113318	0.50804	0	0.184208	0.2263	0	0.0462553	0.770536	0	0.0719519	0.756821	0	0.164255	0.234542	0
Cephalotus_follicularis_Cfol-v3-01856	0.983151	0.000402075	1	0.550083	0.0021858	1	0.68154	4.32477e-05	1	1.01828	6.91221e-06	1	0.231144	0.371741	0	0.740303	2.46728e-05	1
Cephalotus_follicularis_Cfol-v3-01859	0.132781	0.382254	0	0.196248	0.151047	0	0.375612	0.00272389	1	0.386787	0.00521678	1	0.0829959	0.526906	0	0.363967	0.000846995	1
Cephalotus_follicularis_Cfol-v3-01862	-0.240335	0.848341	0	-0.689585	0.0950109	0	-1.16442	0.00348626	1	-0.847353	0.0366411	1	-0.203523	0.673071	0	-0.357564	0.207629	0
Cephalotus_follicularis_Cfol-v3-01866	-0.110991	0.617195	0	-0.105172	0.459431	0	-0.0879883	0.432854	0	0.00995943	0.936963	0	-0.0801785	0.714983	0	-0.144585	0.187245	0
Cephalotus_follicularis_Cfol-v3-01867	-1.0513	0.666602	0	-0.686942	0.629717	0	0.0893029	0.928392	0	-0.552269	0.641518	0	-1.00917	0.65404	0	0.720732	0.66603	0
Cephalotus_follicularis_Cfol-v3-01876	-0.248926	0.230763	0	-0.342052	0.0362189	1	-0.49714	0.000222361	1	-0.541449	0.00313913	1	-0.643646	0.0207321	1	-0.602298	0.000395521	1
Cephalotus_follicularis_Cfol-v3-01878	2.6665	0.158619	0	1.00636	0.610668	0	2.89491	0.0603714	0	-0.299709	0.924631	0	-0.861565	0.798539	0	0.206114	0.889806	0
Cephalotus_follicularis_Cfol-v3-01879	0.619947	0.336529	0	-0.424849	0.341453	0	-0.132004	0.716958	0	-0.378724	0.388057	0	-0.730019	0.248909	0	-0.295252	0.480598	0
Cephalotus_follicularis_Cfol-v3-01880	-0.511283	0.416207	0	-1.22236	0.233562	0	-0.407714	0.287109	0	-0.554975	0.151869	0	-0.716324	0.0919683	0	-0.476195	0.22325	0
Cephalotus_follicularis_Cfol-v3-01883	0.779615	0.0185348	1	0.220525	0.353324	0	0.733911	0.000172794	1	0.851888	0.000828316	1	0.0767357	0.821424	0	0.709856	0.00185055	1
Cephalotus_follicularis_Cfol-v3-01884	0.0220125	0.94351	0	-0.111292	0.688542	0	-0.956827	0.00175925	1	-0.401446	0.111611	0	-0.756308	0.249862	0	-0.576704	0.0972476	0
Cephalotus_follicularis_Cfol-v3-01885	-0.0901036	0.82394	0	-0.253033	0.437676	0	-0.325574	0.21033	0	0.195	0.534867	0	-0.83268	0.134747	0	-0.151807	0.535954	0
Cephalotus_follicularis_Cfol-v3-01886	-0.223541	0.26122	0	-0.212891	0.116126	0	-0.221258	0.0296506	1	-0.0885615	0.446416	0	-0.219797	0.247488	0	-0.301955	0.00204613	1
Cephalotus_follicularis_Cfol-v3-01888	0.510728	0.00970145	1	0.581303	0.00274905	1	0.785759	2.50959e-05	1	0.610066	9.42693e-05	1	0.242037	0.303188	0	0.487959	0.000920576	1
Cephalotus_follicularis_Cfol-v3-01893	0.674944	0.000949054	1	0.439445	0.0056887	1	0.89576	5.84984e-07	1	0.929645	4.60916e-05	1	0.484855	0.0244598	1	0.868768	4.56571e-07	1
Cephalotus_follicularis_Cfol-v3-01894	0.840043	0.347128	0	2.79218	0.181299	0	3.39635	0.0910974	0	2.25232	0.36858	0	1.26451	0.507605	0	1.58209	0.184427	0
Cephalotus_follicularis_Cfol-v3-01896	0.0351648	0.885955	0	-0.191766	0.296514	0	0.112232	0.576633	0	-0.11882	0.498531	0	-0.0136615	0.96367	0	-0.113061	0.484772	0
Cephalotus_follicularis_Cfol-v3-01898	0.526835	0.69719	0	0.514894	0.607079	0	-0.506048	0.361487	0	0.188751	0.867766	0	-0.798631	0.231041	0	-0.0448477	0.945895	0
Cephalotus_follicularis_Cfol-v3-01901	-0.0703465	0.741335	0	-0.0316291	0.86847	0	-0.325228	0.00277947	1	-0.100983	0.460627	0	-0.229409	0.229048	0	-0.294943	0.0807518	0
Cephalotus_follicularis_Cfol-v3-01907	-0.116994	0.525646	0	0.0421307	0.819469	0	-0.163815	0.179608	0	0.132935	0.430863	0	-0.0761523	0.618531	0	-0.080425	0.544786	0
Cephalotus_follicularis_Cfol-v3-01908	-0.027298	0.904733	0	0.200762	0.140652	0	0.354245	0.0355692	1	0.252461	0.139836	0	0.486994	0.12443	0	0.376454	0.00625025	1
Cephalotus_follicularis_Cfol-v3-01912	0.28121	0.144657	0	0.00471248	0.985946	0	0.135975	0.28571	0	0.175214	0.226377	0	0.110212	0.557501	0	0.192733	0.121559	0
Cephalotus_follicularis_Cfol-v3-01913	-1.40524	0.351375	0	3.52716	0.101073	0	0.402641	0.790962	0	0.914849	0.655878	0	-0.280754	0.910407	0	2.3887	0.263195	0
Cephalotus_follicularis_Cfol-v3-01914	2.24387	0.204373	0	1.24343	0.557133	0	-2.05952	0.147923	0	3.74963	0.044377	1	-1.11849	0.620478	0	-1.32736	0.486681	0
Cephalotus_follicularis_Cfol-v3-01915	0.152384	0.41514	0	0.0282	0.872269	0	0.199343	0.134035	0	0.119357	0.383625	0	0.226417	0.2038	0	0.227372	0.0571759	0
Cephalotus_follicularis_Cfol-v3-01916	-0.357209	0.525646	0	1.18513	0.601157	0	-1.18588	0.527427	0	-2.36644	0.285563	0	1.14005	0.336076	0	2.76005	0.2458	0
Cephalotus_follicularis_Cfol-v3-01917	-0.0363789	0.946051	0	-0.191588	0.485625	0	-0.17282	0.379415	0	-0.379607	0.251302	0	-0.357857	0.206483	0	0.0218659	0.935326	0
Cephalotus_follicularis_Cfol-v3-01921	0.25965	0.124674	0	0.343497	0.0895418	0	0.58977	0.000145559	1	0.428259	0.00771716	1	0.293856	0.0889569	0	0.21297	0.125807	0
Cephalotus_follicularis_Cfol-v3-01925	-1.34597	0.0495514	1	-1.04839	0.109295	0	-0.986728	0.0982997	0	-0.167694	0.778961	0	-0.100767	0.924192	0	-0.583408	0.228361	0
Cephalotus_follicularis_Cfol-v3-01926	-0.357209	0.525646	0	2.6299	0.152503	0	0.30725	0.817426	0	0.311011	0.904089	0	-1.19373	0.527739	0	0.3692	0.823284	0
Cephalotus_follicularis_Cfol-v3-01929	0.215644	0.492008	0	0.259304	0.084569	0	0.324094	0.0438859	1	0.183724	0.327282	0	0.0731473	0.739327	0	0.320068	0.0293549	1
Cephalotus_follicularis_Cfol-v3-01933	0.240849	0.574937	0	0.458708	0.281401	0	0.130357	0.709942	0	0.449408	0.254877	0	0.172693	0.675633	0	0.0193522	0.934642	0
Cephalotus_follicularis_Cfol-v3-01934	3.01334	0.233323	0	-1.20492	0.413537	0	3.70368	0.0691061	0	1.40364	0.455673	0	0.788294	0.71107	0	0.545221	0.635684	0
Cephalotus_follicularis_Cfol-v3-01935	-0.299953	0.168698	0	-0.0433957	0.819469	0	-0.214635	0.0908508	0	-0.546485	0.00272108	1	-0.166965	0.407879	0	-0.17656	0.29808	0
Cephalotus_follicularis_Cfol-v3-01938	0.820099	0.000398548	1	0.668237	0.00122556	1	1.39967	1.03404e-06	1	1.1533	1.33813e-05	1	0.242999	0.243931	0	0.97579	2.11776e-05	1
Cephalotus_follicularis_Cfol-v3-01940	0.263518	0.829126	0	0.0698503	0.952627	0	0.704915	0.103607	0	-0.343056	0.682871	0	-1.60688	0.193668	0	-0.917924	0.306797	0
Cephalotus_follicularis_Cfol-v3-01942	0.923823	0.000302664	1	0.552492	0.00166429	1	1.0162	1.26118e-06	1	1.01149	2.96266e-05	1	0.513605	0.0241885	1	0.935221	1.7762e-06	1
Cephalotus_follicularis_Cfol-v3-01945	0.335324	0.879895	0	-0.056172	0.942621	0	-0.509435	0.279732	0	0.615707	0.516003	0	0.72126	0.526906	0	0.2988	0.613732	0
Cephalotus_follicularis_Cfol-v3-01950	-0.12634	0.402269	0	-0.0588811	0.627023	0	-0.092185	0.302416	0	-0.0619991	0.510391	0	0.0647569	0.633308	0	-0.121256	0.231416	0
Cephalotus_follicularis_Cfol-v3-01954	-2.02508	0.26476	0	-1.17089	0.365036	0	-2.28912	0.066647	0	-2.23324	0.18256	0	-2.39184	0.133208	0	-1.62851	0.283591	0
Cephalotus_follicularis_Cfol-v3-01958	0.393846	0.0236826	1	0.29971	0.0138949	1	0.357979	0.00566392	1	0.349341	0.00334586	1	0.229213	0.105106	0	0.442031	0.00134785	1
Cephalotus_follicularis_Cfol-v3-01964	-0.875906	5.13223e-05	1	-0.765366	0.000695995	1	-0.409345	0.00271378	1	-0.88202	8.98494e-05	1	-0.0773006	0.771021	0	-0.824116	1.04207e-05	1
Cephalotus_follicularis_Cfol-v3-01966	0.895528	0.00711931	1	1.02919	0.00037226	1	0.957775	3.56329e-05	1	1.17331	0.000214396	1	0.312928	0.584686	0	1.14792	6.99118e-05	1
Cephalotus_follicularis_Cfol-v3-01967	0.265814	0.622836	0	0.28725	0.402919	0	0.0198351	0.939064	0	0.432685	0.142976	0	-0.52947	0.316908	0	0.120763	0.636603	0
Cephalotus_follicularis_Cfol-v3-01970	-0.13371	0.480323	0	0.0663674	0.629466	0	0.00435494	0.971308	0	0.135439	0.308053	0	0.0790737	0.724209	0	0.00944355	0.94482	0
Cephalotus_follicularis_Cfol-v3-01974	-0.108916	0.479953	0	-0.0608102	0.671298	0	-0.418693	0.00369054	1	-0.398179	0.00729897	1	-0.244362	0.125564	0	-0.506936	0.00130255	1
Cephalotus_follicularis_Cfol-v3-01975	-0.994164	0.000508494	1	-0.655389	0.00225324	1	-1.09179	3.36249e-05	1	-0.681521	0.00105627	1	-1.49247	0.00308744	1	-1.06635	1.68265e-05	1
Cephalotus_follicularis_Cfol-v3-01978	-0.127321	0.958904	0	0.271717	0.833431	0	-0.916352	0.213002	0	-0.114502	0.905183	0	-0.748226	0.606065	0	-0.479727	0.679863	0
Cephalotus_follicularis_Cfol-v3-01979	0.359444	0.0241035	1	0.08295	0.618781	0	0.234936	0.128497	0	0.110995	0.41422	0	0.269894	0.106064	0	0.212855	0.106572	0
Cephalotus_follicularis_Cfol-v3-01980	-0.229142	0.118177	0	-0.190727	0.165482	0	-0.226663	0.0564549	0	-0.376136	0.01035	1	-0.192832	0.219323	0	-0.205156	0.0557692	0
Cephalotus_follicularis_Cfol-v3-01984	0.303115	0.0915872	0	0.0806157	0.559596	0	0.218685	0.182262	0	0.233243	0.0761387	0	0.158785	0.246228	0	0.277244	0.0949291	0
Cephalotus_follicularis_Cfol-v3-01985	0.251236	0.0650157	0	0.0729644	0.598851	0	0.300158	0.00714475	1	0.30796	0.00411109	1	0.182875	0.219846	0	0.247305	0.0152708	1
Cephalotus_follicularis_Cfol-v3-01987	0.210032	0.42712	0	-0.0314427	0.917044	0	0.180145	0.413534	0	0.472972	0.0428911	1	-0.184292	0.452439	0	0.0176366	0.945282	0
Cephalotus_follicularis_Cfol-v3-01993	1.0702	0.00036354	1	0.831668	0.000392546	1	1.4622	2.30087e-07	1	1.09682	2.60619e-05	1	0.383026	0.207148	0	1.06953	3.92888e-06	1
Cephalotus_follicularis_Cfol-v3-01994	-0.4825	0.00136435	1	-0.413706	0.0104132	1	-0.444676	0.0028538	1	-0.489414	0.000629992	1	-0.0853837	0.606072	0	-0.501734	0.000381346	1
Cephalotus_follicularis_Cfol-v3-01995	0.0229633	0.968089	0	-0.434009	0.214396	0	-0.700994	0.0254003	1	-0.615753	0.0883209	0	-0.633494	0.334019	0	-0.778834	0.00196538	1
Cephalotus_follicularis_Cfol-v3-01998	-1.14157	0.479741	0	0.262421	0.660152	0	-0.281615	0.503228	0	0.193413	0.655105	0	1.0015e-05	0.99505	0	0.0572705	0.909871	0
Cephalotus_follicularis_Cfol-v3-02001	0.592178	0.00138493	1	0.514242	0.000694276	1	0.800643	9.83778e-06	1	0.679453	0.00019085	1	0.389819	0.0393882	1	0.600427	5.59454e-05	1
Cephalotus_follicularis_Cfol-v3-02002	-0.317346	0.175791	0	-0.17131	0.32469	0	-0.0681389	0.582695	0	-0.258502	0.125289	0	-0.4708	0.105106	0	-0.188326	0.210023	0
Cephalotus_follicularis_Cfol-v3-02005	-0.206997	0.933348	0	-1.01018	0.285644	0	-0.0602629	0.907897	0	-0.205991	0.841488	0	-0.248929	0.750215	0	-0.460499	0.459157	0
Cephalotus_follicularis_Cfol-v3-02006	0.116467	0.593662	0	0.069138	0.65203	0	0.119683	0.315778	0	0.181873	0.184296	0	0.181235	0.302769	0	0.139876	0.210239	0
Cephalotus_follicularis_Cfol-v3-02010	-0.58285	0.0409244	1	-0.227053	0.372372	0	-0.564674	0.000536754	1	-0.365219	0.240492	0	-0.57706	0.128723	0	-0.50671	0.045007	1
Cephalotus_follicularis_Cfol-v3-02011	-0.244769	0.759697	0	0.0253075	0.976406	0	-0.352582	0.452236	0	-0.668023	0.344808	0	-0.327486	0.868686	0	-0.302468	0.567742	0
Cephalotus_follicularis_Cfol-v3-02014	-0.485772	0.00525214	1	-0.526675	0.00258284	1	-0.269281	0.0506419	0	-0.622086	0.000757369	1	0.0730573	0.883781	0	-0.427758	0.00265385	1
Cephalotus_follicularis_Cfol-v3-02018	0.999658	0.345983	0	-1.54392	0.522259	0	0.595274	0.821847	0	2.47941	0.303263	0	-1.84009	0.38785	0	1.43413	0.484772	0
Cephalotus_follicularis_Cfol-v3-02020	0.0013152	0.997685	0	-0.270151	0.213134	0	-0.360991	0.0175964	1	-0.518402	0.0205835	1	0.0591418	0.848767	0	-0.27537	0.261869	0
Cephalotus_follicularis_Cfol-v3-02022	0.128732	0.31894	0	0.0363259	0.809793	0	0.118034	0.255694	0	0.133839	0.179866	0	0.0690516	0.587835	0	0.0676776	0.527036	0
Cephalotus_follicularis_Cfol-v3-02026	-0.696919	0.0637734	0	0.00769465	0.993536	0	0.0188545	0.974443	0	-0.10675	0.803231	0	-0.507091	0.420018	0	-0.711945	0.0393892	1
Cephalotus_follicularis_Cfol-v3-02033	-0.352759	0.103569	0	-0.282999	0.171884	0	-0.490049	0.00213641	1	-0.389908	0.0139335	1	-0.254799	0.407609	0	-0.595851	0.000531358	1
Cephalotus_follicularis_Cfol-v3-02041	-1.49416	0.208405	0	-0.766394	0.253095	0	-1.25982	0.0367509	1	-0.953193	0.108152	0	-1.09446	0.110178	0	-0.406504	0.484772	0
Cephalotus_follicularis_Cfol-v3-02043	-1.06642	0.0100867	1	-1.04341	0.00883042	1	-1.64965	0.000137518	1	-1.63458	8.9991e-05	1	-1.23746	0.00703295	1	-1.33738	0.000437368	1
Cephalotus_follicularis_Cfol-v3-02044	0.129628	0.325097	0	-0.0611139	0.586312	0	0.136201	0.300083	0	-0.122441	0.280454	0	-0.102526	0.614326	0	-0.0738558	0.524353	0
Cephalotus_follicularis_Cfol-v3-02045	-0.946772	0.687825	0	-0.00525321	0.99355	0	-0.217122	0.699908	0	1.42467	0.025699	1	0.344995	0.727181	0	0.587062	0.349734	0
Cephalotus_follicularis_Cfol-v3-02052	0.375925	0.179085	0	0.318781	0.111904	0	0.466928	0.00777948	1	0.368809	0.0188953	1	-0.00969055	0.96812	0	0.120431	0.334753	0
Cephalotus_follicularis_Cfol-v3-02053	0.598575	0.432665	0	0.491811	0.0860661	0	0.90453	0.0200798	1	0.854136	0.00949874	1	1.13412	0.00376568	1	1.2167	0.000166637	1
Cephalotus_follicularis_Cfol-v3-02054	0.0127849	0.985283	0	0.588719	0.0422115	1	0.114237	0.65936	0	0.113245	0.532244	0	0.193083	0.482171	0	0.256838	0.188797	0
Cephalotus_follicularis_Cfol-v3-02066	0.535524	0.390079	0	-2.09827	0.378681	0	0.0234677	0.993347	0	-1.07594	0.574663	0	1.30018	0.668139	0	0.160701	0.965105	0
Cephalotus_follicularis_Cfol-v3-02067	-0.422417	0.00341723	1	-0.323951	0.0329981	1	-0.276717	0.0396157	1	-0.302914	0.037545	1	-0.125757	0.631549	0	-0.351576	0.00690859	1
Cephalotus_follicularis_Cfol-v3-02071	-3.0613	0.176209	0	2.21874	0.195713	0	0.919931	0.363168	0	-0.152524	0.903718	0	1.05709	0.52813	0	-0.412022	0.757621	0
Cephalotus_follicularis_Cfol-v3-02073	0.285178	0.110265	0	0.155738	0.183829	0	0.223584	0.0147104	1	0.36971	0.00250994	1	0.179678	0.208039	0	0.255124	0.0138114	1
Cephalotus_follicularis_Cfol-v3-02077	-1.87879	0.00295205	1	-1.1635	0.208792	0	-0.870765	0.523332	0	-1.86637	0.0014492	1	-2.18669	0.212536	0	-3.48549	0.00200217	1
Cephalotus_follicularis_Cfol-v3-02079	0.262157	0.966174	0	-0.678832	0.71619	0	1.72992	0.493048	0	-1.92746	0.223671	0	-2.25977	0.321022	0	-1.2205	0.530039	0
Cephalotus_follicularis_Cfol-v3-02082	-0.644208	0.284558	0	-0.408474	0.227475	0	0.0830273	0.730481	0	-0.354261	0.24665	0	0.296424	0.358399	0	-0.273423	0.3586	0
Cephalotus_follicularis_Cfol-v3-02083	-2.46677	3.78938e-06	1	-1.75416	0.000140361	1	-1.95336	2.41101e-06	1	-2.43568	4.62708e-06	1	0.221753	0.830357	0	-1.92643	6.51429e-06	1
Cephalotus_follicularis_Cfol-v3-02092	-0.306732	0.111642	0	-0.28306	0.0763531	0	-0.27943	0.00835113	1	-0.28282	0.00761238	1	-0.499647	0.0623115	0	-0.360857	0.00149503	1
Cephalotus_follicularis_Cfol-v3-02101	0.190652	0.339463	0	0.0940788	0.458938	0	0.371445	0.0063943	1	0.326699	0.0209476	1	0.123402	0.481141	0	0.39249	0.00326523	1
Cephalotus_follicularis_Cfol-v3-02106	-0.109067	0.502087	0	0.0594107	0.539039	0	0.216651	0.0196051	1	0.206728	0.0418208	1	0.275039	0.260564	0	0.149502	0.173827	0
Cephalotus_follicularis_Cfol-v3-02110	0.301182	0.423133	0	0.095462	0.769788	0	0.208197	0.469121	0	0.55703	0.0161909	1	-0.115377	0.825256	0	0.418225	0.140091	0
Cephalotus_follicularis_Cfol-v3-02111	-0.0195805	0.938647	0	-0.00978674	0.957236	0	0.0879555	0.486305	0	0.11353	0.360241	0	0.0192318	0.926167	0	0.0466833	0.715882	0
Cephalotus_follicularis_Cfol-v3-02124	0.186371	0.352188	0	0.0492925	0.74287	0	0.0823858	0.560943	0	0.18274	0.119279	0	0.0965285	0.583945	0	0.169209	0.283566	0
Cephalotus_follicularis_Cfol-v3-02126	0.129668	0.443491	0	0.0616231	0.617511	0	0.0773772	0.523954	0	0.0767716	0.544458	0	-0.0808081	0.591963	0	0.106596	0.317455	0
Cephalotus_follicularis_Cfol-v3-02127	0.213469	0.329787	0	0.089945	0.587651	0	0.500528	0.00024442	1	0.27209	0.0233798	1	0.0476255	0.806416	0	0.287293	0.0186203	1
Cephalotus_follicularis_Cfol-v3-02128	-0.0204025	0.984067	0	0.442637	0.44742	0	0.529344	0.0685573	0	0.230784	0.564189	0	0.21691	0.702973	0	0.105681	0.774494	0
Cephalotus_follicularis_Cfol-v3-02129	0.216858	0.380403	0	0.329277	0.139193	0	0.535295	0.00115741	1	0.580569	0.00279805	1	0.31031	0.115114	0	0.407571	0.00147129	1
Cephalotus_follicularis_Cfol-v3-02130	2.62587	0.338982	0	-0.712618	0.583582	0	-1.14524	0.450156	0	0.613444	0.702957	0	-0.197062	0.920941	0	-0.137737	0.964792	0
Cephalotus_follicularis_Cfol-v3-02131	0.523894	0.00618941	1	0.503381	0.00967345	1	0.906413	1.26508e-05	1	0.860113	0.000151672	1	0.40378	0.0826573	0	0.689149	0.000522723	1
Cephalotus_follicularis_Cfol-v3-02132	-0.524491	0.00233621	1	-0.366337	0.0239238	1	-0.569855	0.000166476	1	-0.765877	7.3204e-05	1	-0.222127	0.289598	0	-0.630973	0.000273152	1
Cephalotus_follicularis_Cfol-v3-02133	-0.427375	0.013524	1	-0.552923	0.00731535	1	-0.649548	0.000685073	1	-0.947149	3.31382e-05	1	-0.711269	0.00754357	1	-0.822048	4.1737e-05	1
Cephalotus_follicularis_Cfol-v3-02135	0.354916	0.0108224	1	0.225832	0.0635443	0	0.585749	0.000112073	1	0.470445	0.00130769	1	0.283445	0.10212	0	0.419089	0.000775194	1
Cephalotus_follicularis_Cfol-v3-02136	-0.733614	0.00647528	1	-0.342188	0.279833	0	-0.741616	0.000925741	1	-0.895243	0.0102601	1	-0.102414	0.675773	0	-0.65718	0.00556121	1
Cephalotus_follicularis_Cfol-v3-02137	-0.0103415	0.987009	0	-1.78535	0.387487	0	1.01162	0.725562	0	-0.250445	0.870721	0	-1.07421	0.690316	0	-1.64817	0.270127	0
Cephalotus_follicularis_Cfol-v3-02138	0.1885	0.327384	0	0.104167	0.409613	0	0.26196	0.0296852	1	0.0156344	0.898952	0	-0.0554797	0.759458	0	0.0871156	0.427959	0
Cephalotus_follicularis_Cfol-v3-02139	0.402445	0.0056633	1	0.299256	0.103326	0	0.79766	3.77691e-05	1	0.502171	0.0063606	1	0.399479	0.0986929	0	0.4171	0.00697562	1
Cephalotus_follicularis_Cfol-v3-02140	0.222409	0.525646	0	0.146494	0.688344	0	-0.428033	0.100235	0	-0.0375147	0.882781	0	0.54212	0.115052	0	-0.180926	0.409911	0
Cephalotus_follicularis_Cfol-v3-02141	0.699724	0.00959746	1	0.583088	0.103983	0	0.869174	0.000265842	1	0.64884	0.0126761	1	0.526519	0.0155166	1	0.539152	0.0179128	1
Cephalotus_follicularis_Cfol-v3-02142	0.396346	0.309655	0	0.117757	0.583897	0	0.397632	0.0202163	1	0.515306	0.0765438	0	-0.281355	0.470262	0	0.475301	0.0109528	1
Cephalotus_follicularis_Cfol-v3-02143	-0.548902	0.0679572	0	-0.215137	0.328857	0	-1.76317	2.05757e-06	1	-0.645902	0.0271243	1	-0.602049	0.0485239	1	-0.922553	0.000905395	1
Cephalotus_follicularis_Cfol-v3-02144	0.00608973	0.988759	0	0.351773	0.160061	0	0.00403098	0.989756	0	0.301905	0.342153	0	0.288307	0.654203	0	0.473321	0.184455	0
Cephalotus_follicularis_Cfol-v3-02145	0.404832	0.619805	0	1.22375	0.0301461	1	0.849971	0.306938	0	1.34545	0.000556141	1	0.356495	0.683808	0	1.45689	0.000795198	1
Cephalotus_follicularis_Cfol-v3-02146	-1.00656	0.732709	0	1.36791	0.520133	0	-1.76212	0.365914	0	-1.512	0.38493	0	-3.37747	0.128959	0	-0.774105	0.693923	0
Cephalotus_follicularis_Cfol-v3-02147	-0.699657	0.689959	0	-0.710693	0.275082	0	-2.05499	0.0163527	1	-1.22562	0.193135	0	-1.43176	0.112629	0	-0.823202	0.333526	0
Cephalotus_follicularis_Cfol-v3-02148	-0.416029	0.468068	0	-1.20617	0.0886986	0	-1.41523	0.000797714	1	-1.28429	0.00441494	1	-0.510854	0.198647	0	-1.35545	0.000910163	1
Cephalotus_follicularis_Cfol-v3-02149	0.0984688	0.663779	0	-0.118781	0.461931	0	0.0200853	0.895227	0	0.0471977	0.692917	0	0.147144	0.400979	0	-0.194185	0.184133	0
Cephalotus_follicularis_Cfol-v3-02150	-0.723414	0.0106589	1	-0.357379	0.339627	0	-0.556017	0.0114315	1	-0.729036	0.0212021	1	-1.23125	0.0894755	0	-0.545816	0.0543538	0
Cephalotus_follicularis_Cfol-v3-02151	0.229278	0.794805	0	-0.277388	0.622032	0	-0.707908	0.288789	0	-0.737103	0.195481	0	-0.535052	0.500131	0	0.0103318	0.999256	0
Cephalotus_follicularis_Cfol-v3-02152	-0.479127	0.108682	0	-0.340667	0.0646903	0	-0.72339	0.00194349	1	-0.0952531	0.723104	0	-0.0705103	0.821355	0	-0.301219	0.131479	0
Cephalotus_follicularis_Cfol-v3-02153	0.581301	0.0054036	1	0.368603	0.0340577	1	0.571261	0.00211052	1	0.583582	0.0027701	1	0.229469	0.268934	0	0.542026	0.00022438	1
Cephalotus_follicularis_Cfol-v3-02154	0.128243	0.354399	0	0.00814079	0.957236	0	0.167354	0.0852545	0	0.17126	0.154334	0	0.118316	0.442076	0	0.172421	0.096083	0
Cephalotus_follicularis_Cfol-v3-02155	-1.07569	0.412187	0	0.626743	0.621751	0	0.147568	0.892509	0	-0.710568	0.455673	0	-0.406235	0.703615	0	-0.511332	0.597393	0
Cephalotus_follicularis_Cfol-v3-02156	-0.378902	0.240879	0	-0.240594	0.385356	0	0.311746	0.298854	0	-0.354121	0.278176	0	0.217329	0.463253	0	0.123309	0.580427	0
Cephalotus_follicularis_Cfol-v3-02157	0.470561	0.0105063	1	0.356457	0.0113996	1	0.70142	1.81548e-05	1	0.688657	4.96415e-05	1	0.307525	0.124756	0	0.582928	3.62577e-05	1
Cephalotus_follicularis_Cfol-v3-02159	-0.229293	0.39433	0	-0.138716	0.522259	0	-0.169207	0.453333	0	-0.555783	0.0503344	0	-0.169177	0.652866	0	-0.409658	0.140299	0
Cephalotus_follicularis_Cfol-v3-02160	-0.984484	0.007173	1	-0.594034	0.0524897	0	0.568268	0.0793909	0	-0.253823	0.383733	0	-0.339169	0.532907	0	-0.273978	0.326065	0
Cephalotus_follicularis_Cfol-v3-02161	-0.367392	0.525646	0	0.0673273	0.835783	0	-0.112923	0.618391	0	0.0788827	0.785482	0	-0.216248	0.533827	0	0.0089233	0.976142	0
Cephalotus_follicularis_Cfol-v3-02162	0.936587	0.00264326	1	0.512343	0.111319	0	0.716967	0.0148207	1	0.3778	0.100566	0	0.382101	0.123709	0	0.385599	0.0804743	0
Cephalotus_follicularis_Cfol-v3-02163	-0.411248	0.373563	0	-0.601851	0.0881079	0	-0.657377	0.196925	0	0.112006	0.805662	0	-0.493466	0.512616	0	-0.684263	0.0800795	0
Cephalotus_follicularis_Cfol-v3-02165	-0.103321	0.944869	0	0.0802884	0.89019	0	0.322516	0.473051	0	-0.117636	0.841707	0	0.0360043	0.962132	0	-0.152879	0.789921	0
Cephalotus_follicularis_Cfol-v3-02166	0.220117	0.934056	0	-0.584265	0.503212	0	-0.352253	0.822348	0	-1.7017	0.229376	0	-4.50027	0.0121963	1	1.53032	0.359627	0
Cephalotus_follicularis_Cfol-v3-02167	-0.484772	0.0583499	0	-0.42108	0.0798626	0	-0.50022	0.035779	1	-0.436228	0.0474894	1	-0.192262	0.317394	0	-0.640147	0.00302268	1
Cephalotus_follicularis_Cfol-v3-02168	0.0423216	0.849163	0	-0.0942193	0.541101	0	-0.0981528	0.500725	0	0.241037	0.217997	0	-0.0708755	0.81991	0	0.14394	0.427045	0
Cephalotus_follicularis_Cfol-v3-02169	0.294106	0.230373	0	0.649318	0.0369701	1	1.06175	0.000180397	1	0.908289	0.00317441	1	0.314606	0.477216	0	0.775618	0.000700283	1
Cephalotus_follicularis_Cfol-v3-02170	-0.107549	0.805813	0	0.273068	0.294576	0	-0.0265835	0.924647	0	0.248661	0.255583	0	-0.332124	0.243773	0	0.366149	0.0609773	0
Cephalotus_follicularis_Cfol-v3-02171	0.155733	0.43476	0	0.00633396	0.96571	0	0.11206	0.399545	0	0.341038	0.0241527	1	-0.109962	0.635416	0	0.199996	0.179107	0
Cephalotus_follicularis_Cfol-v3-02172	-0.0495726	0.730832	0	-0.015116	0.908904	0	-0.352301	0.00192205	1	-0.00501392	0.964927	0	0.0504576	0.75245	0	-0.0202013	0.865142	0
Cephalotus_follicularis_Cfol-v3-02175	-0.42355	0.860893	0	0.123611	0.953815	0	1.39493	0.1751	0	2.70059	0.0924814	0	0.952023	0.239364	0	1.85074	0.186872	0
Cephalotus_follicularis_Cfol-v3-02176	-0.445351	0.832123	0	-0.433523	0.761183	0	0.364278	0.268807	0	-0.425436	0.69126	0	0.202475	0.834573	0	0.288773	0.337418	0
Cephalotus_follicularis_Cfol-v3-02177	-0.00216893	0.992328	0	0.0369699	0.865314	0	-0.0309714	0.877457	0	0.102399	0.587546	0	-0.0795898	0.769185	0	-0.0303093	0.881067	0
Cephalotus_follicularis_Cfol-v3-02178	0.302968	0.0829826	0	0.150884	0.359227	0	0.194964	0.153307	0	0.28094	0.0941039	0	-0.156633	0.407879	0	0.2473	0.113653	0
Cephalotus_follicularis_Cfol-v3-02179	0.0228643	0.94049	0	-0.197325	0.327059	0	-0.448444	0.0158731	1	0.0118297	0.952401	0	-0.15604	0.577255	0	-0.247851	0.180112	0
Cephalotus_follicularis_Cfol-v3-02181	-0.242604	0.518479	0	0.138235	0.718732	0	-0.934005	0.00396829	1	-0.135961	0.778756	0	-0.0707561	0.921297	0	-0.958567	0.0166047	1
Cephalotus_follicularis_Cfol-v3-02182	0.145452	0.64613	0	-0.10601	0.458032	0	-0.366795	0.00738241	1	-0.0549235	0.672953	0	-0.534897	0.0730528	0	-0.272888	0.0353959	1
Cephalotus_follicularis_Cfol-v3-02183	0.278849	0.575178	0	0.417217	0.316191	0	0.0580296	0.861917	0	0.369944	0.241326	0	0.00750335	0.989275	0	0.437649	0.178366	0
Cephalotus_follicularis_Cfol-v3-02184	0.321313	0.143383	0	0.479872	0.102192	0	0.616043	0.00140402	1	0.75029	0.00485366	1	0.424149	0.172342	0	0.642735	0.000342749	1
Cephalotus_follicularis_Cfol-v3-02185	0.122076	0.572207	0	0.220047	0.241598	0	0.245621	0.117218	0	0.233807	0.0737428	0	0.162926	0.460453	0	0.295906	0.0140627	1
Cephalotus_follicularis_Cfol-v3-02186	0.3775	0.0381174	1	0.190247	0.152957	0	0.478679	0.00140846	1	0.597335	0.00504054	1	0.309278	0.148111	0	0.443361	0.00171346	1
Cephalotus_follicularis_Cfol-v3-02187	1.11796	0.630693	0	0.381463	0.894408	0	3.85699	0.0454141	1	2.30846	0.255453	0	2.59894	0.407879	0	3.57808	0.0805357	0
Cephalotus_follicularis_Cfol-v3-02188	-0.15842	0.795011	0	0.0996531	0.855642	0	0.0362143	0.951191	0	0.961026	0.271428	0	0.601449	0.480441	0	0.423263	0.355328	0
Cephalotus_follicularis_Cfol-v3-02189	0.128346	0.802205	0	0.149625	0.857672	0	0.678698	0.284344	0	1.0492	0.0805021	0	-0.0891759	0.928296	0	0.655463	0.295736	0
Cephalotus_follicularis_Cfol-v3-02190	0.164898	0.315172	0	0.316215	0.0509576	0	0.430676	0.000617754	1	0.335008	0.0168358	1	0.0880178	0.631564	0	0.245619	0.0841305	0
Cephalotus_follicularis_Cfol-v3-02191	0.510094	0.0380285	1	0.418875	0.0945009	0	0.401625	0.0231731	1	0.637433	0.00817059	1	0.422941	0.231771	0	0.492858	0.00394992	1
Cephalotus_follicularis_Cfol-v3-02192	-0.368593	0.0841178	0	-0.296536	0.116748	0	-0.0619698	0.717871	0	-0.174404	0.308053	0	-0.0695267	0.819131	0	-0.278039	0.0547331	0
Cephalotus_follicularis_Cfol-v3-02193	0.265561	0.8204	0	-0.0531319	0.956816	0	-0.111563	0.880131	0	-0.418569	0.621429	0	0.275109	0.71934	0	-0.387328	0.600409	0
Cephalotus_follicularis_Cfol-v3-02194	-1.86923	0.180406	0	-0.912232	0.36715	0	-2.3782	0.0608303	0	-3.57983	0.00861553	1	1.8651	0.526906	0	-0.990313	0.221507	0
Cephalotus_follicularis_Cfol-v3-02197	0.229221	0.34126	0	0.0188228	0.939634	0	0.159384	0.229809	0	-0.0228297	0.898912	0	0.255112	0.285366	0	0.0337812	0.831246	0
Cephalotus_follicularis_Cfol-v3-02198	0.029141	0.920062	0	0.0167261	0.937498	0	0.0204454	0.886922	0	0.0444277	0.717141	0	0.31661	0.0603911	0	-0.0102722	0.950129	0
Cephalotus_follicularis_Cfol-v3-02199	0.162355	0.309655	0	0.090139	0.522259	0	0.50108	0.000904097	1	0.221195	0.0504358	0	0.259467	0.216842	0	0.247533	0.0330849	1
Cephalotus_follicularis_Cfol-v3-02200	-0.0407813	0.84406	0	0.0339635	0.811212	0	0.0803471	0.56813	0	0.0851947	0.528291	0	0.0335137	0.890634	0	0.129761	0.301536	0
Cephalotus_follicularis_Cfol-v3-02201	-0.0937412	0.78342	0	-0.115888	0.590147	0	0.0936996	0.661155	0	0.143078	0.563709	0	0.257158	0.321022	0	0.107834	0.641166	0
Cephalotus_follicularis_Cfol-v3-02202	0.763251	0.0128601	1	0.341979	0.179203	0	0.213883	0.233289	0	0.581281	0.0319078	1	0.148348	0.599269	0	0.57495	0.0156435	1
Cephalotus_follicularis_Cfol-v3-02203	2.53552	0.249095	0	-1.8822	0.0113094	1	-1.48655	0.00276406	1	-1.63924	0.037135	1	-0.915347	0.640523	0	-1.94515	0.00277621	1
Cephalotus_follicularis_Cfol-v3-02204	-0.263813	0.0901023	0	-0.395335	0.0310757	1	-0.676965	0.00104271	1	-0.605717	0.00452672	1	-0.453195	0.102286	0	-0.828445	0.000282459	1
Cephalotus_follicularis_Cfol-v3-02205	0.34917	0.0902517	0	-0.0739456	0.70195	0	0.452737	0.00765763	1	0.18153	0.21365	0	-0.100686	0.619627	0	0.270571	0.0972947	0
Cephalotus_follicularis_Cfol-v3-02206	0.41499	0.0456959	1	0.427824	0.0740701	0	0.674318	7.57194e-05	1	0.644952	0.00478003	1	-0.157102	0.443146	0	0.460142	0.0148395	1
Cephalotus_follicularis_Cfol-v3-02207	-0.162891	0.502424	0	-0.163986	0.423112	0	-0.183424	0.298544	0	-0.0842204	0.67858	0	-0.110987	0.724749	0	-0.0978916	0.620704	0
Cephalotus_follicularis_Cfol-v3-02208	0.407619	0.00521949	1	0.46228	0.000392546	1	0.683411	9.83778e-06	1	0.669413	0.000478707	1	0.312756	0.0650641	0	0.651475	6.9394e-05	1
Cephalotus_follicularis_Cfol-v3-02209	1.18103	0.525646	0	0.431464	0.733753	0	-0.489893	0.247081	0	0.291855	0.729137	0	-0.0413926	0.977213	0	0.263633	0.810838	0
Cephalotus_follicularis_Cfol-v3-02210	1.10065	0.00507192	1	0.975746	0.0121927	1	0.940927	3.2062e-05	1	0.99422	0.000621327	1	0.951903	0.0213182	1	0.953537	8.54265e-05	1
Cephalotus_follicularis_Cfol-v3-02211	1.02419	0.000269468	1	0.994744	0.00395869	1	0.797317	0.000301942	1	0.941732	0.00055598	1	0.933432	0.0262845	1	0.846788	9.49052e-05	1
Cephalotus_follicularis_Cfol-v3-02212	-0.0783481	0.72046	0	0.201081	0.19337	0	0.367985	0.0125226	1	0.202489	0.2138	0	0.167638	0.423759	0	0.15703	0.383502	0
Cephalotus_follicularis_Cfol-v3-02213	0.0605883	0.783956	0	0.19783	0.259333	0	0.190019	0.151571	0	0.239299	0.0944599	0	0.323708	0.111699	0	-0.0246022	0.842306	0
Cephalotus_follicularis_Cfol-v3-02215	-0.187064	0.406778	0	-0.18708	0.351481	0	-0.0480114	0.763856	0	-0.0990482	0.54282	0	-0.199788	0.407879	0	-0.377912	0.0204901	1
Cephalotus_follicularis_Cfol-v3-02219	-0.611875	0.0329972	1	-0.0853586	0.765891	0	-0.45126	0.051919	0	-0.288189	0.235413	0	-0.119417	0.68325	0	-0.345521	0.0801954	0
Cephalotus_follicularis_Cfol-v3-02222	-1.59792	0.319728	0	-0.333306	0.816686	0	0.208938	0.79236	0	-0.534566	0.728215	0	-1.20207	0.116133	0	0.0672393	0.982834	0
Cephalotus_follicularis_Cfol-v3-02223	-0.0248804	0.933132	0	-0.108232	0.605961	0	0.00733249	0.968213	0	0.119759	0.542767	0	0.0779127	0.750473	0	0.245911	0.162447	0
Cephalotus_follicularis_Cfol-v3-02224	-0.712194	0.380679	0	-0.796949	0.295268	0	-2.25313	0.000748603	1	-1.7438	0.0160744	1	-0.681486	0.527044	0	-1.25559	0.0256461	1
Cephalotus_follicularis_Cfol-v3-02226	-1.89186	0.4917	0	1.40993	0.57558	0	-0.56638	0.450156	0	1.62064	0.488646	0	2.97605	0.239302	0	2.02727	0.142168	0
Cephalotus_follicularis_Cfol-v3-02228	0.350019	0.390079	0	1.65388	0.288434	0	1.96723	0.147691	0	4.23977	0.0363866	1	1.93153	0.476659	0	1.57446	0.179548	0
Cephalotus_follicularis_Cfol-v3-02230	-0.27674	0.124566	0	-0.239813	0.198625	0	-0.281839	0.00988411	1	-0.606755	0.000329751	1	-0.773675	0.0226723	1	-0.449363	0.000756088	1
Cephalotus_follicularis_Cfol-v3-02231	3.39992	0.167817	0	1.42312	0.561625	0	0.727996	0.535914	0	4.14622	0.0590053	0	-0.35121	0.907562	0	2.30322	0.301116	0
Cephalotus_follicularis_Cfol-v3-02232	-0.111404	0.530487	0	-0.057504	0.638306	0	-0.196483	0.0975686	0	-0.0745209	0.493044	0	0.082322	0.653819	0	0.0469337	0.722718	0
Cephalotus_follicularis_Cfol-v3-02235	0.469317	0.798422	0	-0.666376	0.592566	0	2.39127	0.10557	0	2.1954	0.193745	0	0.687968	0.752442	0	2.50084	0.0592542	0
Cephalotus_follicularis_Cfol-v3-02236	0.840043	0.347128	0	2.1994	0.0180469	1	-0.485357	0.625047	0	0.523511	0.63933	0	-1.17866	0.512753	0	0.332722	0.676962	0
Cephalotus_follicularis_Cfol-v3-02237	-2.9902	0.198158	0	0.355423	0.386209	0	-1.98154	0.203592	0	0.282721	0.315183	0	0.596706	0.407879	0	-0.599155	0.736865	0
Cephalotus_follicularis_Cfol-v3-02238	0.191719	0.195764	0	0.0476586	0.772288	0	0.194837	0.0520254	0	0.259684	0.0395317	1	0.262088	0.215841	0	0.2575	0.0436059	1
Cephalotus_follicularis_Cfol-v3-02239	-0.634034	0.158619	0	0.654612	0.294576	0	0.159687	0.712103	0	0.199156	0.586448	0	-0.311567	0.580232	0	-0.321673	0.460134	0
Cephalotus_follicularis_Cfol-v3-02242	0.257042	0.0805215	0	0.288291	0.0128179	1	0.422011	0.000107333	1	0.487377	0.000197198	1	0.329369	0.0633436	0	0.483717	9.61789e-05	1
Cephalotus_follicularis_Cfol-v3-02244	0.301345	0.351375	0	0.314282	0.325216	0	0.038916	0.869215	0	0.218998	0.308122	0	0.0513685	0.894544	0	0.11698	0.505866	0
Cephalotus_follicularis_Cfol-v3-02245	-0.295831	0.0218198	1	-0.205316	0.142228	0	-0.562423	5.13521e-05	1	-0.311543	0.00718996	1	-0.262373	0.193928	0	-0.504666	8.83216e-05	1
Cephalotus_follicularis_Cfol-v3-02246	-0.643185	0.00012089	1	-0.404052	0.00322608	1	-0.632926	0.000252624	1	-0.885079	5.77714e-06	1	-0.958897	0.0108254	1	-0.887034	4.74905e-07	1
Cephalotus_follicularis_Cfol-v3-02248	0.325785	0.888135	0	1.31699	0.604549	0	3.33817	0.0866251	0	1.9077	0.392536	0	1.29756	0.656158	0	0.922342	0.577402	0
Cephalotus_follicularis_Cfol-v3-02249	1.06574	0.0040942	1	0.176564	0.689491	0	0.846351	0.00159708	1	0.630524	0.0668906	0	-0.45933	0.168392	0	0.358396	0.238949	0
Cephalotus_follicularis_Cfol-v3-02250	-0.158869	0.911622	0	-0.0690204	0.879569	0	-0.406726	0.407327	0	0.407132	0.580858	0	-0.256103	0.651572	0	0.011074	0.995119	0
Cephalotus_follicularis_Cfol-v3-02255	0.0153304	0.975623	0	0.175287	0.406914	0	-0.725809	0.00869943	1	0.263686	0.326224	0	0.290216	0.625658	0	0.198684	0.485401	0
Cephalotus_follicularis_Cfol-v3-02256	-3.33325	0.0582985	0	-1.96541	0.142355	0	-2.79699	0.0581498	0	-1.75146	0.266267	0	-0.293722	0.928296	0	-1.13288	0.377121	0
Cephalotus_follicularis_Cfol-v3-02257	-0.027181	0.927611	0	0.0304299	0.900827	0	-0.0951154	0.626415	0	0.060371	0.779991	0	-0.184465	0.591223	0	-0.00276088	0.993892	0
Cephalotus_follicularis_Cfol-v3-02258	0.51038	0.061304	0	0.545061	0.178813	0	0.218909	0.593684	0	-0.497164	0.0142206	1	0.896412	0.0510035	0	-0.208055	0.337918	0
Cephalotus_follicularis_Cfol-v3-02259	-2.3314	0.355629	0	-0.383878	0.848695	0	-0.0739838	0.953509	0	-0.83558	0.652261	0	2.92693	0.168798	0	-2.52064	0.276013	0
Cephalotus_follicularis_Cfol-v3-02261	-0.00513252	0.986127	0	-0.0833087	0.702597	0	-0.0119189	0.927922	0	-0.586973	0.00521936	1	-1.36289	0.018711	1	-0.316145	0.0222379	1
Cephalotus_follicularis_Cfol-v3-02263	-0.0326676	0.858643	0	0.109124	0.484924	0	-0.565621	0.000117743	1	-0.228964	0.12308	0	-0.274529	0.237699	0	-0.339281	0.0066212	1
Cephalotus_follicularis_Cfol-v3-02264	0.198571	0.206894	0	0.0193007	0.91494	0	0.0606955	0.640678	0	0.125571	0.366047	0	-0.296161	0.187087	0	-0.0422676	0.818413	0
Cephalotus_follicularis_Cfol-v3-02267	0.0305876	0.832975	0	0.021576	0.868697	0	0.336311	0.00329353	1	0.207795	0.0632328	0	-0.164899	0.28264	0	0.128868	0.208558	0
Cephalotus_follicularis_Cfol-v3-02268	0.232338	0.216313	0	0.146672	0.367939	0	0.515925	0.00107578	1	0.525157	0.00364258	1	-0.00077319	0.996855	0	0.325125	0.0348854	1
Cephalotus_follicularis_Cfol-v3-02270	-1.25508	8.30844e-07	1	-1.0454	3.79173e-05	1	-0.913762	9.54519e-07	1	-1.16282	1.02617e-05	1	-0.313414	0.232286	0	-1.10649	3.07191e-07	1
Cephalotus_follicularis_Cfol-v3-02271	0.460835	0.0357601	1	0.519188	0.00788606	1	0.6363	0.000168449	1	0.32039	0.0437091	1	0.3885	0.169617	0	0.486519	0.00540813	1
Cephalotus_follicularis_Cfol-v3-02272	-0.124654	0.715293	0	-0.249131	0.158754	0	-0.403946	0.00657266	1	-0.515377	0.00164271	1	-0.336147	0.130485	0	-0.494073	0.00217031	1
Cephalotus_follicularis_Cfol-v3-02274	-0.304991	0.12366	0	-0.425025	0.0448738	1	-0.67649	0.00638848	1	-0.70725	0.00312579	1	-0.249404	0.23516	0	-0.83534	0.000447949	1
Cephalotus_follicularis_Cfol-v3-02276	1.72944	0.410064	0	0.812703	0.606212	0	0.591366	0.650117	0	2.17805	0.152959	0	-1.09731	0.62948	0	0.940552	0.4826	0
Cephalotus_follicularis_Cfol-v3-02278	0.649312	0.518975	0	-0.0900394	0.915464	0	-0.358973	0.420513	0	0.479979	0.583819	0	0.0514614	0.961825	0	-0.126324	0.862586	0
Cephalotus_follicularis_Cfol-v3-02280	0.614385	0.00345839	1	0.287782	0.249155	0	0.858502	2.27858e-05	1	0.630056	0.00865118	1	0.0992826	0.574051	0	0.807043	0.000501817	1
Cephalotus_follicularis_Cfol-v3-02286	0.81188	0.169159	0	0.484386	0.51103	0	0.800486	0.0481943	1	2.17758	0.000101538	1	0.275833	0.42676	0	1.30101	0.00224133	1
Cephalotus_follicularis_Cfol-v3-02288	0.3711	0.0595132	0	0.0737693	0.692955	0	0.314517	0.0592562	0	-0.0526704	0.790491	0	-0.0621956	0.833293	0	0.118638	0.522786	0
Cephalotus_follicularis_Cfol-v3-02289	0.361265	0.88221	0	-0.546911	0.550743	0	2.38752	0.0928534	0	-0.615162	0.455673	0	2.17065	0.305835	0	-0.644829	0.508966	0
Cephalotus_follicularis_Cfol-v3-02291	-0.0807945	0.704383	0	-0.0207831	0.901508	0	-0.00516372	0.966109	0	-0.121566	0.401565	0	-0.0835879	0.713236	0	-0.064582	0.602286	0
Cephalotus_follicularis_Cfol-v3-02292	-1.32117	0.0956509	0	-0.822149	0.242472	0	-0.887824	0.326755	0	-1.12567	0.252262	0	-0.234446	0.866273	0	-2.15619	0.00728585	1
Cephalotus_follicularis_Cfol-v3-02294	0.254021	0.567575	0	-0.383661	0.380303	0	-0.457725	0.30004	0	-0.940142	0.0700651	0	-1.74999	0.0170278	1	-0.347263	0.447165	0
Cephalotus_follicularis_Cfol-v3-02297	0.390045	0.344212	0	0.427607	0.129664	0	0.0867614	0.780758	0	0.254099	0.273549	0	0.308551	0.157967	0	0.344336	0.249247	0
Cephalotus_follicularis_Cfol-v3-02300	2.3198	0.354695	0	0.33724	0.903527	0	0.556775	0.778485	0	-1.84736	0.329985	0	-0.541503	0.755548	0	0.408508	0.85731	0
Cephalotus_follicularis_Cfol-v3-02301	0.126653	0.439405	0	0.14746	0.346663	0	0.047855	0.73331	0	0.202878	0.230968	0	-0.19272	0.396255	0	0.0745298	0.501791	0
Cephalotus_follicularis_Cfol-v3-02302	0.00909472	0.96311	0	0.0636344	0.613345	0	0.121533	0.27153	0	0.13964	0.248802	0	0.160836	0.436555	0	0.207406	0.0484009	1
Cephalotus_follicularis_Cfol-v3-02304	0.261558	0.503765	0	0.236902	0.36715	0	0.389828	0.132632	0	0.410983	0.0346446	1	0.400648	0.257466	0	0.511164	0.0420734	1
Cephalotus_follicularis_Cfol-v3-02305	0.137199	0.45749	0	0.0859514	0.522259	0	0.308589	0.0367007	1	0.295865	0.0937453	0	0.0333736	0.90459	0	0.271678	0.09203	0
Cephalotus_follicularis_Cfol-v3-02308	-0.165688	0.283101	0	-0.368606	0.0132767	1	-0.14311	0.520267	0	-0.305131	0.0477262	1	-0.0226227	0.927414	0	-0.380058	0.00752335	1
Cephalotus_follicularis_Cfol-v3-02309	0.0753063	0.825754	0	0.157215	0.622032	0	0.0427778	0.828571	0	-0.108232	0.76321	0	0.0166139	0.965325	0	-0.0241318	0.945479	0
Cephalotus_follicularis_Cfol-v3-02310	4.7108	0.0877354	0	0.688416	0.701697	0	1.50347	0.200137	0	2.9335	0.0228209	1	-0.287671	0.921633	0	2.02043	0.111226	0
Cephalotus_follicularis_Cfol-v3-02314	0.415026	0.359393	0	-0.284409	0.342709	0	0.266379	0.42629	0	-0.180008	0.455673	0	-0.869702	0.0630428	0	-0.550795	0.00573545	1
Cephalotus_follicularis_Cfol-v3-02315	-0.646401	0.557992	0	-0.515467	0.620581	0	-0.85858	0.4364	0	-1.39139	0.206717	0	-2.09632	0.0883822	0	-0.838522	0.455336	0
Cephalotus_follicularis_Cfol-v3-02316	-0.116093	0.577472	0	0.0497241	0.836536	0	-0.021177	0.905733	0	-0.0584597	0.78402	0	-0.0187679	0.948274	0	0.0258789	0.892426	0
Cephalotus_follicularis_Cfol-v3-02317	-0.434261	0.0119652	1	-0.311554	0.0120769	1	-0.355939	0.00345607	1	-0.438391	0.000836883	1	-0.253645	0.0937673	0	-0.439029	0.000819169	1
Cephalotus_follicularis_Cfol-v3-02318	0.842729	0.00254217	1	0.828111	0.00183104	1	1.7628	1.67333e-06	1	0.966028	0.000416946	1	1.05146	0.00574108	1	0.749077	0.000553085	1
Cephalotus_follicularis_Cfol-v3-02319	-1.12824	0.0309862	1	-0.843075	0.0115906	1	-2.3257	1.66594e-05	1	-1.29647	0.00046528	1	1.20622	0.669862	0	-2.05987	0.00016541	1
Cephalotus_follicularis_Cfol-v3-02320	0.699756	0.766438	0	1.99672	0.362595	0	-3.81774	0.00553382	1	-1.13398	0.511832	0	-1.54396	0.525287	0	-2.08077	0.197527	0
Cephalotus_follicularis_Cfol-v3-02321	-0.378612	0.0274233	1	-0.175788	0.237325	0	-0.244352	0.0666467	0	-0.292805	0.0116511	1	-0.0973043	0.535921	0	-0.257003	0.056036	0
Cephalotus_follicularis_Cfol-v3-02324	-0.744919	0.525646	0	1.25415	0.600091	0	0.497961	0.749917	0	0.185498	0.922757	0	-0.442163	0.906759	0	-0.51139	0.786128	0
Cephalotus_follicularis_Cfol-v3-02329	1.66334	0.266372	0	1.86807	0.227044	0	-0.406402	0.450156	0	2.90052	0.086943	0	0.647387	0.407879	0	0.539651	0.859975	0
Cephalotus_follicularis_Cfol-v3-02332	-0.208891	0.775579	0	0.164365	0.730042	0	-0.634157	0.160486	0	-0.567	0.0986358	0	-0.43709	0.480441	0	-0.69534	0.0319411	1
Cephalotus_follicularis_Cfol-v3-02337	-1.40524	0.351375	0	-0.305727	0.936273	0	0.0198551	0.987196	0	0.267152	0.910996	0	-0.135745	0.967641	0	-0.742556	0.703769	0
Cephalotus_follicularis_Cfol-v3-02340	-0.78072	0.05848	0	-0.248461	0.435774	0	-0.187997	0.514311	0	-0.241294	0.384664	0	0.13173	0.606526	0	-0.455078	0.0677488	0
Cephalotus_follicularis_Cfol-v3-02342	0.647915	0.00113742	1	0.247042	0.228583	0	0.430971	0.00148249	1	0.27356	0.0639946	0	0.0601047	0.765944	0	0.384685	0.00762234	1
Cephalotus_follicularis_Cfol-v3-02343	-0.181413	0.791373	0	0.303688	0.556944	0	-0.03886	0.941717	0	-0.0451995	0.932039	0	0.148247	0.743631	0	0.128994	0.768886	0
Cephalotus_follicularis_Cfol-v3-02345	-2.49563	0.246564	0	0.266581	0.922338	0	-2.98505	0.130899	0	-5.41787	0.0343707	1	-2.58266	0.332181	0	1.37037	0.503922	0
Cephalotus_follicularis_Cfol-v3-02346	0.337236	0.233753	0	0.154102	0.653843	0	0.769594	0.000395174	1	1.01207	0.00231884	1	0.35273	0.215978	0	0.72057	0.000635768	1
Cephalotus_follicularis_Cfol-v3-02347	-0.00597195	0.97893	0	-0.0245795	0.85097	0	0.301487	0.00809731	1	0.130723	0.302031	0	0.0887016	0.799947	0	0.0877178	0.399102	0
Cephalotus_follicularis_Cfol-v3-02349	-0.606418	0.0715793	0	-0.214813	0.477996	0	-0.988861	5.75641e-06	1	-0.317469	0.197467	0	-0.771256	0.0871101	0	-0.692055	0.002531	1
Cephalotus_follicularis_Cfol-v3-02350	0.126927	0.417586	0	0.2114	0.0964916	0	0.314381	0.0312591	1	0.334596	0.0218415	1	0.431303	0.0175617	1	0.240657	0.0611083	0
Cephalotus_follicularis_Cfol-v3-02351	0.015295	0.952565	0	-0.00936714	0.960576	0	-0.094364	0.458225	0	0.153851	0.336131	0	0.136212	0.5919	0	0.00535499	0.969608	0
Cephalotus_follicularis_Cfol-v3-02352	-0.0218584	0.892428	0	-0.117702	0.289547	0	-0.0753725	0.45772	0	-0.0940535	0.487709	0	0.0235653	0.870208	0	-0.0672834	0.484772	0
Cephalotus_follicularis_Cfol-v3-02357	0.503566	0.0142818	1	0.190645	0.302839	0	0.341608	0.00992597	1	0.367107	0.0183894	1	0.330963	0.0963286	0	0.353113	0.0235908	1
Cephalotus_follicularis_Cfol-v3-02360	-0.00740024	0.979042	0	-0.190741	0.352537	0	-0.210244	0.160384	0	-0.302618	0.133677	0	-0.215348	0.407879	0	-0.0901778	0.553875	0
Cephalotus_follicularis_Cfol-v3-02361	-0.745388	0.0191095	1	-1.00336	0.00644072	1	-1.94876	2.41234e-07	1	-1.2917	0.000188872	1	-0.181137	0.565574	0	-1.2637	2.95034e-05	1
Cephalotus_follicularis_Cfol-v3-02366	-0.942818	0.0493377	1	-0.110819	0.854513	0	-0.812988	0.0559506	0	-0.650218	0.210683	0	-0.115223	0.912494	0	-1.09873	0.0229983	1
Cephalotus_follicularis_Cfol-v3-02369	-0.357209	0.525646	0	0.757808	0.700977	0	1.99407	0.126259	0	1.00355	0.555875	0	1.89623	0.407879	0	0.596611	0.649022	0
Cephalotus_follicularis_Cfol-v3-02372	0.535133	0.00516278	1	0.254863	0.0164961	1	0.495169	0.00106494	1	0.436645	0.00173803	1	0.18791	0.259756	0	0.428971	0.000262245	1
Cephalotus_follicularis_Cfol-v3-02373	3.43748	0.204965	0	-1.84752	0.275623	0	1.19008	0.245046	0	2.55871	0.343409	0	-0.889909	0.407879	0	1.01532	0.620656	0
Cephalotus_follicularis_Cfol-v3-02376	-0.468056	0.00171956	1	-0.423697	0.00427388	1	-0.375763	0.00383891	1	-0.527815	0.00531724	1	-0.252099	0.0756735	0	-0.493685	0.00035333	1
Cephalotus_follicularis_Cfol-v3-02377	0.697631	0.0155751	1	0.460626	0.234456	0	1.0179	2.58534e-05	1	1.19069	0.000713385	1	-0.017191	0.972008	0	0.752405	0.00311625	1
Cephalotus_follicularis_Cfol-v3-02378	0.169337	0.721339	0	0.464206	0.0514723	0	0.710712	0.0398718	1	0.602115	0.0224392	1	0.618191	0.193739	0	0.51409	0.00341125	1
Cephalotus_follicularis_Cfol-v3-02382	0.124108	0.795033	0	0.237944	0.387176	0	-0.0262628	0.921076	0	0.1358	0.580874	0	0.131938	0.72062	0	0.119381	0.658303	0
Cephalotus_follicularis_Cfol-v3-02383	0.0545624	0.807653	0	-0.0841175	0.743849	0	0.0242578	0.875176	0	0.193989	0.16731	0	0.246023	0.168901	0	0.23353	0.109391	0
Cephalotus_follicularis_Cfol-v3-02384	0.425863	0.0503594	0	0.122869	0.505624	0	0.352794	0.0128687	1	0.368939	0.0217933	1	0.305365	0.171651	0	0.424923	0.000801121	1
Cephalotus_follicularis_Cfol-v3-02385	0.047889	0.865756	0	0.25253	0.300599	0	0.242998	0.157542	0	-0.0480939	0.848789	0	0.36173	0.125825	0	0.101935	0.547171	0
Cephalotus_follicularis_Cfol-v3-02386	0.202532	0.17758	0	0.162877	0.181592	0	0.258085	0.0346297	1	0.354919	0.0169459	1	-0.0624484	0.794594	0	0.171754	0.181098	0
Cephalotus_follicularis_Cfol-v3-02387	0.138329	0.513959	0	-0.0679261	0.727646	0	-0.019423	0.888446	0	-0.00248401	0.986698	0	-0.629529	0.0129665	1	-0.161196	0.227902	0
Cephalotus_follicularis_Cfol-v3-02393	-0.564547	0.00298037	1	-0.475335	0.00552668	1	-0.486317	0.000603003	1	-0.254686	0.0469353	1	-0.0347238	0.872411	0	-0.577813	0.000116593	1
Cephalotus_follicularis_Cfol-v3-02394	-0.605398	0.134936	0	-0.626172	0.105037	0	-0.92107	0.00898174	1	-1.06119	0.00822972	1	-0.775124	0.107647	0	-0.803081	0.0388361	1
Cephalotus_follicularis_Cfol-v3-02395	0.193619	0.215747	0	0.0765611	0.570011	0	0.225621	0.0426444	1	0.155484	0.146585	0	-0.0948026	0.530648	0	0.100939	0.385335	0
Cephalotus_follicularis_Cfol-v3-02396	-0.26464	0.313271	0	-0.348244	0.0527752	0	0.129976	0.429717	0	0.00563093	0.980112	0	0.0109664	0.968895	0	-0.182203	0.262414	0
Cephalotus_follicularis_Cfol-v3-02399	0.0362524	0.880402	0	-0.139277	0.369994	0	-0.557511	0.000193371	1	-0.277147	0.158032	0	-0.115041	0.647453	0	-0.145944	0.30054	0
Cephalotus_follicularis_Cfol-v3-02401	-0.334784	0.259394	0	-0.21027	0.348538	0	-0.226389	0.0811882	0	-0.21182	0.144034	0	0.00542215	0.984354	0	-0.227122	0.145568	0
Cephalotus_follicularis_Cfol-v3-02402	0.155998	0.519856	0	0.00275448	0.997379	0	-0.118602	0.608756	0	-0.248536	0.404682	0	-1.15342	0.00746741	1	-0.580341	0.0186526	1
Cephalotus_follicularis_Cfol-v3-02405	-0.286428	0.13319	0	-0.209788	0.294572	0	-0.3443	0.0371084	1	-0.619794	0.00114276	1	-0.0600769	0.857648	0	-0.531033	0.000664041	1
Cephalotus_follicularis_Cfol-v3-02406	2.39827	0.388555	0	-0.189924	0.92755	0	-0.623992	0.655509	0	-1.55055	0.500007	0	2.06891	0.455988	0	-2.25681	0.167107	0
Cephalotus_follicularis_Cfol-v3-02407	-0.103849	0.597302	0	-0.223658	0.119182	0	-0.358993	0.0327252	1	-0.331971	0.0609392	0	0.0446869	0.825565	0	-0.341681	0.054891	0
Cephalotus_follicularis_Cfol-v3-02408	0.739171	0.00340813	1	0.36055	0.17414	0	0.969005	5.11183e-05	1	1.05385	0.000618239	1	0.144054	0.526906	0	0.72546	0.00113617	1
Cephalotus_follicularis_Cfol-v3-02409	0.22539	0.280676	0	0.317183	0.0374546	1	0.610458	0.000352281	1	0.390383	0.0115626	1	0.260222	0.182654	0	0.335608	0.0121465	1
Cephalotus_follicularis_Cfol-v3-02411	0.190048	0.657227	0	0.127448	0.700763	0	0.130816	0.507705	0	0.415289	0.121213	0	0.15536	0.694323	0	0.286085	0.269158	0
Cephalotus_follicularis_Cfol-v3-02414	-0.589489	0.806899	0	0.633929	0.36715	0	1.38348	0.0591038	0	0.114699	0.914309	0	0.039481	0.982754	0	0.843429	0.171446	0
Cephalotus_follicularis_Cfol-v3-02415	0.872389	0.318383	0	0.116622	0.967088	0	-0.337519	0.805136	0	-0.350915	0.743189	0	1.24471	0.523822	0	2.69208	0.0671168	0
Cephalotus_follicularis_Cfol-v3-02419	-0.450759	0.0310286	1	-0.262296	0.105473	0	-0.634363	0.00193533	1	-0.481971	0.00254998	1	-0.50295	0.0478129	1	-0.57924	0.000899214	1
Cephalotus_follicularis_Cfol-v3-02420	-0.576939	0.00882892	1	-0.605941	0.0131827	1	-1.10689	3.13301e-05	1	-1.01239	0.000350576	1	-1.04679	0.0328074	1	-0.920411	0.00021468	1
Cephalotus_follicularis_Cfol-v3-02426	0.840941	0.000727281	1	0.345465	0.0746133	0	0.687146	0.000373484	1	0.675369	0.0021376	1	0.220239	0.301275	0	0.612734	0.000176127	1
Cephalotus_follicularis_Cfol-v3-02430	-0.100268	0.812421	0	-0.306121	0.184462	0	-0.219251	0.28682	0	-0.629038	0.00758777	1	-0.193048	0.526906	0	-0.248272	0.284683	0
Cephalotus_follicularis_Cfol-v3-02435	0.095809	0.930768	0	-0.265654	0.698408	0	1.0199	0.241878	0	0.661083	0.274356	0	0.31406	0.640415	0	0.812742	0.138559	0
Cephalotus_follicularis_Cfol-v3-02436	0.0106128	0.981398	0	0.00542388	0.982733	0	1.04105	0.130522	0	0.47824	0.137246	0	-0.0417227	0.934484	0	0.240537	0.417301	0
Cephalotus_follicularis_Cfol-v3-02438	-3.32421	0.159372	0	-0.32176	0.896177	0	1.47108	0.457389	0	0.852704	0.614288	0	3.32342	0.219887	0	-0.966823	0.538216	0
Cephalotus_follicularis_Cfol-v3-02442	1.47764	0.452782	0	0.178513	0.810277	0	-0.210855	0.616827	0	-0.649061	0.409622	0	-0.0815277	0.896802	0	-0.495041	0.29674	0
Cephalotus_follicularis_Cfol-v3-02444	-0.460292	0.875827	0	1.3935	0.522259	0	-1.08963	0.51128	0	0.752933	0.747886	0	0.364995	0.926167	0	-2.07655	0.216592	0
Cephalotus_follicularis_Cfol-v3-02445	-0.310685	0.115722	0	-0.0840243	0.5289	0	-0.314772	0.0100521	1	-0.220664	0.0643133	0	-0.132475	0.411881	0	-0.103372	0.382229	0
Cephalotus_follicularis_Cfol-v3-02448	-1.10977	0.0161201	1	-0.5055	0.10306	0	-1.28473	0.000198208	1	-0.998358	0.0295203	1	-0.798923	0.0826959	0	-0.836387	0.0160736	1
Cephalotus_follicularis_Cfol-v3-02450	-1.8369	0.500779	0	-1.2127	0.480331	0	-4.18249	0.00305483	1	-4.27309	0.00174696	1	-2.83039	0.20497	0	-2.46527	0.0717102	0
Cephalotus_follicularis_Cfol-v3-02451	-0.737687	0.744652	0	-0.510583	0.728705	0	-0.833775	0.450156	0	-2.05462	0.0411597	1	1.6934	0.390209	0	-1.44093	0.249805	0
Cephalotus_follicularis_Cfol-v3-02452	0.466152	0.0252788	1	0.500743	0.00346481	1	1.36006	1.06236e-05	1	0.645797	0.000210663	1	0.0260411	0.931847	0	0.746155	0.00188977	1
Cephalotus_follicularis_Cfol-v3-02454	0.722467	0.000144495	1	0.578112	0.000550239	1	1.28953	2.20137e-07	1	0.95704	1.83307e-05	1	0.0288169	0.923147	0	0.781847	2.43151e-05	1
Cephalotus_follicularis_Cfol-v3-02457	-0.901844	0.647146	0	-1.08743	0.498264	0	-0.418432	0.719937	0	-0.702937	0.513409	0	-0.951188	0.512497	0	-1.86419	0.0807135	0
Cephalotus_follicularis_Cfol-v3-02458	0.0975866	0.777394	0	-0.0614084	0.819025	0	0.0999388	0.574738	0	-0.221348	0.194011	0	-0.0871853	0.717712	0	0.0861887	0.595542	0
Cephalotus_follicularis_Cfol-v3-02459	0.367071	0.904358	0	1.10583	0.49553	0	0.783531	0.537779	0	0.665393	0.649509	0	0.0588352	0.986463	0	0.367476	0.816353	0
Cephalotus_follicularis_Cfol-v3-02461	-0.327686	0.343455	0	-0.4552	0.0974294	0	-0.135698	0.532861	0	-0.110948	0.621219	0	-0.00616757	0.984132	0	-0.255825	0.244323	0
Cephalotus_follicularis_Cfol-v3-02465	-0.00160209	0.998958	0	0.0128161	0.967344	0	0.38271	0.0147699	1	0.270999	0.195862	0	0.0809983	0.76603	0	0.257577	0.148115	0
Cephalotus_follicularis_Cfol-v3-02466	4.19193	0.134936	0	-1.14339	0.364478	0	0.0302752	0.975826	0	-0.793926	0.525735	0	2.00375	0.278861	0	1.47789	0.253542	0
Cephalotus_follicularis_Cfol-v3-02470	-0.262482	0.154687	0	-0.106858	0.578113	0	-0.163768	0.158117	0	0.0482648	0.714931	0	0.0629366	0.77289	0	-0.0544174	0.682819	0
Cephalotus_follicularis_Cfol-v3-02471	0.169384	0.392918	0	0.0659728	0.738328	0	0.248151	0.0807834	0	0.27674	0.0921982	0	0.0960063	0.682605	0	0.0779268	0.675651	0
Cephalotus_follicularis_Cfol-v3-02472	-0.108739	0.70716	0	-0.222474	0.195713	0	-0.260684	0.10675	0	0.0384228	0.804586	0	0.0424604	0.884671	0	0.0518705	0.807301	0
Cephalotus_follicularis_Cfol-v3-02473	0.371239	0.0274839	1	0.258167	0.042332	1	0.510155	0.000421564	1	0.551174	0.000168278	1	0.309178	0.039961	1	0.493825	0.000177645	1
Cephalotus_follicularis_Cfol-v3-02474	0.311289	0.0897817	0	0.181443	0.150743	0	0.326986	0.0151129	1	0.21446	0.0949336	0	0.25853	0.116108	0	0.357104	0.00232561	1
Cephalotus_follicularis_Cfol-v3-02476	-1.11556	0.644486	0	-1.37898	0.108358	0	-0.318674	0.635731	0	0.00634929	0.98859	0	2.89261	0.246421	0	0.208849	0.811351	0
Cephalotus_follicularis_Cfol-v3-02477	0.720177	0.049815	1	0.339784	0.362937	0	0.891698	0.00134948	1	0.7211	0.00975997	1	0.202262	0.499241	0	0.636264	0.00693696	1
Cephalotus_follicularis_Cfol-v3-02478	0.186947	0.209387	0	0.0661037	0.578766	0	0.460103	0.000873087	1	0.271196	0.0374502	1	0.161886	0.444917	0	0.191024	0.0965291	0
Cephalotus_follicularis_Cfol-v3-02479	-0.104696	0.525646	0	-0.0344221	0.819221	0	0.193417	0.0638448	0	0.238631	0.0738127	0	-0.1985	0.236997	0	-0.00816435	0.95448	0
Cephalotus_follicularis_Cfol-v3-02480	-0.150687	0.485378	0	-0.0737311	0.65766	0	-0.207799	0.112098	0	-0.221344	0.155879	0	-0.567569	0.0188508	1	-0.215611	0.225133	0
Cephalotus_follicularis_Cfol-v3-02481	-0.0526272	0.747266	0	0.0317639	0.872504	0	0.187959	0.140401	0	0.155945	0.308053	0	-0.278574	0.321022	0	0.0752166	0.587176	0
Cephalotus_follicularis_Cfol-v3-02482	0.278423	0.26822	0	0.194113	0.283433	0	0.00607194	0.975668	0	0.116406	0.497563	0	0.166777	0.526906	0	0.0170811	0.91508	0
Cephalotus_follicularis_Cfol-v3-02483	-0.37881	0.0596261	0	-0.530866	0.0187921	1	-0.938578	0.000108903	1	-0.764784	0.000360195	1	-0.977989	0.0714799	0	-0.835422	0.000215471	1
Cephalotus_follicularis_Cfol-v3-02484	0.360572	0.0468875	1	0.221013	0.140042	0	0.449373	0.00414933	1	0.340454	0.0116511	1	0.281978	0.0912149	0	0.318076	0.0092636	1
Cephalotus_follicularis_Cfol-v3-02485	0.0710058	0.677134	0	0.022368	0.889501	0	0.162983	0.109523	0	0.0173055	0.912679	0	0.0912039	0.598779	0	0.00787865	0.950612	0
Cephalotus_follicularis_Cfol-v3-02487	0.462923	0.0679919	0	0.296926	0.192642	0	0.752081	0.000194937	1	0.713894	0.000324639	1	0.117541	0.623652	0	0.566276	0.00101959	1
Cephalotus_follicularis_Cfol-v3-02488	0.477602	0.0158478	1	0.106824	0.615163	0	0.252062	0.0873392	0	0.356074	0.102142	0	-0.253385	0.189682	0	0.278809	0.0828111	0
Cephalotus_follicularis_Cfol-v3-02489	-0.615432	0.300212	0	-0.103149	0.864927	0	-0.611596	0.120168	0	-0.629305	0.0732653	0	-0.0803471	0.892421	0	-0.545868	0.201923	0
Cephalotus_follicularis_Cfol-v3-02490	0.569323	0.00115763	1	0.399679	0.00598827	1	0.665053	5.61989e-06	1	0.617139	0.000179072	1	0.083066	0.602183	0	0.537874	6.50713e-05	1
Cephalotus_follicularis_Cfol-v3-02491	0.56461	0.0650157	0	0.536871	0.00219543	1	0.390758	0.000696272	1	0.364904	0.0479599	1	0.420975	0.035878	1	0.397181	0.00120896	1
Cephalotus_follicularis_Cfol-v3-02492	0.00304174	0.988085	0	0.0942797	0.443789	0	-0.0812465	0.450156	0	0.00605323	0.957706	0	0.262386	0.216028	0	0.100113	0.33264	0
Cephalotus_follicularis_Cfol-v3-02493	-0.448899	0.201998	0	-0.152692	0.45935	0	-0.293909	0.165791	0	-0.151695	0.460194	0	-0.115348	0.551491	0	-0.0304206	0.891375	0
Cephalotus_follicularis_Cfol-v3-02494	-0.0477101	0.863015	0	-0.396239	0.0975978	0	-0.824814	0.000910765	1	-0.296623	0.220995	0	-0.717152	0.0878916	0	-0.308019	0.216562	0
Cephalotus_follicularis_Cfol-v3-02495	-0.285685	0.0911224	0	-0.212311	0.100284	0	-0.274396	0.0375434	1	-0.305569	0.0145355	1	-0.0935846	0.538146	0	-0.343742	0.00121401	1
Cephalotus_follicularis_Cfol-v3-02496	-0.0497143	0.873114	0	-0.0673367	0.692584	0	-0.0337392	0.824078	0	-0.232689	0.135278	0	-0.154122	0.428021	0	-0.108371	0.473778	0
Cephalotus_follicularis_Cfol-v3-02499	0.393514	0.73892	0	-0.121102	0.766507	0	-0.0497681	0.871001	0	-0.132508	0.701436	0	-0.972766	0.0642101	0	0.0199326	0.965329	0
Cephalotus_follicularis_Cfol-v3-02500	-0.530735	0.0426735	1	-0.341028	0.225311	0	-0.532641	0.051358	0	-0.951534	0.0165359	1	-0.845006	0.103874	0	-0.606603	0.0516976	0
Cephalotus_follicularis_Cfol-v3-02501	0.0392761	0.895787	0	0.264217	0.319256	0	0.371766	0.116867	0	0.426756	0.259504	0	-0.570502	0.185304	0	0.402326	0.16283	0
Cephalotus_follicularis_Cfol-v3-02504	0.0442544	0.85618	0	0.0276226	0.865926	0	-0.275049	0.290222	0	0.0733885	0.757999	0	0.201889	0.538146	0	0.174285	0.333091	0
Cephalotus_follicularis_Cfol-v3-02505	0.940769	0.00012089	1	0.702254	0.00037226	1	1.08169	2.61138e-05	1	0.920407	0.000299389	1	0.238069	0.210355	0	1.06695	7.55537e-06	1
Cephalotus_follicularis_Cfol-v3-02506	0.176486	0.276596	0	-0.0397426	0.783354	0	0.0675281	0.518109	0	0.118773	0.276263	0	0.380354	0.0326293	1	-0.0150452	0.893051	0
Cephalotus_follicularis_Cfol-v3-02507	-0.0780292	0.801608	0	-0.124879	0.461048	0	0.0122132	0.938538	0	-0.132505	0.405895	0	-0.109974	0.474232	0	-0.216852	0.0799181	0
Cephalotus_follicularis_Cfol-v3-02508	-0.336982	0.152862	0	-0.204746	0.354001	0	-0.397432	0.023727	1	-0.239127	0.24789	0	-0.162574	0.570372	0	-0.40413	0.0315915	1
Cephalotus_follicularis_Cfol-v3-02509	0.0646653	0.761448	0	0.113476	0.427842	0	-0.094959	0.386845	0	0.075461	0.539763	0	-0.103572	0.502436	0	0.011894	0.923226	0
Cephalotus_follicularis_Cfol-v3-02510	0.108802	0.59166	0	-0.00630538	0.974812	0	-0.00340621	0.979508	0	-0.0412861	0.764747	0	-0.241211	0.139569	0	0.0527386	0.694397	0
Cephalotus_follicularis_Cfol-v3-02511	-0.532945	0.0147302	1	-0.344337	0.0345725	1	-0.333847	0.0283595	1	-0.477075	0.000358714	1	-0.495234	0.0842326	0	-0.532107	0.0012941	1
Cephalotus_follicularis_Cfol-v3-02512	0.598981	0.00164666	1	0.365081	0.011374	1	0.82592	1.52325e-06	1	0.455225	0.000330248	1	0.209522	0.163426	0	0.481339	0.000262061	1
Cephalotus_follicularis_Cfol-v3-02513	0.773938	0.000817292	1	0.514231	0.00806791	1	1.02341	3.02608e-06	1	0.830122	0.000106346	1	0.258011	0.230614	0	0.675428	0.000408344	1
Cephalotus_follicularis_Cfol-v3-02514	-0.693244	0.0564962	0	-0.280365	0.25527	0	-0.19909	0.241415	0	-0.409106	0.0774513	0	-0.108345	0.523401	0	-0.316484	0.123887	0
Cephalotus_follicularis_Cfol-v3-02515	-0.246025	0.269849	0	-0.0760819	0.726069	0	-0.382901	0.0722637	0	0.288605	0.164736	0	-0.230589	0.526906	0	-0.0795845	0.654811	0
Cephalotus_follicularis_Cfol-v3-02516	-0.225912	0.507903	0	-0.411605	0.069383	0	-0.723421	0.001303	1	-0.567591	0.0074036	1	-0.283584	0.434227	0	-0.650551	0.0017652	1
Cephalotus_follicularis_Cfol-v3-02517	0.31397	0.120021	0	0.198502	0.208783	0	0.378108	0.0151242	1	0.258002	0.0718323	0	0.134401	0.557257	0	0.355453	0.00397912	1
Cephalotus_follicularis_Cfol-v3-02518	-0.133863	0.56275	0	-0.0776909	0.666003	0	-0.00479613	0.975943	0	-0.00750692	0.968183	0	-0.219526	0.152991	0	0.163064	0.270299	0
Cephalotus_follicularis_Cfol-v3-02519	-0.355604	0.0690508	0	-0.378956	0.0464422	1	-0.6206	0.00038983	1	-0.687707	0.00013037	1	-0.0838147	0.659719	0	-0.58651	0.000452529	1
Cephalotus_follicularis_Cfol-v3-02521	2.07358	0.349872	0	0.395581	0.378511	0	-0.142624	0.777704	0	0.224117	0.573036	0	0.698903	0.173782	0	-0.208198	0.782648	0
Cephalotus_follicularis_Cfol-v3-02523	0.452483	0.020663	1	0.344796	0.00593255	1	0.546149	0.000174712	1	0.52737	0.00094608	1	0.292968	0.0510035	0	0.510203	0.000401368	1
Cephalotus_follicularis_Cfol-v3-02524	-0.0473077	0.799627	0	0.050337	0.675391	0	0.000844982	0.995625	0	0.20186	0.0942944	0	0.147587	0.315242	0	0.226028	0.0337709	1
Cephalotus_follicularis_Cfol-v3-02525	0.24129	0.0995574	0	0.320546	0.0388691	1	0.417117	0.0005065	1	0.452043	0.00360866	1	0.0762585	0.708936	0	0.311921	0.0095921	1
Cephalotus_follicularis_Cfol-v3-02526	-0.535546	0.0377346	1	-0.450054	0.00156371	1	-0.910135	6.39037e-06	1	-0.687734	0.000243016	1	-0.397867	0.0995329	0	-0.87259	1.42555e-05	1
Cephalotus_follicularis_Cfol-v3-02527	-0.557779	0.0606381	0	-0.233881	0.243795	0	-0.222144	0.112145	0	-0.441636	0.0070806	1	0.0288362	0.924308	0	-0.0466253	0.775283	0
Cephalotus_follicularis_Cfol-v3-02528	-1.14803	0.000144495	1	-0.990848	0.00116816	1	-1.44476	2.2313e-06	1	-1.37102	2.62404e-05	1	-0.793764	0.00566162	1	-1.34726	1.83624e-06	1
Cephalotus_follicularis_Cfol-v3-02529	-0.567609	0.219249	0	-0.171151	0.765317	0	-0.649623	0.0801709	0	-0.241418	0.556516	0	0.366205	0.58936	0	-0.352072	0.345254	0
Cephalotus_follicularis_Cfol-v3-02530	0.408936	0.530342	0	0.266816	0.427249	0	0.681336	0.0410593	1	0.343026	0.28796	0	0.851215	0.128723	0	0.558986	0.0405662	1
Cephalotus_follicularis_Cfol-v3-02531	0.358226	0.0687519	0	0.443348	0.0207951	1	0.641292	0.00209333	1	0.445699	0.00591998	1	0.61848	0.0367377	1	0.344124	0.0291872	1
Cephalotus_follicularis_Cfol-v3-02532	0.333567	0.364971	0	0.425636	0.118005	0	0.414666	0.0834184	0	0.546731	0.0713887	0	0.339169	0.391595	0	0.325234	0.0802857	0
Cephalotus_follicularis_Cfol-v3-02533	-0.192366	0.438146	0	0.00647476	0.968863	0	-0.148487	0.182581	0	-0.152176	0.298956	0	-0.0427813	0.85708	0	-0.0360641	0.807829	0
Cephalotus_follicularis_Cfol-v3-02534	0.44445	0.682004	0	0.399118	0.486838	0	0.741585	0.135519	0	0.993446	0.0336286	1	-0.00970052	0.994554	0	0.665596	0.0843398	0
Cephalotus_follicularis_Cfol-v3-02535	0.180402	0.719729	0	0.171875	0.462656	0	0.126688	0.660146	0	-0.0781164	0.7637	0	-0.158444	0.688534	0	0.064346	0.794548	0
Cephalotus_follicularis_Cfol-v3-02536	-0.0222236	0.904977	0	0.00335655	0.981549	0	0.269503	0.0486379	1	-0.0893064	0.477714	0	-0.208355	0.226322	0	0.0272512	0.850405	0
Cephalotus_follicularis_Cfol-v3-02537	0.0576868	0.865137	0	-0.12764	0.487497	0	-0.166135	0.25938	0	-0.231012	0.169878	0	-0.10855	0.603704	0	-0.00790816	0.970946	0
Cephalotus_follicularis_Cfol-v3-02538	0.150472	0.790177	0	0.220791	0.522259	0	-0.0888639	0.77268	0	0.0830297	0.828914	0	0.305221	0.408956	0	0.0586628	0.864352	0
Cephalotus_follicularis_Cfol-v3-02539	0.268481	0.797666	0	0.0337769	0.963932	0	0.017124	0.971099	0	0.368777	0.605147	0	0.197489	0.852314	0	0.816683	0.116011	0
Cephalotus_follicularis_Cfol-v3-02540	0.552612	0.236274	0	0.242543	0.441984	0	0.934246	0.00550114	1	0.565052	0.0370594	1	-0.425119	0.167363	0	0.63481	0.0429123	1
Cephalotus_follicularis_Cfol-v3-02541	-0.706887	0.219163	0	-0.255438	0.637887	0	-1.38301	0.00360408	1	-0.535866	0.223632	0	-0.566309	0.55519	0	-0.786263	0.0363523	1
Cephalotus_follicularis_Cfol-v3-02542	0.346671	0.0323283	1	0.441932	0.0903205	0	0.504852	0.0141695	1	0.568473	0.00258832	1	-0.0370525	0.893359	0	0.654072	0.000185498	1
Cephalotus_follicularis_Cfol-v3-02543	-0.0985547	0.737333	0	0.0985832	0.655948	0	-0.0969824	0.696479	0	0.207748	0.388207	0	0.424676	0.348881	0	0.0750262	0.742965	0
Cephalotus_follicularis_Cfol-v3-02544	0.950435	0.0364732	1	0.354633	0.254531	0	1.67055	4.70291e-06	1	1.29352	0.00227299	1	0.356669	0.502204	0	1.4196	0.0001593	1
Cephalotus_follicularis_Cfol-v3-02545	0.148685	0.262705	0	0.155362	0.150016	0	0.332535	0.00328185	1	0.160158	0.171252	0	0.262888	0.188527	0	0.152229	0.148899	0
Cephalotus_follicularis_Cfol-v3-02546	1.66031	0.24912	0	-0.425292	0.570905	0	0.673865	0.486766	0	0.291998	0.788466	0	-1.18984	0.328135	0	-0.44682	0.581635	0
Cephalotus_follicularis_Cfol-v3-02547	0.318109	0.910939	0	1.23749	0.275205	0	0.565161	0.392857	0	1.85378	0.0972353	0	1.35148	0.20497	0	1.25827	0.162882	0
Cephalotus_follicularis_Cfol-v3-02548	1.92225	0.523325	0	-0.105158	0.935742	0	1.58988	0.0498586	1	1.08677	0.250576	0	1.68595	0.0680483	0	1.06393	0.222007	0
Cephalotus_follicularis_Cfol-v3-02549	-0.393157	0.192244	0	-0.285602	0.228818	0	-0.0830488	0.683867	0	0.0854823	0.722132	0	-0.1304	0.673121	0	-0.197959	0.293686	0
Cephalotus_follicularis_Cfol-v3-02550	-2.40524	0.247793	0	0.543851	0.70743	0	-1.1762	0.312333	0	0.0294339	0.972195	0	0.152793	0.947574	0	-0.29711	0.819496	0
Cephalotus_follicularis_Cfol-v3-02551	-1.40524	0.351375	0	3.63724	0.133894	0	3.40442	0.0910195	0	2.1625	0.328593	0	2.93872	0.3117	0	0.988642	0.604508	0
Cephalotus_follicularis_Cfol-v3-02552	-0.00387131	0.992219	0	0.210579	0.490782	0	0.0297101	0.895693	0	0.28315	0.259027	0	-0.263669	0.42676	0	0.177016	0.4741	0
Cephalotus_follicularis_Cfol-v3-02553	-0.344467	0.0915508	0	-0.294322	0.0736904	0	-0.548293	0.00115742	1	-0.262282	0.0479599	1	0.209908	0.168772	0	-0.269459	0.0125793	1
Cephalotus_follicularis_Cfol-v3-02554	-0.305207	0.120505	0	-0.450065	0.0185999	1	-0.548857	0.000131111	1	-0.406293	0.0337557	1	-0.671368	0.0214894	1	-0.679004	9.17188e-05	1
Cephalotus_follicularis_Cfol-v3-02555	-0.422166	0.0104184	1	-0.0797208	0.694827	0	0.0143435	0.931289	0	-0.212379	0.116828	0	0.0578222	0.836645	0	-0.217245	0.09367	0
Cephalotus_follicularis_Cfol-v3-02556	-0.00240785	0.990863	0	-0.0141063	0.94528	0	-0.130178	0.211133	0	0.0369468	0.811632	0	0.136215	0.392615	0	-0.00273051	0.984785	0
Cephalotus_follicularis_Cfol-v3-02560	-0.294538	0.186746	0	-0.313888	0.050587	0	-0.829029	0.000118346	1	-0.530702	0.00346891	1	-0.287944	0.439602	0	-0.492165	0.0177829	1
Cephalotus_follicularis_Cfol-v3-02561	0.208248	0.523094	0	-0.110609	0.551804	0	0.132803	0.473517	0	-0.255323	0.280202	0	-0.0184983	0.959463	0	-0.0626238	0.800574	0
Cephalotus_follicularis_Cfol-v3-02562	-0.0536735	0.861468	0	-0.185625	0.349694	0	0.000337827	0.99701	0	-0.151521	0.356451	0	-0.201976	0.307113	0	-0.170317	0.322175	0
Cephalotus_follicularis_Cfol-v3-02564	0.103081	0.481105	0	0.117602	0.430991	0	0.0305482	0.817426	0	0.121515	0.329066	0	-0.0544634	0.797079	0	0.130607	0.326394	0
Cephalotus_follicularis_Cfol-v3-02570	-1.00542	0.00508686	1	-0.461645	0.154144	0	0.246985	0.568379	0	-1.18792	3.34473e-05	1	0.233658	0.553912	0	-0.326332	0.372585	0
Cephalotus_follicularis_Cfol-v3-02571	2.67665	0.0383327	1	0.871984	0.147303	0	1.05365	0.0546007	0	1.32547	0.00309364	1	0.0699751	0.961487	0	0.860842	0.187597	0
Cephalotus_follicularis_Cfol-v3-02583	0.29391	0.0507606	0	0.244777	0.0280877	1	0.410039	0.000478699	1	0.330218	0.0020647	1	0.22217	0.115034	0	0.264393	0.00420699	1
Cephalotus_follicularis_Cfol-v3-02592	2.16679	0.239349	0	-1.10546	0.36715	0	-0.609344	0.450156	0	0.337708	0.295071	0	-0.265142	0.526906	0	0.103189	0.98497	0
Cephalotus_follicularis_Cfol-v3-02594	0.300349	0.39099	0	-0.315694	0.482668	0	-0.0912071	0.75943	0	0.0412786	0.884002	0	-0.147099	0.568243	0	-0.206727	0.385274	0
Cephalotus_follicularis_Cfol-v3-02604	-0.261034	0.735137	0	0.00780639	0.993112	0	0.238413	0.640562	0	0.329014	0.525851	0	0.767774	0.297488	0	-0.221838	0.722212	0
Cephalotus_follicularis_Cfol-v3-02605	0.838419	4.39012e-05	1	0.594882	0.00240964	1	0.894075	0.000177686	1	0.7576	0.000912061	1	-0.178439	0.376522	0	0.869113	7.45537e-05	1
Cephalotus_follicularis_Cfol-v3-02606	0.482498	0.0289454	1	0.499558	0.0112685	1	0.550516	0.0055158	1	0.539383	0.00895525	1	0.379402	0.140886	0	0.700955	3.12965e-05	1
Cephalotus_follicularis_Cfol-v3-02607	0.18541	0.505612	0	0.0280181	0.912568	0	-0.259602	0.209281	0	-0.0593645	0.737497	0	0.143472	0.571661	0	-0.1817	0.360944	0
Cephalotus_follicularis_Cfol-v3-02608	-1.47318	0.156035	0	-0.649393	0.299661	0	-0.282625	0.439181	0	-0.366474	0.454651	0	-0.36502	0.478805	0	-0.279143	0.523479	0
Cephalotus_follicularis_Cfol-v3-02609	-0.125806	0.525646	0	-0.189641	0.0996418	0	-0.105021	0.36947	0	-0.389635	0.0094736	1	-0.0321149	0.870324	0	-0.325027	0.0100866	1
Cephalotus_follicularis_Cfol-v3-02610	0.194845	0.76427	0	-1.10703	0.0702181	0	-0.00447688	0.995625	0	-0.252352	0.622053	0	1.14965	0.392449	0	0.286312	0.577477	0
Cephalotus_follicularis_Cfol-v3-02611	0.259046	0.707775	0	-0.818504	0.24887	0	-0.0606129	0.950968	0	-0.663141	0.242371	0	1.16304	0.352464	0	0.243893	0.715022	0
Cephalotus_follicularis_Cfol-v3-02612	0.150711	0.892948	0	-1.79807	0.142798	0	0.141028	0.90748	0	1.57104	0.377933	0	-0.096063	0.955429	0	-1.52327	0.121551	0
Cephalotus_follicularis_Cfol-v3-02613	0.203309	0.650692	0	-0.872868	0.150914	0	0.0163395	0.972542	0	-0.0155154	0.977481	0	0.834182	0.366604	0	0.238905	0.662611	0
Cephalotus_follicularis_Cfol-v3-02614	-0.276044	0.0919741	0	-0.320732	0.0227009	1	-0.718573	9.79211e-06	1	-0.581675	0.000110154	1	-0.19865	0.376	0	-0.445845	0.000605168	1
Cephalotus_follicularis_Cfol-v3-02616	1.45945	0.542163	0	-0.256201	0.846458	0	0.442669	0.67549	0	0.98096	0.313257	0	0.585112	0.632564	0	0.6833	0.447095	0
Cephalotus_follicularis_Cfol-v3-02617	-0.0420708	0.879981	0	-0.343655	0.12271	0	-0.512635	0.0167922	1	-0.872026	0.000574419	1	-0.829395	0.103431	0	-0.201484	0.427592	0
Cephalotus_follicularis_Cfol-v3-02618	-2.00886	0.35449	0	-2.50005	0.105183	0	-0.848139	0.479257	0	-0.480453	0.736428	0	-2.34426	0.0188213	1	-0.337584	0.782436	0
Cephalotus_follicularis_Cfol-v3-02620	-0.31829	0.579603	0	-0.452702	0.211522	0	-0.33758	0.299267	0	-0.225296	0.591558	0	-0.195664	0.691951	0	-0.301063	0.430847	0
Cephalotus_follicularis_Cfol-v3-02622	0.000819726	0.997606	0	0.149761	0.917184	0	0.580405	0.399494	0	0.982003	0.308053	0	-0.413728	0.76984	0	0.954812	0.453046	0
Cephalotus_follicularis_Cfol-v3-02623	0.815388	0.408646	0	-0.231993	0.845649	0	-0.560261	0.280722	0	-0.192789	0.763447	0	-0.73865	0.476504	0	0.724843	0.385259	0
Cephalotus_follicularis_Cfol-v3-02624	0.923497	0.74573	0	1.57164	0.265825	0	-0.755682	0.706296	0	0.580822	0.770147	0	1.09501	0.687469	0	-1.83831	0.253501	0
Cephalotus_follicularis_Cfol-v3-02625	-0.891987	0.636595	0	-0.11835	0.949884	0	-0.635571	0.535088	0	-0.731191	0.412448	0	-1.51046	0.344901	0	-1.2185	0.162486	0
Cephalotus_follicularis_Cfol-v3-02626	0.585869	0.76239	0	-0.630743	0.736998	0	-1.43131	0.268321	0	-0.282615	0.855778	0	0.452642	0.840631	0	-0.978776	0.403608	0
Cephalotus_follicularis_Cfol-v3-02631	-0.0357373	0.937772	0	0.0799972	0.749306	0	-0.000845342	0.995699	0	0.085856	0.681711	0	-0.148754	0.542283	0	0.115981	0.546574	0
Cephalotus_follicularis_Cfol-v3-02632	0.27969	0.920141	0	0.882211	0.668395	0	0.334278	0.795433	0	-0.128502	0.951844	0	3.7261	0.165514	0	-0.0561929	0.959818	0
Cephalotus_follicularis_Cfol-v3-02635	0.183751	0.349142	0	0.0616649	0.669129	0	0.063808	0.581759	0	0.0387905	0.772584	0	-0.0767293	0.678958	0	0.128879	0.326426	0
Cephalotus_follicularis_Cfol-v3-02636	-5.49014	0.0589888	0	2.12406	0.228071	0	1.50097	0.249917	0	0.582131	0.763751	0	-0.380296	0.866122	0	0.208527	0.898908	0
Cephalotus_follicularis_Cfol-v3-02637	3.82358	0.130514	0	0.899678	0.273986	0	-0.0755759	0.926218	0	0.0790874	0.955991	0	0.311604	0.86967	0	-1.41223	0.132713	0
Cephalotus_follicularis_Cfol-v3-02638	3.81097	0.15494	0	1.39617	0.178774	0	0.922731	0.362562	0	1.5686	0.328852	0	1.06838	0.604237	0	0.391902	0.756811	0
Cephalotus_follicularis_Cfol-v3-02643	0.135865	0.747188	0	-0.105356	0.78104	0	-0.213186	0.478886	0	-0.303609	0.308053	0	-0.524768	0.301051	0	0.151013	0.626085	0
Cephalotus_follicularis_Cfol-v3-02644	-0.390851	0.203076	0	-0.213282	0.419732	0	-1.16257	0.00103683	1	-0.83712	0.0127565	1	0.0584577	0.898757	0	-0.680768	0.0348854	1
Cephalotus_follicularis_Cfol-v3-02649	-0.0875177	0.595359	0	-0.175034	0.263209	0	-0.0812811	0.438253	0	0.125468	0.308053	0	-0.161954	0.407879	0	0.00896278	0.93647	0
Cephalotus_follicularis_Cfol-v3-02650	0.0991763	0.608315	0	-0.0459431	0.734866	0	-0.0393601	0.788514	0	-0.159944	0.309008	0	-0.203881	0.353785	0	-0.173803	0.249309	0
Cephalotus_follicularis_Cfol-v3-02651	-0.214385	0.963042	0	0.329203	0.811126	0	0.28122	0.748032	0	0.200153	0.77064	0	-0.325465	0.850476	0	0.591439	0.437688	0
Cephalotus_follicularis_Cfol-v3-02654	-0.744919	0.525646	0	3.25627	0.0441205	1	-1.13131	0.245517	0	-0.68899	0.680624	0	2.59141	0.186679	0	-0.6995	0.533529	0
Cephalotus_follicularis_Cfol-v3-02656	0.723518	0.000269468	1	0.432553	0.00206694	1	0.755181	9.26764e-06	1	0.68525	0.000157353	1	0.337409	0.0850795	0	0.627068	8.16709e-05	1
Cephalotus_follicularis_Cfol-v3-02660	-2.33948	0.354902	0	-3.58306	0.163647	0	-4.24767	0.0243184	1	-2.96646	0.14288	0	-0.983333	0.697039	0	-1.48789	0.492404	0
Cephalotus_follicularis_Cfol-v3-02661	-0.401322	0.167807	0	-0.081039	0.634785	0	-0.338849	0.0793589	0	-0.510485	0.013657	1	-0.171863	0.563109	0	-0.354011	0.0777278	0
Cephalotus_follicularis_Cfol-v3-02680	0.424144	0.00691226	1	0.233691	0.141869	0	0.733305	2.46099e-05	1	0.458024	0.00315142	1	0.109916	0.566895	0	0.350003	0.019173	1
Cephalotus_follicularis_Cfol-v3-02681	-0.0505962	0.845221	0	-0.219144	0.0705422	0	-0.330602	0.00374236	1	-0.203	0.0395317	1	0.0555174	0.78098	0	-0.329796	0.00202854	1
Cephalotus_follicularis_Cfol-v3-02682	-1.16161	0.686035	0	0.905056	0.719167	0	1.43802	0.474502	0	-2.1065	0.214512	0	0.345956	0.908344	0	-1.10552	0.404326	0
Cephalotus_follicularis_Cfol-v3-02683	-0.260796	0.269425	0	-0.140385	0.522259	0	-0.140309	0.222832	0	0.0229403	0.905689	0	0.124739	0.580253	0	-0.213445	0.125289	0
Cephalotus_follicularis_Cfol-v3-02684	0.41836	0.0298595	1	0.279782	0.209612	0	0.819412	0.000102426	1	0.484409	0.0215996	1	0.262116	0.274313	0	0.358438	0.0599656	0
Cephalotus_follicularis_Cfol-v3-02685	0.0970946	0.746009	0	-0.113327	0.629717	0	-0.0900523	0.616827	0	-0.15917	0.510426	0	0.444661	0.0934616	0	0.029425	0.881041	0
Cephalotus_follicularis_Cfol-v3-02687	0.0835468	0.804962	0	-0.0278398	0.938241	0	0.147651	0.698543	0	0.0223271	0.936018	0	-0.0303004	0.941867	0	-0.223198	0.485384	0
Cephalotus_follicularis_Cfol-v3-02688	-0.0565686	0.708164	0	-0.0324542	0.778744	0	0.122697	0.167268	0	0.0725002	0.500007	0	0.0204554	0.9128	0	-0.0759535	0.463237	0
Cephalotus_follicularis_Cfol-v3-02689	-0.38901	0.880486	0	0.351022	0.83618	0	0.637674	0.484374	0	-0.221403	0.859263	0	-0.19024	0.911999	0	-0.475764	0.52597	0
Cephalotus_follicularis_Cfol-v3-02693	-0.649368	0.165217	0	-1.12138	0.0441129	1	-0.378313	0.109559	0	-0.620092	0.113454	0	-0.295847	0.631465	0	-0.687506	0.0393725	1
Cephalotus_follicularis_Cfol-v3-02694	-0.455676	0.0108361	1	-0.396745	0.100689	0	-1.01837	3.86769e-05	1	-0.795287	0.000616425	1	-0.606473	0.342387	0	-0.750556	0.000272011	1
Cephalotus_follicularis_Cfol-v3-02696	-0.499749	0.0217977	1	-0.449342	0.00166429	1	-0.362285	0.00226679	1	-0.62654	0.000104304	1	-0.340733	0.107647	0	-0.8241	6.79869e-06	1
Cephalotus_follicularis_Cfol-v3-02699	0.590841	0.00869605	1	0.464093	0.00624474	1	0.545423	0.00140869	1	0.73946	0.000545325	1	0.32673	0.0907132	0	0.604922	5.59245e-05	1
Cephalotus_follicularis_Cfol-v3-02700	-0.522527	0.85599	0	-0.143308	0.9444	0	0.93314	0.574389	0	-1.52047	0.314036	0	-2.24991	0.234651	0	0.197795	0.899839	0
Cephalotus_follicularis_Cfol-v3-02701	-0.653758	0.0140242	1	-0.406926	0.0122467	1	-0.941632	0.000201596	1	-0.387691	0.00373027	1	-0.877178	0.061304	0	-0.524564	0.00101881	1
Cephalotus_follicularis_Cfol-v3-02702	-0.774637	0.000302409	1	-0.525293	0.000436198	1	-0.928902	8.4435e-06	1	-0.763004	2.24239e-05	1	-0.98777	0.00583313	1	-1.01595	1.8191e-07	1
Cephalotus_follicularis_Cfol-v3-02703	-0.226646	0.219609	0	-0.0611378	0.567927	0	-0.204654	0.0536746	0	-0.135537	0.318802	0	-0.242037	0.123589	0	-0.3391	0.0110081	1
Cephalotus_follicularis_Cfol-v3-02704	-1.17869	0.0449465	1	-0.422506	0.480595	0	-1.01118	0.0254	1	-1.17022	0.179151	0	0.286813	0.70991	0	-1.42462	0.00574844	1
Cephalotus_follicularis_Cfol-v3-02705	-0.491074	0.0384986	1	-0.266541	0.0839288	0	-0.587772	0.00011735	1	-0.510119	0.00140203	1	-0.112289	0.605925	0	-0.44816	0.00111143	1
Cephalotus_follicularis_Cfol-v3-02707	0.975373	0.519491	0	0.340752	0.573764	0	0.528021	0.237479	0	0.489243	0.295071	0	-0.163798	0.708186	0	0.319281	0.567167	0
Cephalotus_follicularis_Cfol-v3-02708	1.53552	0.312345	0	-1.94172	0.391592	0	2.82631	0.298282	0	1.75451	0.461335	0	-2.47487	0.278834	0	-0.26809	0.984785	0
Cephalotus_follicularis_Cfol-v3-02709	0.27331	0.895937	0	0.409074	0.801085	0	0.284742	0.782698	0	0.482525	0.681948	0	-0.139993	0.951661	0	-1.35206	0.251187	0
Cephalotus_follicularis_Cfol-v3-02714	0.595535	0.307061	0	0.417253	0.227302	0	0.778163	0.212844	0	0.715335	0.0679014	0	0.599583	0.154089	0	0.168828	0.72528	0
Cephalotus_follicularis_Cfol-v3-02715	0.677868	0.74216	0	0.380479	0.772363	0	0.0990841	0.934055	0	1.62639	0.203536	0	-0.588243	0.740985	0	-0.0122582	0.994736	0
Cephalotus_follicularis_Cfol-v3-02716	-0.504525	0.275932	0	-0.17302	0.595024	0	-0.314854	0.232375	0	-0.18382	0.554378	0	0.0146033	0.983404	0	-0.430576	0.275562	0
Cephalotus_follicularis_Cfol-v3-02719	-0.328774	0.912429	0	-0.201348	0.841237	0	-2.25423	0.15288	0	-2.03599	0.122935	0	-1.73511	0.407879	0	-2.21424	0.257453	0
Cephalotus_follicularis_Cfol-v3-02720	0.0845197	0.695788	0	0.0852121	0.651996	0	0.139211	0.218191	0	0.000354318	0.999687	0	0.300253	0.0829866	0	-0.130268	0.444594	0
Cephalotus_follicularis_Cfol-v3-02721	-0.333074	0.0534775	0	-0.443595	0.015834	1	-0.492097	0.00885455	1	-0.523957	0.001975	1	-0.441814	0.176093	0	-0.660486	0.000439923	1
Cephalotus_follicularis_Cfol-v3-02722	-0.120741	0.575994	0	-0.158474	0.420505	0	-0.474468	0.0393644	1	-0.305644	0.213874	0	-0.583569	0.0928477	0	-0.479757	0.0228094	1
Cephalotus_follicularis_Cfol-v3-02723	-0.495484	0.176209	0	-0.160917	0.54845	0	-0.315163	0.248226	0	-0.405153	0.168684	0	0.0526393	0.912637	0	-0.41678	0.193269	0
Cephalotus_follicularis_Cfol-v3-02724	-0.129838	0.786483	0	0.0383895	0.938262	0	-0.177222	0.593116	0	0.339127	0.11067	0	-0.0158639	0.974893	0	0.0949536	0.504603	0
Cephalotus_follicularis_Cfol-v3-02725	-0.0828244	0.815219	0	0.0584753	0.751327	0	0.0744174	0.596243	0	-0.0688688	0.722085	0	0.0780868	0.742119	0	0.0650074	0.729465	0
Cephalotus_follicularis_Cfol-v3-02727	-1.31666	0.384737	0	-0.506917	0.610249	0	0.28361	0.751257	0	-1.4104	0.109589	0	0.434356	0.867334	0	-0.700417	0.526875	0
Cephalotus_follicularis_Cfol-v3-02728	0.0593958	0.814879	0	0.310725	0.269724	0	0.0550031	0.856294	0	0.210176	0.311112	0	0.073801	0.850787	0	0.255622	0.157968	0
Cephalotus_follicularis_Cfol-v3-02729	0.152524	0.458818	0	0.00772175	0.978431	0	0.2609	0.13655	0	0.161552	0.249631	0	-0.0526749	0.84865	0	0.160282	0.17744	0
Cephalotus_follicularis_Cfol-v3-02737	0.691111	0.00238984	1	0.619696	0.0077285	1	1.05552	6.63038e-06	1	0.92969	0.000288008	1	0.0624373	0.843684	0	0.665601	0.0016564	1
Cephalotus_follicularis_Cfol-v3-02738	-2.01022	0.10578	0	-0.579894	0.53607	0	-2.62449	8.36616e-05	1	-0.559522	0.617317	0	-0.258204	0.824527	0	-1.36682	0.1928	0
Cephalotus_follicularis_Cfol-v3-02739	-0.0935821	0.588339	0	0.0447829	0.695206	0	0.13645	0.21458	0	0.211002	0.0706309	0	0.297074	0.134747	0	0.0912293	0.320572	0
Cephalotus_follicularis_Cfol-v3-02741	3.24675	0.244666	0	0.472747	0.844148	0	-0.403991	0.907773	0	-0.342693	0.828345	0	0.363425	0.897728	0	0.687078	0.653603	0
Cephalotus_follicularis_Cfol-v3-02744	-0.152097	0.425747	0	-0.0366358	0.854345	0	-0.0690494	0.653644	0	0.0480817	0.727459	0	-0.230372	0.282143	0	-0.158291	0.276815	0
Cephalotus_follicularis_Cfol-v3-02745	0.221352	0.1397	0	0.0744765	0.551184	0	0.187941	0.0568029	0	0.121354	0.244306	0	0.380262	0.0758622	0	0.244082	0.0108184	1
Cephalotus_follicularis_Cfol-v3-02748	0.710966	0.648449	0	-0.141544	0.934047	0	1.01246	0.250546	0	1.40053	0.170306	0	1.08764	0.420201	0	-0.527588	0.510877	0
Cephalotus_follicularis_Cfol-v3-02749	-0.788203	0.166196	0	-0.210431	0.602743	0	-1.05289	0.0013557	1	-0.124227	0.809139	0	-0.271036	0.407879	0	-0.33617	0.340692	0
Cephalotus_follicularis_Cfol-v3-02751	-0.0989621	0.672681	0	-0.164472	0.302221	0	-0.177555	0.313162	0	-0.0644423	0.700699	0	-0.0220151	0.942648	0	-0.340421	0.0802857	0
Cephalotus_follicularis_Cfol-v3-02753	-2.0613	0.255139	0	4.11094	0.0582278	0	0.353066	0.846491	0	0.871159	0.613118	0	1.11028	0.691552	0	-0.0629148	0.942998	0
Cephalotus_follicularis_Cfol-v3-02754	0.134102	0.503588	0	-0.00515184	0.97758	0	0.0422485	0.790962	0	-0.147284	0.360691	0	-0.192653	0.311774	0	-0.0249227	0.895099	0
Cephalotus_follicularis_Cfol-v3-02755	0.11912	0.835629	0	0.0138549	0.963932	0	-0.0431308	0.857862	0	0.0222333	0.933407	0	-0.128389	0.595542	0	0.0711889	0.787923	0
Cephalotus_follicularis_Cfol-v3-02756	-0.125852	0.621313	0	-0.166944	0.501055	0	-0.171826	0.19791	0	-0.0845633	0.602051	0	-0.0360287	0.885383	0	-0.247725	0.0985187	0
Cephalotus_follicularis_Cfol-v3-02757	0.0172468	0.980813	0	0.0841295	0.819026	0	-0.272019	0.212651	0	-0.472093	0.0759974	0	-0.150108	0.730842	0	-0.290934	0.392266	0
Cephalotus_follicularis_Cfol-v3-02758	-0.683899	0.218559	0	-0.469999	0.242806	0	-0.291631	0.330595	0	-1.05123	0.0063794	1	-0.272347	0.614032	0	-0.633388	0.0677212	0
Cephalotus_follicularis_Cfol-v3-02761	1.96074	0.251594	0	-0.847354	0.715678	0	1.42	0.431827	0	-0.860482	0.642488	0	-4.64828	0.0424836	1	-4.10441	0.0202713	1
Cephalotus_follicularis_Cfol-v3-02771	-0.43871	0.0364288	1	-0.416596	0.0159193	1	-0.255744	0.088544	0	-0.421451	0.00934283	1	-0.0568626	0.821343	0	-0.466039	0.00358212	1
Cephalotus_follicularis_Cfol-v3-02772	-0.158985	0.530549	0	-0.179643	0.268166	0	-0.126587	0.390803	0	0.0057908	0.971226	0	-0.344882	0.160611	0	-0.076891	0.576583	0
Cephalotus_follicularis_Cfol-v3-02774	-0.122892	0.575302	0	0.0491475	0.847944	0	-0.233048	0.415549	0	0.00752725	0.974601	0	0.183185	0.633269	0	-0.0774021	0.663542	0
Cephalotus_follicularis_Cfol-v3-02775	-0.155097	0.863383	0	-0.339624	0.479943	0	-1.82978	0.000266358	1	-0.792822	0.105222	0	-1.01138	0.0535391	0	-0.485719	0.447165	0
Cephalotus_follicularis_Cfol-v3-02777	0.562058	0.000518472	1	0.325194	0.0369701	1	0.675497	1.63771e-05	1	0.838468	3.43114e-05	1	0.126125	0.641663	0	0.652688	8.8173e-05	1
Cephalotus_follicularis_Cfol-v3-02780	1.09819	2.5065e-05	1	0.802332	0.000732577	1	1.95528	1.65827e-07	1	1.19739	1.0981e-05	1	0.247916	0.367267	0	1.18534	2.33208e-06	1
Cephalotus_follicularis_Cfol-v3-02782	-0.766067	0.115313	0	-0.79316	0.01763	1	-1.29855	0.000163699	1	-1.83279	6.71143e-05	1	-2.09999	0.00489808	1	-1.59005	0.000821472	1
Cephalotus_follicularis_Cfol-v3-02783	-1.61348	0.00541656	1	-1.02099	0.0367069	1	-2.15535	0.00581026	1	-1.12124	0.131502	0	-2.77856	0.0112941	1	-2.10721	0.00576723	1
Cephalotus_follicularis_Cfol-v3-02785	-0.370667	0.324325	0	-0.632004	0.049518	1	-0.589627	0.0934143	0	-1.17561	0.00129807	1	-0.837418	0.0406887	1	-0.642298	0.0355968	1
Cephalotus_follicularis_Cfol-v3-02786	-0.122157	0.707024	0	0.111682	0.580095	0	0.257649	0.114077	0	0.144377	0.369728	0	-0.247861	0.374289	0	0.322725	0.01304	1
Cephalotus_follicularis_Cfol-v3-02787	-0.0380053	0.943898	0	-0.124206	0.716827	0	-0.28313	0.187955	0	-0.0906545	0.773291	0	0.00902494	0.986348	0	-0.380424	0.0734455	0
Cephalotus_follicularis_Cfol-v3-02788	0.285845	0.103911	0	0.190997	0.237928	0	0.39745	0.0026535	1	0.339893	0.028489	1	-0.0276515	0.894079	0	0.1384	0.258293	0
Cephalotus_follicularis_Cfol-v3-02789	0.743304	0.237985	0	0.480873	0.280478	0	0.642252	0.0432944	1	0.31561	0.498414	0	-0.234924	0.701712	0	0.454656	0.320572	0
Cephalotus_follicularis_Cfol-v3-02790	0.0198392	0.971696	0	0.207001	0.659342	0	-0.00386551	0.991477	0	0.707795	0.0561604	0	-0.415149	0.526906	0	0.633438	0.0560112	0
Cephalotus_follicularis_Cfol-v3-02791	-0.487415	0.0539726	0	-0.234867	0.335182	0	-0.393771	0.0782183	0	-0.355774	0.207828	0	-0.304881	0.50297	0	-0.45008	0.0791286	0
Cephalotus_follicularis_Cfol-v3-02792	-0.0396693	0.808579	0	-0.050979	0.779007	0	-0.0537407	0.594626	0	0.022384	0.872571	0	-0.419064	0.0379314	1	-0.136473	0.195288	0
Cephalotus_follicularis_Cfol-v3-02793	-0.171334	0.417593	0	-0.245414	0.150743	0	-0.0339507	0.856856	0	-0.146019	0.401704	0	-0.105694	0.527346	0	-0.139508	0.28905	0
Cephalotus_follicularis_Cfol-v3-02794	-0.282716	0.0623202	0	-0.457034	0.00400805	1	-0.560153	0.000124779	1	-0.617857	3.37752e-05	1	-0.362093	0.0345685	1	-0.655245	1.58365e-05	1
Cephalotus_follicularis_Cfol-v3-02795	0.528064	0.00390774	1	0.316018	0.053317	0	0.592015	0.000321509	1	0.416858	0.00110001	1	0.336087	0.0853711	0	0.389529	0.00309464	1
Cephalotus_follicularis_Cfol-v3-02796	0.0225131	0.919341	0	0.140766	0.582311	0	0.560078	0.0614204	0	0.404574	0.0878826	0	0.198989	0.376962	0	0.381051	0.0822313	0
Cephalotus_follicularis_Cfol-v3-02797	-0.0287272	0.978763	0	-0.172614	0.77376	0	0.215124	0.692737	0	-1.11797	0.00134111	1	-2.61135	0.00139679	1	-0.520833	0.148896	0
Cephalotus_follicularis_Cfol-v3-02798	-0.463466	0.182278	0	-0.400483	0.131407	0	-0.91645	0.000149241	1	-0.439108	0.156245	0	0.0260506	0.939735	0	-0.628803	0.00168987	1
Cephalotus_follicularis_Cfol-v3-02801	2.07588	0.390079	0	-0.410065	0.842585	0	0.438749	0.741798	0	2.24386	0.0353485	1	1.58791	0.108229	0	1.82669	0.0453534	1
Cephalotus_follicularis_Cfol-v3-02802	0.481566	0.00253263	1	0.350118	0.00516055	1	0.612251	0.000107333	1	0.59712	0.000281585	1	0.294195	0.124036	0	0.559364	7.96582e-05	1
Cephalotus_follicularis_Cfol-v3-02803	0.497367	0.00747964	1	0.397959	0.0564823	0	0.379715	0.0115652	1	0.51088	0.00199032	1	-0.159518	0.347033	0	0.525206	0.000238878	1
Cephalotus_follicularis_Cfol-v3-02805	0.579576	0.0044942	1	0.598441	0.00107999	1	0.986685	6.58159e-07	1	0.6278	6.1365e-05	1	0.466684	0.263056	0	0.606831	6.44894e-05	1
Cephalotus_follicularis_Cfol-v3-02806	0.491686	0.0168299	1	0.391694	0.0198144	1	0.527205	0.00168042	1	0.267464	0.161722	0	0.119868	0.623471	0	0.392718	0.0389431	1
Cephalotus_follicularis_Cfol-v3-02807	0.237471	0.214677	0	0.204991	0.36715	0	-0.0112103	0.970247	0	0.25111	0.247396	0	0.386443	0.216544	0	0.293851	0.243104	0
Cephalotus_follicularis_Cfol-v3-02808	-0.14126	0.315157	0	-0.103581	0.36715	0	0.0173048	0.875951	0	0.0493942	0.69573	0	-0.167702	0.339559	0	-0.0923193	0.431012	0
Cephalotus_follicularis_Cfol-v3-02809	0.0713439	0.752149	0	0.199393	0.190583	0	0.376042	0.012191	1	0.12257	0.306514	0	0.310372	0.176973	0	0.237226	0.0512071	0
Cephalotus_follicularis_Cfol-v3-02810	-0.358954	0.0820191	0	-0.276573	0.043195	1	-0.596605	6.7443e-05	1	-0.664703	0.000223275	1	-0.10998	0.57424	0	-0.367435	0.00625173	1
Cephalotus_follicularis_Cfol-v3-02811	-0.854306	0.00012089	1	-0.543973	0.0071125	1	-0.470505	0.0125422	1	-0.38436	0.0286936	1	-0.0311356	0.936745	0	-0.415203	0.00616078	1
Cephalotus_follicularis_Cfol-v3-02812	0.0991007	0.747093	0	-0.219014	0.449363	0	0.0169071	0.931289	0	-0.450275	0.0416862	1	-0.734708	0.0290277	1	-0.358588	0.0850698	0
Cephalotus_follicularis_Cfol-v3-02814	-0.472808	0.124887	0	-0.243603	0.520443	0	-0.687781	0.0282212	1	-0.407407	0.256328	0	-0.534857	0.28231	0	-0.280391	0.340796	0
Cephalotus_follicularis_Cfol-v3-02815	0.119061	0.626291	0	0.0870044	0.691123	0	0.227811	0.208579	0	0.0665061	0.721986	0	0.00597694	0.988416	0	-0.0161019	0.9251	0
Cephalotus_follicularis_Cfol-v3-02816	0.654958	0.0498424	1	0.409054	0.341379	0	0.583049	0.0404834	1	0.509606	0.156245	0	0.669815	0.347033	0	0.482419	0.135676	0
Cephalotus_follicularis_Cfol-v3-02817	0.95282	0.0860388	0	0.413437	0.370355	0	0.596981	0.00976067	1	1.14781	0.0165892	1	0.0105816	0.982574	0	0.735769	0.0143142	1
Cephalotus_follicularis_Cfol-v3-02818	0.539076	0.214254	0	0.243219	0.349607	0	0.76758	0.00222129	1	0.750273	0.0231088	1	0.0317709	0.950566	0	0.206069	0.451078	0
Cephalotus_follicularis_Cfol-v3-02821	4.04061	0.126161	0	0.312609	0.886089	0	-0.488905	0.793859	0	1.17488	0.216858	0	0.212419	0.921234	0	0.537308	0.35445	0
Cephalotus_follicularis_Cfol-v3-02822	4.38185	0.0669968	0	0.347281	0.386209	0	-0.406402	0.450156	0	1.37149	0.0649367	0	3.82528	0.163648	0	0.421351	0.675651	0
Cephalotus_follicularis_Cfol-v3-02823	-1.28611	0.611305	0	-1.01242	0.637986	0	1.35577	0.173694	0	-1.6495	0.334277	0	-2.65104	0.330582	0	1.67004	0.192565	0
Cephalotus_follicularis_Cfol-v3-02824	-0.339437	0.0408945	1	-0.218732	0.301942	0	-0.0411848	0.816715	0	0.00204739	0.99652	0	-0.110281	0.491525	0	-0.313986	0.0456182	1
Cephalotus_follicularis_Cfol-v3-02825	0.522613	0.845285	0	0.0521726	0.981493	0	0.339926	0.843566	0	1.79479	0.312649	0	0.0533773	0.98918	0	0.124106	0.958798	0
Cephalotus_follicularis_Cfol-v3-02826	-0.164441	0.298125	0	-0.141796	0.428269	0	-0.125946	0.62004	0	0.343341	0.124775	0	0.35555	0.283424	0	0.0301511	0.890332	0
Cephalotus_follicularis_Cfol-v3-02827	0.552252	0.00740023	1	0.462925	0.045537	1	1.01192	3.36675e-05	1	0.810047	0.000769114	1	0.145123	0.579132	0	0.636433	0.00230019	1
Cephalotus_follicularis_Cfol-v3-02829	-0.40115	0.0111953	1	-0.289978	0.0260719	1	-0.269574	0.0271948	1	-0.326703	0.00618	1	-0.279671	0.105381	0	-0.319333	0.0104608	1
Cephalotus_follicularis_Cfol-v3-02830	-0.413505	0.109739	0	-0.303349	0.216161	0	-0.802722	0.000254211	1	-0.681428	0.0332233	1	-0.694072	0.0567315	0	-0.366548	0.145883	0
Cephalotus_follicularis_Cfol-v3-02834	0.353314	0.205442	0	0.334356	0.108113	0	0.454325	0.0126815	1	0.416129	0.0249196	1	0.113438	0.558436	0	0.306619	0.0603825	0
Cephalotus_follicularis_Cfol-v3-02835	-0.153181	0.965773	0	-1.51766	0.173781	0	-0.718758	0.569891	0	-1.51838	0.322864	0	-0.190746	0.939213	0	-0.915924	0.446419	0
Cephalotus_follicularis_Cfol-v3-02836	0.443448	0.024579	1	0.34085	0.00516227	1	0.622634	0.000230973	1	0.657744	9.18977e-05	1	0.294598	0.204541	0	0.668565	1.54502e-05	1
Cephalotus_follicularis_Cfol-v3-02837	0.401759	0.256849	0	0.176852	0.36715	0	-0.069497	0.680633	0	0.228268	0.291492	0	-0.0381076	0.906907	0	0.22477	0.270864	0
Cephalotus_follicularis_Cfol-v3-02838	0.224488	0.126879	0	0.13352	0.36715	0	0.199945	0.0555488	0	0.280195	0.0144301	1	-0.0286083	0.915571	0	0.124277	0.188692	0
Cephalotus_follicularis_Cfol-v3-02839	3.53737	0.141822	0	0.85285	0.717339	0	-1.70089	0.243487	0	3.37763	0.0512234	0	-0.249479	0.936923	0	-1.02824	0.531633	0
Cephalotus_follicularis_Cfol-v3-02840	-0.490724	0.0432929	1	-0.446233	0.102563	0	-0.679178	0.000401603	1	-0.573207	0.00157342	1	-0.539751	0.0904544	0	-0.864106	6.14264e-05	1
Cephalotus_follicularis_Cfol-v3-02841	-0.441191	0.0109826	1	-0.255919	0.0397492	1	-0.355463	0.0121685	1	-0.286537	0.0351784	1	-0.143543	0.454295	0	-0.568636	0.00020837	1
Cephalotus_follicularis_Cfol-v3-02842	0.112607	0.663253	0	0.297894	0.0858841	0	0.655544	0.000281856	1	0.614517	0.00497759	1	0.744633	0.084825	0	0.790962	0.00014499	1
Cephalotus_follicularis_Cfol-v3-02843	-0.825725	0.422229	0	0.0384169	0.960176	0	-0.649946	0.299677	0	0.230582	0.590809	0	-0.983754	0.125785	0	-0.138887	0.8144	0
Cephalotus_follicularis_Cfol-v3-02844	-1.52872	0.0109229	1	-0.772162	0.0572765	0	-1.10785	0.0157586	1	-1.76137	0.00134027	1	-1.49999	0.0569755	0	-0.991043	0.177236	0
Cephalotus_follicularis_Cfol-v3-02845	0.471482	0.063188	0	0.190234	0.44909	0	0.418523	0.00374379	1	0.322437	0.123672	0	0.229557	0.226853	0	0.268859	0.13036	0
Cephalotus_follicularis_Cfol-v3-02846	0.387748	0.0763506	0	0.274591	0.329001	0	0.629596	0.00210543	1	0.532665	0.00289659	1	0.192081	0.376	0	0.424198	0.0337492	1
Cephalotus_follicularis_Cfol-v3-02847	-0.0655024	0.747052	0	-0.0276144	0.906505	0	0.115826	0.488535	0	0.0366326	0.768543	0	0.221983	0.325579	0	-0.0335114	0.791505	0
Cephalotus_follicularis_Cfol-v3-02848	-0.530265	0.186687	0	-0.513353	0.0287036	1	-0.489693	0.0134389	1	-0.617338	0.0054454	1	-0.45148	0.207446	0	-0.698022	0.000671094	1
Cephalotus_follicularis_Cfol-v3-02849	0.737107	0.000215763	1	0.411057	0.0188479	1	0.716031	0.000394143	1	0.712162	0.00157853	1	0.372312	0.076644	0	0.607215	0.000444037	1
Cephalotus_follicularis_Cfol-v3-02850	0.565588	0.0383477	1	0.410655	0.0731938	0	1.00814	2.63392e-05	1	0.866165	0.00134009	1	0.266384	0.44846	0	0.878739	0.000301451	1
Cephalotus_follicularis_Cfol-v3-02851	0.243469	0.288981	0	0.514811	0.0162222	1	0.749334	0.000187534	1	0.410939	0.0237062	1	0.622006	0.0977621	0	0.381255	0.00731707	1
Cephalotus_follicularis_Cfol-v3-02852	0.383789	0.0925182	0	0.0433247	0.819221	0	0.232758	0.0505005	0	0.18758	0.106628	0	0.0499788	0.798523	0	0.152743	0.270857	0
Cephalotus_follicularis_Cfol-v3-02853	0.23948	0.936316	0	0.6416	0.753232	0	-1.08852	0.467537	0	2.52471	0.113749	0	0.0943895	0.981996	0	2.60322	0.171159	0
Cephalotus_follicularis_Cfol-v3-02854	-0.374568	0.213656	0	-0.485627	0.141181	0	-0.564156	0.0220042	1	-0.699052	0.0110226	1	-1.40474	0.0140643	1	-0.78023	0.021562	1
Cephalotus_follicularis_Cfol-v3-02855	-0.0926329	0.52418	0	-0.0913896	0.40287	0	0.0343681	0.750802	0	-0.0131513	0.91387	0	-0.0671982	0.614184	0	-0.157393	0.0564494	0
Cephalotus_follicularis_Cfol-v3-02856	-0.166703	0.441496	0	-0.147952	0.319435	0	0.0204347	0.884246	0	-0.00787332	0.957545	0	-0.225706	0.196057	0	-0.0619913	0.587629	0
Cephalotus_follicularis_Cfol-v3-02857	0.0629566	0.720825	0	0.00587722	0.976495	0	0.125696	0.288672	0	0.205135	0.206074	0	0.057376	0.79477	0	0.00124033	0.990184	0
Cephalotus_follicularis_Cfol-v3-02858	0.44147	0.00883072	1	0.323674	0.0641559	0	0.665506	2.1355e-05	1	0.674791	0.00030676	1	0.263835	0.0901764	0	0.665035	4.07199e-05	1
Cephalotus_follicularis_Cfol-v3-02860	0.0351847	0.933981	0	-0.0799823	0.580787	0	-0.122706	0.511651	0	0.207504	0.231569	0	-0.141599	0.525671	0	0.149754	0.24447	0
Cephalotus_follicularis_Cfol-v3-02863	0.282606	0.115606	0	0.262518	0.23201	0	0.534331	0.000306978	1	0.549202	0.00263502	1	-0.101056	0.702641	0	0.300561	0.0369824	1
Cephalotus_follicularis_Cfol-v3-02877	-1.40524	0.351375	0	-0.565183	0.817129	0	-1.43447	0.383568	0	2.73514	0.119295	0	1.00757	0.775344	0	-1.07409	0.52459	0
Cephalotus_follicularis_Cfol-v3-02882	0.197728	0.191795	0	0.140976	0.381479	0	0.327787	0.0129663	1	0.275646	0.0893062	0	0.0363887	0.860444	0	0.18598	0.105086	0
Cephalotus_follicularis_Cfol-v3-02883	0.147094	0.493422	0	-0.040447	0.867074	0	0.115295	0.500733	0	0.22849	0.195454	0	-0.0200747	0.920941	0	0.106705	0.530311	0
Cephalotus_follicularis_Cfol-v3-02884	-0.442402	0.833587	0	0.19263	0.833431	0	0.602601	0.536964	0	1.22515	0.206241	0	0.600355	0.49308	0	0.168418	0.841824	0
Cephalotus_follicularis_Cfol-v3-02886	2.13374	0.187436	0	2.23756	0.24214	0	0.164585	0.926375	0	1.88662	0.318802	0	2.63636	0.222462	0	2.60529	0.248912	0
Cephalotus_follicularis_Cfol-v3-02888	1.59476	0.574602	0	-0.845172	0.728463	0	2.87763	0.114788	0	-3.24405	0.132015	0	-0.0418986	0.96804	0	0.595025	0.701637	0
Cephalotus_follicularis_Cfol-v3-02889	-0.326201	0.328323	0	-0.281922	0.354815	0	-0.594301	0.0965845	0	-0.0563172	0.854134	0	-0.669263	0.330325	0	-0.32489	0.155452	0
Cephalotus_follicularis_Cfol-v3-02897	-0.116459	0.411664	0	-0.17755	0.146573	0	-0.33374	0.000974992	1	-0.238535	0.0115259	1	-0.19839	0.168772	0	-0.372743	0.000194593	1
Cephalotus_follicularis_Cfol-v3-02899	-2.00797	0.404649	0	-3.07157	0.131153	0	-2.06374	0.177267	0	-3.26744	0.05795	0	1.44214	0.619627	0	-2.41276	0.138559	0
Cephalotus_follicularis_Cfol-v3-02901	-0.463214	0.00817276	1	-0.436567	0.00772627	1	-0.985024	6.25333e-07	1	-0.641531	0.000219222	1	-0.483322	0.153602	0	-0.845259	6.11903e-06	1
Cephalotus_follicularis_Cfol-v3-02902	1.24551	0.655635	0	1.13864	0.152825	0	0.203155	0.761813	0	0.697615	0.347882	0	0.430668	0.648416	0	0.135151	0.852757	0
Cephalotus_follicularis_Cfol-v3-02903	0.633129	0.00708021	1	0.587305	0.0629738	0	1.07482	3.52829e-05	1	1.032	7.20576e-05	1	0.188218	0.503733	0	0.907963	0.00025401	1
Cephalotus_follicularis_Cfol-v3-02904	-0.00387011	0.998813	0	0.130276	0.840934	0	0.26958	0.660735	0	0.811694	0.104517	0	0.942312	0.184643	0	0.389026	0.320572	0
Cephalotus_follicularis_Cfol-v3-02905	-1.12377	0.416785	0	-0.228127	0.751719	0	-0.12272	0.859591	0	-0.639257	0.36751	0	-0.40586	0.622124	0	-0.147096	0.872293	0
Cephalotus_follicularis_Cfol-v3-02907	0.59795	0.00301572	1	0.615105	0.00186589	1	0.912082	8.48699e-06	1	0.681925	0.000230507	1	0.607822	0.021302	1	0.789902	1.53704e-05	1
Cephalotus_follicularis_Cfol-v3-02908	-0.318232	0.72252	0	0.405426	0.69107	0	1.74461	0.0157644	1	0.883487	0.0278765	1	-0.704904	0.343727	0	0.8802	0.0237338	1
Cephalotus_follicularis_Cfol-v3-02909	0.0696737	0.974417	0	0.182705	0.92012	0	2.47639	0.100481	0	-0.928589	0.661405	0	-0.318186	0.924385	0	-1.66023	0.331953	0
Cephalotus_follicularis_Cfol-v3-02911	0.724888	0.00282778	1	0.649421	0.034681	1	1.02588	0.000313434	1	1.00693	0.000507581	1	0.0162674	0.972354	0	0.675095	0.00667639	1
Cephalotus_follicularis_Cfol-v3-02917	0.465411	0.0613836	0	0.461042	0.0410688	1	0.704934	0.000160839	1	0.621731	0.00281284	1	0.243121	0.353025	0	0.410171	0.0127506	1
Cephalotus_follicularis_Cfol-v3-02919	0.439769	0.0873187	0	0.216466	0.1449	0	-0.0255428	0.880419	0	0.11614	0.477817	0	0.00272757	0.989726	0	0.0776461	0.693701	0
Cephalotus_follicularis_Cfol-v3-02920	-2.25624	0.00566123	1	-1.46515	0.0685905	0	-1.49066	0.0131376	1	-2.61299	0.000122577	1	-1.04438	0.176345	0	-1.67051	0.001059	1
Cephalotus_follicularis_Cfol-v3-02923	0.848306	0.738156	0	0.0420849	0.985293	0	-0.659546	0.556614	0	1.2858	0.359159	0	-0.495049	0.783393	0	1.85656	0.263078	0
Cephalotus_follicularis_Cfol-v3-02924	-1.44484	0.000831829	1	-1.61861	0.000134204	1	-1.56199	1.54101e-06	1	-2.05665	2.22112e-06	1	-0.244495	0.56456	0	-1.95145	4.04498e-07	1
Cephalotus_follicularis_Cfol-v3-02927	-0.284472	0.0201027	1	-0.228075	0.0563586	0	-0.351524	0.00169248	1	-0.292745	0.00963242	1	-0.00921001	0.961487	0	-0.36158	0.000561945	1
Cephalotus_follicularis_Cfol-v3-02928	0.0312555	0.952829	0	0.0122913	0.978548	0	0.140093	0.489801	0	0.290148	0.194295	0	-0.0287229	0.964938	0	0.167219	0.420999	0
Cephalotus_follicularis_Cfol-v3-02939	0.214941	0.821426	0	-0.640234	0.297259	0	-0.062905	0.936179	0	-0.409479	0.455673	0	0.750925	0.450635	0	-0.00957	0.979028	0
Cephalotus_follicularis_Cfol-v3-02940	-0.61625	0.311336	0	-0.759777	0.201861	0	0.0600945	0.918812	0	-0.561102	0.365387	0	0.680185	0.476083	0	0.293814	0.529216	0
Cephalotus_follicularis_Cfol-v3-02941	-0.200582	0.52434	0	-0.8163	0.102441	0	0.042327	0.939687	0	-0.550386	0.31629	0	1.17583	0.287059	0	0.074847	0.883885	0
Cephalotus_follicularis_Cfol-v3-02947	3.90402	0.156218	0	-0.337629	0.856013	0	-0.169791	0.910505	0	-0.43024	0.693708	0	0.532059	0.732746	0	0.295236	0.769371	0
Cephalotus_follicularis_Cfol-v3-02953	-0.887979	0.0661404	0	-0.675464	0.0719	0	0.106622	0.783779	0	-0.770663	0.0277083	1	-0.761616	0.0283938	1	-0.712734	0.0198648	1
Cephalotus_follicularis_Cfol-v3-02957	0.606832	0.00398679	1	0.402218	0.0116758	1	0.643565	0.000122879	1	0.637368	0.000473954	1	0.33206	0.0708367	0	0.616417	0.00013772	1
Cephalotus_follicularis_Cfol-v3-02958	0.0563627	0.728316	0	0.187456	0.193218	0	0.290673	0.0419789	1	0.355981	0.0215751	1	-0.133102	0.403849	0	0.336933	0.00241488	1
Cephalotus_follicularis_Cfol-v3-02959	2.57701	0.238586	0	-1.79208	0.483376	0	0.293547	0.287769	0	0.399919	0.295071	0	-1.88991	0.321022	0	1.25223	0.172622	0
Cephalotus_follicularis_Cfol-v3-02966	-0.0110311	0.953374	0	-0.150304	0.33073	0	-0.0624302	0.627478	0	-0.123098	0.302031	0	-0.116442	0.407879	0	-0.101742	0.439687	0
Cephalotus_follicularis_Cfol-v3-02967	-0.729773	0.598622	0	0.403266	0.574979	0	0.469027	0.373259	0	0.143403	0.847753	0	0.133408	0.887532	0	-0.0716435	0.92173	0
Cephalotus_follicularis_Cfol-v3-02971	0.297257	0.074213	0	0.155705	0.30656	0	0.199877	0.148896	0	0.176934	0.207175	0	0.132096	0.526906	0	0.297737	0.0333377	1
Cephalotus_follicularis_Cfol-v3-02972	1.35002	0.315172	0	-0.180164	0.937072	0	2.84519	0.0668522	0	2.05715	0.167168	0	0.131668	0.962684	0	1.87892	0.172622	0
Cephalotus_follicularis_Cfol-v3-02973	-0.200213	0.630101	0	-0.326739	0.348633	0	-0.401471	0.252919	0	-0.210095	0.553149	0	-0.0699419	0.892192	0	-0.293149	0.343049	0
Cephalotus_follicularis_Cfol-v3-02974	-1.30975	0.585419	0	0.917119	0.666372	0	0.372459	0.659322	0	-0.286163	0.851716	0	2.13026	0.154818	0	0.599987	0.466782	0
Cephalotus_follicularis_Cfol-v3-02977	-0.115001	0.510651	0	-0.0785121	0.62153	0	0.0537854	0.69236	0	-0.124902	0.383985	0	-0.213487	0.330218	0	0.0470786	0.750571	0
Cephalotus_follicularis_Cfol-v3-02978	-0.50992	0.00796733	1	-0.315767	0.0506026	0	-0.430199	0.00294805	1	-0.222397	0.14288	0	-0.65758	0.00891627	1	-0.414937	0.00137877	1
Cephalotus_follicularis_Cfol-v3-02982	-4.96819	0.0826459	0	-1.74064	0.353032	0	-1.5812	0.450368	0	-2.81474	0.202321	0	-0.970185	0.866122	0	0.978845	0.694672	0
Cephalotus_follicularis_Cfol-v3-02983	-0.129029	0.390079	0	-0.204501	0.104027	0	-0.221231	0.0352022	1	-0.24619	0.107412	0	-0.430814	0.0238097	1	-0.260647	0.0190978	1
Cephalotus_follicularis_Cfol-v3-02984	0.260428	0.101532	0	0.204965	0.190283	0	0.340738	0.00402884	1	0.43958	0.00550378	1	-0.0443992	0.825565	0	0.132341	0.293686	0
Cephalotus_follicularis_Cfol-v3-02989	0.970497	0.445778	0	0.354323	0.756316	0	-2.48339	6.13664e-05	1	0.239867	0.832019	0	-0.26738	0.900453	0	-0.041583	0.970214	0
Cephalotus_follicularis_Cfol-v3-02990	0.162067	0.453979	0	0.0246019	0.852754	0	0.0886955	0.391061	0	0.0782154	0.496212	0	0.325026	0.0840799	0	-0.0236615	0.824638	0
Cephalotus_follicularis_Cfol-v3-02992	0.38259	0.0976594	0	0.279101	0.148127	0	0.472916	0.00237337	1	0.557286	0.00263986	1	0.166028	0.388007	0	0.336314	0.037237	1
Cephalotus_follicularis_Cfol-v3-02993	0.624658	0.363966	0	1.03141	0.211648	0	1.32183	0.0262805	1	0.965747	0.014982	1	1.11259	0.120568	0	0.96344	0.0122854	1
Cephalotus_follicularis_Cfol-v3-02994	-0.236128	0.390079	0	-0.124254	0.464092	0	-0.182035	0.109253	0	-0.207632	0.197353	0	-0.373584	0.153525	0	-0.294247	0.0314832	1
Cephalotus_follicularis_Cfol-v3-02995	0.102413	0.863579	0	-0.278437	0.172739	0	-0.48903	0.00205407	1	-0.669098	0.00327597	1	-0.601833	0.0336804	1	-0.557384	0.0040609	1
Cephalotus_follicularis_Cfol-v3-02996	-0.0134627	0.970001	0	-0.187477	0.486478	0	0.304538	0.0808538	0	-0.227211	0.336951	0	-0.669467	0.031009	1	-0.00187866	0.99282	0
Cephalotus_follicularis_Cfol-v3-02997	0.251674	0.193896	0	0.12147	0.387487	0	0.319726	0.00905706	1	0.475353	0.0034034	1	0.203027	0.201408	0	0.346613	0.0166469	1
Cephalotus_follicularis_Cfol-v3-02998	-0.87096	0.0788062	0	-0.569495	0.23615	0	-1.13564	0.0334712	1	-1.2448	0.0333437	1	-0.0595065	0.911185	0	-1.27748	0.0142245	1
Cephalotus_follicularis_Cfol-v3-02999	-0.205558	0.491361	0	0.181484	0.673757	0	-0.457325	0.185292	0	0.0898903	0.835275	0	-0.517929	0.347033	0	-0.479413	0.107939	0
Cephalotus_follicularis_Cfol-v3-03000	0.539362	0.331683	0	0.841932	0.0403765	1	1.32087	0.00385541	1	-0.100087	0.76458	0	0.494014	0.407879	0	0.0598424	0.820697	0
Cephalotus_follicularis_Cfol-v3-03003	-2.38024	0.328938	0	-0.970466	0.819221	0	-0.494799	0.450156	0	0.866472	0.279612	0	-1.93758	0.470262	0	-3.55416	0.126902	0
Cephalotus_follicularis_Cfol-v3-03007	0.0131167	0.960811	0	0.110693	0.494994	0	0.089015	0.478233	0	0.0573991	0.692258	0	-0.00628942	0.980231	0	0.138494	0.204082	0
Cephalotus_follicularis_Cfol-v3-03008	0.48551	0.256245	0	0.303894	0.392714	0	0.800282	0.00519171	1	0.552164	0.0878826	0	-0.167765	0.75471	0	0.765413	0.0148487	1
Cephalotus_follicularis_Cfol-v3-03009	0.580371	0.00128663	1	0.302639	0.069175	0	0.466511	0.00126743	1	0.584425	0.00163959	1	0.193953	0.30068	0	0.351147	0.016428	1
Cephalotus_follicularis_Cfol-v3-03012	0.184034	0.237471	0	0.267167	0.07331	0	0.471185	0.00208319	1	0.406063	0.00420871	1	0.181092	0.226853	0	0.266599	0.0323836	1
Cephalotus_follicularis_Cfol-v3-03013	-0.595123	0.00703039	1	-0.501074	0.0156981	1	-0.495211	0.0704852	0	-0.581321	0.0219749	1	-1.5446	0.0179715	1	-0.858942	0.00121622	1
Cephalotus_follicularis_Cfol-v3-03014	0.877883	0.00372536	1	0.854323	0.015275	1	0.838744	0.0001087	1	1.00264	0.000244028	1	0.751482	0.0358384	1	0.896424	0.000121028	1
Cephalotus_follicularis_Cfol-v3-03015	0.56173	0.00224386	1	0.553549	0.00104676	1	0.725935	3.28553e-05	1	0.668158	0.000178517	1	0.276984	0.223939	0	0.537736	0.000789945	1
Cephalotus_follicularis_Cfol-v3-03016	0.458547	0.00882811	1	0.534857	0.0019404	1	0.812177	1.40587e-05	1	0.591244	0.000516654	1	0.159156	0.497373	0	0.383345	0.0152708	1
Cephalotus_follicularis_Cfol-v3-03017	-0.0867009	0.567486	0	-0.0143242	0.92764	0	-0.118488	0.228492	0	-0.0181174	0.887718	0	-0.0832711	0.575025	0	-0.164521	0.110326	0
Cephalotus_follicularis_Cfol-v3-03021	-0.637505	0.00210233	1	-0.330385	0.0112592	1	-0.563113	2.45715e-05	1	-0.453813	0.00209977	1	-0.253158	0.112159	0	-0.57218	2.05028e-05	1
Cephalotus_follicularis_Cfol-v3-03023	-0.489704	0.0893516	0	0.295071	0.428299	0	-0.830873	0.0280252	1	-0.777197	0.00945214	1	0.132741	0.845429	0	-0.725312	0.0492868	1
Cephalotus_follicularis_Cfol-v3-03028	0.494734	0.0501001	0	0.453631	0.179524	0	0.597312	0.00923824	1	0.234434	0.295814	0	0.560055	0.0562446	0	0.158061	0.484772	0
Cephalotus_follicularis_Cfol-v3-03031	-0.7208	0.0113235	1	-0.687456	0.00707742	1	-0.625962	0.0098137	1	-0.749895	0.00250175	1	-0.251394	0.23302	0	-0.674373	0.00663267	1
Cephalotus_follicularis_Cfol-v3-03032	0.283979	0.0672784	0	0.0335515	0.810277	0	0.208529	0.100525	0	0.257302	0.0316336	1	-0.119336	0.496356	0	0.119657	0.246884	0
Cephalotus_follicularis_Cfol-v3-03035	-0.267764	0.385218	0	-0.0908714	0.590297	0	0.619151	0.00036288	1	-0.000766534	0.995448	0	-0.140162	0.631475	0	0.124217	0.383516	0
Cephalotus_follicularis_Cfol-v3-03036	-0.524583	0.681889	0	0.210165	0.711727	0	0.24942	0.598985	0	-0.458942	0.462101	0	0.0867293	0.944701	0	-0.0937131	0.918438	0
Cephalotus_follicularis_Cfol-v3-03038	-0.163943	0.543498	0	0.107169	0.553581	0	0.0913176	0.450156	0	-0.0872292	0.619886	0	0.323044	0.166675	0	0.0560457	0.669708	0
Cephalotus_follicularis_Cfol-v3-03039	2.63541	0.199954	0	2.79865	0.141717	0	-0.440222	0.801069	0	1.77853	0.433185	0	-2.16199	0.340342	0	-1.2764	0.474431	0
Cephalotus_follicularis_Cfol-v3-03042	-0.124881	0.451564	0	-0.14659	0.36715	0	-0.320029	0.00498465	1	-0.310522	0.0174462	1	-0.326202	0.0403717	1	-0.26261	0.0553253	0
Cephalotus_follicularis_Cfol-v3-03043	-0.410916	0.00961014	1	-0.214967	0.183818	0	-0.295714	0.0398372	1	-0.220774	0.116489	0	0.171561	0.325265	0	-0.26255	0.037582	1
Cephalotus_follicularis_Cfol-v3-03044	0.20095	0.674282	0	-0.250823	0.452128	0	-0.030673	0.869215	0	-0.151034	0.438273	0	-0.556064	0.0872098	0	-0.121239	0.61851	0
Cephalotus_follicularis_Cfol-v3-03045	0.764117	0.00158642	1	0.53357	0.00427664	1	0.801485	9.94675e-06	1	0.90804	9.54537e-05	1	0.211093	0.342387	0	0.747317	3.57256e-05	1
Cephalotus_follicularis_Cfol-v3-03046	0.523531	0.00475912	1	0.358107	0.0306585	1	0.610343	6.72077e-05	1	0.287184	0.0203084	1	0.438258	0.0788686	0	0.357841	0.00253457	1
Cephalotus_follicularis_Cfol-v3-03049	-0.193896	0.367048	0	-0.24188	0.323321	0	-0.826062	0.00176737	1	-0.477818	0.0565492	0	-0.732422	0.067219	0	-0.60408	0.0099422	1
Cephalotus_follicularis_Cfol-v3-03050	-1.20962	0.230979	0	-0.995987	0.264815	0	-0.548601	0.300622	0	-0.701285	0.192685	0	-2.18591	0.00370886	1	-1.06447	0.0738409	0
Cephalotus_follicularis_Cfol-v3-03051	3.62712	0.264366	0	1.99605	0.414191	0	-0.744787	0.708625	0	0.239761	0.905524	0	-0.482141	0.866122	0	1.75568	0.34445	0
Cephalotus_follicularis_Cfol-v3-03052	0.116359	0.738899	0	-0.362091	0.157115	0	-0.460811	0.0509203	0	-0.183604	0.436569	0	-0.176004	0.603982	0	-0.416816	0.119799	0
Cephalotus_follicularis_Cfol-v3-03053	-0.650013	0.120459	0	-0.37585	0.0673107	0	-0.652574	0.000982388	1	-0.77861	0.00317441	1	-0.0446466	0.868842	0	-0.717077	0.00149734	1
Cephalotus_follicularis_Cfol-v3-03054	-0.0617631	0.775794	0	-0.195209	0.427346	0	-0.193516	0.414055	0	-0.200558	0.247643	0	-0.0611659	0.753718	0	-0.0970327	0.653712	0
Cephalotus_follicularis_Cfol-v3-03055	0.38228	0.757899	0	-0.172932	0.772967	0	-0.699398	0.126252	0	0.305019	0.593458	0	-0.253617	0.791293	0	-0.157318	0.798125	0
Cephalotus_follicularis_Cfol-v3-03056	-0.237768	0.296289	0	-0.13403	0.414169	0	-0.207355	0.202449	0	-0.123988	0.455673	0	-0.452921	0.124185	0	-0.276258	0.057118	0
Cephalotus_follicularis_Cfol-v3-03057	-0.250639	0.453821	0	-0.145882	0.551269	0	-0.30686	0.239181	0	-0.311653	0.150114	0	0.0606284	0.883637	0	-0.416723	0.0512476	0
Cephalotus_follicularis_Cfol-v3-03062	-0.382064	0.369291	0	-0.220198	0.331239	0	-0.291706	0.0767217	0	-0.244805	0.321889	0	-0.0991125	0.780558	0	-0.295917	0.133315	0
Cephalotus_follicularis_Cfol-v3-03063	0.539727	0.00197318	1	0.363232	0.00873681	1	0.997868	3.8655e-06	1	0.641799	0.000229396	1	0.444774	0.0251005	1	0.597666	0.000163411	1
Cephalotus_follicularis_Cfol-v3-03064	0.171005	0.247793	0	0.0889339	0.400431	0	0.297828	0.0081535	1	0.295248	0.00400512	1	0.260048	0.0874505	0	0.257809	0.00448916	1
Cephalotus_follicularis_Cfol-v3-03066	-0.552875	0.729939	0	-0.893822	0.585279	0	-1.33218	0.261824	0	-0.423633	0.685287	0	1.937	0.444235	0	-0.907148	0.32471	0
Cephalotus_follicularis_Cfol-v3-03068	0.350919	0.0235062	1	0.174687	0.139086	0	0.396225	0.000750942	1	0.352308	0.0111169	1	0.038976	0.852314	0	0.247469	0.0208921	1
Cephalotus_follicularis_Cfol-v3-03081	-0.516032	0.758788	0	1.33514	0.464084	0	-1.20294	0.351956	0	-0.841542	0.59018	0	1.14493	0.512468	0	0.717428	0.532833	0
Cephalotus_follicularis_Cfol-v3-03088	2.15109	0.344247	0	0.322088	0.917045	0	-0.423417	0.757949	0	-1.8413	0.317113	0	-0.297405	0.912281	0	0.223183	0.921037	0
Cephalotus_follicularis_Cfol-v3-03089	-0.506529	0.0932724	0	-0.261473	0.173349	0	-0.43195	0.0114381	1	-0.380291	0.0572339	0	-0.151483	0.481414	0	-0.48349	0.00456033	1
Cephalotus_follicularis_Cfol-v3-03093	2.34288	0.259747	0	0.0078514	0.999496	0	2.7774	0.119598	0	2.11217	0.301076	0	1.76964	0.526906	0	1.47664	0.170708	0
Cephalotus_follicularis_Cfol-v3-03096	0.110378	0.89576	0	0.12422	0.855521	0	0.818593	0.0751318	0	0.27519	0.434673	0	0.817922	0.309035	0	0.586175	0.132158	0
Cephalotus_follicularis_Cfol-v3-03098	0.949252	0.000831605	1	0.71308	0.000879872	1	1.03328	1.01761e-05	1	1.06664	1.46811e-05	1	0.246102	0.254458	0	1.08011	1.07788e-06	1
Cephalotus_follicularis_Cfol-v3-03099	-0.204301	0.45792	0	0.076341	0.714958	0	0.152326	0.344336	0	0.308789	0.1247	0	0.107073	0.674534	0	0.216525	0.18255	0
Cephalotus_follicularis_Cfol-v3-03100	-0.0167376	0.986127	0	-0.0183688	0.976324	0	-0.251714	0.624468	0	-0.549095	0.102252	0	0.589454	0.230384	0	-1.06475	0.0103948	1
Cephalotus_follicularis_Cfol-v3-03101	0.0430081	0.823321	0	0.038992	0.855473	0	0.232908	0.127069	0	0.315482	0.0736805	0	0.28447	0.277641	0	0.216015	0.193327	0
Cephalotus_follicularis_Cfol-v3-03102	0.308487	0.0415588	1	0.116246	0.386016	0	0.264632	0.0327252	1	0.330057	0.00839945	1	0.119502	0.478995	0	0.239275	0.0365275	1
Cephalotus_follicularis_Cfol-v3-03104	-0.15304	0.453494	0	-0.155485	0.405128	0	-0.272911	0.0285853	1	-0.140179	0.361253	0	-0.279638	0.116132	0	-0.223642	0.1373	0
Cephalotus_follicularis_Cfol-v3-03105	-0.421323	0.324989	0	-0.459026	0.193059	0	-0.820387	0.0120673	1	-0.685971	0.0317195	1	-0.36393	0.397963	0	-0.648143	0.0271785	1
Cephalotus_follicularis_Cfol-v3-03106	-1.76394	0.309163	0	-0.697401	0.475754	0	-1.40893	0.139593	0	-2.23598	0.00200538	1	-0.00860458	0.985151	0	-0.683426	0.515125	0
Cephalotus_follicularis_Cfol-v3-03107	0.332762	0.0763294	0	0.328181	0.0126927	1	0.354009	0.0265059	1	0.535837	0.00104312	1	0.0242819	0.921633	0	0.528194	0.000496879	1
Cephalotus_follicularis_Cfol-v3-03108	0.464195	0.0138729	1	0.403398	0.071273	0	0.729469	6.03518e-05	1	0.801646	0.000606062	1	0.0323852	0.899283	0	0.497007	0.00547677	1
Cephalotus_follicularis_Cfol-v3-03109	-0.0841848	0.946583	0	0.132516	0.921009	0	-2.04341	0.00202307	1	-0.811903	0.462932	0	-1.52913	0.49361	0	-1.32834	0.0461071	1
Cephalotus_follicularis_Cfol-v3-03111	-0.746369	0.734218	0	0.731228	0.627897	0	-1.06076	0.175077	0	-0.80851	0.284714	0	-2.60359	0.2505	0	-1.55715	0.0355968	1
Cephalotus_follicularis_Cfol-v3-03112	0.362994	0.0772941	0	0.0831203	0.522259	0	0.325808	0.0613878	0	0.31611	0.024883	1	0.188817	0.244408	0	0.46162	0.00177782	1
Cephalotus_follicularis_Cfol-v3-03113	0.0719388	0.700256	0	-0.23606	0.194527	0	0.0319775	0.817086	0	0.27018	0.0303611	1	0.0721902	0.714814	0	0.00175419	0.99173	0
Cephalotus_follicularis_Cfol-v3-03114	-0.212447	0.592061	0	0.0175656	0.971277	0	-0.209402	0.347634	0	-0.0532049	0.85369	0	-0.833461	0.0718868	0	-0.213298	0.469749	0
Cephalotus_follicularis_Cfol-v3-03115	0.24352	0.130157	0	0.040327	0.742241	0	0.0202073	0.909178	0	0.397047	0.00454553	1	0.173264	0.329827	0	0.124979	0.293929	0
Cephalotus_follicularis_Cfol-v3-03116	-0.608563	0.00181341	1	-0.19898	0.163885	0	-0.325573	0.00149651	1	-0.182422	0.104387	0	-0.479174	0.0296806	1	-0.218379	0.0642467	0
Cephalotus_follicularis_Cfol-v3-03119	0.0135667	0.970697	0	-0.157968	0.522259	0	0.133512	0.538809	0	0.0489515	0.851073	0	-0.685032	0.0503509	0	-0.0361958	0.900349	0
Cephalotus_follicularis_Cfol-v3-03120	0.341584	0.390079	0	1.46851	0.502863	0	-1.59191	0.404146	0	-0.559799	0.791789	0	0.456034	0.378285	0	1.86176	0.179199	0
Cephalotus_follicularis_Cfol-v3-03121	0.218324	0.185306	0	0.0581892	0.556944	0	0.377578	0.00210884	1	0.152214	0.223044	0	0.291365	0.117057	0	0.255609	0.0134793	1
Cephalotus_follicularis_Cfol-v3-03122	0.503314	0.0189649	1	0.480962	0.00327535	1	1.01437	2.01417e-06	1	0.755351	0.00010127	1	0.394999	0.132371	0	0.840342	1.45326e-05	1
Cephalotus_follicularis_Cfol-v3-03123	1.29186	0.540442	0	0.834649	0.522849	0	0.209561	0.897625	0	1.0373	0.0904513	0	1.07425	0.186679	0	0.705787	0.488892	0
Cephalotus_follicularis_Cfol-v3-03124	-0.212205	0.847597	0	0.1033	0.90481	0	0.557202	0.421714	0	1.16742	0.0758712	0	0.844944	0.302035	0	0.629902	0.0897387	0
Cephalotus_follicularis_Cfol-v3-03125	0.444259	0.00946859	1	0.275165	0.044024	1	0.368347	0.00697941	1	0.302961	0.0465717	1	0.379579	0.07595	0	0.335556	0.0153668	1
Cephalotus_follicularis_Cfol-v3-03126	0.394297	0.423969	0	0.180689	0.473863	0	-1.2746	0.00147155	1	0.65666	0.181629	0	0.066617	0.935215	0	0.789976	0.115183	0
Cephalotus_follicularis_Cfol-v3-03128	-0.540196	0.102538	0	-0.587362	0.0294709	1	-0.0986479	0.651313	0	-0.510919	0.0558819	0	0.234253	0.634182	0	-0.253097	0.238949	0
Cephalotus_follicularis_Cfol-v3-03129	0.862192	0.00848114	1	0.31784	0.428265	0	0.718	0.0143035	1	0.441795	0.0795696	0	0.0590771	0.936092	0	0.247207	0.214747	0
Cephalotus_follicularis_Cfol-v3-03130	0.105814	0.711295	0	-0.10847	0.654592	0	0.377531	0.0381901	1	0.298537	0.202864	0	0.236678	0.313823	0	0.16847	0.438423	0
Cephalotus_follicularis_Cfol-v3-03131	0.104484	0.685616	0	0.202616	0.472532	0	-0.359637	0.153662	0	0.268896	0.172636	0	-0.999855	0.0107039	1	0.060143	0.804482	0
Cephalotus_follicularis_Cfol-v3-03132	-0.620064	0.0331452	1	-0.458044	0.0426486	1	-0.365677	0.0674849	0	-0.647949	0.00106593	1	-0.760555	0.0325426	1	-0.791003	0.000186615	1
Cephalotus_follicularis_Cfol-v3-03133	1.67195	0.292226	0	-3.24109	0.154144	0	-3.44657	0.101149	0	-4.44261	0.0455179	1	1.90104	0.509622	0	-3.90698	0.0727292	0
Cephalotus_follicularis_Cfol-v3-03134	-0.678874	0.0577963	0	-0.550811	0.256334	0	-1.91205	0.00310355	1	-1.70271	6.90731e-05	1	-0.258652	0.81991	0	-1.99581	1.5636e-05	1
Cephalotus_follicularis_Cfol-v3-03135	0.0434602	0.838567	0	0.121045	0.386016	0	0.231047	0.0855092	0	0.161536	0.250683	0	0.421267	0.0317742	1	0.222052	0.126195	0
Cephalotus_follicularis_Cfol-v3-03136	0.20517	0.422593	0	0.107583	0.522259	0	0.339723	0.00534416	1	0.376449	0.0132076	1	-0.00661652	0.97852	0	0.21189	0.14964	0
Cephalotus_follicularis_Cfol-v3-03138	0.345349	0.0844835	0	0.158521	0.29585	0	0.309412	0.0119052	1	0.140506	0.211641	0	0.155893	0.561811	0	0.296022	0.0158762	1
Cephalotus_follicularis_Cfol-v3-03139	0.237951	0.784978	0	0.086169	0.881597	0	1.3232	1.87957e-05	1	0.265109	0.455673	0	-0.511736	0.543257	0	0.53813	0.260818	0
Cephalotus_follicularis_Cfol-v3-03140	0.431453	0.032415	1	0.535	0.00629946	1	1.10344	2.67424e-07	1	0.950806	0.000160274	1	0.513699	0.00816043	1	0.701273	7.30779e-05	1
Cephalotus_follicularis_Cfol-v3-03142	-1.02758	1.74786e-05	1	-0.822495	0.000163187	1	-0.862285	7.06982e-06	1	-1.15187	4.85328e-06	1	-0.562972	0.123932	0	-1.04152	1.35803e-06	1
Cephalotus_follicularis_Cfol-v3-03144	-0.456652	0.314565	0	0.23525	0.614942	0	-0.806414	0.0210646	1	-0.627502	0.0421712	1	0.738742	0.595699	0	-0.45547	0.197527	0
Cephalotus_follicularis_Cfol-v3-03152	-0.367358	0.0571761	0	-0.46661	0.0458902	1	-0.602584	0.0125226	1	-0.748721	0.00059069	1	-0.482009	0.082894	0	-0.575259	0.00944435	1
Cephalotus_follicularis_Cfol-v3-03154	-1.16617	0.000928241	1	-0.766934	0.0340577	1	-1.3309	0.000606244	1	-1.2834	0.00084994	1	-1.5987	0.0261626	1	-1.25837	0.000308322	1
Cephalotus_follicularis_Cfol-v3-03155	0.680973	0.00178681	1	0.355687	0.071273	0	0.864583	5.30445e-05	1	0.656978	0.00312743	1	0.465273	0.0172638	1	0.632964	0.00023798	1
Cephalotus_follicularis_Cfol-v3-03156	0.53667	0.0201132	1	0.530482	0.0302028	1	1.45344	1.03404e-06	1	0.937958	0.000143077	1	0.523423	0.0469907	1	1.05215	1.94831e-05	1
Cephalotus_follicularis_Cfol-v3-03157	0.419181	0.694785	0	-0.131153	0.840566	0	-1.05064	0.0507667	0	-0.184803	0.775804	0	-1.15303	0.112574	0	-0.100041	0.868779	0
Cephalotus_follicularis_Cfol-v3-03158	0.92928	0.318124	0	-0.365086	0.389728	0	-0.213942	0.675568	0	-0.358117	0.492194	0	-0.296555	0.62194	0	-0.546575	0.237803	0
Cephalotus_follicularis_Cfol-v3-03159	-0.25602	0.478845	0	-0.520597	0.156007	0	-0.27799	0.34451	0	-0.470029	0.216057	0	-0.488294	0.15826	0	-0.39179	0.308234	0
Cephalotus_follicularis_Cfol-v3-03160	0.00743878	0.989376	0	0.0385964	0.895145	0	0.00810272	0.960644	0	0.0831399	0.624327	0	-0.115085	0.691655	0	-0.0444217	0.821286	0
Cephalotus_follicularis_Cfol-v3-03161	0.17651	0.642062	0	0.198667	0.36715	0	0.275906	0.283422	0	0.284766	0.130523	0	0.0333123	0.9452	0	0.293775	0.15587	0
Cephalotus_follicularis_Cfol-v3-03162	0.0502738	0.974678	0	-1.68627	0.0296362	1	-1.68809	0.14058	0	-2.00393	0.000383139	1	-0.642036	0.690447	0	-2.44284	1.43204e-05	1
Cephalotus_follicularis_Cfol-v3-03164	0.027264	0.973533	0	-0.253185	0.580786	0	-0.897051	0.0135088	1	-0.666601	0.0741493	0	-0.270477	0.547185	0	-0.265481	0.515934	0
Cephalotus_follicularis_Cfol-v3-03165	0.824134	0.47607	0	0.0558028	0.899364	0	0.217392	0.671652	0	0.283315	0.54602	0	0.651827	0.0884925	0	0.349781	0.285989	0
Cephalotus_follicularis_Cfol-v3-03166	0.42767	0.681987	0	0.712088	0.15063	0	0.0630505	0.915361	0	0.600992	0.06761	0	0.580391	0.138599	0	0.398671	0.163361	0
Cephalotus_follicularis_Cfol-v3-03167	-1.13746	0.000816075	1	-1.04302	0.00683168	1	-1.82713	3.49679e-05	1	-1.95236	8.98494e-05	1	-1.17209	0.139991	0	-1.81386	3.25942e-05	1
Cephalotus_follicularis_Cfol-v3-03168	0.152313	0.507917	0	0.142456	0.391469	0	1.29514	2.19375e-06	1	0.488109	0.00343676	1	0.139462	0.716994	0	0.604918	0.000171695	1
Cephalotus_follicularis_Cfol-v3-03170	-0.412449	0.396973	0	-0.565468	0.292142	0	-1.34214	0.0132329	1	-1.18535	0.00162281	1	-1.68596	0.00974524	1	-1.11631	0.0113165	1
Cephalotus_follicularis_Cfol-v3-03171	2.3096	0.225099	0	-0.768002	0.522259	0	-2.91675	0.132827	0	1.37453	0.184029	0	-0.609767	0.831883	0	1.08107	0.305646	0
Cephalotus_follicularis_Cfol-v3-03172	-0.444878	0.0726369	0	-0.385139	0.166473	0	-0.550569	0.0120673	1	-0.539331	0.0139944	1	-0.106181	0.763597	0	-0.488558	0.030722	1
Cephalotus_follicularis_Cfol-v3-03173	-0.264432	0.281725	0	-0.405061	0.0450863	1	-0.479124	0.00858914	1	-0.843873	0.00390287	1	-0.722387	0.139685	0	-0.67294	0.00170006	1
Cephalotus_follicularis_Cfol-v3-03174	0.434715	0.406901	0	0.326836	0.498899	0	0.38858	0.150636	0	0.298939	0.315183	0	0.155888	0.675312	0	0.183059	0.460221	0
Cephalotus_follicularis_Cfol-v3-03175	0.0328129	0.862956	0	-0.0842842	0.559434	0	-0.192466	0.172404	0	-0.0322538	0.84957	0	-0.292304	0.33845	0	-0.21596	0.132581	0
Cephalotus_follicularis_Cfol-v3-03176	0.900237	0.000150653	1	0.570542	0.0036212	1	1.00792	5.51778e-05	1	0.829405	0.000369996	1	0.201747	0.366851	0	0.795684	0.000154289	1
Cephalotus_follicularis_Cfol-v3-03177	1.02079	0.00877341	1	-1.96445	0.0243096	1	1.38976	0.453553	0	-0.443784	0.787993	0	1.23973	0.473215	0	-0.77682	0.669722	0
Cephalotus_follicularis_Cfol-v3-03178	0.352993	0.0292374	1	0.19003	0.114086	0	0.438764	0.000340037	1	0.293665	0.0290643	1	0.0203486	0.91331	0	0.186316	0.138261	0
Cephalotus_follicularis_Cfol-v3-03179	0.336389	0.108558	0	-0.042585	0.801967	0	0.16625	0.211589	0	0.138941	0.286917	0	-0.0795847	0.671405	0	0.234903	0.049699	1
Cephalotus_follicularis_Cfol-v3-03180	-0.0301463	0.895555	0	-0.0253911	0.901409	0	0.324103	0.028968	1	0.173025	0.21432	0	-0.147628	0.418434	0	-0.0318641	0.808058	0
Cephalotus_follicularis_Cfol-v3-03181	-0.575862	0.322175	0	0.00929698	0.9937	0	0.293247	0.673947	0	-0.0256728	0.97004	0	-0.321045	0.734708	0	-0.0157935	0.999298	0
Cephalotus_follicularis_Cfol-v3-03182	0.155541	0.287724	0	0.0730026	0.646311	0	0.432143	0.000833951	1	0.339323	0.0213043	1	0.0301658	0.900943	0	0.205962	0.135547	0
Cephalotus_follicularis_Cfol-v3-03183	0.64015	0.0108175	1	0.0726627	0.816907	0	0.990924	6.5375e-05	1	0.686357	0.0056541	1	0.210976	0.233272	0	0.519198	0.0194684	1
Cephalotus_follicularis_Cfol-v3-03184	0.0535198	0.697698	0	0.0266899	0.830777	0	0.176615	0.116907	0	0.250569	0.0657237	0	-0.00798281	0.967613	0	-0.0448172	0.698098	0
Cephalotus_follicularis_Cfol-v3-03185	-0.442138	0.00741745	1	-0.315434	0.0491294	1	-0.942027	1.00563e-06	1	-0.728863	0.000192594	1	-0.576118	0.0143651	1	-0.755626	0.000147011	1
Cephalotus_follicularis_Cfol-v3-03186	-0.475401	0.768222	0	-0.0352226	0.971277	0	-1.34514	0.188474	0	-1.22284	0.0899948	0	-0.485424	0.541131	0	-1.80359	0.0394949	1
Cephalotus_follicularis_Cfol-v3-03187	0.305009	0.310479	0	-0.129342	0.498899	0	-0.0526417	0.714797	0	0.000294628	0.998112	0	0.163849	0.376794	0	0.0170236	0.915779	0
Cephalotus_follicularis_Cfol-v3-03188	-4.69365	0.0317358	1	0.463026	0.792924	0	-0.239902	0.887216	0	-0.390241	0.800238	0	-0.84349	0.599158	0	-0.740392	0.592812	0
Cephalotus_follicularis_Cfol-v3-03189	0.304178	0.185538	0	0.204496	0.210791	0	0.490234	0.0400601	1	0.496126	0.0217636	1	-0.178366	0.278834	0	0.502341	0.00728638	1
Cephalotus_follicularis_Cfol-v3-03190	0.261293	0.0723354	0	0.059965	0.581308	0	0.230972	0.0150747	1	0.375617	0.00115555	1	0.0775673	0.594168	0	0.262925	0.0124266	1
Cephalotus_follicularis_Cfol-v3-03191	0.410498	0.00869605	1	0.179925	0.215463	0	0.59093	2.65645e-05	1	0.394667	0.00325281	1	0.188589	0.334655	0	0.322769	0.00770754	1
Cephalotus_follicularis_Cfol-v3-03192	0.420638	0.198776	0	0.0936827	0.729631	0	0.598531	0.00509785	1	0.558591	0.0035241	1	0.182641	0.486135	0	0.351684	0.192944	0
Cephalotus_follicularis_Cfol-v3-03193	-0.690085	0.00575886	1	-0.687364	0.00950328	1	-0.89772	9.75885e-05	1	-1.45093	9.47816e-06	1	-0.298966	0.232823	0	-1.16665	1.03924e-05	1
Cephalotus_follicularis_Cfol-v3-03195	0.609145	0.00187219	1	0.330206	0.0237895	1	0.73683	0.00010367	1	0.476488	0.012488	1	0.268425	0.220089	0	0.586075	0.00128888	1
Cephalotus_follicularis_Cfol-v3-03196	0.299872	0.096108	0	0.0420478	0.810063	0	0.14759	0.116867	0	0.310839	0.0151673	1	-0.081237	0.641157	0	0.191772	0.127335	0
Cephalotus_follicularis_Cfol-v3-03197	-0.00566952	0.975812	0	0.0691799	0.763171	0	0.162307	0.231475	0	0.32225	0.0440302	1	0.339436	0.0878916	0	0.392191	0.00528595	1
Cephalotus_follicularis_Cfol-v3-03198	-0.643459	0.0162431	1	-0.5575	0.00924515	1	-1.17094	3.51093e-06	1	-1.11818	7.53408e-05	1	-0.436152	0.121208	0	-1.07584	0.000283546	1
Cephalotus_follicularis_Cfol-v3-03199	-0.203119	0.483711	0	-0.181187	0.264137	0	-0.12053	0.328792	0	0.0970204	0.463369	0	-0.10904	0.651681	0	-0.0517874	0.6503	0
Cephalotus_follicularis_Cfol-v3-03203	0.650065	0.401376	0	0.307768	0.444447	0	0.638764	0.093183	0	0.364958	0.384664	0	-0.476966	0.321022	0	0.339622	0.32533	0
Cephalotus_follicularis_Cfol-v3-03209	0.198392	0.446004	0	-0.330585	0.231714	0	-0.15743	0.316489	0	-0.243994	0.279612	0	-0.172455	0.408832	0	-0.418131	0.0214904	1
Cephalotus_follicularis_Cfol-v3-03210	1.07151	0.70482	0	-4.48061	0.0646903	0	-3.84035	0.000586019	1	-3.24052	0.0766032	0	-0.406369	0.59618	0	-3.34163	0.0341643	1
Cephalotus_follicularis_Cfol-v3-03212	0.404744	0.100217	0	0.0253347	0.883692	0	0.203325	0.0864075	0	0.0733501	0.597245	0	-0.500377	0.0243223	1	-0.0961161	0.4928	0
Cephalotus_follicularis_Cfol-v3-03213	-0.587214	0.000577807	1	-0.513162	0.00124677	1	-0.638963	0.000211137	1	-0.769119	7.35249e-05	1	-0.533693	0.0342016	1	-0.798422	2.45987e-05	1
Cephalotus_follicularis_Cfol-v3-03214	-1.07948	0.00208301	1	-0.714951	0.0449127	1	-0.398008	0.308711	0	-0.98381	0.0552675	0	-1.92183	0.00790255	1	-0.882513	0.0346294	1
Cephalotus_follicularis_Cfol-v3-03216	0.378639	0.0836137	0	0.142202	0.264375	0	0.463656	0.00150463	1	0.444165	0.0256404	1	0.539596	0.0458304	1	0.391683	0.00673619	1
Cephalotus_follicularis_Cfol-v3-03217	-0.15091	0.525646	0	-0.0917704	0.519555	0	-0.012154	0.918705	0	-0.0852749	0.544122	0	-0.0061277	0.983327	0	-0.157294	0.254408	0
Cephalotus_follicularis_Cfol-v3-03218	0.297099	0.0848265	0	0.090579	0.56113	0	0.266741	0.0435077	1	0.298432	0.0222297	1	0.0380921	0.86423	0	0.295529	0.0119906	1
Cephalotus_follicularis_Cfol-v3-03219	0.00988926	0.983371	0	0.00711766	0.986757	0	-0.144157	0.833699	0	-1.06013	0.0289349	1	-1.27816	0.0180773	1	-0.941548	0.127047	0
Cephalotus_follicularis_Cfol-v3-03220	-0.111206	0.552599	0	-0.163325	0.313702	0	-0.223303	0.0874627	0	-0.224938	0.12484	0	-0.169701	0.454514	0	-0.45978	0.00169735	1
Cephalotus_follicularis_Cfol-v3-03221	2.30153	0.128037	0	1.31331	0.228071	0	1.24298	0.114435	0	1.72155	0.0361743	1	0.94769	0.48509	0	0.299546	0.679504	0
Cephalotus_follicularis_Cfol-v3-03222	2.62927	0.145719	0	1.63944	0.167397	0	1.64837	0.193201	0	0.00709919	0.994489	0	0.338914	0.894544	0	0.952903	0.233638	0
Cephalotus_follicularis_Cfol-v3-03223	-0.803413	0.368101	0	-0.102831	0.872504	0	-1.07137	0.00861633	1	-0.706598	0.132542	0	-0.474422	0.550151	0	-0.383387	0.427758	0
Cephalotus_follicularis_Cfol-v3-03224	-0.118352	0.724499	0	-0.190024	0.32692	0	-0.214115	0.355711	0	-0.193248	0.202111	0	-0.67102	0.00703295	1	-0.239167	0.181725	0
Cephalotus_follicularis_Cfol-v3-03225	-0.0577633	0.853496	0	-0.278062	0.226256	0	-0.191798	0.240464	0	-0.261764	0.23538	0	-0.592005	0.0285888	1	-0.16864	0.408898	0
Cephalotus_follicularis_Cfol-v3-03227	0.170534	0.373324	0	-0.0317513	0.861431	0	-0.0193107	0.900161	0	0.0869514	0.441278	0	0.115463	0.525573	0	0.0289749	0.834771	0
Cephalotus_follicularis_Cfol-v3-03230	0.0410913	0.971354	0	-0.724096	0.274964	0	0.0788224	0.861505	0	-0.348935	0.585874	0	-1.04832	0.0220667	1	0.442627	0.30054	0
Cephalotus_follicularis_Cfol-v3-03232	-0.398107	0.105552	0	-0.0530251	0.756728	0	-0.0461056	0.771059	0	0.0125064	0.937532	0	0.0469242	0.831147	0	-0.0119207	0.945508	0
Cephalotus_follicularis_Cfol-v3-03233	-0.419487	0.0679812	0	-0.490955	0.0277888	1	-0.617494	0.00795208	1	-0.33115	0.0905806	0	-1.49401	0.00370886	1	-0.525432	0.0250222	1
Cephalotus_follicularis_Cfol-v3-03235	0.430914	0.393232	0	-0.0788035	0.819221	0	-0.109161	0.700095	0	-0.026332	0.932039	0	0.159415	0.731739	0	0.0928376	0.778946	0
Cephalotus_follicularis_Cfol-v3-03236	1.01281	0.00011304	1	0.708017	0.000748325	1	1.20515	2.018e-06	1	0.996561	3.43114e-05	1	0.51375	0.0236237	1	1.12285	9.13959e-07	1
Cephalotus_follicularis_Cfol-v3-03238	-1.8316	0.164217	0	0.60576	0.53369	0	0.367526	0.587683	0	0.2859	0.705804	0	-0.262859	0.862871	0	-0.109956	0.881913	0
Cephalotus_follicularis_Cfol-v3-03239	0.874387	0.00036386	1	0.757992	0.00328385	1	1.31659	1.26998e-06	1	1.08466	0.000151227	1	0.334852	0.206065	0	0.905395	0.000121004	1
Cephalotus_follicularis_Cfol-v3-03241	-0.262066	0.190827	0	-0.154745	0.370583	0	-0.345934	0.0584839	0	-0.508898	0.0150914	1	-0.40453	0.153154	0	-0.450726	0.0219512	1
Cephalotus_follicularis_Cfol-v3-03242	0.0361859	0.903364	0	-0.0467456	0.871699	0	0.18993	0.347204	0	0.285846	0.0767731	0	0.210942	0.407879	0	0.117333	0.535954	0
Cephalotus_follicularis_Cfol-v3-03243	0.411982	0.00264207	1	0.203419	0.109881	0	0.519311	4.27959e-05	1	0.453081	0.00100359	1	-0.0855246	0.557948	0	0.365099	0.00163272	1
Cephalotus_follicularis_Cfol-v3-03244	-0.146242	0.904977	0	-1.42676	0.266153	0	0.269124	0.797268	0	0.369955	0.7285	0	0.0550335	0.965844	0	-0.634154	0.504554	0
Cephalotus_follicularis_Cfol-v3-03245	0.359407	0.00803674	1	0.219579	0.0757432	0	0.538931	0.000176786	1	0.378842	0.0043969	1	0.337453	0.0463513	1	0.360859	0.00312526	1
Cephalotus_follicularis_Cfol-v3-03246	-0.562819	0.0651636	0	-0.239431	0.124686	0	-0.399424	0.00619795	1	-0.382686	0.00892938	1	-0.152035	0.458664	0	-0.303213	0.0486039	1
Cephalotus_follicularis_Cfol-v3-03248	-0.676984	0.00755115	1	-0.386585	0.131647	0	-0.916075	0.00016045	1	-0.178301	0.438475	0	0.00543962	0.985004	0	-0.498698	0.0496496	1
Cephalotus_follicularis_Cfol-v3-03249	-0.276755	0.832975	0	-0.0988169	0.917462	0	0.552541	0.397638	0	1.78624	0.00375401	1	0.0900729	0.944613	0	0.832225	0.0722704	0
Cephalotus_follicularis_Cfol-v3-03250	-0.0565661	0.848612	0	-0.107084	0.680907	0	-0.0535056	0.758472	0	0.201357	0.203675	0	-0.169209	0.362245	0	0.174141	0.325673	0
Cephalotus_follicularis_Cfol-v3-03251	-0.185829	0.317872	0	-0.0207961	0.938403	0	0.34871	0.0358273	1	0.346143	0.124812	0	-0.0148071	0.968401	0	-0.0386601	0.843995	0
Cephalotus_follicularis_Cfol-v3-03252	-1.01446	0.648352	0	-0.623841	0.790363	0	-0.78421	0.376004	0	0.296447	0.834669	0	0.437995	0.87177	0	-0.706941	0.567057	0
Cephalotus_follicularis_Cfol-v3-03253	-0.238519	0.147859	0	-0.291186	0.0812626	0	-0.553104	0.000406306	1	-0.286678	0.0598539	0	-0.283374	0.266502	0	-0.592551	0.000418795	1
Cephalotus_follicularis_Cfol-v3-03254	0.130089	0.46611	0	-0.127779	0.500535	0	-0.0830523	0.644113	0	-0.0398057	0.831124	0	-0.0709805	0.730948	0	0.0833882	0.58901	0
Cephalotus_follicularis_Cfol-v3-03255	0.0560746	0.991934	0	-0.111897	0.976406	0	0.34428	0.843566	0	1.46145	0.393805	0	0.105986	0.964938	0	2.18577	0.314186	0
Cephalotus_follicularis_Cfol-v3-03256	0.112441	0.787614	0	0.0712141	0.877064	0	-0.320511	0.182056	0	-1.0332	0.00387246	1	-1.31726	0.0335926	1	-0.738837	0.0401729	1
Cephalotus_follicularis_Cfol-v3-03257	0.172702	0.229375	0	0.0549694	0.684422	0	0.233309	0.0364368	1	0.389685	0.00235317	1	-0.135265	0.385176	0	0.200368	0.0408597	1
Cephalotus_follicularis_Cfol-v3-03258	0.103062	0.530079	0	-0.0627421	0.734292	0	0.157472	0.371545	0	0.276282	0.125986	0	0.173087	0.420753	0	-0.0915372	0.505296	0
Cephalotus_follicularis_Cfol-v3-03259	-0.865097	6.05184e-05	1	-0.82606	0.000185764	1	-1.02614	2.14018e-05	1	-1.44578	7.4235e-07	1	-0.266363	0.279979	0	-1.43042	3.07191e-07	1
Cephalotus_follicularis_Cfol-v3-03260	0.512259	0.0245902	1	0.326591	0.0359061	1	0.690075	9.05262e-05	1	0.302177	0.111806	0	0.366685	0.0954856	0	0.363089	0.00933831	1
Cephalotus_follicularis_Cfol-v3-03261	-0.0790593	0.906825	0	-0.294002	0.522259	0	-0.229752	0.444155	0	0.195186	0.624811	0	-0.122706	0.826333	0	-0.110377	0.700221	0
Cephalotus_follicularis_Cfol-v3-03263	-0.236655	0.156587	0	-0.116804	0.547578	0	-0.438227	0.00331462	1	-0.371455	0.0306673	1	-0.162999	0.246097	0	-0.357732	0.0201257	1
Cephalotus_follicularis_Cfol-v3-03265	0.618343	0.00428835	1	0.465263	0.00353592	1	0.758455	0.000154533	1	0.73697	0.000716621	1	0.0786655	0.684486	0	0.866649	1.72445e-05	1
Cephalotus_follicularis_Cfol-v3-03266	0.597736	0.474915	0	-0.0371354	0.954235	0	-0.0379226	0.950867	0	0.863936	0.202756	0	-0.268467	0.765542	0	0.405227	0.52935	0
Cephalotus_follicularis_Cfol-v3-03267	1.35563	0.493176	0	-0.544663	0.75851	0	0.832382	0.406329	0	1.39332	0.354766	0	-1.20394	0.582944	0	-0.0578503	0.923063	0
Cephalotus_follicularis_Cfol-v3-03268	2.82034	0.176209	0	2.71129	0.200966	0	0.792363	0.588622	0	1.63568	0.362402	0	3.20888	0.278851	0	3.73583	0.0149115	1
Cephalotus_follicularis_Cfol-v3-03269	-0.0905723	0.96505	0	0.858416	0.3036	0	0.967594	0.179825	0	1.50484	0.0695353	0	1.33859	0.135351	0	1.21651	0.0575118	0
Cephalotus_follicularis_Cfol-v3-03270	1.86986	0.418	0	1.40095	0.3528	0	1.24142	0.380157	0	1.97209	0.238492	0	1.55306	0.410364	0	0.720989	0.516033	0
Cephalotus_follicularis_Cfol-v3-03271	0.22306	0.108721	0	0.171881	0.168266	0	0.562623	2.72781e-05	1	0.436647	0.00449403	1	0.299353	0.0497102	1	0.326623	0.0158751	1
Cephalotus_follicularis_Cfol-v3-03272	2.26874	0.228484	0	-0.362472	0.597019	0	-0.16147	0.809709	0	-0.269167	0.706035	0	0.197569	0.852352	0	0.163028	0.813178	0
Cephalotus_follicularis_Cfol-v3-03273	-0.0288595	0.901048	0	-0.0641235	0.697083	0	-0.181601	0.152911	0	-0.203405	0.139115	0	-0.112863	0.530989	0	-0.200395	0.0912369	0
Cephalotus_follicularis_Cfol-v3-03275	0.209214	0.278719	0	0.165	0.30423	0	0.474164	0.00135733	1	0.270051	0.0662717	0	0.141397	0.379887	0	0.175451	0.170493	0
Cephalotus_follicularis_Cfol-v3-03277	-0.725259	0.0940482	0	-0.369301	0.178774	0	-0.433715	0.136281	0	-0.361948	0.151014	0	-0.391066	0.24853	0	-0.544978	0.0273553	1
Cephalotus_follicularis_Cfol-v3-03278	-0.346991	0.087071	0	-0.364666	0.0683089	0	-0.345989	0.0523914	0	-0.179302	0.311112	0	-0.544299	0.0621873	0	-0.349575	0.0328689	1
Cephalotus_follicularis_Cfol-v3-03279	-0.890667	0.000635544	1	-0.605762	0.0015876	1	-1.06745	8.74942e-07	1	-0.979711	4.60236e-05	1	-0.962442	0.0107039	1	-1.01128	6.68349e-06	1
Cephalotus_follicularis_Cfol-v3-03280	0.176405	0.221229	0	0.028289	0.834542	0	0.119391	0.299031	0	0.110373	0.28478	0	0.370862	0.0450362	1	0.077264	0.485401	0
Cephalotus_follicularis_Cfol-v3-03282	-0.599767	0.00241235	1	-0.315001	0.0470435	1	-0.893973	2.48474e-05	1	-0.187401	0.20166	0	-0.395171	0.233458	0	-0.362983	0.0124219	1
Cephalotus_follicularis_Cfol-v3-03283	-0.505704	0.865137	0	1.25541	0.308268	0	-1.64132	0.167214	0	-0.498743	0.736766	0	-2.02966	0.301499	0	0.284706	0.83579	0
Cephalotus_follicularis_Cfol-v3-03287	0.0463454	0.813614	0	0.0175784	0.91595	0	0.428989	0.00321164	1	0.173428	0.256359	0	-0.126463	0.407879	0	0.247788	0.0562917	0
Cephalotus_follicularis_Cfol-v3-03288	0.0669149	0.895979	0	0.477142	0.0929169	0	0.225456	0.326755	0	0.744303	0.000608724	1	-0.351701	0.32988	0	0.64923	0.00207492	1
Cephalotus_follicularis_Cfol-v3-03289	-1.05402	0.00141163	1	-0.412204	0.118473	0	-1.61795	6.50357e-06	1	-1.30581	0.000517656	1	-0.906248	0.0247678	1	-1.41667	3.99955e-05	1
Cephalotus_follicularis_Cfol-v3-03294	0.0439209	0.848612	0	-0.00506986	0.981507	0	-0.103265	0.496151	0	-0.110669	0.557544	0	-0.0657187	0.857532	0	-0.114623	0.545205	0
Cephalotus_follicularis_Cfol-v3-03295	0.141427	0.912706	0	0.120434	0.871699	0	0.135438	0.827984	0	0.568587	0.438273	0	-0.406971	0.859028	0	0.494406	0.477285	0
Cephalotus_follicularis_Cfol-v3-03300	-2.49563	0.246564	0	0.258946	0.938403	0	-0.611443	0.790962	0	1.5606	0.547788	0	-0.588422	0.840631	0	1.08107	0.305646	0
Cephalotus_follicularis_Cfol-v3-03301	-0.379166	0.0763506	0	-0.104163	0.553452	0	-0.585119	0.000213329	1	-0.0935904	0.632983	0	-0.55959	0.0196764	1	-0.359816	0.0112025	1
Cephalotus_follicularis_Cfol-v3-03302	0.286425	0.491374	0	0.192693	0.500004	0	0.442028	0.0569804	0	0.308255	0.174629	0	0.151078	0.729236	0	0.546966	0.0153387	1
Cephalotus_follicularis_Cfol-v3-03303	0.305267	0.0650157	0	0.309532	0.0171876	1	0.366272	0.000367422	1	0.41965	0.00178504	1	0.31346	0.0477934	1	0.37227	0.000529131	1
Cephalotus_follicularis_Cfol-v3-03304	0.219671	0.913457	0	-0.397285	0.56556	0	-1.08478	0.0486379	1	-0.949895	0.145514	0	1.02488	0.088721	0	0.349072	0.531652	0
Cephalotus_follicularis_Cfol-v3-03305	-0.873317	0.00509581	1	-0.726428	0.0359061	1	-0.474107	0.181876	0	-0.780146	0.0795696	0	-0.882395	0.0473202	1	-0.629759	0.0106759	1
Cephalotus_follicularis_Cfol-v3-03306	0.112082	0.61146	0	0.0244095	0.879524	0	0.0252686	0.825159	0	-0.0166815	0.911675	0	0.187542	0.399842	0	-0.00813616	0.958229	0
Cephalotus_follicularis_Cfol-v3-03307	0.23487	0.876752	0	0.845607	0.561634	0	0.669637	0.632542	0	1.36972	0.0955398	0	0.291994	0.857648	0	1.6924	0.0430101	1
Cephalotus_follicularis_Cfol-v3-03308	-0.417125	0.486987	0	-0.213058	0.790054	0	0.412136	0.300495	0	-0.0787361	0.895713	0	0.746094	0.209885	0	-0.31227	0.529216	0
Cephalotus_follicularis_Cfol-v3-03312	0.374047	0.268678	0	0.13875	0.648519	0	-0.633334	0.0276284	1	0.310727	0.258477	0	0.16678	0.80473	0	-0.211919	0.397949	0
Cephalotus_follicularis_Cfol-v3-03315	-1.19301	0.642737	0	-2.43046	0.18977	0	-1.40919	0.378578	0	-0.73939	0.657514	0	-0.0895294	0.977963	0	-0.846067	0.512041	0
Cephalotus_follicularis_Cfol-v3-03318	0.17597	0.458838	0	0.0906112	0.538332	0	-0.0244124	0.878125	0	0.214403	0.193025	0	-0.0743551	0.773576	0	-0.0456147	0.768937	0
Cephalotus_follicularis_Cfol-v3-03319	3.41496	0.175202	0	0.062997	0.978865	0	-1.83314	0.300629	0	-0.109156	0.927975	0	0.837676	0.758439	0	-0.591363	0.818413	0
Cephalotus_follicularis_Cfol-v3-03320	0.331162	0.067661	0	0.175094	0.187332	0	0.520184	0.000527688	1	0.416002	0.00417671	1	0.0813383	0.664245	0	0.386392	0.00065293	1
Cephalotus_follicularis_Cfol-v3-03321	-0.251879	0.235555	0	-0.177939	0.522259	0	-0.264249	0.171349	0	-0.266216	0.262877	0	-0.244784	0.128959	0	-0.254923	0.124982	0
Cephalotus_follicularis_Cfol-v3-03322	0.160216	0.272758	0	-0.142203	0.287885	0	-0.0132537	0.926218	0	0.015853	0.933498	0	0.0643925	0.676866	0	0.11129	0.419353	0
Cephalotus_follicularis_Cfol-v3-03323	-0.0821031	0.648464	0	-0.0282521	0.881307	0	0.164612	0.203947	0	0.0513088	0.710742	0	-0.0654654	0.68894	0	0.0798845	0.484772	0
Cephalotus_follicularis_Cfol-v3-03329	-0.172477	0.320961	0	-0.280811	0.138738	0	-0.332822	0.0601742	0	-0.414176	0.00667978	1	-0.48838	0.243554	0	-0.517093	0.00211154	1
Cephalotus_follicularis_Cfol-v3-03330	0.156078	0.262964	0	-0.0274679	0.822607	0	0.138025	0.142368	0	0.101202	0.372505	0	-0.0156523	0.941026	0	0.0522679	0.654104	0
Cephalotus_follicularis_Cfol-v3-03331	-0.147503	0.374377	0	-0.106327	0.328751	0	-0.0260511	0.827702	0	-0.11375	0.390213	0	0.00497316	0.979083	0	-0.183864	0.075756	0
Cephalotus_follicularis_Cfol-v3-03332	-1.42745	0.00725247	1	-1.57104	0.00347398	1	-2.83264	2.71731e-05	1	-2.5089	0.00173803	1	-3.43469	0.00939232	1	-2.54746	7.86405e-05	1
Cephalotus_follicularis_Cfol-v3-03333	0.964971	0.602816	0	-1.69529	0.0323186	1	-2.80364	0.0282881	1	-2.06811	0.181151	0	-2.47681	0.330983	0	-2.43163	0.125795	0
Cephalotus_follicularis_Cfol-v3-03334	0.676912	0.000562756	1	0.387121	0.0056887	1	0.771501	1.83499e-05	1	0.66413	0.000448966	1	0.216353	0.207148	0	0.593224	0.000228178	1
Cephalotus_follicularis_Cfol-v3-03336	-0.559247	0.147841	0	-0.511142	0.0372124	1	-0.598949	0.0013633	1	-0.752987	0.00039521	1	-0.445485	0.111142	0	-0.768647	0.00268675	1
Cephalotus_follicularis_Cfol-v3-03338	-0.369929	0.224239	0	-0.0622767	0.853041	0	-0.488055	0.00931402	1	-0.24091	0.381701	0	0.97003	0.0644312	0	-0.3725	0.164594	0
Cephalotus_follicularis_Cfol-v3-03339	0.372305	0.203076	0	0.0360924	0.862579	0	0.129122	0.357803	0	0.109991	0.5866	0	-0.0493215	0.894544	0	-0.010472	0.956932	0
Cephalotus_follicularis_Cfol-v3-03340	-0.1832	0.24036	0	-0.100829	0.578509	0	-0.0293091	0.800967	0	0.0469858	0.779845	0	0.11948	0.345076	0	-0.023541	0.845069	0
Cephalotus_follicularis_Cfol-v3-03344	-0.174249	0.298125	0	-0.0900783	0.663085	0	0.0788098	0.492405	0	-0.138084	0.609953	0	0.231791	0.434055	0	-0.00330678	0.978878	0
Cephalotus_follicularis_Cfol-v3-03346	-0.0993938	0.861923	0	-0.535917	0.177888	0	-0.674556	0.046192	1	-0.778344	0.130393	0	-0.138282	0.775774	0	-0.00115855	0.990078	0
Cephalotus_follicularis_Cfol-v3-03347	-0.625958	0.0544352	0	-0.444253	0.016141	1	-1.19023	4.86601e-05	1	-0.781168	0.0018153	1	-0.717411	0.0175646	1	-1.05426	0.000763597	1
Cephalotus_follicularis_Cfol-v3-03348	-0.145057	0.376246	0	-0.126357	0.392023	0	0.292959	0.00591873	1	-0.152352	0.124775	0	0.0187912	0.929639	0	-0.211827	0.111128	0
Cephalotus_follicularis_Cfol-v3-03350	0.235102	0.351375	0	0.182918	0.542501	0	0.44336	0.0630565	0	0.116484	0.584989	0	0.386725	0.156862	0	0.00855042	0.971509	0
Cephalotus_follicularis_Cfol-v3-03352	-5.03322	0.0152698	1	-0.895234	0.545017	0	-0.595367	0.586134	0	-0.97958	0.455673	0	-0.0161191	0.999277	0	1.14557	0.522156	0
Cephalotus_follicularis_Cfol-v3-03353	0.145416	0.774193	0	0.0908691	0.793771	0	-0.04451	0.877234	0	-0.659093	0.0412705	1	-0.121055	0.795602	0	-0.360599	0.174902	0
Cephalotus_follicularis_Cfol-v3-03354	0.192698	0.34715	0	0.379044	0.0473935	1	0.104788	0.450156	0	0.0247593	0.888713	0	0.221329	0.237304	0	-0.0266709	0.833079	0
Cephalotus_follicularis_Cfol-v3-03355	0.382889	0.647976	0	-0.425303	0.522259	0	-0.0277277	0.944133	0	-0.0889494	0.839999	0	-0.365717	0.650266	0	-0.0409815	0.917909	0
Cephalotus_follicularis_Cfol-v3-03356	-1.75239	0.478286	0	-1.22899	0.57586	0	-0.146789	0.966397	0	1.27916	0.501547	0	-2.69164	0.243554	0	0.620542	0.708545	0
Cephalotus_follicularis_Cfol-v3-03357	0.131605	0.737115	0	-0.0737955	0.828682	0	0.395167	0.162977	0	0.136731	0.580144	0	0.217487	0.38033	0	-0.0513542	0.825949	0
Cephalotus_follicularis_Cfol-v3-03358	-0.0590667	0.7657	0	0.0380272	0.860092	0	0.127833	0.376507	0	0.190906	0.296903	0	-0.056322	0.81991	0	0.225594	0.0981608	0
Cephalotus_follicularis_Cfol-v3-03359	0.758237	0.00972806	1	0.324736	0.158357	0	0.624508	0.000375686	1	0.769686	5.47705e-05	1	0.376597	0.0954704	0	0.668976	2.26007e-05	1
Cephalotus_follicularis_Cfol-v3-03360	0.932587	0.351503	0	0.409883	0.477901	0	0.531823	0.200321	0	0.909381	0.0783069	0	0.109797	0.892421	0	0.584136	0.178771	0
Cephalotus_follicularis_Cfol-v3-03361	-0.230688	0.814162	0	-0.315683	0.648519	0	-0.280513	0.53093	0	-0.188865	0.749191	0	-0.367604	0.607827	0	-0.643135	0.148845	0
Cephalotus_follicularis_Cfol-v3-03362	0.390249	0.154036	0	0.27245	0.060916	0	0.450744	0.00238823	1	0.539557	0.00171605	1	0.166205	0.332883	0	0.572612	0.000337744	1
Cephalotus_follicularis_Cfol-v3-03370	0.408281	0.0938063	0	0.525135	0.0270084	1	0.783827	4.63318e-05	1	0.605319	0.00323023	1	0.31794	0.0954769	0	0.457987	0.0304112	1
Cephalotus_follicularis_Cfol-v3-03373	-0.0968621	0.520291	0	-0.166174	0.211854	0	-0.356408	0.00528057	1	-0.247579	0.0589638	0	0.0986253	0.557133	0	-0.299134	0.00941692	1
Cephalotus_follicularis_Cfol-v3-03374	4.73516	0.0642666	0	-2.92502	0.13043	0	-1.06736	0.395539	0	-0.57876	0.560568	0	1.3324	0.248349	0	1.25487	0.408751	0
Cephalotus_follicularis_Cfol-v3-03375	0.658236	0.0517748	0	0.58385	0.0359727	1	1.08798	7.75163e-05	1	1.10434	0.000169262	1	0.489862	0.212004	0	0.555857	0.0371963	1
Cephalotus_follicularis_Cfol-v3-03376	0.223794	0.312345	0	0.159678	0.321895	0	0.498805	0.000565258	1	0.290928	0.0174072	1	0.285194	0.0822376	0	0.350301	0.00225088	1
Cephalotus_follicularis_Cfol-v3-03377	-1.18661	0.0704551	0	-1.18858	0.047529	1	-1.85124	0.00649138	1	-1.71814	0.0191555	1	-1.98589	0.0788686	0	-1.93492	0.00140734	1
Cephalotus_follicularis_Cfol-v3-03378	-1.01869	0.000181042	1	-0.716347	0.0218577	1	-1.25551	5.05897e-06	1	-1.21831	0.00117184	1	-0.306137	0.444235	0	-1.55228	6.91963e-06	1
Cephalotus_follicularis_Cfol-v3-03382	-0.666603	0.00488188	1	-0.664711	0.015919	1	0.156137	0.500725	0	-0.422827	0.0882324	0	-1.01131	0.0697595	0	-0.439945	0.0731412	0
Cephalotus_follicularis_Cfol-v3-03384	0.105343	0.548854	0	0.0579743	0.747459	0	0.0257759	0.85292	0	0.01437	0.92808	0	0.30856	0.121594	0	-0.172189	0.176048	0
Cephalotus_follicularis_Cfol-v3-03385	-0.156991	0.76955	0	0.298674	0.473863	0	-0.179293	0.508215	0	0.190914	0.697538	0	0.193397	0.640594	0	-0.0705389	0.804482	0
Cephalotus_follicularis_Cfol-v3-03386	0.272648	0.0821381	0	0.163457	0.275623	0	0.243804	0.0409675	1	0.377623	0.00228543	1	-0.0574211	0.792014	0	0.287393	0.0893987	0
Cephalotus_follicularis_Cfol-v3-03387	-1.02276	0.521645	0	0.166386	0.866131	0	-0.752197	0.103944	0	0.117752	0.866329	0	-0.373828	0.648994	0	-0.335846	0.579259	0
Cephalotus_follicularis_Cfol-v3-03389	0.209686	0.937024	0	-1.26288	0.364314	0	-1.08503	0.493612	0	1.67845	0.317655	0	-3.90927	0.082894	0	-0.241517	0.888504	0
Cephalotus_follicularis_Cfol-v3-03390	-1.0057	0.00993544	1	-0.578025	0.0347872	1	-2.34442	4.41775e-06	1	-2.02765	3.45647e-05	1	-2.4703	0.00780334	1	-1.6895	0.000221697	1
Cephalotus_follicularis_Cfol-v3-03392	-0.568007	0.768038	0	0.746577	0.65271	0	0.55612	0.794314	0	-2.78283	0.115392	0	-0.353209	0.849321	0	-0.876007	0.588772	0
Cephalotus_follicularis_Cfol-v3-03393	-0.0369037	0.830593	0	-0.14167	0.545017	0	-0.284271	0.236456	0	-0.118775	0.597663	0	-0.49967	0.225616	0	-0.382331	0.0677212	0
Cephalotus_follicularis_Cfol-v3-03396	0.139424	0.623718	0	0.213042	0.189847	0	0.421301	0.00161476	1	0.235583	0.0779585	0	0.175923	0.303413	0	0.311842	0.0365398	1
Cephalotus_follicularis_Cfol-v3-03397	-0.0308565	0.881396	0	-0.138522	0.322961	0	-0.152477	0.154445	0	0.0408385	0.722198	0	-0.0488135	0.79245	0	-0.0830368	0.452809	0
Cephalotus_follicularis_Cfol-v3-03399	0.380014	0.368648	0	0.38256	0.477275	0	0.187729	0.623554	0	0.408119	0.098059	0	0.594819	0.358398	0	0.103274	0.730133	0
Cephalotus_follicularis_Cfol-v3-03400	5.42895	0.0222415	1	-1.07105	0.670144	0	-0.123009	0.868671	0	-0.280905	0.847277	0	-0.753764	0.347033	0	1.90215	0.0883135	0
Cephalotus_follicularis_Cfol-v3-03401	-0.292381	0.692599	0	0.0299424	0.964584	0	-0.827729	0.104009	0	-0.590313	0.183357	0	0.196269	0.759448	0	-0.601882	0.204505	0
Cephalotus_follicularis_Cfol-v3-03402	-0.349748	0.133337	0	-0.143694	0.449257	0	-0.458315	0.0317871	1	-0.235511	0.175733	0	0.0277321	0.914066	0	-0.239496	0.120518	0
Cephalotus_follicularis_Cfol-v3-03403	-0.754541	0.0214908	1	-0.312244	0.547742	0	-1.35896	0.00125693	1	-0.693605	0.275539	0	-0.959303	0.0288688	1	-1.20509	0.00425672	1
Cephalotus_follicularis_Cfol-v3-03404	0.0820212	0.810261	0	0.201688	0.391532	0	-0.388773	0.221754	0	-0.0211205	0.925895	0	0.398564	0.569028	0	0.128096	0.682919	0
Cephalotus_follicularis_Cfol-v3-03407	0.302773	0.650832	0	0.150234	0.761239	0	0.523167	0.227698	0	0.236934	0.675255	0	-1.17956	0.0381662	1	0.05191	0.930773	0
Cephalotus_follicularis_Cfol-v3-03408	-0.117069	0.659473	0	-0.1331	0.576196	0	0.140739	0.450156	0	0.00965735	0.963154	0	-0.365528	0.168116	0	-0.343604	0.0208416	1
Cephalotus_follicularis_Cfol-v3-03409	-0.423846	0.206894	0	-0.244232	0.536097	0	-0.22766	0.449245	0	-0.513548	0.0563998	0	-0.0171642	0.97761	0	-0.628446	0.00663538	1
Cephalotus_follicularis_Cfol-v3-03410	0.505262	0.616475	0	0.13706	0.84775	0	-0.593041	0.377487	0	-0.0722083	0.916158	0	-0.187337	0.848767	0	-0.365074	0.528317	0
Cephalotus_follicularis_Cfol-v3-03411	0.0966155	0.656366	0	0.389073	0.0699152	0	0.347288	0.0371857	1	0.549824	0.000240282	1	0.0647145	0.793702	0	0.412231	0.011755	1
Cephalotus_follicularis_Cfol-v3-03412	0.481506	0.042504	1	0.213916	0.276201	0	0.562067	0.000476609	1	1.05713	0.000144872	1	0.251934	0.482431	0	0.833751	7.52519e-05	1
Cephalotus_follicularis_Cfol-v3-03413	-1.49094	0.117849	0	0.0499043	0.950417	0	-1.21487	0.129697	0	-2.06172	0.0532657	0	-1.4657	0.104432	0	-1.68643	0.0119786	1
Cephalotus_follicularis_Cfol-v3-03414	2.14307	0.410582	0	2.90836	0.22329	0	2.04912	0.333936	0	3.36765	0.0269867	1	0.325553	0.840423	0	1.70549	0.313324	0
Cephalotus_follicularis_Cfol-v3-03415	-0.466537	0.0475696	1	-0.295182	0.227044	0	-0.206151	0.346333	0	1.40378	3.16899e-06	1	-0.805712	0.0275549	1	1.17278	0.000629965	1
Cephalotus_follicularis_Cfol-v3-03416	0.078396	0.606199	0	7.21594e-06	0.999924	0	0.266868	0.00441492	1	0.136983	0.248453	0	0.24303	0.0883822	0	0.149291	0.134729	0
Cephalotus_follicularis_Cfol-v3-03417	-0.58057	0.390609	0	-0.0457187	0.946526	0	-0.934954	0.0295234	1	-0.0975495	0.895974	0	-0.904967	0.321022	0	-0.214269	0.638014	0
Cephalotus_follicularis_Cfol-v3-03418	-3.64627	0.140219	0	2.02897	0.228439	0	-1.09783	0.538907	0	-0.717279	0.455673	0	1.02355	0.333523	0	-1.73742	0.484772	0
Cephalotus_follicularis_Cfol-v3-03419	-0.592557	0.318621	0	-0.0668174	0.833807	0	-0.33132	0.11511	0	-0.289824	0.352206	0	-0.240637	0.500993	0	-0.245615	0.314748	0
Cephalotus_follicularis_Cfol-v3-03420	0.176078	0.28294	0	0.0783327	0.60209	0	0.116747	0.287769	0	0.30675	0.0394992	1	-0.199255	0.305366	0	0.165236	0.173564	0
Cephalotus_follicularis_Cfol-v3-03421	0.536799	0.00409853	1	0.258812	0.0291223	1	0.453344	0.00233295	1	0.401831	0.00178355	1	0.0996244	0.526906	0	0.264924	0.0228886	1
Cephalotus_follicularis_Cfol-v3-03423	-0.111609	0.740612	0	0.0540363	0.819164	0	-0.0185966	0.933315	0	0.0347764	0.886707	0	0.112542	0.593327	0	-0.164813	0.425626	0
Cephalotus_follicularis_Cfol-v3-03424	-1.93387	0.0438934	1	-0.914567	0.36715	0	-1.35144	0.0634821	0	-1.13219	0.20622	0	-1.05648	0.202863	0	-1.3212	0.0370128	1
Cephalotus_follicularis_Cfol-v3-03425	-0.693515	0.000377096	1	-0.506908	0.00933969	1	-0.46684	0.00181147	1	-0.551277	0.00238046	1	-0.648739	0.0484677	1	-0.70316	0.00136258	1
Cephalotus_follicularis_Cfol-v3-03427	-3.40524	0.167817	0	-1.77957	0.275623	0	0.994093	0.726954	0	1.93616	0.174788	0	2.83075	0.288467	0	-1.73155	0.360589	0
Cephalotus_follicularis_Cfol-v3-03429	0.0696033	0.954858	0	0.0468142	0.890596	0	-0.341574	0.15081	0	-0.328371	0.325813	0	-0.225015	0.574816	0	-0.21368	0.484772	0
Cephalotus_follicularis_Cfol-v3-03430	-0.931642	0.00315718	1	-0.449136	0.0727367	0	-0.594501	0.00468184	1	-0.479765	0.200072	0	-0.514502	0.14723	0	-0.457916	0.0491978	1
Cephalotus_follicularis_Cfol-v3-03431	-0.120182	0.453979	0	-0.116244	0.36715	0	-0.290221	0.0484424	1	-0.382346	0.0179653	1	-0.45236	0.0629941	0	-0.413613	0.0150923	1
Cephalotus_follicularis_Cfol-v3-03443	0.155792	0.670581	0	0.524429	0.186706	0	-0.278639	0.287769	0	-0.0142523	0.968769	0	-0.307337	0.48349	0	-0.388129	0.134505	0
Cephalotus_follicularis_Cfol-v3-03444	1.2756	0.564601	0	0.131228	0.823442	0	-0.0726435	0.883035	0	0.163548	0.713874	0	-0.657071	0.419855	0	-0.223554	0.674675	0
Cephalotus_follicularis_Cfol-v3-03449	-0.149954	0.314392	0	-0.0905783	0.448492	0	-0.177937	0.0950503	0	-0.125365	0.192037	0	-0.0717719	0.724569	0	-0.135822	0.1895	0
Cephalotus_follicularis_Cfol-v3-03450	-1.57828	0.511452	0	0.493743	0.522259	0	1.06905	0.231379	0	0.492181	0.492153	0	-0.419969	0.800653	0	0.759363	0.273921	0
Cephalotus_follicularis_Cfol-v3-03451	-0.111649	0.957664	0	-0.619748	0.684174	0	0.224425	0.790962	0	0.225925	0.845545	0	-0.389338	0.700184	0	-0.750425	0.197527	0
Cephalotus_follicularis_Cfol-v3-03454	-0.0284599	0.979917	0	0.0386305	0.996595	0	0.387554	0.81559	0	1.74393	0.477843	0	0.24211	0.93084	0	2.53871	0.159927	0
Cephalotus_follicularis_Cfol-v3-03455	0.0937835	0.685494	0	0.117257	0.499454	0	0.138235	0.181945	0	0.355557	0.00443542	1	-0.10029	0.526906	0	0.0834898	0.431891	0
Cephalotus_follicularis_Cfol-v3-03457	-0.700576	0.00132091	1	-0.740736	0.00160033	1	-0.673485	0.00147348	1	-0.860707	0.000585569	1	-0.632017	0.0153707	1	-0.853084	3.62577e-05	1
Cephalotus_follicularis_Cfol-v3-03468	-0.0854423	0.756731	0	-0.116943	0.699261	0	0.42651	0.00848568	1	0.0727622	0.680511	0	-0.430515	0.0706202	0	0.068359	0.665507	0
Cephalotus_follicularis_Cfol-v3-03469	0.300556	0.0942544	0	0.215724	0.196605	0	0.168711	0.134778	0	0.255583	0.063459	0	0.600357	0.108912	0	0.0926724	0.524386	0
Cephalotus_follicularis_Cfol-v3-03470	1.22388	0.711102	0	-1.16581	0.550555	0	0.879004	0.542166	0	1.42416	0.52607	0	1.82324	0.541131	0	1.22423	0.205634	0
Cephalotus_follicularis_Cfol-v3-03478	-0.444635	0.0182747	1	-0.392539	0.0142664	1	-1.33073	3.90006e-07	1	-0.712159	0.000246889	1	-0.357851	0.0404486	1	-0.893209	4.77166e-05	1
Cephalotus_follicularis_Cfol-v3-03481	0.341289	0.111015	0	0.125319	0.300599	0	0.319904	0.00677333	1	0.518799	0.00091276	1	0.12816	0.41887	0	0.460852	0.000354592	1
Cephalotus_follicularis_Cfol-v3-03482	0.322504	0.0179008	1	0.353273	0.020479	1	0.934633	1.34298e-05	1	0.482881	0.00117956	1	0.524193	0.0553429	0	0.537331	0.000174924	1
Cephalotus_follicularis_Cfol-v3-03484	-0.0137123	0.985745	0	-0.479151	0.413537	0	-1.17147	0.0376804	1	-1.11042	0.136607	0	-0.155665	0.887777	0	-1.1099	0.0687532	0
Cephalotus_follicularis_Cfol-v3-03485	0.0904503	0.822912	0	0.168336	0.451183	0	0.157787	0.420056	0	0.483237	0.0527193	0	-0.184848	0.522253	0	0.0736241	0.754242	0
Cephalotus_follicularis_Cfol-v3-03486	0.0385083	0.969926	0	-0.120923	0.887979	0	-0.537868	0.157159	0	-0.624648	0.137678	0	-0.461393	0.487656	0	-0.620516	0.15262	0
Cephalotus_follicularis_Cfol-v3-03487	-0.119122	0.741335	0	0.0508753	0.857556	0	0.0833047	0.708008	0	0.0862765	0.756669	0	-0.185353	0.609339	0	0.0626177	0.80728	0
Cephalotus_follicularis_Cfol-v3-03488	0.148679	0.624023	0	0.145458	0.578621	0	0.229975	0.295969	0	0.00391425	0.984069	0	-0.330362	0.329059	0	0.0888885	0.666833	0
Cephalotus_follicularis_Cfol-v3-03489	0.0476356	0.907772	0	-0.169002	0.527699	0	-0.054425	0.821192	0	0.239779	0.341348	0	-0.261876	0.526906	0	0.0553717	0.806261	0
Cephalotus_follicularis_Cfol-v3-03490	-0.136509	0.28812	0	-0.218861	0.148721	0	-0.108654	0.392149	0	-0.26749	0.0170447	1	-0.270986	0.107537	0	-0.266197	0.00659111	1
Cephalotus_follicularis_Cfol-v3-03491	0.00477737	0.989161	0	0.00826179	0.962824	0	0.0807228	0.552755	0	0.258914	0.045366	1	0.12078	0.596243	0	0.161646	0.25847	0
Cephalotus_follicularis_Cfol-v3-03492	0.0802808	0.626291	0	0.00479564	0.978967	0	-0.183874	0.12238	0	0.00322475	0.983649	0	-0.215546	0.210592	0	-0.00870596	0.950188	0
Cephalotus_follicularis_Cfol-v3-03493	1.0111	0.63301	0	0.070058	0.932438	0	-0.837763	0.165875	0	0.200405	0.788527	0	-3.20524	0.0373681	1	-1.26959	0.0166432	1
Cephalotus_follicularis_Cfol-v3-03494	-0.599529	0.0269348	1	-0.103907	0.612471	0	-0.295345	0.0823222	0	-0.330985	0.129282	0	-0.00308521	0.992018	0	-0.35357	0.0524869	0
Cephalotus_follicularis_Cfol-v3-03495	0.305565	0.775648	0	-1.07407	0.327991	0	-0.466508	0.34515	0	0.686594	0.422407	0	-0.999064	0.526906	0	-0.333697	0.677894	0
Cephalotus_follicularis_Cfol-v3-03497	0.42802	0.0208633	1	0.330818	0.0366228	1	0.326049	0.00443581	1	0.547422	0.00189893	1	0.294298	0.109123	0	0.396966	0.0094973	1
Cephalotus_follicularis_Cfol-v3-03498	0.142883	0.859868	0	-0.263036	0.496817	0	-0.0604779	0.867044	0	-0.400945	0.345057	0	0.124584	0.877281	0	-0.410312	0.169746	0
Cephalotus_follicularis_Cfol-v3-03499	0.442344	0.0303133	1	0.215735	0.188831	0	0.578667	0.00103401	1	0.527868	0.00233573	1	0.201311	0.339256	0	0.601024	0.000686916	1
Cephalotus_follicularis_Cfol-v3-03501	0.0777814	0.768196	0	-0.0142795	0.948144	0	-0.208937	0.309357	0	0.0608835	0.774158	0	-0.543341	0.0164496	1	-0.118478	0.570433	0
Cephalotus_follicularis_Cfol-v3-03502	-0.270118	0.364057	0	-0.183904	0.501715	0	-0.583044	0.0344754	1	-0.70993	0.00907039	1	0.54872	0.305789	0	-0.551668	0.035351	1
Cephalotus_follicularis_Cfol-v3-03504	2.58667	0.000129454	1	0.969125	0.0465082	1	1.14294	0.0135027	1	-0.139637	0.739616	0	-0.836546	0.153599	0	0.748854	0.0875812	0
Cephalotus_follicularis_Cfol-v3-03506	-0.742169	0.481487	0	0.490708	0.387371	0	-1.8335	0.00213997	1	0.78091	0.298029	0	0.0797548	0.915391	0	0.629521	0.445654	0
Cephalotus_follicularis_Cfol-v3-03510	-5.60616	0.0670871	0	0.37246	0.36715	0	3.34031	0.0524419	0	1.91586	0.308053	0	1.62376	0.561305	0	3.57823	0.0872392	0
Cephalotus_follicularis_Cfol-v3-03514	-0.11731	0.393067	0	-0.0851621	0.453001	0	0.0203735	0.82227	0	0.106543	0.356798	0	0.147922	0.289742	0	-0.111608	0.222157	0
Cephalotus_follicularis_Cfol-v3-03518	0.0777957	0.756346	0	0.131011	0.473766	0	0.342649	0.0439687	1	0.165624	0.268978	0	0.0134359	0.95782	0	0.225875	0.110143	0
Cephalotus_follicularis_Cfol-v3-03519	-0.599453	0.795124	0	1.52243	0.159795	0	1.92249	0.208194	0	-0.116828	0.895205	0	-1.23408	0.211054	0	0.528827	0.44897	0
Cephalotus_follicularis_Cfol-v3-03520	-0.844169	0.760276	0	-0.0188391	0.98446	0	-0.846449	0.432854	0	1.31412	0.416408	0	-0.0516755	0.985169	0	-0.338509	0.859138	0
Cephalotus_follicularis_Cfol-v3-03521	0.392726	0.0153577	1	0.168812	0.110723	0	0.328623	0.00363097	1	0.389047	0.000900575	1	0.0512688	0.745994	0	0.183658	0.0475561	1
Cephalotus_follicularis_Cfol-v3-03522	-0.26612	0.138806	0	-0.23035	0.107196	0	-0.349345	0.0173394	1	-0.244315	0.168606	0	-0.294008	0.150381	0	-0.355819	0.0177829	1
Cephalotus_follicularis_Cfol-v3-03524	-0.0469252	0.85443	0	-0.0269781	0.856343	0	0.1841	0.109752	0	-0.0157663	0.91478	0	-0.173564	0.35246	0	0.157488	0.0988971	0
Cephalotus_follicularis_Cfol-v3-03525	0.00428707	0.991706	0	-0.0195407	0.971889	0	-0.415719	0.402404	0	-0.275337	0.482794	0	-0.124399	0.861129	0	-0.147462	0.722212	0
Cephalotus_follicularis_Cfol-v3-03526	0.378383	0.0327747	1	0.0825707	0.540103	0	-0.241858	0.0816848	0	-0.139538	0.318694	0	-0.336055	0.147749	0	-0.179233	0.148986	0
Cephalotus_follicularis_Cfol-v3-03527	-0.158453	0.511121	0	-0.212126	0.360746	0	-0.160574	0.15625	0	0.0514412	0.776941	0	0.14223	0.391783	0	0.106334	0.394925	0
Cephalotus_follicularis_Cfol-v3-03528	0.506542	0.0311191	1	0.36189	0.222231	0	0.811697	3.19091e-05	1	0.403668	0.0584324	0	0.310992	0.202215	0	0.484091	0.00440114	1
Cephalotus_follicularis_Cfol-v3-03529	0.327185	0.287265	0	-0.245829	0.508497	0	0.0294289	0.919576	0	-0.620566	0.0987341	0	-1.51619	0.0125052	1	-0.450323	0.204017	0
Cephalotus_follicularis_Cfol-v3-03530	-0.509763	0.00513746	1	-0.505985	0.00624474	1	-0.939942	2.60475e-05	1	-1.03288	4.8928e-05	1	-0.663674	0.134802	0	-1.05027	2.60804e-06	1
Cephalotus_follicularis_Cfol-v3-03531	-0.219564	0.167807	0	-0.171895	0.240764	0	-0.0905723	0.593253	0	-0.200118	0.227432	0	0.0566826	0.876587	0	-0.0477895	0.682877	0
Cephalotus_follicularis_Cfol-v3-03532	0.56858	0.000336944	1	0.238895	0.10462	0	0.489968	0.000875334	1	0.554363	0.000478434	1	0.103101	0.726714	0	0.519464	0.000140137	1
Cephalotus_follicularis_Cfol-v3-03533	0.270473	0.0975193	0	0.241885	0.161943	0	0.470756	0.00098681	1	0.570005	0.00493537	1	0.277208	0.257106	0	0.376493	0.0214904	1
Cephalotus_follicularis_Cfol-v3-03534	-0.207614	0.266361	0	-0.464361	0.0174022	1	-0.488952	0.0335656	1	-0.646001	0.00134685	1	-0.785637	0.0969402	0	-0.846002	4.67146e-05	1
Cephalotus_follicularis_Cfol-v3-03535	3.30975	0.176356	0	1.0847	0.681544	0	-0.461262	0.450156	0	3.86475	0.0723697	0	1.07038	0.714579	0	2.15062	0.293686	0
Cephalotus_follicularis_Cfol-v3-03536	0.306636	0.0692736	0	0.00710228	0.959569	0	0.218474	0.0492636	1	0.139822	0.197755	0	0.174155	0.279505	0	0.0236994	0.83293	0
Cephalotus_follicularis_Cfol-v3-03537	0.72337	0.407142	0	-0.204832	0.819786	0	2.45805	0.00266043	1	1.73622	0.0238394	1	0.545498	0.581239	0	1.03304	0.131382	0
Cephalotus_follicularis_Cfol-v3-03540	-0.188282	0.211058	0	-0.0529638	0.758566	0	-0.183163	0.102	0	-0.285286	0.0156471	1	-0.0461282	0.831007	0	-0.41494	0.000394746	1
Cephalotus_follicularis_Cfol-v3-03542	-0.47739	0.420458	0	0.0238597	0.959748	0	-0.573131	0.056861	0	0.136524	0.693404	0	0.230447	0.681767	0	-0.699248	0.0724142	0
Cephalotus_follicularis_Cfol-v3-03543	-0.46234	0.304658	0	-0.385595	0.216909	0	-1.21283	0.000231914	1	-0.790295	0.0314425	1	-0.6214	0.092758	0	-0.545143	0.0742896	0
Cephalotus_follicularis_Cfol-v3-03545	0.425226	0.0462717	1	0.188489	0.441314	0	-0.0326984	0.816288	0	0.281213	0.0533286	0	0.146107	0.62741	0	0.124646	0.408666	0
Cephalotus_follicularis_Cfol-v3-03547	-0.107214	0.747261	0	-0.0187511	0.925504	0	-0.566284	0.00122184	1	-0.37629	0.0803964	0	0.420179	0.125562	0	-0.315568	0.0776623	0
Cephalotus_follicularis_Cfol-v3-03548	0.00569241	0.990804	0	0.143743	0.728463	0	0.325588	0.265635	0	-0.0565246	0.858175	0	-0.646321	0.0788686	0	0.135087	0.625925	0
Cephalotus_follicularis_Cfol-v3-03549	-4.18711	0.0881896	0	0.712261	0.733015	0	-0.126642	0.921169	0	1.49033	0.377959	0	-1.17235	0.609339	0	0.961443	0.517993	0
Cephalotus_follicularis_Cfol-v3-03550	0.0693245	0.862037	0	-0.144002	0.542471	0	0.079354	0.676724	0	-0.0528763	0.736635	0	-0.685673	0.0262901	1	-0.0739014	0.612825	0
Cephalotus_follicularis_Cfol-v3-03551	-0.246196	0.0983763	0	-0.245615	0.218788	0	-0.294686	0.109352	0	-0.300438	0.0519909	0	-0.151029	0.48349	0	-0.278276	0.0359928	1
Cephalotus_follicularis_Cfol-v3-03552	0.745383	0.721305	0	0.338962	0.849418	0	0.530173	0.733424	0	1.05443	0.455673	0	-0.133447	0.940326	0	-2.14888	0.091731	0
Cephalotus_follicularis_Cfol-v3-03554	0.0601124	0.787399	0	-0.153162	0.307134	0	-0.0830888	0.437814	0	-0.242496	0.077755	0	-0.722215	0.00463928	1	-0.174334	0.0565388	0
Cephalotus_follicularis_Cfol-v3-03555	-0.141907	0.419221	0	-0.284246	0.0261648	1	-0.443702	0.000335745	1	-0.258162	0.0406492	1	-0.213515	0.235354	0	-0.390298	0.0016068	1
Cephalotus_follicularis_Cfol-v3-03556	-0.460416	0.0271971	1	-0.577515	0.00457793	1	-1.39241	2.20137e-07	1	-1.27937	4.8928e-05	1	-0.846506	0.190223	0	-1.14779	0.000117112	1
Cephalotus_follicularis_Cfol-v3-03558	0.262197	0.375319	0	0.0273966	0.864974	0	-0.153408	0.144621	0	-0.135441	0.341878	0	0.149351	0.412529	0	0.00667981	0.965568	0
Cephalotus_follicularis_Cfol-v3-03559	-2.7988	0.203076	0	2.60667	0.325639	0	-0.688167	0.640656	0	0.982531	0.710763	0	1.30198	0.649321	0	2.43414	0.108065	0
Cephalotus_follicularis_Cfol-v3-03560	0.958713	0.000863498	1	0.693489	0.00041354	1	0.887872	1.63044e-05	1	0.96298	8.90304e-05	1	0.139079	0.609821	0	0.859682	3.14474e-06	1
Cephalotus_follicularis_Cfol-v3-03561	-1.34931	0.0788697	0	-0.131046	0.864688	0	-0.654685	0.269074	0	-0.541529	0.636783	0	-0.395929	0.641663	0	-0.599266	0.407008	0
Cephalotus_follicularis_Cfol-v3-03562	-0.516602	0.110441	0	-0.107933	0.561699	0	-0.539208	0.00764737	1	-0.431511	0.045975	1	-1.1367	0.00939232	1	-0.549025	0.00333752	1
Cephalotus_follicularis_Cfol-v3-03563	0.297156	0.516446	0	0.083981	0.72613	0	0.363981	0.0780007	0	0.294098	0.179641	0	0.361014	0.112159	0	0.359594	0.0564041	0
Cephalotus_follicularis_Cfol-v3-03567	1.04855	0.116456	0	0.0829638	0.869256	0	1.41331	0.000578014	1	0.50915	0.0592668	0	-0.0751849	0.826709	0	0.820916	0.0224988	1
Cephalotus_follicularis_Cfol-v3-03568	-0.756909	0.0583827	0	-0.526123	0.199204	0	-0.811405	0.00362023	1	-0.622147	0.147372	0	-0.203595	0.526906	0	-0.716022	0.0287637	1
Cephalotus_follicularis_Cfol-v3-03570	0.373854	0.0186577	1	0.151731	0.3528	0	0.247906	0.0611118	0	0.195657	0.257286	0	-0.310145	0.15698	0	0.216911	0.052511	0
Cephalotus_follicularis_Cfol-v3-03571	0.329176	0.359672	0	-0.0780032	0.635509	0	0.195589	0.163652	0	0.199593	0.198237	0	0.178689	0.5083	0	0.0788848	0.64771	0
Cephalotus_follicularis_Cfol-v3-03572	0.593571	0.386441	0	0.107634	0.867735	0	0.296955	0.553211	0	0.511749	0.27373	0	0.507621	0.539791	0	-0.142559	0.754695	0
Cephalotus_follicularis_Cfol-v3-03574	0.514261	0.0296349	1	0.561344	0.0152546	1	0.843263	0.000641407	1	0.816789	0.00115113	1	0.0584719	0.81296	0	0.646104	0.000379163	1
Cephalotus_follicularis_Cfol-v3-03575	0.371681	0.0591866	0	0.39007	0.0788355	0	0.35689	0.0124568	1	0.580092	0.013973	1	0.211344	0.267308	0	0.304612	0.0216395	1
Cephalotus_follicularis_Cfol-v3-03576	0.108916	0.828265	0	-0.259738	0.32469	0	-0.518908	0.0336499	1	-0.358799	0.175475	0	0.227873	0.603704	0	-0.308499	0.300891	0
Cephalotus_follicularis_Cfol-v3-03580	0.00551749	0.992219	0	-0.230463	0.503302	0	-0.660451	0.00630702	1	-0.159325	0.511185	0	-0.370974	0.304086	0	-0.249864	0.28959	0
Cephalotus_follicularis_Cfol-v3-03581	6.56577	0.00681108	1	0.621198	0.674843	0	-2.56651	0.158117	0	0.754942	0.455673	0	1.06468	0.595542	0	-2.95801	0.117802	0
Cephalotus_follicularis_Cfol-v3-03584	0.038056	0.969705	0	-0.271413	0.544629	0	-0.166391	0.609817	0	-0.214128	0.59851	0	0.044363	0.948122	0	-0.477603	0.280667	0
Cephalotus_follicularis_Cfol-v3-03585	0.166572	0.264366	0	0.197711	0.0618821	0	0.201382	0.0664155	0	0.22146	0.0538842	0	0.150389	0.327777	0	0.177495	0.0840055	0
Cephalotus_follicularis_Cfol-v3-03586	0.0591618	0.81468	0	0.158776	0.400516	0	0.617774	0.000462384	1	0.253256	0.136983	0	0.443468	0.029091	1	0.211058	0.169836	0
Cephalotus_follicularis_Cfol-v3-03587	0.46549	0.0175859	1	0.343743	0.0349584	1	0.773066	2.19375e-06	1	0.528031	0.000181594	1	0.306327	0.0861665	0	0.630963	3.61364e-05	1
Cephalotus_follicularis_Cfol-v3-03588	-0.0325576	0.863943	0	0.262037	0.148257	0	0.344335	0.0280382	1	0.331168	0.0754572	0	0.227987	0.333474	0	0.198131	0.20421	0
Cephalotus_follicularis_Cfol-v3-03589	0.817197	0.0172406	1	0.730909	0.103699	0	0.802929	0.000287961	1	0.690152	0.0147868	1	0.845906	0.176165	0	0.637554	0.00141451	1
Cephalotus_follicularis_Cfol-v3-03590	0.0358949	0.862037	0	-0.0363428	0.808886	0	-0.116609	0.363268	0	-0.153465	0.245941	0	-0.0750147	0.71939	0	-0.199194	0.214529	0
Cephalotus_follicularis_Cfol-v3-03592	-0.71411	0.00420276	1	-0.48157	0.00603256	1	-1.07261	5.28616e-07	1	-0.785741	0.000303856	1	-0.155768	0.518441	0	-0.783387	3.86643e-05	1
Cephalotus_follicularis_Cfol-v3-03594	0.117716	0.422702	0	0.362419	0.11553	0	0.356316	0.0278215	1	0.402328	0.0127843	1	0.110456	0.618026	0	0.195054	0.144857	0
Cephalotus_follicularis_Cfol-v3-03595	0.91041	0.301714	0	1.31332	0.259831	0	2.08183	0.0125011	1	2.10411	0.017369	1	0.223502	0.810533	0	1.30231	0.0118562	1
Cephalotus_follicularis_Cfol-v3-03596	0.490617	0.0260952	1	0.344952	0.0796506	0	0.48296	0.00250212	1	0.667126	0.000283396	1	0.0214752	0.924385	0	0.570114	0.000902775	1
Cephalotus_follicularis_Cfol-v3-03599	-0.619591	0.0690004	0	-0.321994	0.0362613	1	-1.42215	1.9585e-06	1	-0.863464	0.000189149	1	-0.491065	0.0937025	0	-1.02546	0.00010789	1
Cephalotus_follicularis_Cfol-v3-03603	0.522901	0.0123254	1	-0.0334396	0.871543	0	0.179672	0.269051	0	-0.0626811	0.729736	0	-0.202177	0.259416	0	0.0791783	0.678158	0
Cephalotus_follicularis_Cfol-v3-03604	0.388028	0.0784598	0	0.593461	0.0354447	1	0.376514	0.0175644	1	0.796054	0.00163307	1	0.581205	0.166223	0	0.813635	0.000245653	1
Cephalotus_follicularis_Cfol-v3-03607	0.22107	0.92668	0	-0.535692	0.522259	0	-0.230129	0.753757	0	-0.00278169	0.983119	0	-1.21256	0.458801	0	0.216325	0.809521	0
Cephalotus_follicularis_Cfol-v3-03608	-0.99869	0.000789656	1	-0.682903	0.00747941	1	-2.38584	0.000353933	1	-1.0685	0.00676817	1	-2.69038	0.00412753	1	-1.91046	0.000975869	1
Cephalotus_follicularis_Cfol-v3-03610	-1.11475	0.000221326	1	-1.03647	0.000282751	1	-1.36274	2.9785e-06	1	-1.56216	1.58344e-05	1	-1.6301	0.0107039	1	-1.49641	1.66483e-06	1
Cephalotus_follicularis_Cfol-v3-03612	0.619705	0.00966381	1	0.106317	0.703624	0	0.173704	0.52842	0	0.381054	0.0878072	0	0.475785	0.100562	0	0.345531	0.124142	0
Cephalotus_follicularis_Cfol-v3-03613	-0.292259	0.154259	0	-0.125592	0.518999	0	-0.278836	0.084158	0	-0.397883	0.0326496	1	-0.0206289	0.943997	0	-0.192694	0.142366	0
Cephalotus_follicularis_Cfol-v3-03614	-0.183181	0.378296	0	0.0850507	0.613628	0	0.0906088	0.518068	0	0.14756	0.372505	0	0.43012	0.215828	0	0.159083	0.293929	0
Cephalotus_follicularis_Cfol-v3-03615	-0.0258675	0.94148	0	0.0438024	0.795854	0	0.104844	0.412938	0	0.175596	0.223724	0	0.107064	0.711614	0	0.115626	0.35433	0
Cephalotus_follicularis_Cfol-v3-03616	0.317083	0.340767	0	0.225413	0.500172	0	0.411291	0.0447271	1	0.124594	0.601628	0	-0.369006	0.278786	0	0.649922	0.0175371	1
Cephalotus_follicularis_Cfol-v3-03617	0.372745	0.103911	0	0.0479474	0.792924	0	0.401548	0.00149597	1	0.404268	0.00833317	1	0.23954	0.165468	0	0.442691	0.000656296	1
Cephalotus_follicularis_Cfol-v3-03618	0.188733	0.34355	0	0.124299	0.522259	0	0.16691	0.25703	0	0.290984	0.130138	0	-0.0990802	0.703642	0	0.22305	0.133284	0
Cephalotus_follicularis_Cfol-v3-03619	0.22588	0.377204	0	0.330597	0.0727105	0	0.359919	0.00366807	1	0.712122	0.00112172	1	0.253509	0.191673	0	0.580796	0.00208498	1
Cephalotus_follicularis_Cfol-v3-03622	0.0232544	0.936682	0	0.0217664	0.906927	0	-0.202448	0.152228	0	-0.193137	0.250169	0	-0.0361343	0.866104	0	-0.0286512	0.850846	0
Cephalotus_follicularis_Cfol-v3-03623	1.32323	0.631339	0	0.114864	0.917924	0	0.280616	0.879969	0	1.33918	0.208542	0	-0.125868	0.939333	0	-0.641788	0.538008	0
Cephalotus_follicularis_Cfol-v3-03626	0.111521	0.601812	0	0.105652	0.49126	0	0.0839084	0.427719	0	0.27831	0.0404011	1	0.0968358	0.526906	0	0.164105	0.198323	0
Cephalotus_follicularis_Cfol-v3-03627	-0.0033109	0.992972	0	-0.169729	0.465533	0	-0.456737	0.00782298	1	-0.365409	0.0646769	0	0.0128406	0.962913	0	-0.23294	0.16839	0
Cephalotus_follicularis_Cfol-v3-03628	0.182395	0.362171	0	0.139876	0.335921	0	0.21729	0.1248	0	0.315184	0.00963598	1	0.319102	0.0503128	0	0.28178	0.0267792	1
Cephalotus_follicularis_Cfol-v3-03629	-0.0595851	0.926397	0	-0.583295	0.12271	0	-0.159454	0.450156	0	-0.472877	0.130684	0	-0.671664	0.0784457	0	-0.456881	0.159973	0
Cephalotus_follicularis_Cfol-v3-03630	0.928369	0.00135167	1	0.746737	0.00647282	1	1.15472	9.21433e-06	1	1.18555	3.62131e-05	1	-0.0567229	0.805217	0	1.01223	2.33736e-05	1
Cephalotus_follicularis_Cfol-v3-03631	-0.121195	0.603993	0	0.32295	0.279096	0	0.394945	0.0602356	0	0.259938	0.246003	0	0.0767323	0.829924	0	0.509472	0.00510408	1
Cephalotus_follicularis_Cfol-v3-03633	-1.26297	0.0998021	0	-2.27412	0.0107838	1	-2.69989	0.00338484	1	-3.77403	0.000578855	1	-3.72455	0.0111346	1	-3.05411	0.00158489	1
Cephalotus_follicularis_Cfol-v3-03634	-1.21756	0.110872	0	-1.84731	0.00569523	1	-1.92633	0.00179502	1	-2.04066	0.00115393	1	-1.71477	0.222559	0	-2.15451	0.00014017	1
Cephalotus_follicularis_Cfol-v3-03635	-0.153432	0.594815	0	-0.192328	0.377968	0	-0.313916	0.0813355	0	-0.458468	0.0743567	0	-0.0783181	0.759326	0	-0.316878	0.189966	0
Cephalotus_follicularis_Cfol-v3-03637	1.73662	0.291263	0	0.858191	0.629466	0	0.682692	0.428559	0	-0.00779661	0.994112	0	-0.502669	0.626935	0	0.532871	0.629872	0
Cephalotus_follicularis_Cfol-v3-03641	0.244929	0.0938755	0	0.187351	0.0830115	0	0.322874	0.00460337	1	0.294171	0.0139944	1	0.0436098	0.826148	0	0.279688	0.0162242	1
Cephalotus_follicularis_Cfol-v3-03642	0.158633	0.525646	0	0.209997	0.202137	0	0.443172	0.00126188	1	-0.0976819	0.571079	0	-0.0466608	0.936297	0	-0.024232	0.898388	0
Cephalotus_follicularis_Cfol-v3-03643	-0.0534627	0.97932	0	-1.23748	0.479552	0	2.59619	0.0196425	1	-0.900895	0.542162	0	-2.12794	0.242938	0	1.14855	0.35484	0
Cephalotus_follicularis_Cfol-v3-03644	-0.164405	0.308005	0	-0.0261863	0.833715	0	-0.00468527	0.966664	0	-0.135159	0.254074	0	-0.0207451	0.899786	0	-0.0103404	0.927881	0
Cephalotus_follicularis_Cfol-v3-03645	-1.22829	0.0985661	0	-0.115509	0.890553	0	0.630606	0.213475	0	-0.0758272	0.895743	0	-0.11927	0.898312	0	-0.194659	0.744761	0
Cephalotus_follicularis_Cfol-v3-03648	0.0477971	0.898168	0	-0.156802	0.583644	0	0.889795	0.00199229	1	-0.0499905	0.834214	0	0.15583	0.532034	0	-0.106308	0.669708	0
Cephalotus_follicularis_Cfol-v3-03651	-0.0264244	0.891319	0	0.124191	0.42929	0	0.241132	0.0626655	0	0.0450327	0.729049	0	0.277362	0.122942	0	0.046899	0.771269	0
Cephalotus_follicularis_Cfol-v3-03652	-1.26094	0.367062	0	-0.640525	0.676762	0	-0.662092	0.663761	0	-2.1655	0.124775	0	0.354765	0.890121	0	-1.67032	0.245503	0
Cephalotus_follicularis_Cfol-v3-03653	0.414696	0.390079	0	-0.537018	0.522259	0	-0.56638	0.450156	0	-0.738989	0.455673	0	-0.970185	0.407879	0	-0.503892	0.754476	0
Cephalotus_follicularis_Cfol-v3-03655	0.189195	0.631676	0	-0.0899582	0.799547	0	-0.449143	0.280399	0	-0.0851153	0.784093	0	0.201741	0.407879	0	-0.212473	0.411537	0
Cephalotus_follicularis_Cfol-v3-03657	0.474669	0.0213985	1	0.14811	0.304801	0	0.420473	0.00328415	1	0.601491	0.000330248	1	0.18217	0.310476	0	0.341648	0.01519	1
Cephalotus_follicularis_Cfol-v3-03658	-0.160907	0.422229	0	-0.276523	0.141181	0	-0.184417	0.30215	0	-0.141592	0.402051	0	-0.2029	0.407879	0	-0.414591	0.00929886	1
Cephalotus_follicularis_Cfol-v3-03659	-0.302303	0.052275	0	-0.184298	0.136691	0	0.0540425	0.631257	0	-0.233503	0.0587687	0	0.131718	0.607961	0	-0.0919366	0.361261	0
Cephalotus_follicularis_Cfol-v3-03660	-4.49563	0.108721	0	-1.36767	0.57773	0	-1.70996	0.34515	0	-1.21208	0.55303	0	-0.689428	0.723463	0	-0.174026	0.891278	0
Cephalotus_follicularis_Cfol-v3-03661	-0.336004	0.0498649	1	-0.300273	0.0585271	0	-0.415032	0.000662563	1	-0.263864	0.0456378	1	-0.257803	0.118204	0	-0.421273	0.00692439	1
Cephalotus_follicularis_Cfol-v3-03663	-0.421667	0.0411055	1	-0.218168	0.169528	0	-0.582535	0.000340172	1	-0.495197	0.00325151	1	-0.336068	0.172628	0	-0.609809	0.000117971	1
Cephalotus_follicularis_Cfol-v3-03664	0.184904	0.390079	0	0.00222475	0.990096	0	0.0663944	0.588622	0	-0.0443276	0.767476	0	-0.00718686	0.972975	0	0.0649541	0.591156	0
Cephalotus_follicularis_Cfol-v3-03665	-0.174757	0.576019	0	-0.095575	0.613719	0	-0.105452	0.42904	0	-0.195817	0.296416	0	-0.0263133	0.945695	0	-0.0279811	0.864281	0
Cephalotus_follicularis_Cfol-v3-03666	-0.0214825	0.925936	0	-0.0958816	0.451775	0	-0.0409745	0.769945	0	0.0681582	0.632805	0	-0.0221323	0.909783	0	0.0402711	0.743842	0
Cephalotus_follicularis_Cfol-v3-03667	0.300193	0.742045	0	0.70653	0.396636	0	1.3816	0.0141799	1	0.267142	0.60606	0	-0.177728	0.866754	0	0.550323	0.368135	0
Cephalotus_follicularis_Cfol-v3-03668	0.0527642	0.857942	0	-0.0915026	0.522259	0	-0.0485795	0.737115	0	-0.195684	0.315183	0	0.012755	0.957704	0	-0.0926549	0.620019	0
Cephalotus_follicularis_Cfol-v3-03670	0.429894	0.0321125	1	0.29178	0.180697	0	0.540186	0.00291732	1	0.606101	0.0138866	1	0.454165	0.190016	0	0.313099	0.105689	0
Cephalotus_follicularis_Cfol-v3-03671	0.413605	0.747329	0	0.156619	0.830156	0	1.00721	0.0425116	1	0.970428	0.0584257	0	1.11996	0.0450184	1	0.433878	0.525194	0
Cephalotus_follicularis_Cfol-v3-03672	-2.92736	0.054618	0	-2.16937	0.0138981	1	-0.242585	0.612936	0	-1.2357	0.0444023	1	-1.52888	0.0328422	1	-1.38832	0.0268355	1
Cephalotus_follicularis_Cfol-v3-03673	-0.94061	0.00898484	1	-0.636147	0.0192752	1	-1.44489	7.80778e-05	1	-0.904771	0.00217357	1	0.650134	0.051029	0	-1.14534	3.1084e-05	1
Cephalotus_follicularis_Cfol-v3-03674	-0.000517755	0.997606	0	-0.0230955	0.88625	0	-0.0301187	0.810152	0	-0.0590214	0.63961	0	-0.0752919	0.588276	0	0.0200845	0.876257	0
Cephalotus_follicularis_Cfol-v3-03675	0.125556	0.894166	0	0.333579	0.522259	0	-0.446889	0.291588	0	-0.584133	0.455673	0	0.225987	0.643138	0	-0.495409	0.296658	0
Cephalotus_follicularis_Cfol-v3-03676	0.006578	0.97028	0	-0.120674	0.493523	0	-0.0919111	0.521018	0	-0.142734	0.318107	0	0.0292203	0.86462	0	-0.312388	0.0307726	1
Cephalotus_follicularis_Cfol-v3-03677	-0.0370322	0.807841	0	-0.15057	0.30807	0	-0.261967	0.0327957	1	-0.215716	0.0441809	1	-0.402442	0.082894	0	-0.330156	0.00141444	1
Cephalotus_follicularis_Cfol-v3-03679	2.93498	0.224374	0	-0.0720198	0.976406	0	1.43362	0.248826	0	3.46167	0.054062	0	1.8688	0.491855	0	3.01921	0.054681	0
Cephalotus_follicularis_Cfol-v3-03681	2.95142	0.117246	0	-0.43359	0.703669	0	-0.00582088	0.982089	0	-0.750743	0.447132	0	0.330906	0.717712	0	-0.510702	0.277445	0
Cephalotus_follicularis_Cfol-v3-03682	0.970464	0.000145084	1	0.532554	0.0164872	1	1.37899	2.5894e-07	1	0.911327	9.40495e-05	1	0.212457	0.521104	0	1.04797	2.25032e-06	1
Cephalotus_follicularis_Cfol-v3-03683	0.593696	0.00213177	1	0.364055	0.045569	1	1.07622	2.81561e-05	1	0.712277	0.000666312	1	-0.153686	0.510809	0	0.725566	0.000308322	1
Cephalotus_follicularis_Cfol-v3-03685	0.0637097	0.841296	0	0.0110704	0.959569	0	0.772806	0.000113232	1	0.181599	0.483399	0	-0.191269	0.633821	0	0.364398	0.0973431	0
Cephalotus_follicularis_Cfol-v3-03686	-1.29615	0.102062	0	-0.57067	0.719319	0	1.9581	0.142678	0	-0.582982	0.564189	0	-0.258903	0.942931	0	1.17921	0.46428	0
Cephalotus_follicularis_Cfol-v3-03687	0.431422	0.167001	0	0.399039	0.131806	0	1.04488	9.40718e-05	1	0.69759	0.00121627	1	-0.110416	0.698743	0	0.672136	0.00249054	1
Cephalotus_follicularis_Cfol-v3-03688	0.141743	0.328323	0	0.106462	0.540362	0	0.40234	0.00299808	1	0.402802	0.0334599	1	0.380878	0.0732563	0	0.254846	0.0340243	1
Cephalotus_follicularis_Cfol-v3-03689	-1.85952	6.54887e-05	1	-1.24588	0.000567896	1	-1.73153	2.82406e-06	1	-1.55063	2.38201e-05	1	-1.57438	0.00562077	1	-1.90029	3.6646e-06	1
Cephalotus_follicularis_Cfol-v3-03690	1.00831	5.77619e-05	1	0.829198	0.000701835	1	1.42025	3.52815e-07	1	1.08784	1.76829e-05	1	0.294692	0.128567	0	0.911176	1.13123e-05	1
Cephalotus_follicularis_Cfol-v3-03691	-0.562321	0.338752	0	-0.567545	0.271779	0	-1.28184	0.00597783	1	-1.13421	0.122518	0	-1.77668	0.0938557	0	-1.65597	0.00424259	1
Cephalotus_follicularis_Cfol-v3-03694	-0.0327661	0.862475	0	-0.128681	0.32469	0	-0.228142	0.0555286	0	-0.200834	0.0995348	0	-0.248533	0.208778	0	-0.34704	0.00989591	1
Cephalotus_follicularis_Cfol-v3-03695	-0.702087	0.0037502	1	-0.692033	0.0168647	1	0.234414	0.254914	0	-0.532635	0.0282379	1	0.930761	0.0943702	0	-0.124917	0.52597	0
Cephalotus_follicularis_Cfol-v3-03698	-3.90471	0.0798405	0	-1.20447	0.298753	0	-2.08088	0.191669	0	-1.20115	0.458789	0	0.033732	0.955661	0	-0.609127	0.617628	0
Cephalotus_follicularis_Cfol-v3-03699	1.37456	0.000104128	1	0.524253	0.0943667	0	1.17302	5.30136e-05	1	0.463339	0.144362	0	-0.535337	0.359309	0	0.984481	0.00178762	1
Cephalotus_follicularis_Cfol-v3-03701	0.443096	0.166706	0	0.544325	0.00744249	1	0.36905	0.144022	0	0.859181	0.000228653	1	-0.208343	0.556577	0	0.766496	0.00150011	1
Cephalotus_follicularis_Cfol-v3-03702	0.176498	0.558986	0	0.382627	0.0905726	0	0.197128	0.203784	0	-0.0165199	0.937468	0	0.225431	0.66926	0	0.141906	0.329685	0
Cephalotus_follicularis_Cfol-v3-03703	-0.0632019	0.745387	0	0.0663046	0.642782	0	0.0852074	0.501948	0	-0.0740747	0.568145	0	0.18043	0.2857	0	0.0339192	0.824179	0
Cephalotus_follicularis_Cfol-v3-03709	-0.747426	0.214683	0	-0.509796	0.0687803	0	-0.904437	0.000518321	1	-0.887274	0.00408227	1	-0.00404575	0.989745	0	-0.658773	0.0148837	1
Cephalotus_follicularis_Cfol-v3-03710	0.0512929	0.776318	0	0.215498	0.23995	0	0.34887	0.024531	1	0.283726	0.148244	0	0.402584	0.136095	0	0.319702	0.0569395	0
Cephalotus_follicularis_Cfol-v3-03711	0.38552	0.263858	0	0.111949	0.637986	0	0.780698	0.00130829	1	0.0500406	0.874723	0	-0.750499	0.0662495	0	0.0773466	0.80198	0
Cephalotus_follicularis_Cfol-v3-03712	-0.138038	0.525646	0	-0.211417	0.123709	0	-0.100552	0.443865	0	-0.234672	0.0616699	0	-0.328659	0.0425453	1	-0.172445	0.252655	0
Cephalotus_follicularis_Cfol-v3-03713	-0.0279605	0.966718	0	-0.140859	0.528224	0	-0.435041	0.0178738	1	-0.454298	0.0383337	1	-0.252917	0.54481	0	-0.221353	0.308623	0
Cephalotus_follicularis_Cfol-v3-03714	-2.05567	0.413832	0	-0.813848	0.772723	0	-2.01488	0.292238	0	-2.08161	0.266066	0	0.014107	0.981996	0	1.00677	0.611834	0
Cephalotus_follicularis_Cfol-v3-03715	-0.862943	0.678376	0	1.22266	0.421788	0	-0.442903	0.582619	0	0.571445	0.61179	0	-1.44854	0.386916	0	-0.295891	0.80595	0
Cephalotus_follicularis_Cfol-v3-03716	-0.471191	0.179393	0	-0.649914	0.0123244	1	-0.929188	0.00016669	1	-0.653313	0.00745041	1	-0.533754	0.0650641	0	-0.691171	0.00453963	1
Cephalotus_follicularis_Cfol-v3-03718	-0.321889	0.478743	0	-0.357009	0.132156	0	-0.426233	0.0229428	1	-0.516648	0.011227	1	-0.609447	0.0642585	0	-0.45214	0.0745698	0
Cephalotus_follicularis_Cfol-v3-03719	-0.973932	0.0157911	1	-0.42664	0.139242	0	-0.493255	0.0206036	1	-0.433233	0.127733	0	-0.486105	0.207653	0	-0.388844	0.10229	0
Cephalotus_follicularis_Cfol-v3-03720	-0.522191	0.144966	0	-0.365182	0.301942	0	-1.15793	0.000201461	1	-0.539615	0.127628	0	-0.964997	0.257928	0	-0.789588	0.00290588	1
Cephalotus_follicularis_Cfol-v3-03721	0.014688	0.977279	0	-0.548555	0.0648361	0	-1.06944	0.00295532	1	-0.499813	0.0915742	0	-0.895601	0.121969	0	-0.902744	0.00100395	1
Cephalotus_follicularis_Cfol-v3-03722	-0.045682	0.835629	0	-0.0411811	0.792752	0	-0.159199	0.303002	0	-0.241487	0.0627077	0	-0.197075	0.38422	0	-0.156928	0.301116	0
Cephalotus_follicularis_Cfol-v3-03723	-0.201362	0.217272	0	-0.317081	0.129845	0	-0.630528	0.00256773	1	-0.676541	0.000589742	1	-0.68728	0.0690302	0	-0.642877	0.00163721	1
Cephalotus_follicularis_Cfol-v3-03724	0.11418	0.877023	0	0.55269	0.204823	0	0.55404	0.114568	0	0.275639	0.495687	0	-0.133153	0.810171	0	0.358503	0.293686	0
Cephalotus_follicularis_Cfol-v3-03726	-0.0204442	0.921232	0	0.100677	0.411956	0	-0.0687243	0.54239	0	0.0840059	0.381144	0	0.393875	0.0885951	0	0.010129	0.947268	0
Cephalotus_follicularis_Cfol-v3-03727	0.826861	0.000665671	1	0.605214	0.00166429	1	1.15619	4.88103e-07	1	0.808769	5.9836e-05	1	0.609263	0.0110291	1	0.932407	4.2196e-07	1
Cephalotus_follicularis_Cfol-v3-03728	-0.0486996	0.859576	0	-0.0283417	0.899694	0	-0.00182163	0.989203	0	-0.0124055	0.943104	0	0.0132732	0.974893	0	-0.0932142	0.530853	0
Cephalotus_follicularis_Cfol-v3-03729	0.0571009	0.804402	0	-0.0645715	0.680127	0	0.0680015	0.671534	0	0.0577661	0.733321	0	0.0628312	0.823261	0	0.173518	0.11611	0
Cephalotus_follicularis_Cfol-v3-03733	-1.23019	0.109749	0	-0.312732	0.522259	0	-0.617175	0.203915	0	-0.069208	0.90515	0	0.875628	0.0863732	0	-0.624918	0.249946	0
Cephalotus_follicularis_Cfol-v3-03735	0.0132855	0.952558	0	-0.0541134	0.752088	0	-0.192767	0.0585615	0	-0.0113689	0.935031	0	0.140016	0.407879	0	-0.0380557	0.74065	0
Cephalotus_follicularis_Cfol-v3-03736	1.05804	0.0380435	1	1.83221	0.00335678	1	1.76524	8.03982e-05	1	2.37017	4.58004e-06	1	1.08058	0.149173	0	1.73697	1.08682e-05	1
[truncated: 17,714 more rows]
