# Supplementary material for: Transcriptomic prey‐capture responses in convergently evolved carnivorous pitcher plants
Source: New Phytol. 2025 Dec 17;249(5):2559–73. doi: 10.1111/nph.70848 (PMC12873510; doi:10.1111/nph.70848)
Supplement: Supplementary file 4 — Table S3 GO enrichment analysis results of DEGs in each set association in the upset plot. [file NPH-249-2559-s007.xlsx]

## Sheet: Sheet1
New Phytologist Supporting Information
Article title: Transcriptomic prey-capture responses in convergently evolved carnivorous pitcher plants.
Authors: Takanori Wakatake, Kenji Fukushima
Article acceptance date: 22 November 2025

## Sheet: KEL_NEC_UPP_LWP_up
ID	Description	GeneRatio	BgRatio	pvalue	p.adjust	qvalue	geneID	Count
GO:0044391	ribosomal subunit	21/66	227/22023	4.36529e-26	1.85525e-23	1.58989e-23	Cfol_v3_00535/Cfol_v3_01115/Cfol_v3_05042/Cfol_v3_05600/Cfol_v3_07627/Cfol_v3_08371/Cfol_v3_08373/Cfol_v3_08409/Cfol_v3_09959/Cfol_v3_16237/Cfol_v3_16312/Cfol_v3_17085/Cfol_v3_17088/Cfol_v3_18718/Cfol_v3_20724/Cfol_v3_21046/Cfol_v3_22769/Cfol_v3_29561/Cfol_v3_30163/Cfol_v3_30249/Cfol_v3_30676	21
GO:0022626	cytosolic ribosome	21/66	281/22023	4.1854e-24	8.89397e-22	7.62183e-22	Cfol_v3_00535/Cfol_v3_01115/Cfol_v3_05042/Cfol_v3_05600/Cfol_v3_07627/Cfol_v3_08371/Cfol_v3_08373/Cfol_v3_08409/Cfol_v3_09959/Cfol_v3_16237/Cfol_v3_16312/Cfol_v3_17085/Cfol_v3_17088/Cfol_v3_18718/Cfol_v3_20724/Cfol_v3_21046/Cfol_v3_22769/Cfol_v3_29561/Cfol_v3_30163/Cfol_v3_30249/Cfol_v3_30676	21
GO:0003735	structural constituent of ribosome	22/66	459/22023	4.9318e-21	6.98672e-19	5.98738e-19	Cfol_v3_00535/Cfol_v3_01115/Cfol_v3_05042/Cfol_v3_05600/Cfol_v3_06339/Cfol_v3_07627/Cfol_v3_08371/Cfol_v3_08373/Cfol_v3_08409/Cfol_v3_09959/Cfol_v3_16237/Cfol_v3_16312/Cfol_v3_17085/Cfol_v3_17088/Cfol_v3_18718/Cfol_v3_20724/Cfol_v3_21046/Cfol_v3_22769/Cfol_v3_29561/Cfol_v3_30163/Cfol_v3_30249/Cfol_v3_30676	22
GO:0022627	cytosolic small ribosomal subunit	11/66	84/22023	1.1423e-15	1.2137e-13	1.0401e-13	Cfol_v3_01115/Cfol_v3_08371/Cfol_v3_08373/Cfol_v3_17085/Cfol_v3_17088/Cfol_v3_18718/Cfol_v3_20724/Cfol_v3_21046/Cfol_v3_29561/Cfol_v3_30163/Cfol_v3_30676	11
GO:0015935	small ribosomal subunit	11/66	106/22023	1.62537e-14	1.38156e-12	1.18395e-12	Cfol_v3_01115/Cfol_v3_08371/Cfol_v3_08373/Cfol_v3_17085/Cfol_v3_17088/Cfol_v3_18718/Cfol_v3_20724/Cfol_v3_21046/Cfol_v3_29561/Cfol_v3_30163/Cfol_v3_30676	11
GO:0022625	cytosolic large ribosomal subunit	10/66	91/22023	1.52268e-13	1.07856e-11	9.24292e-12	Cfol_v3_00535/Cfol_v3_05042/Cfol_v3_05600/Cfol_v3_07627/Cfol_v3_08409/Cfol_v3_09959/Cfol_v3_16237/Cfol_v3_16312/Cfol_v3_22769/Cfol_v3_30249	10
GO:0015934	large ribosomal subunit	10/66	123/22023	3.29993e-12	2.00353e-10	1.71696e-10	Cfol_v3_00535/Cfol_v3_05042/Cfol_v3_05600/Cfol_v3_07627/Cfol_v3_08409/Cfol_v3_09959/Cfol_v3_16237/Cfol_v3_16312/Cfol_v3_22769/Cfol_v3_30249	10
GO:0019843	rRNA binding	4/66	104/22023	0.000270094	0.0143487	0.0122964	Cfol_v3_17085/Cfol_v3_17088/Cfol_v3_27038/Cfol_v3_30249	4

## Sheet: NEC_LWP_up
ID	Description	GeneRatio	BgRatio	pvalue	p.adjust	qvalue	geneID	Count
GO:0022626	cytosolic ribosome	40/84	281/22023	9.1355e-54	2.46373e-51	2.30636e-51	Cfol_v3_00348/Cfol_v3_00512/Cfol_v3_01183/Cfol_v3_03239/Cfol_v3_03537/Cfol_v3_04093/Cfol_v3_05700/Cfol_v3_05704/Cfol_v3_07327/Cfol_v3_07649/Cfol_v3_07687/Cfol_v3_08000/Cfol_v3_08200/Cfol_v3_08631/Cfol_v3_10464/Cfol_v3_11266/Cfol_v3_11450/Cfol_v3_13841/Cfol_v3_13986/Cfol_v3_14188/Cfol_v3_14261/Cfol_v3_14373/Cfol_v3_14696/Cfol_v3_14918/Cfol_v3_15850/Cfol_v3_19545/Cfol_v3_19599/Cfol_v3_20528/Cfol_v3…	40
GO:0044391	ribosomal subunit	38/84	227/22023	9.56789e-54	2.46373e-51	2.30636e-51	Cfol_v3_00348/Cfol_v3_01183/Cfol_v3_03239/Cfol_v3_03537/Cfol_v3_04093/Cfol_v3_05700/Cfol_v3_05704/Cfol_v3_07327/Cfol_v3_07649/Cfol_v3_07687/Cfol_v3_08000/Cfol_v3_08200/Cfol_v3_08631/Cfol_v3_10464/Cfol_v3_11266/Cfol_v3_11450/Cfol_v3_13841/Cfol_v3_13986/Cfol_v3_14188/Cfol_v3_14261/Cfol_v3_14373/Cfol_v3_14918/Cfol_v3_15850/Cfol_v3_19545/Cfol_v3_19599/Cfol_v3_20528/Cfol_v3_21570/Cfol_v3_22111/Cfol_v3…	38
GO:0003735	structural constituent of ribosome	36/84	459/22023	2.20699e-38	3.78867e-36	3.54667e-36	Cfol_v3_00348/Cfol_v3_00512/Cfol_v3_01183/Cfol_v3_03239/Cfol_v3_03537/Cfol_v3_04093/Cfol_v3_05700/Cfol_v3_05704/Cfol_v3_07649/Cfol_v3_07687/Cfol_v3_08000/Cfol_v3_08200/Cfol_v3_08631/Cfol_v3_10464/Cfol_v3_11266/Cfol_v3_11450/Cfol_v3_13986/Cfol_v3_14188/Cfol_v3_14261/Cfol_v3_14373/Cfol_v3_14696/Cfol_v3_15850/Cfol_v3_19545/Cfol_v3_20528/Cfol_v3_21570/Cfol_v3_22111/Cfol_v3_23040/Cfol_v3_23430/Cfol_v3…	36
GO:0022625	cytosolic large ribosomal subunit	23/84	91/22023	1.51028e-36	1.94448e-34	1.82028e-34	Cfol_v3_00348/Cfol_v3_03537/Cfol_v3_05704/Cfol_v3_07327/Cfol_v3_07649/Cfol_v3_07687/Cfol_v3_08000/Cfol_v3_08200/Cfol_v3_08631/Cfol_v3_10464/Cfol_v3_11266/Cfol_v3_14188/Cfol_v3_14261/Cfol_v3_14373/Cfol_v3_14918/Cfol_v3_20528/Cfol_v3_21570/Cfol_v3_23040/Cfol_v3_23430/Cfol_v3_24135/Cfol_v3_25059/Cfol_v3_26918/Cfol_v3_35423	23
GO:0015934	large ribosomal subunit	23/84	123/22023	3.31039e-33	3.4097e-31	3.19191e-31	Cfol_v3_00348/Cfol_v3_03537/Cfol_v3_05704/Cfol_v3_07327/Cfol_v3_07649/Cfol_v3_07687/Cfol_v3_08000/Cfol_v3_08200/Cfol_v3_08631/Cfol_v3_10464/Cfol_v3_11266/Cfol_v3_14188/Cfol_v3_14261/Cfol_v3_14373/Cfol_v3_14918/Cfol_v3_20528/Cfol_v3_21570/Cfol_v3_23040/Cfol_v3_23430/Cfol_v3_24135/Cfol_v3_25059/Cfol_v3_26918/Cfol_v3_35423	23
GO:0022627	cytosolic small ribosomal subunit	15/84	84/22023	1.69151e-21	1.45188e-19	1.35915e-19	Cfol_v3_01183/Cfol_v3_03239/Cfol_v3_04093/Cfol_v3_05700/Cfol_v3_11450/Cfol_v3_13841/Cfol_v3_13986/Cfol_v3_15850/Cfol_v3_19545/Cfol_v3_19599/Cfol_v3_22111/Cfol_v3_25727/Cfol_v3_27810/Cfol_v3_29154/Cfol_v3_29562	15
GO:0015935	small ribosomal subunit	15/84	106/22023	6.93934e-20	5.10537e-18	4.77928e-18	Cfol_v3_01183/Cfol_v3_03239/Cfol_v3_04093/Cfol_v3_05700/Cfol_v3_11450/Cfol_v3_13841/Cfol_v3_13986/Cfol_v3_15850/Cfol_v3_19545/Cfol_v3_19599/Cfol_v3_22111/Cfol_v3_25727/Cfol_v3_27810/Cfol_v3_29154/Cfol_v3_29562	15
GO:0019843	rRNA binding	5/84	104/22023	4.89479e-05	0.00315102	0.00294975	Cfol_v3_01183/Cfol_v3_04093/Cfol_v3_08000/Cfol_v3_08200/Cfol_v3_08631	5
GO:0070925	organelle assembly	3/84	47/22023	0.000768948	0.0331824	0.031063	Cfol_v3_01183/Cfol_v3_03239/Cfol_v3_12378	3
GO:0042254	ribosome biogenesis	5/84	195/22023	0.000906173	0.0358984	0.0336054	Cfol_v3_00512/Cfol_v3_01183/Cfol_v3_03239/Cfol_v3_10765/Cfol_v3_25059	5

## Sheet: KEL_up
ID	Description	GeneRatio	BgRatio	pvalue	p.adjust	qvalue	geneID	Count
GO:0006949	syncytium formation	4/54	13/22023	2.27016e-08	1.44382e-05	1.05383e-05	Cfol_v3_06020/Cfol_v3_12948/Cfol_v3_13651/Cfol_v3_20057	4
GO:0006972	hyperosmotic response	5/54	72/22023	9.05538e-07	0.000287961	0.00021018	Cfol_v3_03819/Cfol_v3_08008/Cfol_v3_10643/Cfol_v3_12828/Cfol_v3_13258	5
GO:0042538	hyperosmotic salinity response	4/54	61/22023	1.5186e-05	0.00285742	0.00208561	Cfol_v3_03819/Cfol_v3_10643/Cfol_v3_12828/Cfol_v3_13258	4
GO:0071555	cell wall organization	7/54	338/22023	1.79712e-05	0.00285742	0.00208561	Cfol_v3_06020/Cfol_v3_10643/Cfol_v3_11361/Cfol_v3_12948/Cfol_v3_13651/Cfol_v3_20057/Cfol_v3_27785	7
GO:0045229	external encapsulating structure organization	7/54	377/22023	3.6109e-05	0.00459307	0.00335244	Cfol_v3_06020/Cfol_v3_10643/Cfol_v3_11361/Cfol_v3_12948/Cfol_v3_13651/Cfol_v3_20057/Cfol_v3_27785	7
GO:0009664	plant-type cell wall organization	4/54	85/22023	5.64121e-05	0.00585527	0.00427371	Cfol_v3_06020/Cfol_v3_12948/Cfol_v3_13651/Cfol_v3_20057	4
GO:0009505	plant-type cell wall	6/54	282/22023	6.44448e-05	0.00585527	0.00427371	Cfol_v3_03819/Cfol_v3_06020/Cfol_v3_13651/Cfol_v3_20057/Cfol_v3_20894/Cfol_v3_29749	6
GO:0010114	response to red light	4/54	93/22023	8.01753e-05	0.00637393	0.00465228	Cfol_v3_06020/Cfol_v3_11361/Cfol_v3_12948/Cfol_v3_13651	4
GO:0071554	cell wall organization or biogenesis	7/54	488/22023	0.000180841	0.0127794	0.00932759	Cfol_v3_06020/Cfol_v3_10643/Cfol_v3_11361/Cfol_v3_12948/Cfol_v3_13651/Cfol_v3_20057/Cfol_v3_27785	7
GO:0010817	regulation of hormone levels	5/54	235/22023	0.000273851	0.0156552	0.0114266	Cfol_v3_03819/Cfol_v3_10643/Cfol_v3_11361/Cfol_v3_19355/Cfol_v3_34300	5
GO:0042445	hormone metabolic process	4/54	132/22023	0.000309173	0.0156552	0.0114266	Cfol_v3_10643/Cfol_v3_11361/Cfol_v3_19355/Cfol_v3_34300	4
GO:0042545	cell wall modification	5/54	278/22023	0.000589905	0.0264893	0.0193343	Cfol_v3_06020/Cfol_v3_10643/Cfol_v3_11361/Cfol_v3_13651/Cfol_v3_27785	5
GO:0071669	plant-type cell wall organization or biogenesis	4/54	159/22023	0.000624746	0.0264893	0.0193343	Cfol_v3_06020/Cfol_v3_12948/Cfol_v3_13651/Cfol_v3_20057	4
GO:0042446	hormone biosynthetic process	3/54	83/22023	0.0011146	0.0378011	0.0275906	Cfol_v3_11361/Cfol_v3_19355/Cfol_v3_34300	3
GO:0009639	response to red or far red light	4/54	188/22023	0.00116566	0.0378011	0.0275906	Cfol_v3_06020/Cfol_v3_11361/Cfol_v3_12948/Cfol_v3_13651	4
GO:2000241	regulation of reproductive process	4/54	189/22023	0.00118871	0.0378011	0.0275906	Cfol_v3_02211/Cfol_v3_03819/Cfol_v3_22383/Cfol_v3_28805	4
GO:0008509	anion transmembrane transporter activity	4/54	199/22023	0.00143717	0.0415474	0.0303251	Cfol_v3_03819/Cfol_v3_07228/Cfol_v3_08008/Cfol_v3_36021	4

## Sheet: KEL_NEC_LWP_up
ID	Description	GeneRatio	BgRatio	pvalue	p.adjust	qvalue	geneID	Count
GO:0022626	cytosolic ribosome	4/19	281/22023	8.64564e-05	0.0127392	0.00773793	Cfol_v3_09215/Cfol_v3_10885/Cfol_v3_25646/Cfol_v3_28972	4
GO:0042254	ribosome biogenesis	3/19	195/22023	0.000596618	0.023601	0.0143355	Cfol_v3_10885/Cfol_v3_12330/Cfol_v3_28972	3
GO:0022613	ribonucleoprotein complex biogenesis	3/19	225/22023	0.000903518	0.023601	0.0143355	Cfol_v3_10885/Cfol_v3_12330/Cfol_v3_28972	3
GO:0044391	ribosomal subunit	3/19	227/22023	0.000926926	0.023601	0.0143355	Cfol_v3_09215/Cfol_v3_25646/Cfol_v3_28972	3

## Sheet: UPP_up
ID	Description	GeneRatio	BgRatio	pvalue	p.adjust	qvalue	geneID	Count
GO:0009699	phenylpropanoid biosynthetic process	5/61	91/22023	5.3429e-06	0.00121078	0.000958914	Cfol_v3_01675/Cfol_v3_06177/Cfol_v3_06655/Cfol_v3_06715/Cfol_v3_11374	5
GO:0009072	aromatic amino acid family metabolic process	5/61	98/22023	7.6875e-06	0.00121078	0.000958914	Cfol_v3_06177/Cfol_v3_11374/Cfol_v3_13009/Cfol_v3_13481/Cfol_v3_32619	5
GO:1902221	erythrose 4-phosphate/phosphoenolpyruvate family amino acid metabolic process	3/61	22/22023	2.99903e-05	0.0022063	0.00174735	Cfol_v3_06177/Cfol_v3_11374/Cfol_v3_32619	3
GO:0006558	L-phenylalanine metabolic process	3/61	22/22023	2.99903e-05	0.0022063	0.00174735	Cfol_v3_06177/Cfol_v3_11374/Cfol_v3_32619	3
GO:0009698	phenylpropanoid metabolic process	5/61	134/22023	3.50207e-05	0.0022063	0.00174735	Cfol_v3_01675/Cfol_v3_06177/Cfol_v3_06655/Cfol_v3_06715/Cfol_v3_11374	5
GO:0009808	lignin metabolic process	4/61	78/22023	6.51808e-05	0.00342199	0.00271015	Cfol_v3_01675/Cfol_v3_06177/Cfol_v3_06655/Cfol_v3_11374	4
GO:0044550	secondary metabolite biosynthetic process	5/61	172/22023	0.000114514	0.00471176	0.00373162	Cfol_v3_01675/Cfol_v3_06177/Cfol_v3_06655/Cfol_v3_06715/Cfol_v3_11374	5
GO:1901605	alpha-amino acid metabolic process	7/61	402/22023	0.000119664	0.00471176	0.00373162	Cfol_v3_01675/Cfol_v3_05814/Cfol_v3_06177/Cfol_v3_11374/Cfol_v3_13009/Cfol_v3_26489/Cfol_v3_32619	7
GO:0008483	transaminase activity	5/61	206/22023	0.000265219	0.00835438	0.00661651	Cfol_v3_07305/Cfol_v3_15071/Cfol_v3_21120/Cfol_v3_26489/Cfol_v3_32619	5
GO:0016769	transferase activity, transferring nitrogenous groups	5/61	206/22023	0.000265219	0.00835438	0.00661651	Cfol_v3_07305/Cfol_v3_15071/Cfol_v3_21120/Cfol_v3_26489/Cfol_v3_32619	5
GO:0016298	lipase activity	4/61	134/22023	0.000522764	0.0121207	0.00959939	Cfol_v3_04836/Cfol_v3_13009/Cfol_v3_16099/Cfol_v3_16392	4
GO:0030170	pyridoxal phosphate binding	5/61	244/22023	0.00057508	0.0121207	0.00959939	Cfol_v3_07305/Cfol_v3_15071/Cfol_v3_21120/Cfol_v3_26489/Cfol_v3_32619	5
GO:0019748	secondary metabolic process	5/61	267/22023	0.000862647	0.0169834	0.0134505	Cfol_v3_01675/Cfol_v3_06177/Cfol_v3_06655/Cfol_v3_06715/Cfol_v3_11374	5
GO:0004620	phospholipase activity	3/61	78/22023	0.00132689	0.024085	0.0190749	Cfol_v3_04836/Cfol_v3_13009/Cfol_v3_16099	3
GO:0010224	response to UV-B	3/61	80/22023	0.00142739	0.024085	0.0190749	Cfol_v3_06177/Cfol_v3_06715/Cfol_v3_11374	3
GO:0008652	cellular amino acid biosynthetic process	5/61	301/22023	0.00146849	0.024085	0.0190749	Cfol_v3_01675/Cfol_v3_05814/Cfol_v3_13481/Cfol_v3_26489/Cfol_v3_32619	5
GO:0005667	transcription regulator complex	4/61	182/22023	0.00163123	0.024085	0.0190749	Cfol_v3_07305/Cfol_v3_13009/Cfol_v3_15071/Cfol_v3_21120	4
GO:0009411	response to UV	3/61	114/22023	0.00390845	0.0434362	0.0344006	Cfol_v3_06177/Cfol_v3_06715/Cfol_v3_11374	3
GO:0016602	CCAAT-binding factor complex	3/61	118/22023	0.0043046	0.0451983	0.0357961	Cfol_v3_07305/Cfol_v3_15071/Cfol_v3_21120	3

## Sheet: LID_KEL_NEC_UPP_LWP_up
ID	Description	GeneRatio	BgRatio	pvalue	p.adjust	qvalue	geneID	Count
GO:0022626	cytosolic ribosome	8/67	281/22023	2.16163e-06	0.000923017	0.000796391	Cfol_v3_04573/Cfol_v3_08145/Cfol_v3_12397/Cfol_v3_16739/Cfol_v3_17386/Cfol_v3_20098/Cfol_v3_24351/Cfol_v3_33947	8
GO:0080043	quercetin 3-O-glucosyltransferase activity	4/67	44/22023	9.68957e-06	0.00206872	0.00178492	Cfol_v3_31797/Cfol_v3_32505/Cfol_v3_33857/Cfol_v3_35169	4
GO:0035251	UDP-glucosyltransferase activity	6/67	179/22023	1.75403e-05	0.00249656	0.00215407	Cfol_v3_12175/Cfol_v3_16218/Cfol_v3_31797/Cfol_v3_32505/Cfol_v3_33857/Cfol_v3_35169	6
GO:0046527	glucosyltransferase activity	6/67	193/22023	2.68245e-05	0.00286351	0.00247068	Cfol_v3_12175/Cfol_v3_16218/Cfol_v3_31797/Cfol_v3_32505/Cfol_v3_33857/Cfol_v3_35169	6
GO:0047893	flavonol 3-O-glucosyltransferase activity	3/67	33/22023	0.000137547	0.0107957	0.00931471	Cfol_v3_32505/Cfol_v3_33857/Cfol_v3_35169	3
GO:0080044	quercetin 7-O-glucosyltransferase activity	3/67	37/22023	0.000194186	0.0107957	0.00931471	Cfol_v3_32505/Cfol_v3_33857/Cfol_v3_35169	3
GO:0008194	UDP-glycosyltransferase activity	6/67	278/22023	0.000200653	0.0107957	0.00931471	Cfol_v3_12175/Cfol_v3_16218/Cfol_v3_31797/Cfol_v3_32505/Cfol_v3_33857/Cfol_v3_35169	6
GO:0009636	response to toxic substance	4/67	95/22023	0.000202262	0.0107957	0.00931471	Cfol_v3_08973/Cfol_v3_31797/Cfol_v3_32262/Cfol_v3_33857	4
GO:0050832	defense response to fungus	5/67	217/22023	0.000521488	0.0222675	0.0192127	Cfol_v3_03736/Cfol_v3_12397/Cfol_v3_12431/Cfol_v3_32132/Cfol_v3_33947	5
GO:0009873	ethylene-activated signaling pathway	4/67	125/22023	0.000575076	0.0223234	0.0192609	Cfol_v3_03736/Cfol_v3_04982/Cfol_v3_15578/Cfol_v3_32132	4
GO:0071369	cellular response to ethylene stimulus	4/67	149/22023	0.00110805	0.0363951	0.0314022	Cfol_v3_03736/Cfol_v3_04982/Cfol_v3_15578/Cfol_v3_32132	4

## Sheet: NEC_UPP_LWP_up
ID	Description	GeneRatio	BgRatio	pvalue	p.adjust	qvalue	geneID	Count
GO:0016829	lyase activity	10/88	453/22023	1.32359e-05	0.00737241	0.00636718	Cfol_v3_11794/Cfol_v3_12601/Cfol_v3_17128/Cfol_v3_18848/Cfol_v3_20296/Cfol_v3_24846/Cfol_v3_25664/Cfol_v3_26324/Cfol_v3_28153/Cfol_v3_29291	10
GO:0035251	UDP-glucosyltransferase activity	6/88	179/22023	8.27398e-05	0.023043	0.0199011	Cfol_v3_07073/Cfol_v3_09528/Cfol_v3_12599/Cfol_v3_13418/Cfol_v3_14721/Cfol_v3_35747	6
GO:0046527	glucosyltransferase activity	6/88	193/22023	0.000125113	0.0232294	0.020062	Cfol_v3_07073/Cfol_v3_09528/Cfol_v3_12599/Cfol_v3_13418/Cfol_v3_14721/Cfol_v3_35747	6
GO:0005740	mitochondrial envelope	7/88	307/22023	0.000231104	0.0321813	0.0277933	Cfol_v3_09745/Cfol_v3_10553/Cfol_v3_13448/Cfol_v3_24846/Cfol_v3_29192/Cfol_v3_29980/Cfol_v3_36194	7
GO:0010286	heat acclimation	3/88	34/22023	0.000337273	0.0375722	0.0324492	Cfol_v3_14069/Cfol_v3_19783/Cfol_v3_32403	3
GO:0009414	response to water deprivation	7/88	337/22023	0.000405644	0.0376573	0.0325227	Cfol_v3_03595/Cfol_v3_11573/Cfol_v3_13422/Cfol_v3_14069/Cfol_v3_19783/Cfol_v3_20871/Cfol_v3_31201	7
GO:0009415	response to water	7/88	352/22023	0.000525801	0.0418388	0.036134	Cfol_v3_03595/Cfol_v3_11573/Cfol_v3_13422/Cfol_v3_14069/Cfol_v3_19783/Cfol_v3_20871/Cfol_v3_31201	7
GO:0080043	quercetin 3-O-glucosyltransferase activity	3/88	44/22023	0.000725252	0.0467887	0.040409	Cfol_v3_07073/Cfol_v3_09528/Cfol_v3_13418	3
GO:0008194	UDP-glycosyltransferase activity	6/88	278/22023	0.000874143	0.0467887	0.040409	Cfol_v3_07073/Cfol_v3_09528/Cfol_v3_12599/Cfol_v3_13418/Cfol_v3_14721/Cfol_v3_35747	6
GO:0031966	mitochondrial membrane	6/88	281/22023	0.000924014	0.0467887	0.040409	Cfol_v3_09745/Cfol_v3_10553/Cfol_v3_13448/Cfol_v3_29192/Cfol_v3_29980/Cfol_v3_36194	6
GO:1901605	alpha-amino acid metabolic process	7/88	402/22023	0.00114373	0.0490043	0.0423225	Cfol_v3_11794/Cfol_v3_12601/Cfol_v3_18848/Cfol_v3_20296/Cfol_v3_21685/Cfol_v3_28153/Cfol_v3_29291	7

## Sheet: LID_NEC_UPP_LWP_up
ID	Description	GeneRatio	BgRatio	pvalue	p.adjust	qvalue	geneID	Count
GO:0009809	lignin biosynthetic process	3/11	47/22023	1.48516e-06	0.000184159	9.53627e-05	Cfol_v3_01016/Cfol_v3_14762/Cfol_v3_14763	3
GO:0019748	secondary metabolic process	4/11	267/22023	6.51947e-06	0.000285582	0.000147882	Cfol_v3_01016/Cfol_v3_14762/Cfol_v3_14763/Cfol_v3_28402	4
GO:0009808	lignin metabolic process	3/11	78/22023	6.90924e-06	0.000285582	0.000147882	Cfol_v3_01016/Cfol_v3_14762/Cfol_v3_14763	3
GO:0009699	phenylpropanoid biosynthetic process	3/11	91/22023	1.09942e-05	0.000340821	0.000176486	Cfol_v3_01016/Cfol_v3_14762/Cfol_v3_14763	3
GO:0009698	phenylpropanoid metabolic process	3/11	134/22023	3.50689e-05	0.000724756	0.000375298	Cfol_v3_01016/Cfol_v3_14762/Cfol_v3_14763	3
GO:0044550	secondary metabolite biosynthetic process	3/11	172/22023	7.37658e-05	0.000914696	0.000473654	Cfol_v3_01016/Cfol_v3_14762/Cfol_v3_14763	3
GO:0048046	apoplast	3/11	468/22023	0.00138548	0.0132153	0.00684326	Cfol_v3_14762/Cfol_v3_14763/Cfol_v3_28402	3

## Sheet: UPP_LWP_up
ID	Description	GeneRatio	BgRatio	pvalue	p.adjust	qvalue	geneID	Count
GO:0003729	mRNA binding	3/26	57/22023	4.09692e-05	0.0125775	0.0086251	Cfol_v3_12539/Cfol_v3_16404/Cfol_v3_32247	3

[truncated: 19 more sheets: LWP_up, PET_up, KEL_UPP_LWP_up, NEC_UPP_up, PET_NEC_down, PET_UPP_LWP_down, LID_KEL_NEC_UPP_LWP_down, LWP_down, NEC_down, NEC_UPP_LWP_down, NEC_UPP_down, KEL_NEC_UPP_LWP_down, KEL_NEC_UPP_down, LID_KEL_NEC_UPP_down, PET_KEL_NEC_UPP_LWP_down, PET_NEC_UPP_LWP_down, KEL_down, UPP_LWP_down, PET_down]
