# Supplementary material for: Transcriptomic prey‐capture responses in convergently evolved carnivorous pitcher plants
Source: New Phytol. 2025 Dec 17;249(5):2559–73. doi: 10.1111/nph.70848 (PMC12873510; doi:10.1111/nph.70848)
Supplement: Supplementary file 5 — Table S4 Results of differential gene expression analysis across pitcher tissues in Nepenthes gracilis. [file NPH-249-2559-s004.xlsx]

## Sheet: Sheet1
New Phytologist Supporting Information
Article title: Transcriptomic prey-capture responses in convergently evolved carnivorous pitcher plants.
Authors: Takanori Wakatake, Kenji Fukushima
Article acceptance date: 22 November 2025

## Sheet: Table_S4
gene_id	m.value_DGZ	q.value_DGZ	estimatedDEG_DGZ	m.value_FLP	q.value_FLP	estimatedDEG_FLP	m.value_LID	q.value_LID	estimatedDEG_LID	m.value_PRS	q.value_PRS	estimatedDEG_PRS	m.value_TDR	q.value_TDR	estimatedDEG_TDR	m.value_WXZ	q.value_WXZ	estimatedDEG_WXZ
Nepenthes_gracilis_Nepgr000001	0.686686	0.0477274	1	-0.00576453	0.998039	0	-0.0280673	1	0	0.038821	1	0	0.542281	0.094086	0	0.0319672	1	0
Nepenthes_gracilis_Nepgr000002	-0.505918	0.095904	0	0.574593	0.908609	0	0.3815	0.950207	0	-0.197243	1	0	0.269019	0.69906	0	-0.452974	1	0
Nepenthes_gracilis_Nepgr000003	-0.443288	0.213709	0	0.752373	0.908609	0	0.45008	0.950207	0	-0.232607	1	0	0.419782	0.529522	0	-0.677101	1	0
Nepenthes_gracilis_Nepgr000004	-0.434207	0.236175	0	0.66021	0.908609	0	-0.229879	0.971651	0	-0.307225	1	0	0.0706253	0.900969	0	-0.632962	1	0
Nepenthes_gracilis_Nepgr000005	0.319723	0.274738	0	0.152799	0.908609	0	0.106279	0.972845	0	0.185729	1	0	0.125343	0.686608	0	0.0737154	1	0
Nepenthes_gracilis_Nepgr000006	0.613694	0.733368	0	-0.965928	0.924071	0	-0.44407	0.993136	0	0.226016	1	0	0.55525	0.864155	0	-0.970655	1	0
Nepenthes_gracilis_Nepgr000007	0.190628	0.89164	0	0.52891	0.908609	0	1.57897	0.950207	0	0.396445	1	0	0.396685	0.712354	0	0.15052	1	0
Nepenthes_gracilis_Nepgr000008	0.0195957	0.999578	0	1.02708	0.908609	0	0.831029	0.950207	0	0.601983	1	0	0.285386	0.820362	0	0.140835	1	0
Nepenthes_gracilis_Nepgr000009	0.360213	0.255627	0	0.0899262	0.951895	0	0.0887725	0.994275	0	-0.525644	1	0	0.372274	0.434669	0	-0.206793	1	0
Nepenthes_gracilis_Nepgr000010	0.080198	0.811772	0	-0.145332	0.911327	0	-0.312032	0.950207	0	0.25967	1	0	-0.485205	0.344029	0	0.0803756	1	0
Nepenthes_gracilis_Nepgr000011	0.089053	0.846851	0	-0.353303	0.908609	0	0.186992	0.976406	0	0.0294482	1	0	-0.0523148	0.940187	0	0.35724	1	0
Nepenthes_gracilis_Nepgr000012	0.521849	0.126049	0	-0.0117564	0.998039	0	0.0354803	0.999401	0	-0.207662	1	0	0.241704	0.45178	0	-0.15432	1	0
Nepenthes_gracilis_Nepgr000013	0.13614	0.596413	0	0.15196	0.908609	0	-0.0219288	1	0	-0.208446	1	0	0.141213	0.693716	0	-0.0780554	1	0
Nepenthes_gracilis_Nepgr000014	0.187846	0.51943	0	-0.0106159	0.998039	0	0.215873	0.950207	0	-0.0948747	1	0	0.0866279	0.797772	0	-0.0402896	1	0
Nepenthes_gracilis_Nepgr000015	NA	NA	NA	NA	NA	NA	-25.2484	0.950207	0	-25.8163	1	0	NA	NA	NA	NA	NA	NA
Nepenthes_gracilis_Nepgr000016	0.320389	0.414389	0	0.147404	0.940363	0	0.524863	0.950207	0	0.318629	1	0	0.0915761	0.842605	0	0.254065	1	0
Nepenthes_gracilis_Nepgr000017	0.0906249	0.901314	0	0.335373	0.95747	0	0.916553	0.950207	0	1.07664	1	0	2.12424	0.126197	0	0.205284	1	0
Nepenthes_gracilis_Nepgr000018	-0.290004	0.382026	0	0.181896	0.920185	0	-0.716841	0.950207	0	-0.266565	1	0	0.291047	0.601636	0	-0.097512	1	0
Nepenthes_gracilis_Nepgr000019	0.091144	0.76561	0	-0.0407664	0.972543	0	-0.10197	0.985229	0	0.0402741	1	0	0.0191984	0.963419	0	-0.199673	1	0
Nepenthes_gracilis_Nepgr000020	0.074367	0.789014	0	-0.276044	0.908609	0	0.0564768	0.998368	0	0.0527161	1	0	-0.0778967	0.848961	0	-0.0611908	1	0
Nepenthes_gracilis_Nepgr000021	0.65882	0.156855	0	-0.41653	0.908609	0	0.410635	0.950207	0	0.1422	1	0	0.382913	0.519706	0	0.0620172	1	0
Nepenthes_gracilis_Nepgr000022	0.118573	0.62611	0	-0.125398	0.908609	0	-0.0356799	0.998368	0	-0.0124242	1	0	0.108968	0.711757	0	-0.0129309	1	0
Nepenthes_gracilis_Nepgr000023	-0.831704	0.0948672	0	0.80086	0.908609	0	0.181275	0.989318	0	0.151075	1	0	-0.0606823	0.977066	0	-0.062453	1	0
Nepenthes_gracilis_Nepgr000024	-0.563283	0.239734	0	-0.161286	0.960508	0	-1.73471	0.950207	0	-0.672795	1	0	-0.351591	0.685856	0	-0.493013	1	0
Nepenthes_gracilis_Nepgr000025	0.45547	0.0975299	0	0.0173328	0.99505	0	-0.334074	0.950207	0	-0.245087	1	0	0.0999324	0.844085	0	0.0402788	1	0
Nepenthes_gracilis_Nepgr000026	-0.0172823	0.98179	0	-0.219432	0.908609	0	-0.136712	0.985419	0	-0.00936733	1	0	0.668009	0.498695	0	0.310548	1	0
Nepenthes_gracilis_Nepgr000027	-0.812378	0.2643	0	0.0713966	0.986376	0	-0.294738	0.969038	0	-0.797832	1	0	0.213237	0.864207	0	-0.126442	1	0
Nepenthes_gracilis_Nepgr000028	-0.0245763	0.962956	0	-0.238359	0.908609	0	0.645589	0.950207	0	-0.275667	1	0	0.189545	0.844667	0	-0.264134	1	0
Nepenthes_gracilis_Nepgr000030	1.02911	0.0728666	0	0.165525	0.953554	0	0.0388476	1	0	0.157296	1	0	0.696602	0.269603	0	0.241532	1	0
Nepenthes_gracilis_Nepgr000031	1.73174	0.0331609	1	0.372425	0.908609	0	-0.376991	0.983395	0	0.0890502	1	0	0.70714	0.514332	0	0.9949	1	0
Nepenthes_gracilis_Nepgr000032	0.656843	0.115052	0	0.114145	0.939406	0	0.0260247	1	0	-0.102143	1	0	0.291313	0.423393	0	0.0527975	1	0
Nepenthes_gracilis_Nepgr000033	0.330678	0.280559	0	0.0498194	0.963387	0	-0.029694	1	0	0.0320552	1	0	0.180747	0.613042	0	0.0479303	1	0
Nepenthes_gracilis_Nepgr000034	7.71909e-05	0.998964	0	0.122349	0.96283	0	-0.285589	0.962212	0	0.167042	1	0	0.114792	0.899813	0	-0.0972065	1	0
Nepenthes_gracilis_Nepgr000035	NA	NA	NA	NA	NA	NA	-1.8744	0.950207	0	-0.149401	1	0	-17.9099	0.611828	0	NA	NA	NA
Nepenthes_gracilis_Nepgr000036	1.37661	0.0468033	1	0.172561	0.911327	0	0.262623	0.982364	0	0.701359	1	0	1.18483	0.181326	0	0.23996	1	0
Nepenthes_gracilis_Nepgr000037	0.0954326	0.771584	0	0.0614652	0.96283	0	-0.283122	0.950207	0	-0.126879	1	0	-0.0785144	0.876704	0	-0.0817617	1	0
Nepenthes_gracilis_Nepgr000038	1.05225	0.596556	0	26.7677	0.908609	0	1.78307	0.950207	0	-0.351546	1	0	-0.669582	0.830406	0	1.91302	1	0
Nepenthes_gracilis_Nepgr000039	0.517972	0.261735	0	-0.249193	0.9254	0	0.00742694	1	0	0.583051	1	0	0.638886	0.392313	0	0.662945	1	0
Nepenthes_gracilis_Nepgr000040	NA	NA	NA	-20.9371	0.908609	0	-26.3389	0.950207	0	22.4797	1	0	0.199855	0.985039	0	22.3923	1	0
Nepenthes_gracilis_Nepgr000041	-0.399935	0.449598	0	0.0985808	0.957504	0	0.208916	0.972054	0	0.425736	1	0	-0.00712923	0.991604	0	0.262649	1	0
Nepenthes_gracilis_Nepgr000043	0.231589	0.396576	0	-0.258778	0.908609	0	0.0628367	0.991382	0	0.11499	1	0	0.0648489	0.87021	0	0.0738417	1	0
Nepenthes_gracilis_Nepgr000044	0.249777	0.400205	0	0.0343373	0.983961	0	-0.323489	0.950207	0	0.0491847	1	0	-0.0650597	0.870511	0	0.00749288	1	0
Nepenthes_gracilis_Nepgr000045	0.574216	0.543395	0	-0.0607005	0.995782	0	0.9609	0.950207	0	0.643405	1	0	-0.036828	0.985254	0	-0.366576	1	0
Nepenthes_gracilis_Nepgr000046	24.7797	0.336192	0	-19.9371	0.908609	0	-0.116083	1	0	0.520459	1	0	23.7589	0.679582	0	1.25514	1	0
Nepenthes_gracilis_Nepgr000047	-1.04911	0.332335	0	0.0513463	0.981978	0	-0.487638	0.950207	0	-0.396508	1	0	-0.667924	0.448309	0	-0.245655	1	0
Nepenthes_gracilis_Nepgr000048	-0.535054	0.10793	0	-0.210769	0.908609	0	-0.361834	0.950207	0	-0.483744	1	0	-0.36262	0.497507	0	-0.140499	1	0
Nepenthes_gracilis_Nepgr000049	0.0145376	0.962276	0	-0.014737	0.996142	0	-0.29291	0.950207	0	-0.565623	1	0	-0.0827353	0.816627	0	-0.0749611	1	0
Nepenthes_gracilis_Nepgr000050	0.0435761	0.912479	0	0.324755	0.908609	0	0.466357	0.950207	0	-0.0749108	1	0	0.152501	0.742676	0	-0.0188016	1	0
Nepenthes_gracilis_Nepgr000052	NA	NA	NA	NA	NA	NA	-25.0278	0.950207	0	NA	NA	NA	NA	NA	NA	NA	NA	NA
Nepenthes_gracilis_Nepgr000053	1.97696	0.586339	0	-20.3752	0.908609	0	1.72952	0.969348	0	21.4032	1	0	24.8336	0.594338	0	NA	NA	NA
Nepenthes_gracilis_Nepgr000055	1.25238	0.726618	0	0.433615	0.981834	0	1.09317	0.971784	0	22.9882	1	0	1.13024	0.848167	0	NA	NA	NA
Nepenthes_gracilis_Nepgr000056	-0.269337	0.512356	0	-0.00284053	0.998909	0	0.184048	0.986029	0	0.356332	1	0	0.870994	0.20143	0	-0.319585	1	0
Nepenthes_gracilis_Nepgr000057	-0.177652	0.538164	0	-0.0854915	0.930326	0	-0.0180506	1	0	-0.0906881	1	0	-0.311008	0.387206	0	-0.102556	1	0
Nepenthes_gracilis_Nepgr000058	-0.031395	0.947705	0	-0.0524557	0.979799	0	-0.134238	0.985419	0	0.363064	1	0	-0.0106638	0.991604	0	-0.0502581	1	0
Nepenthes_gracilis_Nepgr000059	-0.828994	0.337177	0	0.266799	0.908609	0	0.350627	0.962336	0	-0.0060207	1	0	-0.198972	0.760946	0	-0.0724346	1	0
Nepenthes_gracilis_Nepgr000060	0.648873	0.165779	0	0.0243292	0.992235	0	0.135024	0.973972	0	0.202	1	0	0.386193	0.388164	0	0.0735406	1	0
Nepenthes_gracilis_Nepgr000061	-0.453548	0.209602	0	-0.121668	0.909781	0	0.11734	0.985419	0	0.112925	1	0	-0.143661	0.724694	0	-0.193185	1	0
Nepenthes_gracilis_Nepgr000062	23.4141	0.5655	0	-0.891471	0.95747	0	-25.2484	0.950207	0	0.545078	1	0	24.7589	0.594338	0	-1.48467	1	0
Nepenthes_gracilis_Nepgr000063	-0.5461	0.16593	0	-0.0488657	0.985376	0	-1.07364	0.950207	0	-0.543407	1	0	0.0837073	0.893032	0	-0.359121	1	0
Nepenthes_gracilis_Nepgr000064	-0.266787	0.753874	0	0.134414	0.964381	0	-0.687776	0.950207	0	-0.501003	1	0	0.287362	0.639235	0	-0.357631	1	0
Nepenthes_gracilis_Nepgr000065	-2.57077	0.222698	0	NA	NA	NA	-1.41748	0.950207	0	-0.536466	1	0	-16.9099	0.685856	0	-1.9664	1	0
Nepenthes_gracilis_Nepgr000066	-0.680274	0.216207	0	-0.12874	0.963423	0	0.773268	0.950207	0	-0.111566	1	0	-0.570405	0.628233	0	-0.936838	1	0
Nepenthes_gracilis_Nepgr000067	-0.62059	0.443237	0	0.311951	0.930446	0	0.289326	0.99493	0	-0.637027	1	0	-1.07235	0.635121	0	-0.597769	1	0
Nepenthes_gracilis_Nepgr000068	-0.0376327	0.961829	0	-0.0197818	0.998039	0	0.280563	0.950207	0	0.786277	1	0	-0.652379	0.487193	0	-0.0496125	1	0
Nepenthes_gracilis_Nepgr000069	-0.357246	0.249268	0	-0.184013	0.908609	0	-0.0369609	1	0	-0.0541625	1	0	-0.117723	0.734658	0	0.013299	1	0
Nepenthes_gracilis_Nepgr000070	-0.278177	0.584865	0	-0.269995	0.908609	0	-0.753673	0.950207	0	-0.170484	1	0	-0.987826	0.144675	0	-0.387986	1	0
Nepenthes_gracilis_Nepgr000071	-0.389744	0.583723	0	0.0787638	0.983842	0	-0.264525	0.985229	0	-0.420267	1	0	-0.417239	0.5917	0	-0.637995	1	0
Nepenthes_gracilis_Nepgr000072	-0.0638017	0.901257	0	-0.142917	0.949703	0	0.464851	0.950207	0	-0.180095	1	0	0.0368164	0.942808	0	-0.0958888	1	0
Nepenthes_gracilis_Nepgr000073	0.339693	0.334541	0	-0.101493	0.956825	0	0.487081	0.950207	0	0.0741083	1	0	0.132307	0.8197	0	-0.0493113	1	0
Nepenthes_gracilis_Nepgr000074	0.613169	0.382971	0	-0.325598	0.908609	0	0.45103	0.950207	0	1.02253	1	0	0.321475	0.709572	0	0.0693064	1	0
Nepenthes_gracilis_Nepgr000075	-0.342814	0.13275	0	-0.286468	0.908609	0	-0.0600524	0.992464	0	0.0993328	1	0	-0.190594	0.584734	0	-0.0507587	1	0
Nepenthes_gracilis_Nepgr000076	1.27928	0.023947	1	0.144082	0.908609	0	0.146321	0.957326	0	0.0822657	1	0	0.987607	0.0507978	0	0.20423	1	0
Nepenthes_gracilis_Nepgr000077	-0.383848	0.141282	0	-0.168614	0.912163	0	0.190095	0.971784	0	0.1325	1	0	-0.048315	0.946481	0	-0.100086	1	0
Nepenthes_gracilis_Nepgr000078	0.807532	0.737779	0	-0.379099	0.970831	0	-25.2484	0.950207	0	1.13591	1	0	-18.2612	0.614183	0	-3.16717	1	0
Nepenthes_gracilis_Nepgr000079	0.0959588	0.765218	0	-0.108516	0.908609	0	-0.122902	0.985419	0	-0.204132	1	0	0.0620644	0.892794	0	-0.125169	1	0
Nepenthes_gracilis_Nepgr000080	-0.213118	0.358989	0	-0.0622331	0.948231	0	0.0417201	0.999492	0	0.26164	1	0	-0.0947742	0.741417	0	-0.00427045	1	0
Nepenthes_gracilis_Nepgr000081	NA	NA	NA	27.2133	0.908609	0	-0.855441	0.985419	0	-26.7101	1	0	-0.901976	0.8832	0	NA	NA	NA
Nepenthes_gracilis_Nepgr000082	0.179536	0.51943	0	-0.0915635	0.950493	0	0.388041	0.950207	0	0.332633	1	0	0.0283675	0.958641	0	-0.155523	1	0
Nepenthes_gracilis_Nepgr000083	0.143951	0.820357	0	0.648221	0.908609	0	0.150925	0.992464	0	1.07116	1	0	-1.04087	0.488164	0	-0.317768	1	0
Nepenthes_gracilis_Nepgr000084	-0.026466	0.946092	0	-0.148923	0.930446	0	0.0267598	1	0	-0.308685	1	0	0.0566393	0.921187	0	-0.240923	1	0
Nepenthes_gracilis_Nepgr000085	-0.000178835	1	0	-0.146361	0.957504	0	-0.15458	0.972302	0	-0.308382	1	0	-0.362854	0.420016	0	-0.0960694	1	0
Nepenthes_gracilis_Nepgr000086	0.104634	0.928319	0	-0.306762	0.912476	0	-1.08091	0.950207	0	-0.458314	1	0	-0.99577	0.172258	0	-0.319882	1	0
Nepenthes_gracilis_Nepgr000087	-0.135331	0.525128	0	-0.0948496	0.912476	0	-0.0678359	0.990201	0	0.146668	1	0	-0.222964	0.509704	0	0.0677597	1	0
Nepenthes_gracilis_Nepgr000088	-0.33549	0.596556	0	-0.241535	0.928286	0	-0.449264	0.950207	0	0.395132	1	0	-0.457943	0.691349	0	-0.359449	1	0
Nepenthes_gracilis_Nepgr000089	-0.351519	0.533191	0	-0.11325	0.95747	0	-0.471868	0.950207	0	-0.200168	1	0	-0.252476	0.679909	0	0.00910848	1	0
Nepenthes_gracilis_Nepgr000090	0.662036	0.114252	0	0.215992	0.908609	0	0.327861	0.950207	0	0.136884	1	0	0.590972	0.189521	0	0.395296	1	0
Nepenthes_gracilis_Nepgr000091	0.196082	0.586782	0	0.0399456	0.985369	0	-0.0635706	0.994544	0	-0.23136	1	0	-0.265703	0.457424	0	-0.0254745	1	0
Nepenthes_gracilis_Nepgr000092	-0.509788	0.173327	0	0.0755405	0.963423	0	-0.18029	0.950207	0	-0.20862	1	0	-0.214719	0.575918	0	-0.120469	1	0
Nepenthes_gracilis_Nepgr000093	-0.43591	0.298981	0	0.236412	0.908609	0	0.461748	0.950207	0	0.252573	1	0	0.191181	0.84448	0	-0.125302	1	0
Nepenthes_gracilis_Nepgr000094	-0.586823	0.114984	0	-0.0458002	0.980079	0	-0.0638624	0.997824	0	0.148194	1	0	-0.158182	0.711323	0	-0.177678	1	0
Nepenthes_gracilis_Nepgr000095	0.376077	0.284457	0	-0.109296	0.951188	0	-0.0819165	0.999401	0	-0.0108852	1	0	0.00482074	0.991528	0	0.166169	1	0
Nepenthes_gracilis_Nepgr000096	-19.95	0.462756	0	27.3963	0.908609	0	0.288886	0.999401	0	-26.8163	1	0	-1.67053	0.654286	0	-1.20718	1	0
Nepenthes_gracilis_Nepgr000097	-0.607323	0.735569	0	0.768585	0.95747	0	-0.533637	0.97229	0	-1.0575	1	0	0.832108	0.785011	0	3.18623	1	0
Nepenthes_gracilis_Nepgr000098	0.0586875	0.94213	0	0.338185	0.930446	0	-1.00992	0.950207	0	0.260928	1	0	1.03907	0.47005	0	1.00722	1	0
Nepenthes_gracilis_Nepgr000099	-0.0945739	0.907436	0	-0.0940921	0.989148	0	-0.511339	0.950207	0	0.68173	1	0	1.05917	0.416125	0	1.13764	1	0
Nepenthes_gracilis_Nepgr000100	NA	NA	NA	NA	NA	NA	NA	NA	NA	NA	NA	NA	NA	NA	NA	-25.4655	1	0
Nepenthes_gracilis_Nepgr000101	-0.275589	0.22889	0	-0.249679	0.908609	0	-0.0447591	0.998368	0	0.361456	1	0	-0.482021	0.179822	0	-0.0426188	1	0
Nepenthes_gracilis_Nepgr000102	NA	NA	NA	NA	NA	NA	0.144559	1	0	-28.7374	1	0	NA	NA	NA	22.3919	1	0
Nepenthes_gracilis_Nepgr000103	-0.379597	0.479775	0	-0.0946964	0.96283	0	-0.348031	0.967483	0	-0.502118	1	0	0.143788	0.84891	0	-0.153455	1	0
Nepenthes_gracilis_Nepgr000104	0.620182	0.0925662	0	0.215474	0.908609	0	0.19594	0.955384	0	0.00649555	1	0	0.433053	0.254055	0	0.0417641	1	0
Nepenthes_gracilis_Nepgr000105	-0.0022221	0.995913	0	0.120437	0.952735	0	-0.198321	0.96496	0	0.0703879	1	0	0.0175231	0.977497	0	0.247995	1	0
Nepenthes_gracilis_Nepgr000106	-1.69697	0.194586	0	0.696671	0.920185	0	-0.636048	0.955988	0	-2.01046	1	0	0.248089	0.891541	0	-0.518192	1	0
Nepenthes_gracilis_Nepgr000107	-0.0167015	0.959162	0	-0.0520943	0.961078	0	-0.112424	0.969348	0	-0.136493	1	0	-0.124441	0.656992	0	-0.0400671	1	0
Nepenthes_gracilis_Nepgr000108	0.0661077	0.775472	0	-0.10017	0.934958	0	-0.420527	0.950207	0	-0.219035	1	0	-0.541358	0.131182	0	-0.0513415	1	0
Nepenthes_gracilis_Nepgr000109	-1.50839	0.314509	0	-0.397127	0.949712	0	1.24327	0.950207	0	25.1036	1	0	-19.7173	0.472211	0	-1.93518	1	0
Nepenthes_gracilis_Nepgr000110	-2.3867	0.393985	0	-0.329632	0.998039	0	2.02172	0.950207	0	0.0180482	1	0	-0.390887	0.933194	0	0.434998	1	0
Nepenthes_gracilis_Nepgr000111	-0.238213	0.607554	0	0.161121	0.9254	0	0.234153	0.971111	0	-0.000286548	1	0	-0.209567	0.685856	0	-0.116778	1	0
Nepenthes_gracilis_Nepgr000112	-19.8721	0.459518	0	NA	NA	NA	0.331902	0.991393	0	-25.5955	1	0	3.30016	0.514332	0	22.9777	1	0
Nepenthes_gracilis_Nepgr000113	0.384284	0.961167	0	25.8851	0.908609	0	-24.0005	0.950207	0	NA	NA	NA	-0.257892	0.956553	0	NA	NA	NA
Nepenthes_gracilis_Nepgr000114	NA	NA	NA	-1.93014	0.908609	0	-26.3389	0.950207	0	-1.35392	1	0	-0.0995775	0.977497	0	-1.37157	1	0
Nepenthes_gracilis_Nepgr000115	0.29767	0.527548	0	-0.0213682	0.994552	0	-0.149188	0.973972	0	-0.071824	1	0	0.0846941	0.892059	0	-0.0973791	1	0
Nepenthes_gracilis_Nepgr000116	0.196189	0.721694	0	-0.453259	0.908609	0	-0.884957	0.950207	0	-0.747623	1	0	0.415172	0.70109	0	0.360962	1	0
Nepenthes_gracilis_Nepgr000117	-0.127266	0.615719	0	-0.0989487	0.908609	0	0.0221598	1	0	-0.110978	1	0	-0.132466	0.702881	0	-0.0274365	1	0
Nepenthes_gracilis_Nepgr000118	0.298784	0.222382	0	0.0160938	0.99116	0	-0.211598	0.950207	0	-0.266154	1	0	0.087298	0.735254	0	-0.0158379	1	0
Nepenthes_gracilis_Nepgr000119	0.162891	0.818453	0	0.104339	0.982066	0	0.313679	0.950207	0	0.247066	1	0	0.0167609	0.989428	0	0.183733	1	0
Nepenthes_gracilis_Nepgr000120	0.0354499	0.947048	0	0.00123041	0.99925	0	-0.151397	0.98426	0	-0.369495	1	0	0.261727	0.679582	0	-0.0574266	1	0
Nepenthes_gracilis_Nepgr000121	0.231888	0.643687	0	-0.188444	0.9322	0	-0.324407	0.959346	0	-0.896307	1	0	0.683027	0.416125	0	-0.0313298	1	0
Nepenthes_gracilis_Nepgr000122	0.588055	0.0694477	0	0.136842	0.908609	0	0.102465	0.977185	0	-0.0333499	1	0	0.332	0.233785	0	-0.0737298	1	0
Nepenthes_gracilis_Nepgr000123	-0.858754	0.0631718	0	-0.205562	0.908609	0	-0.00594423	1	0	-0.136251	1	0	-0.511154	0.198895	0	-0.202957	1	0
Nepenthes_gracilis_Nepgr000124	-0.506039	0.576592	0	0.129969	0.953554	0	-1.06083	0.950207	0	-0.558542	1	0	-0.465871	0.562541	0	0.291808	1	0
Nepenthes_gracilis_Nepgr000125	-0.26756	0.609527	0	-0.248559	0.908609	0	-0.121308	0.998368	0	-0.0396929	1	0	-0.778553	0.234481	0	0.113737	1	0
Nepenthes_gracilis_Nepgr000126	-19.8754	0.51943	0	28.4775	0.908609	0	-1.2875	0.96459	0	NA	NA	NA	-0.89892	0.756429	0	NA	NA	NA
Nepenthes_gracilis_Nepgr000127	1.24908	0.278638	0	-0.637336	0.930482	0	-3.53308	0.950207	0	0.0523235	1	0	2.27497	0.511281	0	1.17363	1	0
Nepenthes_gracilis_Nepgr000128	0.304179	0.231754	0	-0.00356467	0.998039	0	-0.00725334	1	0	0.0859328	1	0	-0.0945063	0.721814	0	-0.029918	1	0
Nepenthes_gracilis_Nepgr000129	0.0111306	0.994823	0	2.95708	0.908609	0	-2.24245	0.950207	0	0.971564	1	0	0.817452	0.786785	0	0.385273	1	0
Nepenthes_gracilis_Nepgr000130	-0.35011	0.186491	0	-0.140935	0.908609	0	-0.0581077	0.996656	0	0.119712	1	0	-0.164149	0.623353	0	0.0118897	1	0
Nepenthes_gracilis_Nepgr000131	-0.0435928	0.900894	0	-0.0491166	0.972298	0	-0.263946	0.950207	0	-0.0512038	1	0	-0.285925	0.516738	0	-0.0130265	1	0
Nepenthes_gracilis_Nepgr000132	NA	NA	NA	NA	NA	NA	0.605046	0.950207	0	-2.23525	1	0	NA	NA	NA	-25.7127	1	0
Nepenthes_gracilis_Nepgr000134	-0.343712	0.494787	0	-0.064743	0.990937	0	-0.0531812	1	0	-2.17323	1	0	-0.6684	0.648244	0	-0.0631577	1	0
Nepenthes_gracilis_Nepgr000135	-0.408345	0.187156	0	-0.150362	0.939332	0	-0.0687218	0.998368	0	-0.0574333	1	0	-0.28141	0.539812	0	-0.0203381	1	0
Nepenthes_gracilis_Nepgr000136	1.07733	0.0350568	1	0.288154	0.908609	0	0.193003	0.950207	0	0.0206517	1	0	0.84078	0.094086	0	0.156915	1	0
Nepenthes_gracilis_Nepgr000137	0.0687	0.75786	0	0.0464818	0.963387	0	-0.0679845	0.998028	0	-0.249388	1	0	0.0572794	0.894863	0	0.0546999	1	0
Nepenthes_gracilis_Nepgr000138	0.0875931	0.882494	0	0.0488767	0.981277	0	0.0730695	0.998552	0	-0.313691	1	0	-0.0757025	0.891727	0	0.00373746	1	0
Nepenthes_gracilis_Nepgr000139	0.116252	0.577593	0	-0.0847961	0.924071	0	-0.0303153	0.999401	0	0.0720668	1	0	-0.0699792	0.816973	0	0.00345342	1	0
Nepenthes_gracilis_Nepgr000140	0.986318	0.492294	0	0.230645	0.989983	0	-0.553799	0.962336	0	0.897559	1	0	2.28885	0.213435	0	0.0447523	1	0
Nepenthes_gracilis_Nepgr000141	-2.41528	0.0552387	0	-1.60848	0.908609	0	-0.0822531	1	0	0.65655	1	0	-1.24139	0.307426	0	-1.13559	1	0
Nepenthes_gracilis_Nepgr000142	-0.918365	0.855645	0	-0.914595	0.96692	0	-3.54979	0.950207	0	0.0866809	1	0	NA	NA	NA	-0.731846	1	0
Nepenthes_gracilis_Nepgr000143	-18.8735	0.596556	0	0.242609	0.999358	0	0.122813	1	0	1.04896	1	0	24.7589	0.594338	0	NA	NA	NA
Nepenthes_gracilis_Nepgr000144	-0.699057	0.660996	0	0.0918784	0.998039	0	1.93043	0.95166	0	-28.0802	1	0	NA	NA	NA	-0.448681	1	0
Nepenthes_gracilis_Nepgr000145	-0.188916	0.530347	0	-0.101938	0.941664	0	0.198924	0.950207	0	0.0745846	1	0	-0.227043	0.549176	0	-0.0530745	1	0
Nepenthes_gracilis_Nepgr000146	-2.01121	0.117219	0	0.117376	0.970314	0	-0.406959	0.959626	0	0.0319439	1	0	-0.905587	0.351455	0	-0.237964	1	0
Nepenthes_gracilis_Nepgr000148	1.0241	0.0280856	1	0.156558	0.908609	0	0.0225227	1	0	-0.0549914	1	0	0.70653	0.0671023	0	0.110142	1	0
Nepenthes_gracilis_Nepgr000149	-0.982526	0.134959	0	-0.215387	0.910492	0	-0.157322	0.985419	0	-0.171038	1	0	-0.61898	0.302545	0	-0.116585	1	0
Nepenthes_gracilis_Nepgr000150	0.0937824	0.849059	0	-0.207773	0.908609	0	-0.338175	0.959305	0	-0.00995629	1	0	-0.265735	0.50097	0	-0.216239	1	0
Nepenthes_gracilis_Nepgr000151	0.418857	0.180596	0	-0.0672383	0.95747	0	-0.0692275	0.998551	0	-0.192073	1	0	-0.0139774	0.981829	0	-0.008992	1	0
Nepenthes_gracilis_Nepgr000152	0.450832	0.226916	0	-0.0829246	0.943272	0	0.196327	0.950207	0	-0.243179	1	0	0.218938	0.576997	0	0.0692603	1	0
Nepenthes_gracilis_Nepgr000153	-0.371975	0.105187	0	-0.191309	0.908609	0	-0.109237	0.972845	0	0.163823	1	0	-0.279872	0.339298	0	-0.0147494	1	0
Nepenthes_gracilis_Nepgr000154	-0.604331	0.261277	0	0.327019	0.908609	0	0.194483	0.992964	0	-0.206356	1	0	-0.00560484	0.993473	0	-0.38335	1	0
Nepenthes_gracilis_Nepgr000155	-0.213838	0.474583	0	0.63599	0.908609	0	0.1616	0.974158	0	-0.31767	1	0	0.315874	0.643218	0	-0.495611	1	0
Nepenthes_gracilis_Nepgr000156	-0.293375	0.374869	0	0.405253	0.908609	0	0.454653	0.950207	0	-0.214927	1	0	0.43845	0.504174	0	-0.472719	1	0
Nepenthes_gracilis_Nepgr000157	-2.93278	0.318392	0	-19.9371	0.908609	0	2.38778	0.950207	0	1.39364	1	0	1.43851	0.720635	0	-1.56569	1	0
Nepenthes_gracilis_Nepgr000158	-0.493408	0.191293	0	0.223809	0.908609	0	-0.357468	0.950207	0	-0.159287	1	0	-0.0363312	0.922737	0	-0.0537362	1	0
Nepenthes_gracilis_Nepgr000159	-0.298958	0.672478	0	-0.117861	0.924071	0	-0.213146	0.985229	0	-0.395494	1	0	-0.362562	0.432394	0	-0.242308	1	0
Nepenthes_gracilis_Nepgr000160	-20.4557	0.468923	0	-20.694	0.908609	0	NA	NA	NA	NA	NA	NA	NA	NA	NA	-25.4655	1	0
Nepenthes_gracilis_Nepgr000161	1.66378	0.624654	0	-0.326541	0.983961	0	NA	NA	NA	NA	NA	NA	26.2447	0.352357	0	-0.484673	1	0
Nepenthes_gracilis_Nepgr000162	0.0254887	0.986996	0	0.844941	0.908609	0	-25.0005	0.950207	0	23.4032	1	0	0.314399	0.935533	0	0.836159	1	0
Nepenthes_gracilis_Nepgr000163	-1.02466	0.245585	0	-0.267412	0.908609	0	-0.38487	0.957382	0	-1.1447	1	0	-0.842834	0.563485	0	-0.638631	1	0
Nepenthes_gracilis_Nepgr000164	NA	NA	NA	-20.3752	0.908609	0	0.729521	0.992464	0	-25.8163	1	0	NA	NA	NA	23.6174	1	0
Nepenthes_gracilis_Nepgr000165	-0.523325	0.101264	0	0.0389097	0.991656	0	-0.0646197	0.991393	0	-0.0136114	1	0	-0.586001	0.263025	0	0.00798674	1	0
Nepenthes_gracilis_Nepgr000166	NA	NA	NA	NA	NA	NA	NA	NA	NA	-26.8163	1	0	NA	NA	NA	NA	NA	NA
Nepenthes_gracilis_Nepgr000167	0.393435	0.697619	0	-2.22551	0.908609	0	0.988716	0.972302	0	0.640028	1	0	0.978079	0.809219	0	0.0527848	1	0
Nepenthes_gracilis_Nepgr000168	-0.294918	0.5655	0	-0.0141252	0.998039	0	0.132585	1	0	0.0894604	1	0	-0.3457	0.600921	0	-0.161713	1	0
Nepenthes_gracilis_Nepgr000169	0.114062	0.649646	0	-0.0821725	0.95747	0	-0.251973	0.966349	0	-0.235915	1	0	0.31034	0.590263	0	-0.185933	1	0
Nepenthes_gracilis_Nepgr000170	-1.28566	0.0955332	0	-0.382475	0.908609	0	-0.621607	0.950207	0	-0.474569	1	0	-0.66993	0.423966	0	-0.571424	1	0
Nepenthes_gracilis_Nepgr000171	-0.920255	0.0592597	0	-0.413168	0.908609	0	-1.03472	0.950207	0	-0.467454	1	0	-0.835881	0.108042	0	-0.509071	1	0
Nepenthes_gracilis_Nepgr000172	-20.8721	0.337438	0	NA	NA	NA	0.699464	0.986584	0	-25.8163	1	0	-16.9099	0.685856	0	23.3927	1	0
Nepenthes_gracilis_Nepgr000173	0.10273	0.82943	0	-0.0172162	0.998039	0	-0.75924	0.950207	0	-0.428887	1	0	-0.26384	0.64845	0	-0.237477	1	0
Nepenthes_gracilis_Nepgr000174	-0.190462	0.400433	0	-0.18664	0.908609	0	-0.0214	1	0	0.222445	1	0	-0.335747	0.205343	0	0.103067	1	0
Nepenthes_gracilis_Nepgr000175	0.1846	0.425428	0	0.117472	0.915648	0	0.0798091	0.998093	0	0.139434	1	0	0.28274	0.554138	0	0.102788	1	0
Nepenthes_gracilis_Nepgr000176	-0.323395	0.637412	0	0.701252	0.908609	0	-0.377075	0.967441	0	-0.242004	1	0	-1.09076	0.255469	0	-0.166149	1	0
Nepenthes_gracilis_Nepgr000177	-0.482927	0.640521	0	-0.282768	0.95476	0	0.0793884	1	0	0.0376597	1	0	0.67071	0.486901	0	0.264112	1	0
Nepenthes_gracilis_Nepgr000178	-0.717529	0.631802	0	0.108529	0.998039	0	-0.768609	0.983441	0	-2.75095	1	0	0.645459	0.859154	0	1.39497	1	0
Nepenthes_gracilis_Nepgr000179	-0.049749	0.865551	0	0.097239	0.924071	0	-0.0295224	1	0	0.0226333	1	0	0.0612908	0.885172	0	0.193556	1	0
Nepenthes_gracilis_Nepgr000180	0.719431	0.11964	0	0.0940432	0.908609	0	-0.153642	0.950207	0	0.256477	1	0	0.409444	0.332724	0	0.0384965	1	0
Nepenthes_gracilis_Nepgr000181	0.585244	0.151185	0	-0.39647	0.908609	0	0.172653	0.958408	0	0.250735	1	0	-0.128915	0.806999	0	-0.174782	1	0
Nepenthes_gracilis_Nepgr000182	0.237941	0.607554	0	0.375925	0.908609	0	0.0688715	0.999492	0	0.00425374	1	0	0.216514	0.690363	0	-0.518297	1	0
Nepenthes_gracilis_Nepgr000183	0.729653	0.749371	0	-0.452713	0.9254	0	25.6017	0.950207	0	0.60935	1	0	1.46777	0.685856	0	-1.38852	1	0
Nepenthes_gracilis_Nepgr000184	0.167209	0.777875	0	0.368095	0.908609	0	0.209136	0.950207	0	0.121658	1	0	0.398944	0.555981	0	-0.0437196	1	0
Nepenthes_gracilis_Nepgr000185	-0.0488568	0.95388	0	0.223495	0.936806	0	-0.165156	0.964123	0	-0.542656	1	0	-0.0414919	0.97677	0	-0.208846	1	0
Nepenthes_gracilis_Nepgr000186	-0.0493699	0.93693	0	0.0222859	0.996411	0	-2.03478	0.950207	0	-0.0592962	1	0	0.131025	0.90749	0	0.262588	1	0
Nepenthes_gracilis_Nepgr000187	-0.175697	0.469742	0	-0.0300853	0.974243	0	-0.740137	0.950207	0	-0.0941872	1	0	-0.133511	0.737193	0	-0.0980612	1	0
Nepenthes_gracilis_Nepgr000188	-0.180932	0.5655	0	0.00225106	0.998093	0	-0.293822	0.950207	0	-0.0372727	1	0	-0.0859382	0.864383	0	-0.136495	1	0
Nepenthes_gracilis_Nepgr000189	-0.369509	0.498911	0	0.153552	0.930326	0	-0.043108	1	0	-0.16772	1	0	0.351573	0.556218	0	-0.208644	1	0
Nepenthes_gracilis_Nepgr000190	-0.105951	0.68473	0	-0.0465006	0.969124	0	0.00994631	1	0	0.259948	1	0	-0.0110384	0.983091	0	-0.0380889	1	0
Nepenthes_gracilis_Nepgr000191	0.400208	0.230265	0	-0.125675	0.93438	0	-0.174912	0.976981	0	-0.246514	1	0	0.0756685	0.914157	0	-0.11805	1	0
Nepenthes_gracilis_Nepgr000192	-0.728198	0.112598	0	-0.176772	0.937261	0	-1.04405	0.950207	0	-0.527813	1	0	-0.611941	0.279191	0	-0.194475	1	0
Nepenthes_gracilis_Nepgr000193	-0.529647	0.112558	0	-0.238303	0.908609	0	-0.138925	0.976981	0	-0.385806	1	0	-0.564754	0.0933377	0	-0.226318	1	0
Nepenthes_gracilis_Nepgr000194	-0.529451	0.103288	0	-0.229889	0.908609	0	-0.308984	0.950207	0	-0.272207	1	0	-0.789791	0.0638393	0	-0.177329	1	0
Nepenthes_gracilis_Nepgr000195	1.26942	0.0456263	1	0.49287	0.908609	0	0.117321	0.985419	0	-0.517918	1	0	1.11505	0.0507978	0	0.0280646	1	0
Nepenthes_gracilis_Nepgr000196	NA	NA	NA	NA	NA	NA	27.4528	0.950207	0	NA	NA	NA	-17.9099	0.611828	0	-25.6266	1	0
Nepenthes_gracilis_Nepgr000197	-1.23784	0.51943	0	-0.242925	0.970671	0	1.4058	0.950207	0	2.43105	1	0	-1.66296	0.494431	0	-0.561423	1	0
Nepenthes_gracilis_Nepgr000198	-0.865311	0.660278	0	0.754984	0.908609	0	-26.3389	0.950207	0	-0.332845	1	0	0.53956	0.791159	0	-0.657314	1	0
Nepenthes_gracilis_Nepgr000199	-0.348174	0.420776	0	-0.08587	0.981686	0	0.520627	0.950207	0	-0.0762529	1	0	-0.118216	0.899906	0	0.319807	1	0
Nepenthes_gracilis_Nepgr000200	0.471433	0.589163	0	-0.456198	0.908609	0	0.653154	0.950207	0	0.104613	1	0	-0.253215	0.839348	0	1.0529	1	0
Nepenthes_gracilis_Nepgr000201	0.4312	0.385093	0	0.083848	0.940363	0	0.0550333	0.992964	0	-0.141531	1	0	0.218788	0.514332	0	-0.110664	1	0
Nepenthes_gracilis_Nepgr000202	0.346918	0.26833	0	-0.0697195	0.960163	0	-0.217261	0.971784	0	-0.478737	1	0	0.370165	0.424428	0	0.286041	1	0
Nepenthes_gracilis_Nepgr000203	2.18395	0.0248096	1	0.514335	0.908609	0	0.26151	0.963754	0	0.369328	1	0	1.74323	0.0523857	0	0.317261	1	0
Nepenthes_gracilis_Nepgr000204	1.23458	0.0345628	1	0.343958	0.908609	0	0.267639	0.950207	0	0.202521	1	0	1.22142	0.0507978	0	0.21234	1	0
Nepenthes_gracilis_Nepgr000205	-0.112196	0.680034	0	-0.0463371	0.95747	0	-0.00111905	1	0	0.136104	1	0	-0.0304569	0.936745	0	-0.151141	1	0
Nepenthes_gracilis_Nepgr000206	0.898558	0.0700653	0	0.300991	0.908609	0	0.108659	0.992964	0	0.633297	1	0	0.465578	0.2711	0	0.605149	1	0
Nepenthes_gracilis_Nepgr000207	0.410487	0.23788	0	0.269816	0.908609	0	-0.113175	0.993136	0	0.00370944	1	0	0.181389	0.759198	0	0.316223	1	0
Nepenthes_gracilis_Nepgr000208	0.264105	0.346902	0	-0.116231	0.932362	0	-0.168398	0.976981	0	0.368482	1	0	-0.0400095	0.929362	0	0.0957255	1	0
Nepenthes_gracilis_Nepgr000209	0.131101	0.649942	0	-0.133979	0.911327	0	0.103738	0.986584	0	0.00369984	1	0	-0.0439004	0.925545	0	0.00101857	1	0
Nepenthes_gracilis_Nepgr000210	-1.21461	0.574479	0	0.986035	0.941646	0	-1.30218	0.959505	0	2.53684	1	0	-2.69291	0.396405	0	-0.372357	1	0
Nepenthes_gracilis_Nepgr000211	0.418033	0.244953	0	0.336071	0.908609	0	-0.435309	0.950207	0	-0.217753	1	0	0.448407	0.189521	0	0.129501	1	0
Nepenthes_gracilis_Nepgr000212	0.441051	0.193626	0	-0.125186	0.908609	0	-0.197447	0.962336	0	0.0741201	1	0	0.163089	0.749269	0	0.153397	1	0
Nepenthes_gracilis_Nepgr000213	-0.157574	0.609306	0	-0.0273783	0.982066	0	-0.348808	0.95166	0	-0.144727	1	0	-0.498488	0.266504	0	-0.0282442	1	0
Nepenthes_gracilis_Nepgr000214	-0.232998	0.565241	0	0.0374192	0.981711	0	-0.224757	0.974634	0	-0.367714	1	0	-0.457991	0.442237	0	0.0647956	1	0
Nepenthes_gracilis_Nepgr000215	NA	NA	NA	25.8948	0.908609	0	NA	NA	NA	NA	NA	NA	NA	NA	NA	NA	NA	NA
Nepenthes_gracilis_Nepgr000216	24.6706	0.408378	0	3.56768	0.908609	0	-25.1423	0.950207	0	0.882908	1	0	23.7589	0.679582	0	23.6174	1	0
Nepenthes_gracilis_Nepgr000217	0.182037	0.648133	0	0.184709	0.910261	0	-0.795561	0.950207	0	-0.0881708	1	0	-0.138493	0.863545	0	-0.328101	1	0
Nepenthes_gracilis_Nepgr000218	0.101777	0.736182	0	0.128704	0.908609	0	-0.466224	0.950207	0	-0.264416	1	0	-0.055567	0.919811	0	-0.118836	1	0
Nepenthes_gracilis_Nepgr000219	0.179665	0.80813	0	0.42647	0.908609	0	0.550777	0.960698	0	0.277573	1	0	-0.00105453	0.999521	0	0.3193	1	0
Nepenthes_gracilis_Nepgr000220	-0.400254	0.216673	0	-0.0715586	0.943539	0	-0.379981	0.950207	0	-0.539105	1	0	-0.501502	0.124494	0	-0.205224	1	0
Nepenthes_gracilis_Nepgr000221	-0.240292	0.550012	0	-0.276867	0.908609	0	0.224837	0.950207	0	0.119194	1	0	-0.196893	0.664445	0	-0.0756035	1	0
Nepenthes_gracilis_Nepgr000222	1.29159	0.186012	0	-0.84967	0.908609	0	0.943264	0.950207	0	-0.0892401	1	0	0.68225	0.559694	0	-0.2225	1	0
Nepenthes_gracilis_Nepgr000223	0.115796	0.727488	0	-0.0143142	0.994107	0	-0.227167	0.950207	0	-0.164016	1	0	-0.0653325	0.826476	0	-0.112008	1	0
Nepenthes_gracilis_Nepgr000224	-0.614867	0.256167	0	0.074264	0.985468	0	0.392916	0.971784	0	-0.428838	1	0	-0.167972	0.864432	0	-0.00332609	1	0
Nepenthes_gracilis_Nepgr000225	0.299249	0.318641	0	0.0545313	0.955786	0	0.0280773	1	0	0.0654609	1	0	0.212259	0.516232	0	0.0399531	1	0
Nepenthes_gracilis_Nepgr000226	0.0816351	0.961167	0	-20.3752	0.908609	0	-0.467745	0.998552	0	23.4797	1	0	NA	NA	NA	-0.410037	1	0
Nepenthes_gracilis_Nepgr000227	1.26826	0.12798	0	0.27194	0.908609	0	0.494768	0.950207	0	1.0876	1	0	0.878798	0.231622	0	0.575705	1	0
Nepenthes_gracilis_Nepgr000228	-0.0329443	0.91631	0	-0.195842	0.908609	0	0.0953302	0.983069	0	0.281422	1	0	-0.393978	0.236202	0	-0.0342953	1	0
Nepenthes_gracilis_Nepgr000229	-2.23579	0.180488	0	0.351528	0.937838	0	-0.340725	0.992964	0	-0.463782	1	0	-0.045038	0.975926	0	-1.19043	1	0
Nepenthes_gracilis_Nepgr000230	0.514957	0.0652129	0	0.112469	0.908609	0	0.119794	0.972302	0	0.163532	1	0	0.310433	0.396946	0	0.158059	1	0
Nepenthes_gracilis_Nepgr000231	-0.391598	0.800463	0	-1.22405	0.908609	0	-0.144673	1	0	-0.0667117	1	0	0.852434	0.679582	0	-0.0608169	1	0
Nepenthes_gracilis_Nepgr000232	-0.866251	0.596556	0	0.711049	0.908609	0	-0.339334	0.999401	0	0.164295	1	0	-0.330042	0.944377	0	-0.360784	1	0
Nepenthes_gracilis_Nepgr000233	-0.215264	0.416544	0	-0.114346	0.941664	0	-0.383396	0.950207	0	-0.188721	1	0	-0.36645	0.259249	0	-0.225548	1	0
Nepenthes_gracilis_Nepgr000234	0.14796	0.750415	0	-0.0933133	0.95747	0	0.548799	0.950207	0	-0.0413631	1	0	0.416851	0.37456	0	0.0667644	1	0
Nepenthes_gracilis_Nepgr000235	-0.264313	0.308039	0	-0.145382	0.908609	0	-0.115311	0.973975	0	-0.0141103	1	0	-0.21848	0.432543	0	-0.079962	1	0
Nepenthes_gracilis_Nepgr000236	-0.102985	0.70002	0	0.0676929	0.957047	0	0.0646366	0.991603	0	0.210184	1	0	0.0998905	0.758976	0	0.0971112	1	0
Nepenthes_gracilis_Nepgr000237	0.342794	0.563799	0	-0.0913911	0.965806	0	-0.125505	0.980771	0	0.0467755	1	0	-0.0844949	0.879578	0	0.0521924	1	0
Nepenthes_gracilis_Nepgr000238	-0.54958	0.0716179	0	-0.152671	0.908609	0	-0.106505	0.973972	0	-0.0751792	1	0	-0.263748	0.320793	0	-0.0737484	1	0
Nepenthes_gracilis_Nepgr000239	-0.35636	0.482846	0	-0.0684793	0.975732	0	-0.492519	0.950207	0	-0.249699	1	0	-0.239002	0.738464	0	-0.126051	1	0
Nepenthes_gracilis_Nepgr000240	0.0541912	0.826936	0	0.0357444	0.964093	0	-0.0165398	1	0	-0.000468095	1	0	-0.0909761	0.738889	0	-0.0865183	1	0
Nepenthes_gracilis_Nepgr000241	0.509077	0.205437	0	0.198366	0.908609	0	0.274529	0.950207	0	0.119437	1	0	0.0535222	0.884156	0	-0.00600779	1	0
Nepenthes_gracilis_Nepgr000242	-20.8728	0.356422	0	25.8851	0.908609	0	-26.4762	0.950207	0	-27.4013	1	0	-19.9588	0.410204	0	1.06957	1	0
Nepenthes_gracilis_Nepgr000243	-1.977	0.0563643	0	-0.164969	0.908609	0	-1.33922	0.950207	0	-0.526162	1	0	-1.85551	0.0885689	0	-0.308863	1	0
Nepenthes_gracilis_Nepgr000244	-0.0926643	0.948514	0	-1.05962	0.908609	0	0.0366265	1	0	1.25115	1	0	0.0862694	0.960266	0	0.871551	1	0
Nepenthes_gracilis_Nepgr000245	1.46184	0.112237	0	0.360798	0.9254	0	0.31257	0.973975	0	0.991697	1	0	1.92897	0.180078	0	0.585059	1	0
Nepenthes_gracilis_Nepgr000246	0.675656	0.368415	0	-0.132457	0.951159	0	0.343063	0.950207	0	0.32228	1	0	0.659054	0.435716	0	0.466622	1	0
Nepenthes_gracilis_Nepgr000247	-0.25475	0.35037	0	-0.0359978	0.978754	0	-0.0180464	1	0	0.284515	1	0	-0.325628	0.41288	0	0.152125	1	0
Nepenthes_gracilis_Nepgr000248	-1.32887	0.0316878	1	0.325739	0.908609	0	-0.06393	1	0	-0.437057	1	0	-0.293708	0.681423	0	-0.771325	1	0
Nepenthes_gracilis_Nepgr000249	-1.3882	0.0327201	1	-0.0688482	0.975463	0	-0.0396583	1	0	-0.525174	1	0	-0.394095	0.679582	0	-0.61248	1	0
Nepenthes_gracilis_Nepgr000250	1.61066	0.398176	0	-0.160548	0.968512	0	-0.989108	0.982353	0	22.4032	1	0	-1.99465	0.386932	0	NA	NA	NA
Nepenthes_gracilis_Nepgr000251	0.254117	0.22782	0	-0.0419794	0.964295	0	0.177452	0.964123	0	0.423703	1	0	-0.102883	0.711025	0	0.172245	1	0
Nepenthes_gracilis_Nepgr000252	0.329864	0.346328	0	-0.0419442	0.983842	0	-0.518407	0.950207	0	-0.361878	1	0	0.0716978	0.88676	0	-0.0350765	1	0
Nepenthes_gracilis_Nepgr000253	0.339615	0.508122	0	0.431333	0.908609	0	-0.66642	0.950207	0	-0.918872	1	0	0.134638	0.836091	0	-0.164651	1	0
Nepenthes_gracilis_Nepgr000254	NA	NA	NA	NA	NA	NA	-25.6729	0.950207	0	-1.98108	1	0	23.8336	0.679582	0	NA	NA	NA
Nepenthes_gracilis_Nepgr000255	-1.10033	0.183292	0	0.451803	0.908609	0	0.230799	0.992964	0	-0.705878	1	0	0.106249	0.921211	0	-0.133714	1	0
Nepenthes_gracilis_Nepgr000256	-0.292049	0.380933	0	-0.191632	0.908609	0	0.0229181	1	0	0.0865346	1	0	-0.293784	0.400029	0	-0.135745	1	0
Nepenthes_gracilis_Nepgr000257	-0.469395	0.281071	0	0.0368648	0.965191	0	0.0536363	1	0	0.579001	1	0	-0.0699904	0.881463	0	0.365274	1	0
Nepenthes_gracilis_Nepgr000258	-18.8823	0.596556	0	NA	NA	NA	NA	NA	NA	-1.32064	1	0	NA	NA	NA	NA	NA	NA
Nepenthes_gracilis_Nepgr000259	-0.813848	0.41707	0	0.494413	0.908609	0	-0.170951	0.972845	0	-0.148203	1	0	-0.701219	0.465946	0	0.180513	1	0
Nepenthes_gracilis_Nepgr000260	-0.570696	0.134268	0	-0.18566	0.929353	0	-0.56531	0.950207	0	0.0496855	1	0	-0.939725	0.228242	0	-0.259813	1	0
Nepenthes_gracilis_Nepgr000261	-0.760987	0.389781	0	-0.51526	0.908609	0	0.453376	0.968962	0	0.187261	1	0	-0.723694	0.431936	0	-0.372721	1	0
Nepenthes_gracilis_Nepgr000262	-0.292636	0.399705	0	-0.137827	0.908609	0	-0.066066	0.994436	0	0.254343	1	0	-0.246109	0.614183	0	-0.110071	1	0
Nepenthes_gracilis_Nepgr000263	0.596409	0.561749	0	0.0355739	0.998039	0	0.699732	0.950207	0	-0.0417423	1	0	0.639826	0.574258	0	0.733747	1	0
Nepenthes_gracilis_Nepgr000264	-0.466389	0.696213	0	-0.288789	0.950493	0	1.38744	0.950207	0	NA	NA	NA	-0.218965	0.949643	0	-1.33195	1	0
Nepenthes_gracilis_Nepgr000265	0.503811	0.312705	0	0.0810552	0.978266	0	0.452285	0.950207	0	0.868914	1	0	1.02324	0.178937	0	0.483054	1	0
Nepenthes_gracilis_Nepgr000266	1.84807	0.250953	0	0.831898	0.929053	0	-1.67564	0.950207	0	0.83881	1	0	-0.0255133	0.979715	0	2.47264	1	0
Nepenthes_gracilis_Nepgr000267	-0.328527	0.223744	0	-0.143432	0.908609	0	-0.26331	0.950207	0	-0.661373	1	0	-0.44655	0.25138	0	-0.088863	1	0
Nepenthes_gracilis_Nepgr000268	0.11116	0.918865	0	0.229429	0.941664	0	0.00666818	1	0	0.0613764	1	0	-0.523379	0.708364	0	-0.119148	1	0
Nepenthes_gracilis_Nepgr000269	-0.241422	0.962227	0	0.137538	0.982066	0	1.92004	0.95557	0	21.4032	1	0	0.0729969	0.991323	0	-1.4318	1	0
Nepenthes_gracilis_Nepgr000270	0.565967	0.0898147	0	0.147732	0.908609	0	0.00639585	1	0	-0.115313	1	0	0.355273	0.245055	0	0.0149015	1	0
Nepenthes_gracilis_Nepgr000271	0.136195	0.52813	0	0.0637647	0.941705	0	-0.0100427	1	0	-0.04162	1	0	0.0483697	0.902535	0	-0.0289954	1	0
Nepenthes_gracilis_Nepgr000272	-19.8707	0.51943	0	-20.9371	0.908609	0	-0.151767	1	0	2.44572	1	0	26.0207	0.463741	0	1.87521	1	0
Nepenthes_gracilis_Nepgr000273	0.772203	0.0797589	0	0.149028	0.908609	0	0.224095	0.950207	0	0.327865	1	0	0.456956	0.269837	0	0.0496363	1	0
Nepenthes_gracilis_Nepgr000274	24.8812	0.342679	0	NA	NA	NA	-0.551472	0.998028	0	-25.8163	1	0	-0.968508	0.881463	0	21.3927	1	0
Nepenthes_gracilis_Nepgr000275	-0.0939862	0.708245	0	-0.121468	0.908609	0	0.13057	0.96727	0	0.188728	1	0	-0.10597	0.712846	0	0.0426285	1	0
Nepenthes_gracilis_Nepgr000276	-0.0526573	0.812811	0	0.00497762	0.998039	0	-0.191909	0.950207	0	0.0106791	1	0	-0.0429454	0.900087	0	0.0151484	1	0
Nepenthes_gracilis_Nepgr000277	-0.347184	0.601438	0	0.0783503	0.998039	0	0.651425	0.950207	0	0.0840646	1	0	0.0711403	0.938006	0	-0.053166	1	0
Nepenthes_gracilis_Nepgr000278	23.3911	0.5655	0	NA	NA	NA	1.58672	0.950207	0	NA	NA	NA	NA	NA	NA	-25.6266	1	0
Nepenthes_gracilis_Nepgr000279	NA	NA	NA	NA	NA	NA	-24.0278	0.950207	0	-26.2226	1	0	NA	NA	NA	NA	NA	NA
Nepenthes_gracilis_Nepgr000280	0.319539	0.2136	0	0.214676	0.908609	0	-0.163671	0.9706	0	-0.0117433	1	0	0.226652	0.537557	0	0.117073	1	0
Nepenthes_gracilis_Nepgr000281	0.423145	0.151442	0	-0.0150719	0.991275	0	-0.146976	0.983585	0	-0.121144	1	0	-0.0403349	0.906904	0	0.120804	1	0
Nepenthes_gracilis_Nepgr000282	0.647519	0.226705	0	0.0467184	0.993792	0	0.116584	0.989744	0	-0.301637	1	0	0.981702	0.216309	0	0.0253225	1	0
Nepenthes_gracilis_Nepgr000283	1.29174	0.0644637	0	0.296559	0.908609	0	0.565508	0.950207	0	-0.206045	1	0	1.60878	0.0487359	1	0.0633417	1	0
Nepenthes_gracilis_Nepgr000284	1.57484	0.0360035	1	0.42515	0.908609	0	0.559687	0.950207	0	0.766425	1	0	1.56155	0.0522523	0	0.0809328	1	0
Nepenthes_gracilis_Nepgr000285	0.33172	0.239734	0	0.0715312	0.93438	0	-0.081065	0.989318	0	0.281191	1	0	0.233098	0.58891	0	0.0081134	1	0
Nepenthes_gracilis_Nepgr000286	0.143344	0.656717	0	0.0433693	0.975732	0	0.137379	0.980078	0	0.106803	1	0	0.0745389	0.902407	0	0.0551796	1	0
Nepenthes_gracilis_Nepgr000287	-0.227566	0.37301	0	-0.162932	0.930446	0	-0.0866499	0.992464	0	-0.119581	1	0	-0.301649	0.483922	0	-0.0173902	1	0
Nepenthes_gracilis_Nepgr000288	-0.0798624	0.800264	0	-0.0207846	0.994939	0	0.322905	0.971409	0	0.711561	1	0	0.257044	0.611828	0	0.177377	1	0
Nepenthes_gracilis_Nepgr000289	0.552121	0.153961	0	0.269522	0.908609	0	0.314507	0.950207	0	0.122055	1	0	0.130277	0.708316	0	0.144777	1	0
Nepenthes_gracilis_Nepgr000290	-0.63778	0.145842	0	-0.460844	0.908609	0	0.202777	0.971784	0	0.255786	1	0	-0.0073437	0.994132	0	0.149162	1	0
Nepenthes_gracilis_Nepgr000291	NA	NA	NA	0.374906	0.998039	0	25.4528	0.950207	0	NA	NA	NA	25.078	0.596012	0	23.5806	1	0
Nepenthes_gracilis_Nepgr000292	NA	NA	NA	2.59197	0.908609	0	NA	NA	NA	0.0102168	1	0	-18.9601	0.466473	0	-25.7127	1	0
Nepenthes_gracilis_Nepgr000293	NA	NA	NA	NA	NA	NA	NA	NA	NA	NA	NA	NA	-24.1561	0.305941	0	NA	NA	NA
Nepenthes_gracilis_Nepgr000294	0.702413	0.0872237	0	0.0710873	0.948231	0	0.310038	0.950207	0	0.358912	1	0	0.105315	0.816416	0	0.211955	1	0
Nepenthes_gracilis_Nepgr000295	0.374388	0.195912	0	-0.00810082	0.998039	0	-0.16475	0.973972	0	-0.010925	1	0	0.156367	0.679582	0	0.159566	1	0
Nepenthes_gracilis_Nepgr000296	-0.0246437	0.931778	0	-0.0409629	0.962002	0	-0.0652125	0.992279	0	0.0308393	1	0	-0.158085	0.592317	0	0.0453921	1	0
Nepenthes_gracilis_Nepgr000297	0.161172	0.756756	0	0.508115	0.908609	0	0.427841	0.950207	0	0.40599	1	0	0.425054	0.70718	0	0.0524061	1	0
Nepenthes_gracilis_Nepgr000298	-0.130485	0.586221	0	-0.0346924	0.978499	0	-0.287103	0.950207	0	-0.447964	1	0	0.00265229	0.99457	0	-0.185962	1	0
Nepenthes_gracilis_Nepgr000299	-0.198965	0.515795	0	-0.305371	0.908609	0	0.031828	1	0	-0.432239	1	0	-0.0904733	0.897028	0	-0.221235	1	0
Nepenthes_gracilis_Nepgr000300	-1.12541	0.224308	0	-0.204796	0.96817	0	0.82337	0.950207	0	0.605551	1	0	-1.50526	0.236182	0	-0.602789	1	0
Nepenthes_gracilis_Nepgr000301	2.46685	0.0686413	0	0.900922	0.955043	0	0.86553	0.950207	0	-0.494563	1	0	1.87273	0.354637	0	1.59713	1	0
Nepenthes_gracilis_Nepgr000302	2.62638	0.0417098	1	7.00809	0.908609	0	1.13822	0.950207	0	-1.37583	1	0	5.02147	0.108042	0	-1.51308	1	0
Nepenthes_gracilis_Nepgr000303	-0.712117	0.125646	0	-0.406212	0.908609	0	0.192096	0.967632	0	0.15379	1	0	-0.643858	0.370992	0	0.070945	1	0
Nepenthes_gracilis_Nepgr000304	-0.284902	0.735815	0	-0.30697	0.930446	0	-0.485994	0.964987	0	-0.25855	1	0	0.286517	0.753149	0	0.0856544	1	0
Nepenthes_gracilis_Nepgr000305	0.388862	0.309154	0	-0.01739	0.998039	0	0.102265	0.991471	0	0.00610591	1	0	0.171509	0.722566	0	0.268822	1	0
Nepenthes_gracilis_Nepgr000306	-0.141649	0.687204	0	0.0248733	0.98227	0	0.207881	0.966787	0	0.245651	1	0	0.0727114	0.874137	0	-0.0389346	1	0
Nepenthes_gracilis_Nepgr000307	0.0905522	0.677707	0	0.103053	0.908609	0	-0.305313	0.950207	0	-0.1215	1	0	-0.125978	0.679582	0	-0.0519248	1	0
Nepenthes_gracilis_Nepgr000308	-0.291655	0.619095	0	-0.129377	0.970697	0	0.388068	0.991382	0	-1.14963	1	0	-0.764883	0.536061	0	-0.222201	1	0
Nepenthes_gracilis_Nepgr000309	0.0154009	0.962227	0	-0.0655282	0.95476	0	0.0450521	0.999401	0	0.13152	1	0	-0.0296404	0.941519	0	0.0491179	1	0
Nepenthes_gracilis_Nepgr000310	1.57786	0.528397	0	-1.50139	0.908609	0	0.899171	0.950207	0	-0.243387	1	0	1.67436	0.523121	0	0.662457	1	0
Nepenthes_gracilis_Nepgr000311	-0.567823	0.643971	0	0.0669595	0.983469	0	0.504702	0.972845	0	0.119158	1	0	-0.458937	0.527316	0	0.38085	1	0
Nepenthes_gracilis_Nepgr000312	-0.53173	0.239467	0	-0.0951302	0.938629	0	0.0794962	0.994544	0	0.24312	1	0	-0.489302	0.400029	0	-0.0211089	1	0
Nepenthes_gracilis_Nepgr000313	0.725757	0.0838998	0	0.116644	0.908609	0	-0.00282659	1	0	-0.059481	1	0	0.514121	0.142349	0	0.122823	1	0
Nepenthes_gracilis_Nepgr000314	0.239619	0.95437	0	-20.3752	0.908609	0	NA	NA	NA	NA	NA	NA	NA	NA	NA	-26.7127	1	0
Nepenthes_gracilis_Nepgr000315	0.529295	0.470327	0	0.203295	0.965806	0	1.14408	0.950207	0	-0.620187	1	0	0.501859	0.649526	0	-0.105488	1	0
Nepenthes_gracilis_Nepgr000316	-0.330802	0.5655	0	0.262793	0.908609	0	-0.446947	0.958933	0	-0.181954	1	0	-0.40751	0.622402	0	0.161767	1	0
Nepenthes_gracilis_Nepgr000317	0.259576	0.608312	0	-0.205464	0.969071	0	0.534584	0.950207	0	-0.242312	1	0	-0.885489	0.484297	0	-0.180219	1	0
Nepenthes_gracilis_Nepgr000318	0.0626624	0.860557	0	-0.0498671	0.970831	0	0.0284977	1	0	0.0427272	1	0	-0.292753	0.359876	0	-0.118445	1	0
Nepenthes_gracilis_Nepgr000319	-0.31689	0.773203	0	1.06875	0.908609	0	0.600606	0.957759	0	-0.109222	1	0	-1.27683	0.428918	0	-0.673568	1	0
Nepenthes_gracilis_Nepgr000320	-0.33918	0.233993	0	-0.00945298	0.998039	0	0.0992307	0.994545	0	-0.206424	1	0	0.150409	0.770414	0	-0.279003	1	0
Nepenthes_gracilis_Nepgr000321	-0.146613	0.668213	0	0.295758	0.908609	0	-0.00881825	1	0	-0.22743	1	0	0.54334	0.420016	0	-0.126134	1	0
Nepenthes_gracilis_Nepgr000322	-1.16763	0.0750863	0	0.13765	0.940829	0	-0.700676	0.950207	0	-0.0853538	1	0	0.207214	0.685856	0	-0.0423306	1	0
Nepenthes_gracilis_Nepgr000323	0.194232	0.830897	0	0.341452	0.920133	0	0.473697	0.95725	0	-0.137905	1	0	-0.305656	0.842605	0	-0.120593	1	0
Nepenthes_gracilis_Nepgr000324	-0.133479	0.718575	0	0.147825	0.908609	0	0.165382	0.9706	0	-0.0827559	1	0	-0.00489895	0.992107	0	-0.154183	1	0
Nepenthes_gracilis_Nepgr000325	0.335725	0.780183	0	-0.0755739	0.991193	0	0.169116	0.999286	0	0.340921	1	0	0.537857	0.685856	0	-1.32598	1	0
Nepenthes_gracilis_Nepgr000326	-0.343022	0.236288	0	0.0103037	0.996671	0	-0.00243672	1	0	-0.188716	1	0	-0.292647	0.449301	0	-0.118509	1	0
Nepenthes_gracilis_Nepgr000327	0.651764	0.294049	0	0.135598	0.957864	0	0.647432	0.950207	0	0.780216	1	0	0.628391	0.420016	0	0.35598	1	0
Nepenthes_gracilis_Nepgr000328	-0.464005	0.619229	0	0.655549	0.908609	0	1.16014	0.950207	0	-0.673281	1	0	-0.208632	0.917371	0	-1.01636	1	0
Nepenthes_gracilis_Nepgr000329	-0.612313	0.304336	0	0.03767	0.995628	0	-0.146339	0.985229	0	0.291852	1	0	0.0133291	0.989897	0	-0.14342	1	0
Nepenthes_gracilis_Nepgr000330	-0.628494	0.16639	0	0.117554	0.951895	0	-0.0408556	1	0	-0.108298	1	0	-0.341435	0.560118	0	-0.246181	1	0
Nepenthes_gracilis_Nepgr000331	0.530269	0.124019	0	-0.0522252	0.951176	0	0.136965	0.972845	0	0.218021	1	0	0.336794	0.255486	0	0.107576	1	0
Nepenthes_gracilis_Nepgr000332	-0.1766	0.546365	0	-0.252861	0.908609	0	-0.127548	0.974158	0	0.196402	1	0	-0.293776	0.513273	0	0.0914768	1	0
Nepenthes_gracilis_Nepgr000333	-0.192197	0.733156	0	0.252452	0.930326	0	0.851431	0.950207	0	-0.370344	1	0	0.18019	0.881463	0	-0.419552	1	0
Nepenthes_gracilis_Nepgr000334	-0.110728	0.596731	0	-0.0971066	0.908609	0	0.0307717	0.999401	0	0.0650502	1	0	-0.138724	0.635639	0	0.0494628	1	0
Nepenthes_gracilis_Nepgr000335	0.374294	0.204157	0	0.0976292	0.908609	0	-0.043674	0.998368	0	0.195416	1	0	0.115573	0.748319	0	0.0671764	1	0
Nepenthes_gracilis_Nepgr000336	0.0909793	0.855933	0	0.0157426	0.997181	0	-0.518431	0.950207	0	-0.29223	1	0	-0.289716	0.6719	0	0.00460156	1	0
Nepenthes_gracilis_Nepgr000337	0.08391	0.940868	0	-2.58609	0.908609	0	1.66258	0.950207	0	1.60068	1	0	0.550067	0.856707	0	0.697531	1	0
Nepenthes_gracilis_Nepgr000338	-0.0753733	0.952305	0	-0.611059	0.908609	0	-1.08163	0.950207	0	-0.294166	1	0	-0.781581	0.414922	0	-0.0561166	1	0
Nepenthes_gracilis_Nepgr000339	0.103385	0.715074	0	-0.232016	0.908609	0	-0.172346	0.964123	0	-0.173672	1	0	-0.150399	0.679582	0	-0.135254	1	0
Nepenthes_gracilis_Nepgr000340	-0.28646	0.692301	0	-0.701232	0.908609	0	1.64503	0.950207	0	-0.278239	1	0	-0.597384	0.572432	0	-0.552571	1	0
Nepenthes_gracilis_Nepgr000341	1.21725	0.0153913	1	0.517748	0.908609	0	0.473477	0.950207	0	0.16807	1	0	0.602804	0.407215	0	0.2114	1	0
Nepenthes_gracilis_Nepgr000342	-1.06122	0.449214	0	0.491654	0.915719	0	-0.807938	0.952014	0	0.0975385	1	0	-0.71412	0.830016	0	0.0911869	1	0
Nepenthes_gracilis_Nepgr000343	-0.063319	0.964035	0	0.551338	0.920133	0	0.411956	0.973972	0	-1.21378	1	0	1.41152	0.434663	0	-0.117806	1	0
Nepenthes_gracilis_Nepgr000344	-0.569637	0.544611	0	-0.365739	0.930446	0	0.573652	0.950207	0	0.269426	1	0	-0.0816647	0.936165	0	-0.25469	1	0
Nepenthes_gracilis_Nepgr000345	3.43171	0.190616	0	-0.134017	0.972676	0	-0.387411	0.999401	0	-0.272778	1	0	-1.12617	0.685856	0	0.29213	1	0
Nepenthes_gracilis_Nepgr000346	-0.784876	0.585864	0	-1.13947	0.908609	0	1.83715	0.950207	0	-1.31104	1	0	0.730986	0.72124	0	0.083585	1	0
Nepenthes_gracilis_Nepgr000347	-0.412786	0.637823	0	-0.0140378	1	0	1.09252	0.950207	0	0.685201	1	0	0.665156	0.706193	0	-0.680904	1	0
Nepenthes_gracilis_Nepgr000348	-0.111688	0.940824	0	0.624962	0.949712	0	1.18328	0.950207	0	-0.342312	1	0	1.07719	0.641505	0	-1.12692	1	0
Nepenthes_gracilis_Nepgr000349	-0.269842	0.820648	0	0.0280014	0.998039	0	-0.343382	0.977185	0	0.25692	1	0	0.149795	0.924583	0	-0.793127	1	0
Nepenthes_gracilis_Nepgr000350	-0.970959	0.266017	0	-0.109198	0.966736	0	-0.658071	0.959505	0	-0.340617	1	0	-0.533351	0.619672	0	-0.892911	1	0
Nepenthes_gracilis_Nepgr000351	2.66447	0.356295	0	1.31026	0.941646	0	26.8979	0.950207	0	-26.7126	1	0	NA	NA	NA	24.1313	1	0
Nepenthes_gracilis_Nepgr000352	-0.0416667	0.913632	0	0.11681	0.951188	0	0.672043	0.950207	0	1.04589	1	0	-0.097417	0.83606	0	0.186336	1	0
Nepenthes_gracilis_Nepgr000353	0.936771	0.0288198	1	0.0111431	0.995842	0	0.105574	0.972302	0	0.0469372	1	0	0.617764	0.0893859	0	0.236864	1	0
Nepenthes_gracilis_Nepgr000354	-0.998004	0.0819832	0	0.269859	0.908609	0	-0.463867	0.950207	0	-0.32051	1	0	-0.339953	0.284629	0	-0.295647	1	0
Nepenthes_gracilis_Nepgr000355	0.498269	0.157577	0	0.00962661	0.998039	0	0.179575	0.973972	0	-0.0598647	1	0	0.460893	0.214861	0	0.147219	1	0
Nepenthes_gracilis_Nepgr000356	0.331785	0.23773	0	0.129965	0.93438	0	-0.35767	0.950207	0	-0.169149	1	0	0.489341	0.228046	0	-0.0454498	1	0
Nepenthes_gracilis_Nepgr000357	0.0756659	0.913371	0	0.164808	0.96919	0	0.974521	0.950207	0	-0.0602241	1	0	0.040291	0.97325	0	0.649733	1	0
Nepenthes_gracilis_Nepgr000358	-0.0884502	0.89164	0	-0.997006	0.908609	0	-0.459801	0.955499	0	-0.0723711	1	0	-0.359223	0.817671	0	-0.0427159	1	0
Nepenthes_gracilis_Nepgr000359	0.00918636	0.994673	0	0.482004	0.908609	0	-0.875327	0.950207	0	-0.627905	1	0	0.412101	0.783381	0	-0.246547	1	0
Nepenthes_gracilis_Nepgr000360	-0.0304575	0.940235	0	-0.0693276	0.923778	0	-0.516999	0.950207	0	0.0895144	1	0	-0.502133	0.114395	0	-0.0857403	1	0
Nepenthes_gracilis_Nepgr000361	0.16653	0.812098	0	0.067902	0.965806	0	0.853295	0.950207	0	0.168032	1	0	-0.249056	0.66944	0	-0.230294	1	0
Nepenthes_gracilis_Nepgr000362	-0.138325	0.599148	0	-0.119363	0.924071	0	-0.378857	0.950207	0	-0.296548	1	0	-0.275996	0.434092	0	-0.244616	1	0
Nepenthes_gracilis_Nepgr000363	0.12809	0.724277	0	0.128667	0.914942	0	0.304244	0.950207	0	0.0482857	1	0	0.119123	0.804989	0	0.0334563	1	0
Nepenthes_gracilis_Nepgr000364	-0.400756	0.402014	0	-0.00969867	0.998909	0	0.0282501	1	0	0.168561	1	0	-0.0951207	0.922727	0	-0.064422	1	0
Nepenthes_gracilis_Nepgr000365	0.261136	0.215334	0	-0.0909314	0.910261	0	0.0633426	0.992964	0	0.0578736	1	0	0.206103	0.451051	0	-0.086639	1	0
Nepenthes_gracilis_Nepgr000366	0.500284	0.386106	0	0.570321	0.924071	0	0.882954	0.950207	0	0.469573	1	0	0.0733346	0.962679	0	-0.547269	1	0
Nepenthes_gracilis_Nepgr000367	NA	NA	NA	NA	NA	NA	1.51673	0.964697	0	0.307507	1	0	-18.0962	0.579314	0	NA	NA	NA
Nepenthes_gracilis_Nepgr000368	-0.402899	0.299025	0	-0.185327	0.908609	0	-0.217489	0.959505	0	0.00928257	1	0	-0.419819	0.138464	0	-0.0297608	1	0
Nepenthes_gracilis_Nepgr000369	0.193105	0.762143	0	0.0354723	0.989148	0	-0.426698	0.950207	0	-0.0388523	1	0	0.0854082	0.914501	0	0.0748263	1	0
Nepenthes_gracilis_Nepgr000370	0.313521	0.163595	0	-0.0840321	0.912476	0	-0.14476	0.958933	0	0.101326	1	0	0.0535701	0.864432	0	0.0273644	1	0
Nepenthes_gracilis_Nepgr000371	-0.150997	0.770594	0	-0.0894328	0.94476	0	-0.0712105	0.998093	0	-0.0332909	1	0	-0.579603	0.210487	0	-0.0543999	1	0
Nepenthes_gracilis_Nepgr000372	0.176681	0.513183	0	-0.00836109	0.998039	0	-0.196942	0.971784	0	-0.154346	1	0	-0.00621417	0.989705	0	0.0168903	1	0
Nepenthes_gracilis_Nepgr000373	-0.321382	0.133217	0	-0.157242	0.908609	0	0.0614935	0.989318	0	0.041946	1	0	-0.248042	0.489933	0	-0.0103608	1	0
Nepenthes_gracilis_Nepgr000374	-0.456471	0.154428	0	-0.238015	0.924071	0	-0.616639	0.950207	0	-0.200716	1	0	-0.217138	0.782889	0	-0.481178	1	0
Nepenthes_gracilis_Nepgr000375	26.0753	0.222036	0	25.8948	0.908609	0	NA	NA	NA	NA	NA	NA	NA	NA	NA	-0.286255	1	0
Nepenthes_gracilis_Nepgr000376	0.163692	0.866331	0	0.192453	0.967532	0	0.205455	0.989918	0	0.339344	1	0	-0.323001	0.676794	0	-0.215952	1	0
Nepenthes_gracilis_Nepgr000377	0.835536	0.805768	0	NA	NA	NA	0.375375	0.992964	0	-1.8612	1	0	-17.0087	0.685856	0	-27.2696	1	0
Nepenthes_gracilis_Nepgr000378	1.26176	0.451571	0	0.693492	0.978153	0	0.961871	0.950207	0	0.642971	1	0	26.4185	0.467312	0	0.623458	1	0
Nepenthes_gracilis_Nepgr000379	0.568511	0.0625865	0	-0.0429237	0.972827	0	0.280635	0.950207	0	0.44579	1	0	0.416202	0.304718	0	0.274987	1	0
Nepenthes_gracilis_Nepgr000380	0.437306	0.226863	0	0.19807	0.946334	0	-0.258967	0.972302	0	-0.457037	1	0	0.581845	0.447809	0	-0.188036	1	0
Nepenthes_gracilis_Nepgr000381	0.242391	0.31483	0	0.203534	0.908609	0	0.161413	0.9706	0	-0.091007	1	0	0.459263	0.251031	0	-0.0237794	1	0
Nepenthes_gracilis_Nepgr000382	0.133764	0.523525	0	-0.145783	0.908609	0	0.0515924	0.998368	0	0.102351	1	0	-0.131178	0.679582	0	-0.0104456	1	0
Nepenthes_gracilis_Nepgr000384	0.446504	0.771736	0	1.43486	0.915648	0	-0.761813	0.983069	0	NA	NA	NA	-19.9967	0.411066	0	23.8971	1	0
Nepenthes_gracilis_Nepgr000385	0.525943	0.405457	0	0.364265	0.908609	0	-0.0412902	1	0	-0.232562	1	0	-0.647552	0.431104	0	-0.139217	1	0
Nepenthes_gracilis_Nepgr000386	0.0542093	0.921274	0	0.0432587	0.991988	0	0.0278746	1	0	0.513367	1	0	-0.866198	0.316119	0	0.406451	1	0
Nepenthes_gracilis_Nepgr000387	NA	NA	NA	NA	NA	NA	-1.21982	0.972845	0	NA	NA	NA	NA	NA	NA	NA	NA	NA
Nepenthes_gracilis_Nepgr000388	-0.849687	0.108634	0	-0.235613	0.908609	0	-0.147583	0.985419	0	0.0673822	1	0	-0.338666	0.400029	0	-0.0963094	1	0
Nepenthes_gracilis_Nepgr000389	-1.37145	0.494584	0	NA	NA	NA	0.897393	0.950207	0	-0.256031	1	0	-17.0087	0.685856	0	-0.937902	1	0
Nepenthes_gracilis_Nepgr000390	0.399395	0.216673	0	0.155475	0.908609	0	0.244252	0.950207	0	-0.076337	1	0	0.470298	0.219699	0	-0.0605521	1	0
Nepenthes_gracilis_Nepgr000391	0.30372	0.284795	0	-0.0790944	0.952937	0	0.210111	0.950207	0	0.413707	1	0	-0.10324	0.782576	0	-0.063795	1	0
Nepenthes_gracilis_Nepgr000392	0.17542	0.596556	0	-0.0980843	0.9254	0	0.159698	0.959505	0	0.475242	1	0	0.191256	0.539296	0	-0.14171	1	0
Nepenthes_gracilis_Nepgr000393	0.0205615	0.938099	0	0.116891	0.908609	0	0.243641	0.950207	0	-0.147628	1	0	-0.0492181	0.860007	0	-0.0978065	1	0
Nepenthes_gracilis_Nepgr000394	0.0146267	0.961167	0	0.0182095	0.994242	0	0.270739	0.950207	0	-0.237574	1	0	-0.0905364	0.810962	0	0.0232222	1	0
Nepenthes_gracilis_Nepgr000395	-0.732877	0.0980848	0	-0.54018	0.908609	0	0.40759	0.950207	0	-0.165094	1	0	-0.533404	0.554571	0	0.454366	1	0
Nepenthes_gracilis_Nepgr000396	0.443368	0.652149	0	-1.44123	0.908609	0	0.306499	0.986584	0	0.72908	1	0	-0.03432	0.987137	0	-0.187327	1	0
Nepenthes_gracilis_Nepgr000397	-0.508076	0.114727	0	-0.122044	0.908609	0	0.114733	0.976426	0	0.290134	1	0	-0.273268	0.601838	0	-0.101819	1	0
Nepenthes_gracilis_Nepgr000398	-0.0839291	0.845105	0	-0.0938415	0.96919	0	0.0671639	0.999401	0	0.149064	1	0	0.22472	0.614179	0	-0.0515989	1	0
Nepenthes_gracilis_Nepgr000399	-0.275974	0.361926	0	-0.0493822	0.966605	0	0.309708	0.950207	0	-0.212111	1	0	-0.180088	0.594338	0	-0.103003	1	0
Nepenthes_gracilis_Nepgr000400	0.250021	0.67254	0	-0.182141	0.930446	0	-0.142448	0.983177	0	0.057185	1	0	-0.200973	0.685102	0	-0.0534706	1	0
Nepenthes_gracilis_Nepgr000401	-0.248338	0.583761	0	0.00708425	0.998039	0	-0.5488	0.950207	0	-0.49048	1	0	-0.0873125	0.877696	0	-0.339046	1	0
Nepenthes_gracilis_Nepgr000402	-22.7885	0.15406	0	-21.522	0.908609	0	-1.74244	0.950207	0	-1.55038	1	0	-0.0359194	0.99116	0	-0.0279352	1	0
Nepenthes_gracilis_Nepgr000403	0.710671	0.0482741	1	0.27839	0.908609	0	-0.434486	0.950207	0	-0.480996	1	0	0.965425	0.0761524	0	0.0481026	1	0
Nepenthes_gracilis_Nepgr000404	-0.294339	0.519696	0	-0.0912157	0.960163	0	-0.8321	0.950207	0	-0.117808	1	0	0.227741	0.729016	0	-0.241904	1	0
Nepenthes_gracilis_Nepgr000405	-0.270738	0.726618	0	0.188613	0.955439	0	0.103553	0.998368	0	-0.872076	1	0	-0.212661	0.874137	0	0.00498878	1	0
Nepenthes_gracilis_Nepgr000407	-1.1005	0.0295623	1	-0.654288	0.908609	0	1.75815	0.950207	0	0.38779	1	0	-1.02169	0.350575	0	-0.287905	1	0
Nepenthes_gracilis_Nepgr000408	NA	NA	NA	NA	NA	NA	28.0378	0.950207	0	NA	NA	NA	NA	NA	NA	NA	NA	NA
Nepenthes_gracilis_Nepgr000409	NA	NA	NA	NA	NA	NA	2.77701	0.950207	0	-0.316284	1	0	-18.4949	0.567929	0	0.212606	1	0
Nepenthes_gracilis_Nepgr000410	0.21856	0.352774	0	-0.0909132	0.925163	0	0.1026	0.983069	0	0.130725	1	0	0.0639072	0.836091	0	0.133412	1	0
Nepenthes_gracilis_Nepgr000411	-0.847347	0.335803	0	-0.054765	0.985369	0	-0.683812	0.957382	0	0.284583	1	0	-0.782357	0.455715	0	-0.0260232	1	0
Nepenthes_gracilis_Nepgr000412	-0.692725	0.252041	0	-0.0884027	0.952937	0	0.0599123	0.997849	0	-0.307209	1	0	-0.156499	0.749286	0	-0.0704135	1	0
Nepenthes_gracilis_Nepgr000413	-0.405252	0.343376	0	-0.0476662	0.984511	0	0.116008	0.998093	0	-0.376851	1	0	-0.614483	0.339604	0	0.253897	1	0
Nepenthes_gracilis_Nepgr000414	-0.903286	0.573823	0	0.593514	0.984511	0	1.10234	0.950207	0	-0.230419	1	0	1.57005	0.536877	0	0.11589	1	0
Nepenthes_gracilis_Nepgr000415	-0.0411531	0.88116	0	-0.258763	0.908609	0	-0.000169214	1	0	-0.129275	1	0	-0.0719813	0.871227	0	-0.0182397	1	0
Nepenthes_gracilis_Nepgr000416	-0.0226455	0.934294	0	-0.0754104	0.922465	0	-0.431007	0.950207	0	-0.301341	1	0	-0.123392	0.66924	0	-0.0478368	1	0
Nepenthes_gracilis_Nepgr000417	-0.18066	0.596556	0	0.244345	0.908609	0	0.211193	0.966749	0	-0.04386	1	0	0.312708	0.474518	0	-0.109524	1	0
Nepenthes_gracilis_Nepgr000418	-0.284443	0.29449	0	-0.109654	0.924071	0	-0.41951	0.950207	0	-0.16765	1	0	-0.137995	0.664137	0	0.0164306	1	0
Nepenthes_gracilis_Nepgr000419	-1.40633	0.179989	0	0.179107	0.976334	0	-0.110822	1	0	-1.87284	1	0	-1.60832	0.216019	0	0.317135	1	0
Nepenthes_gracilis_Nepgr000420	-0.206747	0.560602	0	0.00135487	0.998909	0	-0.122576	0.976406	0	-0.249654	1	0	0.0153516	0.967873	0	-0.067018	1	0
Nepenthes_gracilis_Nepgr000421	-0.572347	0.0816073	0	-0.197742	0.908609	0	-0.335288	0.950207	0	-0.244562	1	0	-0.255282	0.525711	0	-0.156282	1	0
Nepenthes_gracilis_Nepgr000422	0.430596	0.431494	0	-0.0651694	0.972676	0	0.235341	0.971784	0	0.68287	1	0	0.160214	0.856717	0	0.273335	1	0
Nepenthes_gracilis_Nepgr000423	-0.38575	0.250311	0	-0.173017	0.908609	0	-0.33272	0.950207	0	-0.143971	1	0	-0.218424	0.61713	0	-0.211193	1	0
Nepenthes_gracilis_Nepgr000424	0.327635	0.462756	0	-0.0708945	0.963464	0	0.105476	0.985419	0	0.44928	1	0	0.615708	0.276807	0	-0.0422094	1	0
Nepenthes_gracilis_Nepgr000425	0.203362	0.482162	0	-0.0859766	0.966605	0	-0.247622	0.959505	0	-0.131071	1	0	-0.0974788	0.862079	0	0.00228024	1	0
Nepenthes_gracilis_Nepgr000426	NA	NA	NA	-19.9371	0.908609	0	0.699214	0.992279	0	22.4797	1	0	NA	NA	NA	NA	NA	NA
Nepenthes_gracilis_Nepgr000427	0.0509627	0.884732	0	0.248007	0.908609	0	0.0168881	1	0	-0.293465	1	0	0.212305	0.685856	0	-0.15299	1	0
Nepenthes_gracilis_Nepgr000428	0.092946	0.848046	0	-0.0447292	0.983592	0	0.138739	0.992279	0	-0.654786	1	0	0.665679	0.498916	0	0.0383039	1	0
Nepenthes_gracilis_Nepgr000429	0.151245	0.635604	0	0.0638682	0.965551	0	-0.0318153	1	0	0.144977	1	0	0.278928	0.483922	0	-0.132316	1	0
Nepenthes_gracilis_Nepgr000430	-0.638745	0.487855	0	-0.217918	0.956208	0	-0.17002	0.998093	0	-0.43638	1	0	0.159399	0.900664	0	-0.159828	1	0
Nepenthes_gracilis_Nepgr000431	-0.242803	0.538294	0	-0.138478	0.941529	0	0.929403	0.950207	0	-0.0608986	1	0	0.193021	0.761639	0	-0.4578	1	0
Nepenthes_gracilis_Nepgr000432	-0.522969	0.487855	0	0.242013	0.908609	0	-0.271665	0.971784	0	-0.431504	1	0	0.120313	0.908992	0	-0.263657	1	0
Nepenthes_gracilis_Nepgr000433	-1.21356	0.108634	0	-0.194334	0.95747	0	0.695608	0.976981	0	-1.99476	1	0	-0.410098	0.883546	0	-0.779664	1	0
Nepenthes_gracilis_Nepgr000434	-0.0412217	0.916754	0	0.0431183	0.97808	0	-0.109114	0.99019	0	-0.0194019	1	0	-0.263794	0.450951	0	-0.221399	1	0
Nepenthes_gracilis_Nepgr000435	0.00670631	0.988315	0	-0.0343175	0.998039	0	0.123802	0.989318	0	-0.0977068	1	0	-0.123382	0.881889	0	-0.112634	1	0
Nepenthes_gracilis_Nepgr000436	0.0820799	0.938825	0	0.268149	0.95747	0	0.779278	0.950207	0	-0.576216	1	0	0.571917	0.684168	0	-0.236406	1	0
Nepenthes_gracilis_Nepgr000437	0.531463	0.586714	0	0.0218294	0.998039	0	0.0718835	1	0	0.108066	1	0	-1.43961	0.352406	0	-0.573149	1	0
Nepenthes_gracilis_Nepgr000438	0.65202	0.10998	0	0.306546	0.908609	0	0.408939	0.950207	0	0.346651	1	0	0.04015	0.941567	0	0.0896139	1	0
Nepenthes_gracilis_Nepgr000439	-0.539536	0.512073	0	0.390657	0.941646	0	0.277266	0.999401	0	0.42638	1	0	0.536872	0.8832	0	-0.268852	1	0
Nepenthes_gracilis_Nepgr000440	-0.175427	0.806334	0	0.892604	0.908609	0	0.137885	0.999492	0	1.55591	1	0	-0.101963	0.97319	0	0.144795	1	0
Nepenthes_gracilis_Nepgr000441	0.890696	0.395763	0	0.114661	0.987304	0	-0.0517967	1	0	-0.558588	1	0	0.835218	0.742067	0	-1.17681	1	0
Nepenthes_gracilis_Nepgr000442	-0.207037	0.674283	0	-0.0955845	0.981327	0	0.863755	0.950207	0	-0.243087	1	0	-0.232118	0.865808	0	-0.0900324	1	0
Nepenthes_gracilis_Nepgr000443	0.417106	0.222951	0	0.274877	0.908609	0	0.839989	0.950207	0	-0.0888956	1	0	-0.119777	0.816416	0	0.0182935	1	0
Nepenthes_gracilis_Nepgr000444	0.420419	0.486908	0	0.256034	0.960508	0	1.13498	0.950207	0	-0.233553	1	0	0.422208	0.832273	0	-0.434236	1	0
Nepenthes_gracilis_Nepgr000445	0.265056	0.502083	0	0.090203	0.957864	0	0.146551	0.973972	0	-0.0583429	1	0	0.591856	0.3359	0	-0.0661675	1	0
Nepenthes_gracilis_Nepgr000446	-0.458389	0.216995	0	-0.245495	0.908609	0	0.176115	0.950207	0	0.170603	1	0	-0.19806	0.493341	0	-0.109431	1	0
Nepenthes_gracilis_Nepgr000447	-0.641286	0.780373	0	-2.2134	0.908609	0	-0.754929	0.991471	0	-2.02035	1	0	-1.27244	0.697052	0	-1.71015	1	0
Nepenthes_gracilis_Nepgr000448	-1.78464	0.42402	0	26.8851	0.908609	0	-25.0278	0.950207	0	-1.06596	1	0	-16.9099	0.685856	0	22.3919	1	0
Nepenthes_gracilis_Nepgr000449	-0.619662	0.0928226	0	-0.167361	0.920105	0	-0.355314	0.950207	0	-0.269202	1	0	-0.247341	0.594338	0	-0.118985	1	0
Nepenthes_gracilis_Nepgr000450	-0.100291	0.789495	0	-0.251568	0.908609	0	-0.531594	0.950207	0	-0.201179	1	0	-0.445885	0.435714	0	-0.417662	1	0
Nepenthes_gracilis_Nepgr000451	0.714134	0.0606633	0	0.19533	0.908609	0	-0.0276149	1	0	-0.0841954	1	0	0.563227	0.153882	0	0.119775	1	0
Nepenthes_gracilis_Nepgr000452	0.911499	0.0750863	0	-0.153252	0.908609	0	0.812597	0.950207	0	0.848475	1	0	1.1109	0.140531	0	0.27483	1	0
Nepenthes_gracilis_Nepgr000453	0.117205	0.644271	0	-0.077488	0.956911	0	-0.0652844	0.994768	0	0.0969776	1	0	0.198119	0.546011	0	0.109096	1	0
Nepenthes_gracilis_Nepgr000454	0.10026	0.768985	0	-0.115208	0.908609	0	-0.00491367	1	0	0.132723	1	0	-0.0206514	0.971302	0	0.119388	1	0
Nepenthes_gracilis_Nepgr000455	0.0832424	0.918458	0	-0.456073	0.908609	0	-0.341925	0.976981	0	-0.702485	1	0	-0.739491	0.406652	0	0.117383	1	0
Nepenthes_gracilis_Nepgr000456	0.584555	0.081653	0	0.0715644	0.955439	0	-0.0497187	0.992464	0	0.110467	1	0	0.460719	0.167025	0	0.101042	1	0
Nepenthes_gracilis_Nepgr000457	0.606657	0.135741	0	0.0340778	0.987507	0	-0.59471	0.950207	0	-0.320454	1	0	0.76947	0.210766	0	0.0238771	1	0
Nepenthes_gracilis_Nepgr000458	NA	NA	NA	NA	NA	NA	-24.2484	0.950207	0	-26.2226	1	0	NA	NA	NA	NA	NA	NA
Nepenthes_gracilis_Nepgr000459	0.596384	0.440227	0	0.360001	0.915719	0	-1.05096	0.960698	0	-0.117013	1	0	0.519559	0.594338	0	0.139318	1	0
Nepenthes_gracilis_Nepgr000460	0.46446	0.464328	0	-0.0290112	0.995526	0	-1.37464	0.950207	0	0.372069	1	0	-0.14876	0.911932	0	-0.580512	1	0
Nepenthes_gracilis_Nepgr000461	0.181132	0.451383	0	0.0890904	0.955201	0	-0.557975	0.950207	0	-0.302707	1	0	0.000165405	0.999669	0	-0.111771	1	0
Nepenthes_gracilis_Nepgr000462	0.395136	0.457227	0	0.133261	0.941646	0	-0.33514	0.950207	0	-0.332425	1	0	0.237249	0.68293	0	0.11202	1	0
Nepenthes_gracilis_Nepgr000463	0.267256	0.353943	0	-0.064911	0.949712	0	-0.463023	0.950207	0	-0.242273	1	0	0.112492	0.729678	0	-0.0991046	1	0
Nepenthes_gracilis_Nepgr000464	0.563835	0.252349	0	0.101839	0.95747	0	-0.0513664	0.999401	0	-0.121082	1	0	-0.385993	0.653073	0	0.144046	1	0
Nepenthes_gracilis_Nepgr000465	-0.0737848	0.802842	0	0.0141921	0.998039	0	0.0919975	0.987374	0	-0.0506255	1	0	-0.0277532	0.969085	0	0.0280191	1	0
Nepenthes_gracilis_Nepgr000466	-0.206102	0.556236	0	0.29863	0.908609	0	0.447796	0.950207	0	-0.571752	1	0	0.0337817	0.965251	0	-0.0714551	1	0
Nepenthes_gracilis_Nepgr000467	0.738167	0.157359	0	0.285574	0.908609	0	-0.455118	0.950207	0	-0.452113	1	0	0.431972	0.404563	0	0.0883489	1	0
Nepenthes_gracilis_Nepgr000468	-1.07685	0.153966	0	-0.24242	0.931606	0	-0.216612	0.985229	0	-0.264749	1	0	-0.703368	0.351482	0	-0.37856	1	0
Nepenthes_gracilis_Nepgr000469	-0.618297	0.126403	0	-0.151225	0.908609	0	0.126835	0.976981	0	0.277891	1	0	-0.00960049	0.99116	0	0.0594002	1	0
Nepenthes_gracilis_Nepgr000470	-1.14394	0.0988531	0	-0.568722	0.908609	0	-0.537828	0.950207	0	0.0839663	1	0	-0.939691	0.166647	0	-0.292989	1	0
Nepenthes_gracilis_Nepgr000471	-0.661699	0.498233	0	-0.0973028	0.981978	0	-0.0778525	0.999401	0	0.0648802	1	0	-0.540124	0.553254	0	-0.570092	1	0
Nepenthes_gracilis_Nepgr000472	-1.10667	0.169885	0	0.2205	0.908609	0	0.686681	0.950207	0	-0.583724	1	0	-0.111453	0.885172	0	-0.40086	1	0
Nepenthes_gracilis_Nepgr000473	-0.45267	0.751908	0	0.286365	0.908609	0	1.68151	0.950207	0	0.260672	1	0	-1.40664	0.523221	0	-3.6527	1	0
Nepenthes_gracilis_Nepgr000474	-0.0794801	0.780589	0	-0.1987	0.908609	0	0.206447	0.950207	0	0.520099	1	0	-0.140968	0.705875	0	0.0173819	1	0
Nepenthes_gracilis_Nepgr000475	-0.838765	0.388575	0	1.2189	0.908609	0	0.388205	0.950207	0	0.521663	1	0	0.670285	0.547989	0	-0.095662	1	0
Nepenthes_gracilis_Nepgr000476	-0.860116	0.291814	0	-0.0468784	0.993247	0	0.466291	0.950207	0	-0.56585	1	0	-0.646936	0.459296	0	-0.1737	1	0
Nepenthes_gracilis_Nepgr000477	-0.453591	0.257795	0	-0.30823	0.908609	0	-0.00995105	1	0	-0.0118779	1	0	-0.375912	0.284302	0	-0.13716	1	0
Nepenthes_gracilis_Nepgr000478	-0.902958	0.601966	0	-1.76403	0.908609	0	0.853421	0.950207	0	-0.478576	1	0	-18.0087	0.611828	0	0.395305	1	0
Nepenthes_gracilis_Nepgr000479	-2.37354	0.0222379	1	-0.228028	0.948231	0	0.817724	0.950207	0	-0.0989786	1	0	-0.966052	0.459701	0	-0.194454	1	0
Nepenthes_gracilis_Nepgr000480	-0.130687	0.764951	0	0.141628	0.938112	0	0.269273	0.964123	0	-0.0542969	1	0	-0.124443	0.836091	0	0.177477	1	0
Nepenthes_gracilis_Nepgr000481	-0.375005	0.78702	0	0.416587	0.952937	0	0.116072	1	0	-1.55293	1	0	-20.471	0.350448	0	-1.32019	1	0
Nepenthes_gracilis_Nepgr000482	-0.167793	0.67052	0	0.159315	0.908609	0	-0.621059	0.950207	0	0.0329398	1	0	-0.0985653	0.792667	0	0.0130374	1	0
Nepenthes_gracilis_Nepgr000483	-0.475094	0.297123	0	-0.154717	0.941646	0	-0.0411816	1	0	0.0971718	1	0	0.0469589	0.951304	0	-0.186432	1	0
Nepenthes_gracilis_Nepgr000484	-3.39814	0.196181	0	1.20857	0.908609	0	NA	NA	NA	-25.5955	1	0	-16.9099	0.685856	0	1.48262	1	0
Nepenthes_gracilis_Nepgr000485	0.444843	0.118005	0	-0.0447787	0.960508	0	0.213523	0.950207	0	0.202219	1	0	0.17048	0.56582	0	0.0869633	1	0
Nepenthes_gracilis_Nepgr000486	-1.00522	0.0347525	1	-0.651077	0.908609	0	-0.863832	0.950207	0	-0.159418	1	0	-0.758654	0.290927	0	-0.495731	1	0
Nepenthes_gracilis_Nepgr000487	-0.367751	0.692173	0	-0.543744	0.908609	0	0.181056	0.992464	0	1.1361	1	0	0.144869	0.935623	0	-0.658898	1	0
Nepenthes_gracilis_Nepgr000488	-0.393428	0.316171	0	-0.206268	0.908823	0	0.280892	0.967632	0	-0.326205	1	0	0.248261	0.654639	0	-0.172267	1	0
Nepenthes_gracilis_Nepgr000489	-1.51895	0.596556	0	-0.77009	0.952937	0	-2.30054	0.952428	0	-2.26733	1	0	-2.05367	0.549586	0	-3.31338	1	0
Nepenthes_gracilis_Nepgr000490	-1.46455	0.468923	0	2.20719	0.908609	0	-2.47118	0.950207	0	1.2444	1	0	-0.992245	0.619882	0	-0.899264	1	0
Nepenthes_gracilis_Nepgr000491	-0.111729	0.894134	0	0.488349	0.908609	0	0.431177	0.972302	0	-0.345441	1	0	0.973538	0.476127	0	-0.0534478	1	0
Nepenthes_gracilis_Nepgr000492	-0.839511	0.129033	0	-0.189588	0.908609	0	-0.767314	0.950207	0	-0.754842	1	0	-0.684581	0.257566	0	-0.457224	1	0
Nepenthes_gracilis_Nepgr000493	-19.8735	0.51943	0	NA	NA	NA	28.4156	0.950207	0	0.515295	1	0	-1.96851	0.70109	0	-0.567455	1	0
Nepenthes_gracilis_Nepgr000494	-1.47581	0.478968	0	0.597665	0.931386	0	-0.511052	0.973972	0	-0.133725	1	0	1.15683	0.559295	0	-0.454831	1	0
Nepenthes_gracilis_Nepgr000495	-0.353532	0.374766	0	-0.310459	0.908609	0	-0.0356923	1	0	-0.500854	1	0	0.224812	0.70083	0	-0.17129	1	0
Nepenthes_gracilis_Nepgr000496	-1.99326	0.330332	0	-1.82053	0.908609	0	-0.233864	0.989778	0	3.1824	1	0	0.199786	0.90749	0	-0.713383	1	0
Nepenthes_gracilis_Nepgr000497	-0.257846	0.855645	0	0.118852	0.960508	0	-0.113935	1	0	-0.363661	1	0	-0.246541	0.899914	0	-0.192111	1	0
Nepenthes_gracilis_Nepgr000498	-0.0636293	0.960189	0	0.119389	0.955201	0	-0.0370865	1	0	-0.717591	1	0	-0.0521641	0.963698	0	0.0101154	1	0
Nepenthes_gracilis_Nepgr000499	-0.0850242	0.869298	0	-0.0113951	0.998039	0	0.242835	0.950207	0	0.0454736	1	0	0.00711046	0.988843	0	-0.172501	1	0
Nepenthes_gracilis_Nepgr000500	-21.2862	0.250012	0	-21.694	0.908609	0	NA	NA	NA	1.68037	1	0	-16.9099	0.685856	0	-0.286255	1	0
Nepenthes_gracilis_Nepgr000501	-0.3797	0.814079	0	-0.110901	0.981277	0	-0.194308	0.998368	0	-0.801189	1	0	-0.284747	0.885133	0	0.949759	1	0
Nepenthes_gracilis_Nepgr000502	0.0656564	0.905655	0	0.0985775	0.975732	0	0.161326	0.995875	0	-0.670431	1	0	0.134375	0.922367	0	-0.260454	1	0
Nepenthes_gracilis_Nepgr000503	0.690418	0.423684	0	0.319571	0.956815	0	-1.88932	0.950207	0	-0.124919	1	0	0.370954	0.87254	0	0.0270363	1	0
Nepenthes_gracilis_Nepgr000504	-0.0866011	0.881092	0	0.0575801	0.983961	0	0.8567	0.950207	0	0.16964	1	0	0.400982	0.791302	0	-0.176638	1	0
Nepenthes_gracilis_Nepgr000505	0.590932	0.529651	0	0.550144	0.908609	0	0.357974	0.998093	0	-1.26332	1	0	-0.819498	0.819325	0	-0.0621012	1	0
Nepenthes_gracilis_Nepgr000506	0.050815	0.918475	0	0.0427244	0.98798	0	0.481234	0.950207	0	-0.247005	1	0	0.0128535	0.988926	0	-0.397746	1	0
Nepenthes_gracilis_Nepgr000507	0.748143	0.157215	0	0.216442	0.9407	0	0.492497	0.950207	0	0.320675	1	0	1.66232	0.145855	0	-0.061383	1	0
Nepenthes_gracilis_Nepgr000508	0.410114	0.950394	0	NA	NA	NA	NA	NA	NA	NA	NA	NA	NA	NA	NA	NA	NA	NA
Nepenthes_gracilis_Nepgr000509	0.0276894	0.918899	0	-0.132335	0.908609	0	0.0239958	1	0	0.13025	1	0	-0.0685287	0.812689	0	0.0493867	1	0
Nepenthes_gracilis_Nepgr000510	-0.00430732	0.98843	0	-0.119535	0.924071	0	0.130261	0.985229	0	-0.185886	1	0	0.183291	0.611331	0	-0.168407	1	0
Nepenthes_gracilis_Nepgr000511	-0.113737	0.658881	0	-0.0678314	0.942343	0	-0.126706	0.982353	0	-0.0613864	1	0	-0.265619	0.47503	0	-0.0739736	1	0
Nepenthes_gracilis_Nepgr000512	-5.43892	0.068212	0	-0.0632554	0.998039	0	NA	NA	NA	NA	NA	NA	NA	NA	NA	-25.4655	1	0
Nepenthes_gracilis_Nepgr000514	0.199324	0.450632	0	-0.230405	0.908609	0	0.114179	0.976981	0	0.135151	1	0	0.0388253	0.898053	0	-0.054045	1	0
Nepenthes_gracilis_Nepgr000515	-1.28986	0.197534	0	0.0769935	0.995782	0	-2.55557	0.950207	0	-1.00849	1	0	-2.33957	0.094086	0	-0.91125	1	0
Nepenthes_gracilis_Nepgr000516	-1.19801	0.169793	0	-0.483467	0.908609	0	0.568133	0.950207	0	0.367393	1	0	-1.12163	0.243668	0	-0.453046	1	0
Nepenthes_gracilis_Nepgr000517	-0.154017	0.953493	0	0.789944	0.983118	0	0.637779	0.950207	0	1.42273	1	0	0.723162	0.824363	0	-0.114952	1	0
Nepenthes_gracilis_Nepgr000518	-0.0393306	0.946092	0	0.395737	0.943591	0	-1.11448	0.950207	0	0.187128	1	0	0.300753	0.753027	0	0.321192	1	0
Nepenthes_gracilis_Nepgr000519	0.563685	0.149469	0	0.103088	0.956825	0	-0.123046	0.989166	0	-0.424945	1	0	0.591527	0.247537	0	0.0555025	1	0
Nepenthes_gracilis_Nepgr000520	-0.905667	0.0350568	1	-0.0543884	0.959788	0	-0.610402	0.950207	0	-0.535668	1	0	-0.424786	0.238333	0	-0.0517131	1	0
Nepenthes_gracilis_Nepgr000521	-1.13151	0.07319	0	-0.162942	0.943315	0	-0.301154	0.986516	0	-0.279674	1	0	-0.359967	0.690809	0	-0.199651	1	0
Nepenthes_gracilis_Nepgr000522	-0.397727	0.453071	0	-0.0492911	0.99116	0	-0.361419	0.950207	0	-0.819888	1	0	0.197577	0.745032	0	-0.107138	1	0
Nepenthes_gracilis_Nepgr000523	0.112688	0.900255	0	-0.652552	0.908609	0	0.243959	0.987036	0	-0.283245	1	0	0.892805	0.441491	0	-0.20979	1	0
Nepenthes_gracilis_Nepgr000524	1.17608	0.107447	0	1.35287	0.908609	0	-1.30619	0.950207	0	-1.12009	1	0	0.808712	0.423393	0	-0.0711738	1	0
Nepenthes_gracilis_Nepgr000525	-0.929637	0.5655	0	-3.94473	0.908609	0	1.92288	0.950207	0	0.0284387	1	0	-0.150274	0.954503	0	0.0175077	1	0
Nepenthes_gracilis_Nepgr000526	-21.6809	0.37711	0	-19.9371	0.908609	0	3.25242	0.950207	0	25.998	1	0	NA	NA	NA	-26.4655	1	0
Nepenthes_gracilis_Nepgr000527	0.0422222	0.959817	0	0.294039	0.95747	0	0.71862	0.950207	0	-0.290676	1	0	0.172283	0.848961	0	-0.468101	1	0
Nepenthes_gracilis_Nepgr000528	0.351994	0.148529	0	-0.0495699	0.96283	0	0.173658	0.950207	0	-0.0167749	1	0	0.0157536	0.969085	0	0.0901083	1	0
Nepenthes_gracilis_Nepgr000529	0.320584	0.267288	0	-0.03141	0.991656	0	-0.411932	0.950207	0	-0.387521	1	0	0.378292	0.417708	0	-0.125324	1	0
Nepenthes_gracilis_Nepgr000530	0.357246	0.161053	0	0.142682	0.908609	0	0.0148137	1	0	0.106184	1	0	0.327557	0.250801	0	0.183777	1	0
Nepenthes_gracilis_Nepgr000531	-0.556867	0.276433	0	-0.0548526	0.993387	0	1.04126	0.950207	0	0.431865	1	0	-0.0580357	0.949138	0	0.553506	1	0
Nepenthes_gracilis_Nepgr000532	-0.662264	0.332012	0	0.471701	0.908609	0	0.379302	0.971784	0	-0.00365488	1	0	-0.46038	0.812061	0	0.204705	1	0
Nepenthes_gracilis_Nepgr000533	-0.183314	0.5655	0	-0.121671	0.908609	0	0.298647	0.950207	0	0.273196	1	0	0.00646322	0.990412	0	0.073559	1	0
Nepenthes_gracilis_Nepgr000534	0.0150667	0.98114	0	0.236309	0.908609	0	0.268067	0.973975	0	-0.304647	1	0	-1.12707	0.259957	0	-0.460095	1	0
Nepenthes_gracilis_Nepgr000535	-0.146094	0.51943	0	-0.0687189	0.948404	0	0.153947	0.972845	0	0.29842	1	0	-0.239745	0.36252	0	0.101935	1	0
Nepenthes_gracilis_Nepgr000536	-0.0725171	0.890299	0	0.0574938	0.989886	0	-0.174206	0.992559	0	0.568535	1	0	0.430327	0.641854	0	-0.231548	1	0
Nepenthes_gracilis_Nepgr000537	0.713014	0.0409744	1	0.140966	0.930326	0	0.125592	0.985419	0	0.252151	1	0	0.158328	0.61794	0	0.152519	1	0
Nepenthes_gracilis_Nepgr000538	0.271734	0.59886	0	-0.250398	0.939267	0	0.232565	0.950207	0	0.574734	1	0	0.998914	0.368908	0	0.271073	1	0
Nepenthes_gracilis_Nepgr000539	0.058291	0.798358	0	-0.0170769	0.988801	0	0.0678896	0.989318	0	0.151865	1	0	-0.124951	0.618992	0	0.184069	1	0
Nepenthes_gracilis_Nepgr000540	-0.946865	0.0681949	0	-0.160239	0.908609	0	-0.104232	0.992191	0	-0.400308	1	0	-0.792773	0.122433	0	-0.318096	1	0
Nepenthes_gracilis_Nepgr000541	-0.482674	0.184796	0	-0.104339	0.95747	0	0.233591	0.960698	0	-0.692926	1	0	-0.157209	0.850137	0	-0.089776	1	0
Nepenthes_gracilis_Nepgr000542	NA	NA	NA	25.8851	0.908609	0	NA	NA	NA	-25.8163	1	0	NA	NA	NA	NA	NA	NA
Nepenthes_gracilis_Nepgr000543	0.51392	0.206309	0	0.0523351	0.95747	0	0.12527	0.985229	0	0.185993	1	0	0.252222	0.458411	0	0.0106403	1	0
Nepenthes_gracilis_Nepgr000544	0.970273	0.296085	0	-0.475654	0.908609	0	-0.120803	1	0	0.753832	1	0	0.312911	0.60056	0	-1.3755	1	0
Nepenthes_gracilis_Nepgr000545	-0.435627	0.204382	0	-0.267851	0.908609	0	-0.0264607	1	0	0.0337394	1	0	-0.289313	0.509581	0	-0.152362	1	0
Nepenthes_gracilis_Nepgr000546	0.384284	0.961167	0	-21.3752	0.908609	0	2.04479	0.950207	0	-0.768957	1	0	23.7589	0.679582	0	-1.12439	1	0
Nepenthes_gracilis_Nepgr000547	0.331031	0.945371	0	27.3548	0.908609	0	0.0275932	1	0	1.83139	1	0	-1.38494	0.758591	0	23.8694	1	0
Nepenthes_gracilis_Nepgr000548	-1.33567	0.0759679	0	-0.309263	0.940363	0	0.376653	0.963754	0	0.0136049	1	0	0.0698609	0.970421	0	-0.700673	1	0
Nepenthes_gracilis_Nepgr000549	-0.0221408	0.984282	0	0.631592	0.908609	0	-0.492302	0.973972	0	-0.172849	1	0	-0.248392	0.863545	0	-0.475169	1	0
Nepenthes_gracilis_Nepgr000550	0.892712	0.0307045	1	0.0647487	0.946546	0	0.0566045	0.992464	0	-0.0857673	1	0	0.467826	0.174924	0	-0.0412507	1	0
Nepenthes_gracilis_Nepgr000551	0.768551	0.0649247	0	0.360203	0.908609	0	-0.190658	0.950207	0	0.0603422	1	0	0.610799	0.136335	0	0.0248223	1	0
Nepenthes_gracilis_Nepgr000552	1.22787	0.0432836	1	0.0179926	0.998039	0	0.515259	0.950207	0	0.381686	1	0	0.280264	0.708133	0	-0.0463142	1	0
Nepenthes_gracilis_Nepgr000553	-0.0728006	0.826363	0	0.0262656	0.989861	0	0.335032	0.950207	0	0.358537	1	0	0.299981	0.437151	0	0.0288107	1	0
Nepenthes_gracilis_Nepgr000554	-0.143581	0.598024	0	-0.217289	0.908609	0	0.0474236	0.998368	0	0.237088	1	0	0.045128	0.905573	0	0.0465297	1	0
Nepenthes_gracilis_Nepgr000555	0.874432	0.800113	0	25.8851	0.908609	0	-0.443916	0.992429	0	1.14381	1	0	1.00104	0.816103	0	0.147547	1	0
Nepenthes_gracilis_Nepgr000556	0.543596	0.324209	0	-0.170449	0.959106	0	0.322111	0.985229	0	1.05688	1	0	0.110785	0.911358	0	-0.267064	1	0
Nepenthes_gracilis_Nepgr000557	-0.776467	0.0303737	1	-0.319902	0.908609	0	0.485074	0.950207	0	0.105845	1	0	-0.378407	0.375271	0	-0.0762677	1	0
Nepenthes_gracilis_Nepgr000558	0.135044	0.721575	0	0.184258	0.910511	0	-0.214417	0.972549	0	-0.457457	1	0	0.113144	0.877982	0	0.116055	1	0
Nepenthes_gracilis_Nepgr000559	0.0668194	0.846947	0	-0.0690282	0.949712	0	0.0279837	1	0	0.0959404	1	0	-0.0292296	0.940976	0	0.161112	1	0
Nepenthes_gracilis_Nepgr000560	0.67916	0.647111	0	0.0223152	0.998039	0	0.537453	0.955384	0	0.596246	1	0	0.12794	0.955295	0	-0.32385	1	0
Nepenthes_gracilis_Nepgr000561	-0.414125	0.736623	0	-0.856734	0.9254	0	0.586618	0.971784	0	-0.303908	1	0	0.122512	0.982062	0	-0.0779424	1	0
Nepenthes_gracilis_Nepgr000562	-0.523976	0.498845	0	-0.0551188	0.971926	0	-0.0958942	1	0	-0.333038	1	0	-0.815571	0.142429	0	-0.0521444	1	0
Nepenthes_gracilis_Nepgr000563	-1.65367	0.543374	0	1.86956	0.924071	0	-1.10595	0.974158	0	-0.820315	1	0	-0.87427	0.740015	0	-0.253748	1	0
Nepenthes_gracilis_Nepgr000564	0.197367	0.393086	0	0.0776382	0.945096	0	0.229093	0.959505	0	0.31334	1	0	0.0193387	0.965162	0	0.119783	1	0
Nepenthes_gracilis_Nepgr000565	-20.4566	0.393086	0	-1.36373	0.932541	0	-0.300536	1	0	-26.8163	1	0	-19.1405	0.472711	0	-26.5944	1	0
Nepenthes_gracilis_Nepgr000566	-0.805811	0.508981	0	0.795135	0.908609	0	-1.30408	0.950207	0	-0.549986	1	0	-0.535308	0.679582	0	-0.430228	1	0
Nepenthes_gracilis_Nepgr000567	NA	NA	NA	NA	NA	NA	1.91522	0.950207	0	NA	NA	NA	NA	NA	NA	NA	NA	NA
Nepenthes_gracilis_Nepgr000568	-20.8735	0.435745	0	2.04965	0.908609	0	0.390713	0.998093	0	0.303176	1	0	-0.146453	0.993473	0	-26.7127	1	0
Nepenthes_gracilis_Nepgr000569	-2.27362	0.0688897	0	-0.547848	0.908609	0	0.616478	0.950207	0	-0.640034	1	0	-0.852729	0.480003	0	-0.0834096	1	0
Nepenthes_gracilis_Nepgr000570	-0.524144	0.502616	0	0.450475	0.908609	0	1.13199	0.950207	0	0.0576443	1	0	0.930606	0.651923	0	0.290203	1	0
Nepenthes_gracilis_Nepgr000571	-0.134268	0.896347	0	-0.167681	0.972267	0	1.96554	0.950207	0	-0.025824	1	0	0.259099	0.829146	0	-0.518693	1	0
Nepenthes_gracilis_Nepgr000572	0.0558912	0.884164	0	-0.0418211	0.99505	0	0.738096	0.950207	0	0.719632	1	0	0.645162	0.419712	0	0.500909	1	0
Nepenthes_gracilis_Nepgr000573	0.214783	0.781145	0	-0.0287182	0.99116	0	0.838041	0.950207	0	1.46792	1	0	0.691807	0.197738	0	0.855926	1	0
Nepenthes_gracilis_Nepgr000574	-1.03059	0.280853	0	1.59371	0.908609	0	2.26226	0.950207	0	0.341049	1	0	0.692453	0.754767	0	0.600564	1	0
Nepenthes_gracilis_Nepgr000575	NA	NA	NA	NA	NA	NA	NA	NA	NA	NA	NA	NA	NA	NA	NA	22.3919	1	0
Nepenthes_gracilis_Nepgr000576	-0.161257	0.5655	0	-0.0029483	0.998039	0	-0.0556338	0.992279	0	-0.172154	1	0	-0.21027	0.511281	0	-0.0748147	1	0
Nepenthes_gracilis_Nepgr000577	0.386716	0.179941	0	0.0319191	0.980371	0	0.332751	0.950207	0	0.0719406	1	0	0.251889	0.516138	0	0.00600577	1	0
Nepenthes_gracilis_Nepgr000578	0.593268	0.0759679	0	0.0375701	0.99063	0	0.139681	0.974634	0	-0.123522	1	0	0.293405	0.650308	0	0.167521	1	0
Nepenthes_gracilis_Nepgr000579	1.02618	0.0585605	0	0.237561	0.908609	0	-0.369248	0.950207	0	0.203274	1	0	-0.113192	0.86821	0	0.295911	1	0
Nepenthes_gracilis_Nepgr000580	NA	NA	NA	NA	NA	NA	NA	NA	NA	NA	NA	NA	NA	NA	NA	22.0947	1	0
Nepenthes_gracilis_Nepgr000581	0.910303	0.264551	0	0.447344	0.908609	0	0.886914	0.950207	0	0.544063	1	0	1.17199	0.129942	0	0.175397	1	0
Nepenthes_gracilis_Nepgr000582	0.128202	0.604246	0	-0.138725	0.915596	0	0.123488	0.983069	0	0.307143	1	0	-0.0494708	0.927873	0	0.0604334	1	0
Nepenthes_gracilis_Nepgr000583	-0.69458	0.214468	0	0.449741	0.908609	0	-0.502525	0.950207	0	-0.187193	1	0	0.109958	0.860023	0	-0.216933	1	0
Nepenthes_gracilis_Nepgr000584	0.396956	0.269518	0	0.351803	0.908609	0	-0.0604937	0.994696	0	0.115393	1	0	0.497381	0.310179	0	0.0193088	1	0
Nepenthes_gracilis_Nepgr000585	-0.907011	0.480333	0	-0.320985	0.932362	0	-0.665484	0.983707	0	-1.96835	1	0	-0.491138	0.787243	0	0.206232	1	0
Nepenthes_gracilis_Nepgr000586	-20.9109	0.264513	0	-0.386828	0.998039	0	NA	NA	NA	2.63392	1	0	0.0314917	0.989428	0	-29.4284	1	0
Nepenthes_gracilis_Nepgr000587	24.976	0.423684	0	NA	NA	NA	NA	NA	NA	-29.1382	1	0	NA	NA	NA	22.9774	1	0
Nepenthes_gracilis_Nepgr000588	-0.496935	0.251736	0	0.0125805	0.998039	0	0.0666229	1	0	-0.158915	1	0	-0.190055	0.773349	0	0.0870195	1	0
Nepenthes_gracilis_Nepgr000589	-0.631894	0.0409744	1	-0.228006	0.908609	0	0.0611077	0.992515	0	0.110393	1	0	-0.135868	0.641372	0	0.0387123	1	0
Nepenthes_gracilis_Nepgr000590	-1.03622	0.172415	0	-0.613697	0.908609	0	-0.262095	0.985419	0	-0.549424	1	0	0.0684674	0.965829	0	-0.516381	1	0
Nepenthes_gracilis_Nepgr000591	-0.0977689	0.772447	0	-0.102383	0.94476	0	-0.0873735	0.991603	0	-0.324652	1	0	0.0196763	0.976699	0	-0.0903999	1	0
Nepenthes_gracilis_Nepgr000592	-0.667254	0.317349	0	-0.197649	0.949853	0	-0.276933	0.983366	0	-0.393079	1	0	-0.857913	0.370907	0	-0.142543	1	0
Nepenthes_gracilis_Nepgr000593	1.33499	0.0280856	1	0.103547	0.955439	0	-0.161679	0.974158	0	-0.390888	1	0	0.738495	0.0607446	0	0.00367055	1	0
Nepenthes_gracilis_Nepgr000594	-0.507357	0.858498	0	-0.138051	0.985369	0	1.07637	0.957382	0	2.62215	1	0	0.89063	0.752471	0	-0.547523	1	0
Nepenthes_gracilis_Nepgr000595	-0.392417	0.115465	0	0.00582422	0.998039	0	0.0204454	1	0	-0.255653	1	0	-0.337748	0.423684	0	-0.151203	1	0
Nepenthes_gracilis_Nepgr000596	-20.5099	0.396576	0	NA	NA	NA	1.05243	0.971784	0	0.665099	1	0	-19.7254	0.417957	0	NA	NA	NA
Nepenthes_gracilis_Nepgr000597	0.60469	0.598472	0	-0.485927	0.908609	0	-1.44	0.950207	0	-0.74733	1	0	-1.25997	0.238447	0	-0.43378	1	0
Nepenthes_gracilis_Nepgr000598	-0.405986	0.343866	0	-0.185982	0.908609	0	0.653662	0.950207	0	0.323761	1	0	-0.375292	0.274652	0	-0.171343	1	0
Nepenthes_gracilis_Nepgr000599	-0.365601	0.369457	0	-0.140847	0.908609	0	0.424163	0.950207	0	0.0480708	1	0	-0.12727	0.815871	0	-0.0375764	1	0
Nepenthes_gracilis_Nepgr000600	-0.333555	0.203518	0	-0.0238994	0.981978	0	-0.0323082	1	0	0.32011	1	0	-0.199992	0.549437	0	0.0987527	1	0
Nepenthes_gracilis_Nepgr000601	-0.017548	0.961167	0	0.0448775	0.97926	0	0.229378	0.950207	0	0.000140492	1	0	0.0502749	0.926228	0	-0.0684922	1	0
Nepenthes_gracilis_Nepgr000602	0.0892615	0.747846	0	0.0201906	0.992525	0	-0.02431	1	0	0.2305	1	0	-0.143852	0.620385	0	0.0862058	1	0
Nepenthes_gracilis_Nepgr000603	-0.542058	0.432064	0	0.333941	0.951828	0	1.90558	0.950207	0	-0.178393	1	0	0.304289	0.847826	0	0.07314	1	0
Nepenthes_gracilis_Nepgr000604	0.208345	0.51943	0	0.249119	0.908609	0	-0.101283	0.990201	0	-0.075633	1	0	0.162082	0.629283	0	0.11682	1	0
Nepenthes_gracilis_Nepgr000605	-0.198348	0.861267	0	0.110191	0.997181	0	-0.883768	0.950207	0	-1.28652	1	0	0.142895	0.918869	0	0.193591	1	0
Nepenthes_gracilis_Nepgr000606	-0.0756943	0.918899	0	0.368409	0.908609	0	1.56339	0.950207	0	0.00517708	1	0	0.142234	0.882104	0	-0.311564	1	0
Nepenthes_gracilis_Nepgr000607	0.551205	0.132661	0	0.234193	0.908609	0	-0.00956884	1	0	0.139152	1	0	-0.0870091	0.901448	0	0.245902	1	0
Nepenthes_gracilis_Nepgr000608	0.114494	0.826108	0	-0.0821197	0.95747	0	0.102357	0.990201	0	-0.391778	1	0	0.0416262	0.933126	0	-0.140822	1	0
Nepenthes_gracilis_Nepgr000609	0.954102	0.0596974	0	0.46166	0.908609	0	0.34467	0.971111	0	-0.150917	1	0	0.900356	0.20143	0	0.322212	1	0
Nepenthes_gracilis_Nepgr000610	0.511682	0.145321	0	0.12342	0.908609	0	0.0543033	0.995875	0	0.244816	1	0	0.20644	0.533426	0	0.0866838	1	0
Nepenthes_gracilis_Nepgr000611	-0.301433	0.491814	0	-0.0997493	0.950368	0	0.372134	0.950207	0	0.260697	1	0	-0.408937	0.466473	0	0.129916	1	0
Nepenthes_gracilis_Nepgr000612	-0.0633666	0.815181	0	-0.0908223	0.920247	0	-0.355404	0.950207	0	-0.2992	1	0	0.00455795	0.991248	0	-0.186677	1	0
Nepenthes_gracilis_Nepgr000613	1.00851	0.224377	0	0.261656	0.964724	0	0.164541	0.992279	0	1.55493	1	0	0.106336	0.933761	0	0.793984	1	0
Nepenthes_gracilis_Nepgr000614	0.143018	0.720405	0	0.0469494	0.96919	0	0.102167	0.989318	0	0.126471	1	0	0.409538	0.269837	0	-0.0172717	1	0
Nepenthes_gracilis_Nepgr000615	-19.8721	0.459518	0	NA	NA	NA	0.945002	0.964123	0	1.27825	1	0	NA	NA	NA	21.3919	1	0
Nepenthes_gracilis_Nepgr000616	-0.209985	0.772135	0	-0.473999	0.920133	0	0.545738	0.983442	0	1.12685	1	0	-1.12432	0.372556	0	0.0103967	1	0
Nepenthes_gracilis_Nepgr000617	0.240108	0.451537	0	0.0288811	0.986005	0	0.162727	0.959505	0	0.48766	1	0	0.193376	0.685856	0	0.128059	1	0
Nepenthes_gracilis_Nepgr000618	1.05952	0.0819164	0	0.517392	0.908609	0	0.984569	0.950207	0	0.620302	1	0	0.620849	0.430288	0	0.275477	1	0
Nepenthes_gracilis_Nepgr000619	0.196372	0.527716	0	0.0729247	0.95747	0	-0.367912	0.950207	0	-0.344105	1	0	-0.112744	0.877979	0	-0.0260958	1	0
Nepenthes_gracilis_Nepgr000620	0.0147933	0.968382	0	0.00577403	0.998039	0	-0.295873	0.950207	0	-0.0305249	1	0	0.179499	0.713613	0	-0.0854803	1	0
Nepenthes_gracilis_Nepgr000621	0.370472	0.644117	0	0.423009	0.924071	0	0.511114	0.950207	0	-0.272145	1	0	-0.399689	0.626742	0	0.356065	1	0
Nepenthes_gracilis_Nepgr000622	NA	NA	NA	NA	NA	NA	25.8979	0.950207	0	NA	NA	NA	NA	NA	NA	NA	NA	NA
Nepenthes_gracilis_Nepgr000623	-1.31868	0.106396	0	-0.227618	0.922465	0	-0.104921	0.998552	0	0.97237	1	0	-0.552306	0.654639	0	-0.386102	1	0
Nepenthes_gracilis_Nepgr000624	-0.174761	0.539525	0	-0.163329	0.908609	0	0.114089	0.989318	0	0.521211	1	0	0.239511	0.616738	0	0.180956	1	0
Nepenthes_gracilis_Nepgr000625	0.0619771	0.897875	0	-0.298481	0.908609	0	-0.0448036	0.999492	0	0.0443045	1	0	-0.173511	0.675629	0	-0.0379964	1	0
Nepenthes_gracilis_Nepgr000626	1.01517	0.0427401	1	0.157772	0.908609	0	0.121553	0.971784	0	0.363685	1	0	0.597356	0.142955	0	0.230403	1	0
Nepenthes_gracilis_Nepgr000627	0.343388	0.393086	0	-0.34396	0.915648	0	0.579054	0.950207	0	0.600869	1	0	0.815717	0.20126	0	-0.0455204	1	0
Nepenthes_gracilis_Nepgr000628	-0.202419	0.831476	0	-0.603646	0.908609	0	-0.21181	0.999492	0	0.0950577	1	0	0.435078	0.708322	0	0.0209538	1	0
Nepenthes_gracilis_Nepgr000629	-0.357719	0.194909	0	-0.00177091	0.998039	0	-0.317353	0.950207	0	0.1352	1	0	0.294488	0.434075	0	0.0243035	1	0
Nepenthes_gracilis_Nepgr000630	0.647994	0.0816114	0	0.0464748	0.979416	0	-0.121267	0.976981	0	-0.346163	1	0	0.295913	0.519706	0	0.0233505	1	0
Nepenthes_gracilis_Nepgr000631	-0.0183737	0.969287	0	0.0501395	0.986005	0	0.0337998	1	0	-0.5529	1	0	-0.69155	0.396434	0	-0.439448	1	0
Nepenthes_gracilis_Nepgr000632	-0.0586136	0.824729	0	0.00534743	0.998039	0	0.0662093	0.990916	0	0.0408991	1	0	-0.0328887	0.914157	0	-0.0606393	1	0
Nepenthes_gracilis_Nepgr000633	1.95422	0.0599904	0	0.513725	0.932362	0	-0.109451	0.999323	0	1.03976	1	0	1.92818	0.262056	0	-0.870599	1	0
Nepenthes_gracilis_Nepgr000635	0.285497	0.268351	0	0.0128342	0.994107	0	0.0605418	0.992464	0	0.247528	1	0	0.0853785	0.826102	0	0.0942649	1	0
Nepenthes_gracilis_Nepgr000636	-3.35672	0.0726758	0	-3.24489	0.908609	0	-0.847477	0.950207	0	-0.584345	1	0	-1.88114	0.309544	0	-0.470901	1	0
Nepenthes_gracilis_Nepgr000637	-1.83652	0.112641	0	-0.506026	0.908609	0	-0.823591	0.950207	0	-0.0753348	1	0	-1.61706	0.193477	0	-0.0998118	1	0
Nepenthes_gracilis_Nepgr000638	1.03811	0.0378547	1	0.293575	0.908609	0	0.0999137	0.976981	0	0.184012	1	0	0.905831	0.0671023	0	0.16118	1	0
Nepenthes_gracilis_Nepgr000639	0.557433	0.130844	0	0.295125	0.908609	0	-0.340029	0.950207	0	-0.37935	1	0	0.466602	0.317571	0	-0.107264	1	0
Nepenthes_gracilis_Nepgr000640	-0.456014	0.320639	0	0.322841	0.908609	0	-0.0742328	1	0	-0.960775	1	0	-0.154762	0.860007	0	-0.375988	1	0
Nepenthes_gracilis_Nepgr000641	0.0660558	0.812649	0	-0.17294	0.908609	0	0.0632594	0.988753	0	-0.0115437	1	0	-0.183523	0.530904	0	-0.142787	1	0
Nepenthes_gracilis_Nepgr000642	0.256353	0.321797	0	0.000869261	0.999616	0	-0.0802468	0.992279	0	0.305736	1	0	0.384445	0.351594	0	-0.119385	1	0
Nepenthes_gracilis_Nepgr000643	-0.966733	0.083274	0	1.16615	0.908609	0	0.138173	0.999401	0	-0.72386	1	0	0.655717	0.499895	0	0.0473634	1	0
Nepenthes_gracilis_Nepgr000644	-0.6093	0.268352	0	0.324606	0.915059	0	0.503235	0.950207	0	-0.180883	1	0	0.402017	0.679582	0	-0.411855	1	0
Nepenthes_gracilis_Nepgr000645	-0.590634	0.302265	0	0.382035	0.908609	0	1.15998	0.950207	0	0.12694	1	0	1.23505	0.318178	0	-0.266792	1	0
Nepenthes_gracilis_Nepgr000646	-2.60427	0.0995167	0	-0.208695	0.955786	0	-0.671992	0.959505	0	-0.575627	1	0	-0.0413143	0.981223	0	-1.2876	1	0
Nepenthes_gracilis_Nepgr000647	-0.0840079	0.931075	0	0.163635	0.908609	0	0.195004	0.998093	0	0.166612	1	0	-0.649245	0.205286	0	-0.0445048	1	0
Nepenthes_gracilis_Nepgr000648	0.177007	0.446451	0	-0.0497532	0.972298	0	-0.302603	0.950207	0	-0.0872753	1	0	-0.31459	0.308312	0	-0.0408086	1	0
Nepenthes_gracilis_Nepgr000649	0.105868	0.691409	0	-0.0921993	0.92492	0	0.133835	0.985229	0	0.0133913	1	0	-0.0228957	0.950916	0	-0.0544005	1	0
Nepenthes_gracilis_Nepgr000650	0.557977	0.159145	0	-0.0190319	0.994939	0	0.0894622	0.992464	0	-0.113253	1	0	0.400049	0.487809	0	-0.0213811	1	0
Nepenthes_gracilis_Nepgr000651	-0.357802	0.147844	0	0.001072	0.998909	0	-0.202105	0.950207	0	-0.00488746	1	0	-0.316713	0.238989	0	-0.0505238	1	0
Nepenthes_gracilis_Nepgr000652	0.0712276	0.80171	0	-0.0405704	0.96919	0	0.156489	0.959626	0	0.292612	1	0	-0.132481	0.685102	0	0.0966383	1	0
Nepenthes_gracilis_Nepgr000653	-0.550131	0.248285	0	-0.416602	0.908609	0	0.285933	0.972845	0	-0.0624173	1	0	-0.160247	0.893619	0	-0.0439343	1	0
Nepenthes_gracilis_Nepgr000654	-0.00511679	0.992442	0	0.128395	0.944072	0	0.532153	0.950207	0	0.60844	1	0	0.204724	0.758916	0	-0.340551	1	0
Nepenthes_gracilis_Nepgr000655	-0.678327	0.168619	0	-0.0247582	0.996086	0	-0.501031	0.959505	0	-0.271173	1	0	-0.461825	0.520855	0	0.197931	1	0
Nepenthes_gracilis_Nepgr000656	-0.59375	0.336192	0	-0.0275899	0.993387	0	-1.46603	0.950207	0	-0.945083	1	0	-0.731458	0.358872	0	-0.0795512	1	0
Nepenthes_gracilis_Nepgr000657	0.628869	0.171081	0	0.0930542	0.96919	0	0.211135	0.962814	0	0.542069	1	0	0.59579	0.453702	0	0.186686	1	0
Nepenthes_gracilis_Nepgr000658	0.343355	0.863106	0	0.278757	0.947844	0	0.275683	0.992279	0	-0.654199	1	0	-0.131009	0.933118	0	-0.0816202	1	0
Nepenthes_gracilis_Nepgr000659	0.472048	0.390212	0	0.134519	0.965878	0	0.1105	0.985419	0	0.350838	1	0	0.0786658	0.917964	0	0.335475	1	0
Nepenthes_gracilis_Nepgr000660	0.00989263	0.991593	0	0.076053	0.987819	0	0.290565	0.976981	0	-0.842767	1	0	-0.481105	0.69938	0	-0.584964	1	0
Nepenthes_gracilis_Nepgr000661	-0.243361	0.908001	0	-1.64423	0.908609	0	0.068939	1	0	22.4797	1	0	-0.257892	0.956553	0	0.324278	1	0
Nepenthes_gracilis_Nepgr000662	-0.456631	0.274738	0	0.169127	0.911327	0	-0.160376	0.985229	0	-0.215136	1	0	-0.346902	0.556003	0	0.0830632	1	0
Nepenthes_gracilis_Nepgr000663	-0.474858	0.36326	0	-0.0321715	0.996695	0	-0.592734	0.950207	0	-0.0628843	1	0	-0.455516	0.571186	0	-0.189288	1	0
Nepenthes_gracilis_Nepgr000664	0.0503749	0.847013	0	0.118417	0.911327	0	0.117532	0.972302	0	0.0480303	1	0	0.455529	0.193477	0	-0.00678879	1	0
Nepenthes_gracilis_Nepgr000665	0.236297	0.443064	0	0.0814938	0.944751	0	0.0354083	0.999401	0	-0.126016	1	0	0.213915	0.548053	0	0.0631898	1	0
Nepenthes_gracilis_Nepgr000666	0.0937853	0.728683	0	0.0241059	0.981327	0	0.302443	0.950207	0	0.190451	1	0	0.0223834	0.954084	0	-0.00590943	1	0
Nepenthes_gracilis_Nepgr000667	0.608748	0.092505	0	-0.0101738	0.997686	0	0.051344	0.992964	0	0.103956	1	0	0.675321	0.0991595	0	0.0922352	1	0
Nepenthes_gracilis_Nepgr000668	-0.337093	0.544963	0	0.267131	0.924071	0	-0.547643	0.969322	0	-0.0411374	1	0	-0.276442	0.818883	0	-0.974713	1	0
Nepenthes_gracilis_Nepgr000669	-1.08069	0.385616	0	0.691353	0.908609	0	1.06752	0.950207	0	0.67527	1	0	0.197409	0.911358	0	0.486868	1	0
Nepenthes_gracilis_Nepgr000670	1.08164	0.760129	0	25.6284	0.908609	0	-24.0005	0.950207	0	-27.2226	1	0	NA	NA	NA	23.0324	1	0
Nepenthes_gracilis_Nepgr000671	-0.189416	0.759008	0	-0.0399754	0.998039	0	0.731143	0.950207	0	-0.578527	1	0	0.973084	0.256558	0	-0.239142	1	0
Nepenthes_gracilis_Nepgr000672	0.0832167	0.938728	0	0.215976	0.963423	0	-0.829093	0.950207	0	-0.187942	1	0	0.342501	0.823049	0	-0.161563	1	0
Nepenthes_gracilis_Nepgr000673	0.290085	0.6766	0	0.553903	0.908609	0	-0.231103	0.98426	0	-0.375018	1	0	0.300883	0.745968	0	-0.352758	1	0
Nepenthes_gracilis_Nepgr000674	-0.277091	0.625659	0	0.367154	0.908609	0	0.382634	0.95166	0	0.033407	1	0	0.905452	0.356647	0	-0.27501	1	0
Nepenthes_gracilis_Nepgr000675	-0.299261	0.250707	0	-0.123226	0.908609	0	-0.174257	0.971321	0	-0.403275	1	0	-0.402094	0.147416	0	-0.0412577	1	0
Nepenthes_gracilis_Nepgr000676	0.611381	0.148695	0	0.0217416	0.983842	0	-0.0902913	0.976981	0	-0.0662822	1	0	0.376642	0.257948	0	-0.0371957	1	0
Nepenthes_gracilis_Nepgr000677	0.130746	0.776388	0	-0.170441	0.955201	0	1.03782	0.950207	0	0.36607	1	0	0.0179803	0.985577	0	0.301057	1	0
Nepenthes_gracilis_Nepgr000678	0.228223	0.452608	0	0.00357385	0.998039	0	0.182275	0.9706	0	0.417075	1	0	0.0342301	0.946459	0	0.184963	1	0
Nepenthes_gracilis_Nepgr000679	0.416229	0.241365	0	0.0627028	0.950233	0	0.103233	0.977185	0	0.268855	1	0	0.183424	0.589342	0	0.180692	1	0
Nepenthes_gracilis_Nepgr000680	0.0527925	0.85943	0	0.00748216	0.998039	0	0.90351	0.950207	0	0.573835	1	0	-0.05343	0.921207	0	0.0702685	1	0
Nepenthes_gracilis_Nepgr000681	0.287484	0.265429	0	0.0380678	0.966151	0	-0.188855	0.953753	0	-0.0491307	1	0	0.305386	0.370413	0	0.0593553	1	0
Nepenthes_gracilis_Nepgr000682	-0.310968	0.464348	0	0.258304	0.924071	0	0.182168	0.976406	0	-0.021062	1	0	-0.0517564	0.959024	0	-0.394937	1	0
Nepenthes_gracilis_Nepgr000683	0.0217188	0.942499	0	-0.0641943	0.95747	0	-0.0330792	1	0	-0.0313813	1	0	-0.0712414	0.864026	0	-0.0118649	1	0
Nepenthes_gracilis_Nepgr000684	0.285612	0.202649	0	0.0323719	0.968405	0	0.0232082	1	0	0.19801	1	0	0.080967	0.807001	0	0.0963384	1	0
Nepenthes_gracilis_Nepgr000685	0.280115	0.369235	0	0.142335	0.908609	0	-0.212297	0.950207	0	0.0402785	1	0	0.300332	0.302398	0	0.0913419	1	0
Nepenthes_gracilis_Nepgr000686	0.324813	0.735384	0	0.317106	0.965878	0	0.154739	0.999492	0	-1.23761	1	0	-1.51321	0.536349	0	0.0139842	1	0
Nepenthes_gracilis_Nepgr000687	-0.288605	0.641957	0	0.460202	0.908609	0	0.0779591	0.998093	0	-0.220755	1	0	-0.209472	0.84891	0	-0.00847182	1	0
Nepenthes_gracilis_Nepgr000688	0.398116	0.193987	0	0.123792	0.908609	0	0.199277	0.950207	0	-0.0451514	1	0	0.133996	0.626742	0	-0.0301066	1	0
Nepenthes_gracilis_Nepgr000689	-0.121839	0.833893	0	-0.198223	0.911327	0	-0.757143	0.950207	0	-0.251528	1	0	-0.241014	0.711048	0	0.111232	1	0
Nepenthes_gracilis_Nepgr000690	-3.241	0.156378	0	-1.03284	0.908609	0	0.448245	0.985479	0	0.0357603	1	0	-0.522876	0.77607	0	0.141416	1	0
Nepenthes_gracilis_Nepgr000691	-0.56725	0.242003	0	-0.223303	0.908609	0	-0.525665	0.950207	0	-0.170766	1	0	-0.731262	0.26784	0	0.0280204	1	0
Nepenthes_gracilis_Nepgr000692	0.903567	0.554495	0	0.668105	0.937818	0	-1.69797	0.950207	0	-0.618245	1	0	0.753821	0.643218	0	-0.255579	1	0
Nepenthes_gracilis_Nepgr000693	-1.06336	0.111032	0	-0.82455	0.908609	0	-0.623762	0.967181	0	1.04795	1	0	-0.405773	0.735569	0	-0.557648	1	0
Nepenthes_gracilis_Nepgr000694	-0.0212955	0.955421	0	-0.209246	0.908609	0	-0.127593	0.985419	0	-0.0346562	1	0	0.2798	0.559694	0	0.0199408	1	0
Nepenthes_gracilis_Nepgr000695	NA	NA	NA	25.6284	0.908609	0	0.365139	1	0	-28.0895	1	0	NA	NA	NA	NA	NA	NA
Nepenthes_gracilis_Nepgr000696	0.65183	0.0596974	0	-0.13734	0.908609	0	-0.494064	0.950207	0	-0.238159	1	0	0.0754516	0.827765	0	0.0182986	1	0
Nepenthes_gracilis_Nepgr000697	-0.0348237	0.941544	0	0.0223364	0.986376	0	0.289808	0.950207	0	-0.134053	1	0	0.0998241	0.856279	0	-0.316127	1	0
Nepenthes_gracilis_Nepgr000698	-0.624522	0.409883	0	-0.096105	0.965191	0	-0.045529	0.999401	0	-0.0930468	1	0	-1.49918	0.197775	0	-0.524483	1	0
Nepenthes_gracilis_Nepgr000699	-0.00732375	0.979206	0	-0.0334197	0.971198	0	-0.0499787	0.993631	0	0.0638471	1	0	0.109428	0.715265	0	0.117271	1	0
Nepenthes_gracilis_Nepgr000700	-0.0579836	0.867439	0	-0.0920257	0.930446	0	0.589869	0.950207	0	0.147761	1	0	-0.122443	0.819582	0	-0.00352327	1	0
Nepenthes_gracilis_Nepgr000701	-0.094308	0.773452	0	0.0447583	0.960508	0	-0.0331936	1	0	-0.00307433	1	0	0.113535	0.679582	0	-0.0601839	1	0
Nepenthes_gracilis_Nepgr000702	-0.291774	0.500138	0	0.0327	0.989861	0	0.434834	0.950207	0	0.413554	1	0	-0.0212888	0.980741	0	0.182191	1	0
Nepenthes_gracilis_Nepgr000703	0.0507493	0.887037	0	-0.0733501	0.956911	0	-0.0355134	1	0	-0.23761	1	0	0.00200863	0.996791	0	0.0463668	1	0
Nepenthes_gracilis_Nepgr000704	-9.77218e-05	1	0	-0.143358	0.908609	0	-0.195229	0.96727	0	-0.372476	1	0	-0.329397	0.475935	0	-0.0861324	1	0
Nepenthes_gracilis_Nepgr000705	-0.204542	0.408058	0	0.044457	0.956942	0	0.0756518	0.986584	0	0.19374	1	0	-0.151349	0.617179	0	-0.0979728	1	0
Nepenthes_gracilis_Nepgr000706	0.422718	0.121572	0	0.0493075	0.956921	0	0.0479852	0.994436	0	-0.134712	1	0	0.235296	0.466875	0	-0.0304903	1	0
Nepenthes_gracilis_Nepgr000707	-0.366872	0.698471	0	0.0104683	0.998039	0	0.401394	0.968074	0	-0.267637	1	0	-0.113455	0.964786	0	-0.498328	1	0
Nepenthes_gracilis_Nepgr000708	0.127075	0.63807	0	0.0814741	0.909444	0	-0.0795458	0.992279	0	-0.100979	1	0	-0.00914822	0.987307	0	-0.0842986	1	0
Nepenthes_gracilis_Nepgr000709	-0.0456962	0.912058	0	-0.0235049	0.993387	0	0.0477506	1	0	-0.100488	1	0	0.179023	0.640049	0	0.0010733	1	0
Nepenthes_gracilis_Nepgr000710	-0.407524	0.478347	0	0.0374281	0.986527	0	-0.0520203	1	0	-0.542158	1	0	-0.412785	0.621141	0	-0.402081	1	0
Nepenthes_gracilis_Nepgr000711	-0.19306	0.451288	0	-0.148061	0.908609	0	0.0385578	0.998368	0	-0.126252	1	0	-0.218089	0.468765	0	-0.0191531	1	0
Nepenthes_gracilis_Nepgr000712	-0.348906	0.590908	0	0.295226	0.926151	0	0.465196	0.9706	0	-0.917207	1	0	0.340945	0.765581	0	-0.391232	1	0
Nepenthes_gracilis_Nepgr000713	-0.353869	0.222382	0	0.0271743	0.986376	0	-0.161673	0.985229	0	-0.291252	1	0	0.0743254	0.930718	0	-0.223842	1	0
Nepenthes_gracilis_Nepgr000714	-0.299075	0.374983	0	0.113117	0.953554	0	-0.118402	0.985419	0	-0.237712	1	0	0.181969	0.761639	0	-0.17391	1	0
Nepenthes_gracilis_Nepgr000715	-0.589807	0.0990648	0	-0.0128806	0.998039	0	-0.191979	0.9706	0	-0.255964	1	0	0.004799	0.995607	0	-0.126789	1	0
Nepenthes_gracilis_Nepgr000716	-0.207989	0.387566	0	-0.228658	0.908609	0	-0.309254	0.950207	0	-0.0229504	1	0	-0.275387	0.318823	0	-0.129533	1	0
Nepenthes_gracilis_Nepgr000717	0.142212	0.759008	0	0.0508194	0.964724	0	0.0246264	1	0	-0.25567	1	0	0.977112	0.110819	0	-0.00753944	1	0
Nepenthes_gracilis_Nepgr000718	0.544687	0.228061	0	0.232709	0.908609	0	-0.23347	0.983441	0	-0.365672	1	0	0.939719	0.313305	0	0.0410349	1	0
Nepenthes_gracilis_Nepgr000719	-0.04707	0.846147	0	0.151809	0.908609	0	-0.126098	0.976426	0	-0.369063	1	0	0.0885674	0.811501	0	0.0333429	1	0
Nepenthes_gracilis_Nepgr000720	0.770659	0.0878623	0	0.202266	0.908609	0	-0.226581	0.950207	0	-0.32055	1	0	0.341626	0.216019	0	-0.0694957	1	0
Nepenthes_gracilis_Nepgr000721	-1.65904	0.0419873	1	-0.669869	0.908609	0	-0.585052	0.950207	0	-0.393633	1	0	-1.39355	0.0507978	0	-0.452459	1	0
Nepenthes_gracilis_Nepgr000722	-0.247658	0.537561	0	-0.297734	0.908609	0	0.0104707	1	0	0.0453311	1	0	-0.231921	0.574258	0	0.0419267	1	0
Nepenthes_gracilis_Nepgr000723	-0.308369	0.49763	0	-0.198846	0.908609	0	-0.211128	0.983442	0	0.214417	1	0	-0.152052	0.799294	0	0.021114	1	0
Nepenthes_gracilis_Nepgr000724	-0.339901	0.531743	0	-0.332855	0.908609	0	0.166539	0.973975	0	-0.182413	1	0	-0.207137	0.636863	0	-0.173712	1	0
Nepenthes_gracilis_Nepgr000725	0.168879	0.452108	0	-0.0504137	0.949712	0	-0.123382	0.968647	0	0.173253	1	0	0.0878764	0.80693	0	0.0808108	1	0
Nepenthes_gracilis_Nepgr000726	0.345723	0.590123	0	-0.160953	0.95747	0	-0.0755179	1	0	0.138399	1	0	-0.461745	0.617101	0	-0.0659001	1	0
Nepenthes_gracilis_Nepgr000727	0.852455	0.69218	0	-0.263642	0.96163	0	1.44802	0.950207	0	-0.558871	1	0	1.00501	0.691827	0	1.07772	1	0
Nepenthes_gracilis_Nepgr000728	-0.427247	0.280559	0	-0.342639	0.908609	0	-0.205779	0.959505	0	0.10988	1	0	-0.365106	0.396405	0	-0.178407	1	0
Nepenthes_gracilis_Nepgr000729	0.109603	0.672619	0	0.189639	0.908609	0	0.226976	0.950207	0	0.123694	1	0	0.11552	0.742555	0	-0.257852	1	0
Nepenthes_gracilis_Nepgr000730	-20.5081	0.396576	0	0.927079	0.964724	0	-24.2484	0.950207	0	NA	NA	NA	NA	NA	NA	NA	NA	NA
Nepenthes_gracilis_Nepgr000731	-0.543349	0.448851	0	-0.17348	0.949712	0	-0.0567742	1	0	-0.28685	1	0	-0.0588078	0.943444	0	0.0935281	1	0
Nepenthes_gracilis_Nepgr000732	0.683566	0.136329	0	-0.00214569	0.998821	0	0.032668	1	0	-0.226141	1	0	0.249941	0.609275	0	-0.0907819	1	0
Nepenthes_gracilis_Nepgr000733	-0.093862	0.68974	0	-0.0106653	0.998039	0	0.122824	0.973963	0	0.0301378	1	0	-0.210052	0.441041	0	-0.0177233	1	0
Nepenthes_gracilis_Nepgr000734	0.0241651	0.947705	0	-0.0533231	0.966605	0	-0.609552	0.950207	0	-0.245483	1	0	-0.0179054	0.968356	0	-0.175575	1	0
Nepenthes_gracilis_Nepgr000735	1.10873	0.0469846	1	0.235786	0.908609	0	-0.0886467	0.991393	0	-0.189943	1	0	0.709152	0.100654	0	0.0665272	1	0
Nepenthes_gracilis_Nepgr000736	-0.0220173	0.948817	0	0.0510938	0.960508	0	0.107022	0.983069	0	0.0203611	1	0	0.0730287	0.850789	0	-0.0443994	1	0
Nepenthes_gracilis_Nepgr000737	0.00131374	0.996356	0	-0.019766	0.983682	0	-0.248947	0.950207	0	-0.195553	1	0	-0.0976127	0.728856	0	-0.11161	1	0
Nepenthes_gracilis_Nepgr000738	-0.0601711	0.841598	0	0.0738767	0.951756	0	-0.0235636	1	0	-0.14519	1	0	-0.111652	0.741664	0	0.00561955	1	0
Nepenthes_gracilis_Nepgr000739	0.569215	0.0741308	0	0.195262	0.908609	0	0.0622216	0.998093	0	-0.214412	1	0	0.473476	0.164635	0	0.105517	1	0
Nepenthes_gracilis_Nepgr000740	0.806135	0.0421915	1	0.167228	0.908609	0	-0.0175901	1	0	0.137453	1	0	0.665516	0.102538	0	0.182246	1	0
Nepenthes_gracilis_Nepgr000741	0.508098	0.18724	0	0.210631	0.908609	0	-0.347755	0.950207	0	-0.445735	1	0	0.471683	0.163404	0	0.0482822	1	0
Nepenthes_gracilis_Nepgr000742	-0.239767	0.731521	0	0.332288	0.908609	0	0.120799	0.993803	0	0.182979	1	0	-0.080322	0.908558	0	0.292515	1	0
Nepenthes_gracilis_Nepgr000743	0.643607	0.51542	0	0.518791	0.949017	0	0.847139	0.950207	0	-0.611082	1	0	0.750878	0.614183	0	0.708825	1	0
Nepenthes_gracilis_Nepgr000744	-0.639235	0.196105	0	-0.109324	0.956825	0	0.0970397	0.985229	0	-0.0472762	1	0	-0.169093	0.746665	0	0.000269797	1	0
Nepenthes_gracilis_Nepgr000745	1.11314	0.0295623	1	0.227516	0.908609	0	-0.117684	0.976981	0	0.153445	1	0	0.776759	0.0859071	0	0.136317	1	0
Nepenthes_gracilis_Nepgr000746	1.01898	0.0350568	1	0.124309	0.936806	0	0.083503	0.987374	0	0.249705	1	0	1.02071	0.0507978	0	0.123842	1	0
Nepenthes_gracilis_Nepgr000747	0.404039	0.231423	0	0.111059	0.912185	0	-0.146637	0.976981	0	-0.188841	1	0	0.465356	0.304994	0	-0.069643	1	0
Nepenthes_gracilis_Nepgr000748	0.375185	0.141989	0	0.113071	0.908609	0	-0.144164	0.968074	0	0.0966383	1	0	0.347269	0.369	0	0.0856122	1	0
Nepenthes_gracilis_Nepgr000749	0.812277	0.0409744	1	0.147591	0.951176	0	0.176762	0.988597	0	0.228577	1	0	0.594982	0.20313	0	0.262013	1	0
Nepenthes_gracilis_Nepgr000750	-0.669831	0.158237	0	-0.318153	0.908609	0	-0.115901	0.986584	0	-0.23869	1	0	-0.617167	0.249372	0	-0.348023	1	0
Nepenthes_gracilis_Nepgr000751	0.105523	0.64246	0	-0.101093	0.908609	0	0.0786995	0.985495	0	0.143561	1	0	0.100079	0.715265	0	0.0209497	1	0
Nepenthes_gracilis_Nepgr000752	-0.614081	0.0604221	0	-0.166581	0.908609	0	-0.73372	0.950207	0	-0.551637	1	0	-0.416023	0.360498	0	-0.56829	1	0
Nepenthes_gracilis_Nepgr000755	-0.66134	0.0808497	0	-0.0397896	0.978346	0	0.00994745	1	0	-0.389	1	0	-0.324675	0.472636	0	-0.438648	1	0
Nepenthes_gracilis_Nepgr000756	0.080413	0.720782	0	-0.0404122	0.965806	0	0.179188	0.959505	0	0.32123	1	0	-0.249693	0.460015	0	0.115908	1	0
Nepenthes_gracilis_Nepgr000757	-1.00834	0.10291	0	-0.0528561	0.995608	0	0.457451	0.950207	0	-0.022135	1	0	-0.20534	0.77771	0	0.362178	1	0
Nepenthes_gracilis_Nepgr000758	-0.275865	0.236291	0	-0.102608	0.910261	0	-0.0556815	0.992279	0	0.390423	1	0	-0.305471	0.264131	0	-0.00574666	1	0
Nepenthes_gracilis_Nepgr000759	-0.551115	0.256524	0	0.124794	0.941664	0	0.470804	0.950207	0	0.102009	1	0	-0.983931	0.170723	0	-0.510881	1	0
Nepenthes_gracilis_Nepgr000761	23.0856	0.563799	0	NA	NA	NA	NA	NA	NA	NA	NA	NA	NA	NA	NA	NA	NA	NA
Nepenthes_gracilis_Nepgr000763	-0.139568	0.650535	0	-0.288752	0.908609	0	0.243155	0.950207	0	-0.108059	1	0	0.0181516	0.974396	0	0.138711	1	0
Nepenthes_gracilis_Nepgr000764	-0.209346	0.568024	0	0.169065	0.908609	0	0.312496	0.950207	0	0.287632	1	0	-0.261562	0.596523	0	0.0986265	1	0
Nepenthes_gracilis_Nepgr000765	-0.565632	0.255124	0	-0.127559	0.934229	0	-0.165063	0.991393	0	-0.00680972	1	0	-0.161091	0.8423	0	-0.0877994	1	0
Nepenthes_gracilis_Nepgr000766	-0.604232	0.0937699	0	0.00816221	0.998039	0	0.32451	0.950207	0	-0.0054536	1	0	-0.53664	0.351333	0	-0.0431377	1	0
Nepenthes_gracilis_Nepgr000767	-0.278697	0.312607	0	-0.249451	0.908609	0	-0.0886005	0.983395	0	-0.0191088	1	0	-0.403095	0.250801	0	-0.0464698	1	0
Nepenthes_gracilis_Nepgr000768	-0.364901	0.293272	0	-0.0944218	0.952735	0	-0.132243	0.985229	0	-0.153263	1	0	-0.520235	0.436313	0	0.11685	1	0
Nepenthes_gracilis_Nepgr000769	-0.0479895	0.884014	0	-0.132448	0.908609	0	-0.0802718	0.992464	0	-0.0518151	1	0	-0.19376	0.635754	0	0.0264564	1	0
Nepenthes_gracilis_Nepgr000770	0.797127	0.0639256	0	0.606442	0.908609	0	0.586518	0.950207	0	0.233451	1	0	-0.781969	0.264131	0	0.740974	1	0
Nepenthes_gracilis_Nepgr000771	-0.723368	0.523211	0	0.608331	0.965806	0	-0.494077	0.998093	0	-25.8163	1	0	-0.712928	0.621131	0	0.211215	1	0
Nepenthes_gracilis_Nepgr000772	0.604859	0.785618	0	0.602234	0.956825	0	1.96995	0.950207	0	-1.65247	1	0	0.967305	0.746628	0	0.712104	1	0
Nepenthes_gracilis_Nepgr000773	0.044975	0.941544	0	-0.00059912	0.999284	0	-0.491549	0.950207	0	-0.637472	1	0	-0.155783	0.84312	0	-0.0417441	1	0
Nepenthes_gracilis_Nepgr000774	1.21555	0.0288198	1	0.265596	0.908609	0	-0.0400001	0.998368	0	0.271458	1	0	0.817719	0.11715	0	0.104651	1	0
Nepenthes_gracilis_Nepgr000775	0.182554	0.406183	0	-0.0102257	0.998039	0	-0.0794757	0.985229	0	0.0621945	1	0	0.0376047	0.922345	0	0.00270691	1	0
Nepenthes_gracilis_Nepgr000776	0.100002	0.68114	0	-0.0537712	0.955786	0	0.201429	0.950207	0	0.061735	1	0	0.04887	0.88017	0	0.0237235	1	0
Nepenthes_gracilis_Nepgr000777	2.12887	0.0998441	0	NA	NA	NA	27.0378	0.950207	0	NA	NA	NA	NA	NA	NA	0.504578	1	0
Nepenthes_gracilis_Nepgr000778	0.0830342	0.928005	0	0.0598658	0.990358	0	0.374983	0.992279	0	0.730439	1	0	-1.65928	0.484973	0	-1.18821	1	0
Nepenthes_gracilis_Nepgr000779	0.0478259	0.963365	0	0.0705709	0.984653	0	0.429266	0.990105	0	0.382434	1	0	-0.910131	0.614183	0	-0.120468	1	0
Nepenthes_gracilis_Nepgr000780	-0.0280108	0.935337	0	0.00516471	0.998039	0	0.0234363	1	0	0.101803	1	0	-0.0348842	0.905761	0	0.113735	1	0
Nepenthes_gracilis_Nepgr000781	-0.523801	0.0894275	0	0.0306013	0.971257	0	-0.0882911	0.985419	0	-0.183958	1	0	-0.319781	0.331988	0	-0.161628	1	0
Nepenthes_gracilis_Nepgr000782	0.792353	0.596556	0	-0.644712	0.928009	0	-0.0908368	1	0	0.359568	1	0	-1.43514	0.686993	0	-0.275828	1	0
Nepenthes_gracilis_Nepgr000783	-0.925833	0.47418	0	-0.952025	0.950233	0	-0.667138	0.969437	0	-0.484691	1	0	0.106241	0.977222	0	-1.517	1	0
Nepenthes_gracilis_Nepgr000784	0.749429	0.0563278	0	0.421849	0.908609	0	0.213021	0.972845	0	0.493568	1	0	0.564065	0.221885	0	0.240433	1	0
Nepenthes_gracilis_Nepgr000785	-0.702352	0.363875	0	0.149202	0.945922	0	-0.4348	0.972054	0	-0.892272	1	0	0.244226	0.792402	0	-0.330194	1	0
Nepenthes_gracilis_Nepgr000786	-0.306993	0.225727	0	-0.208787	0.908609	0	0.252471	0.950207	0	-0.0116408	1	0	-0.097398	0.815963	0	-0.105148	1	0
Nepenthes_gracilis_Nepgr000787	-0.0196153	0.964674	0	-0.124144	0.939267	0	0.358795	0.950207	0	0.416935	1	0	-0.155976	0.71073	0	0.0707812	1	0
Nepenthes_gracilis_Nepgr000788	0.192679	0.416762	0	-0.0837219	0.949853	0	0.0366835	0.998368	0	-0.0617929	1	0	0.000394205	0.999686	0	-0.0785705	1	0
Nepenthes_gracilis_Nepgr000789	-0.433416	0.228152	0	-0.143343	0.953868	0	-0.233322	0.950207	0	-0.126866	1	0	-0.607759	0.214861	0	-0.0643685	1	0
Nepenthes_gracilis_Nepgr000790	0.0394826	0.867558	0	-0.0243948	0.975194	0	-0.19436	0.955499	0	-0.267683	1	0	-0.216691	0.494422	0	-0.170757	1	0
Nepenthes_gracilis_Nepgr000791	-0.141291	0.649377	0	-0.0779324	0.947596	0	0.0785661	0.992078	0	0.00923385	1	0	-0.103452	0.81713	0	-0.125004	1	0
Nepenthes_gracilis_Nepgr000792	-0.382157	0.165676	0	-0.132802	0.908609	0	-0.0199495	1	0	0.0688333	1	0	-0.181172	0.584648	0	0.0717037	1	0
Nepenthes_gracilis_Nepgr000793	0.165184	0.70203	0	-0.078539	0.949293	0	-0.172932	0.950207	0	-0.11702	1	0	0.0791669	0.803452	0	-0.159084	1	0
Nepenthes_gracilis_Nepgr000794	0.606784	0.596556	0	0.119583	0.995113	0	0.378178	0.986029	0	-0.194229	1	0	0.689105	0.725933	0	0.525054	1	0
Nepenthes_gracilis_Nepgr000795	-0.0567016	0.881479	0	-0.0706908	0.950069	0	-0.476272	0.950207	0	0.0329716	1	0	-0.201992	0.594338	0	0.0529358	1	0
Nepenthes_gracilis_Nepgr000796	-0.00264241	0.996875	0	-0.0682338	0.96919	0	-0.305844	0.950207	0	0.0260929	1	0	0.262514	0.549586	0	-0.0166346	1	0
Nepenthes_gracilis_Nepgr000797	-0.512121	0.585571	0	-0.337236	0.955439	0	-1.87216	0.950207	0	1.15673	1	0	-0.434161	0.890711	0	-0.146523	1	0
Nepenthes_gracilis_Nepgr000798	-19.373	0.596556	0	26.2237	0.908609	0	NA	NA	NA	NA	NA	NA	24.3864	0.679582	0	NA	NA	NA
Nepenthes_gracilis_Nepgr000799	-0.242003	0.658603	0	0.0540075	0.989148	0	-2.11532	0.950207	0	0.276967	1	0	-0.735773	0.297134	0	-0.543304	1	0
Nepenthes_gracilis_Nepgr000800	0.36086	0.596556	0	0.362311	0.911327	0	0.194276	0.998093	0	-1.54489	1	0	-0.515951	0.727006	0	0.869857	1	0
Nepenthes_gracilis_Nepgr000801	-0.763426	0.364063	0	-0.145397	0.955786	0	-0.227376	0.985495	0	-0.481275	1	0	-0.173191	0.875533	0	-0.239911	1	0
Nepenthes_gracilis_Nepgr000802	-0.0771573	0.782962	0	-0.105177	0.908609	0	0.434548	0.950207	0	0.370667	1	0	-0.0232148	0.950916	0	0.11047	1	0
Nepenthes_gracilis_Nepgr000803	1.10508	0.137006	0	0.445332	0.908609	0	1.30529	0.950207	0	1.08438	1	0	1.68294	0.1226	0	0.316907	1	0
Nepenthes_gracilis_Nepgr000804	-0.159652	0.5033	0	0.276688	0.908609	0	0.0921831	0.991471	0	-0.09122	1	0	0.159176	0.710803	0	-0.205864	1	0
Nepenthes_gracilis_Nepgr000805	0.200459	0.389781	0	-0.0566424	0.971257	0	0.0843443	0.989918	0	0.0655255	1	0	0.0701688	0.877696	0	0.10825	1	0
Nepenthes_gracilis_Nepgr000806	0.115808	0.697619	0	0.0143294	0.998039	0	0.131885	0.967181	0	0.0530766	1	0	0.13806	0.627194	0	-0.0753097	1	0
Nepenthes_gracilis_Nepgr000807	1.01891	0.070293	0	0.435644	0.908609	0	0.310913	0.950207	0	0.751571	1	0	0.63952	0.236996	0	0.432557	1	0
Nepenthes_gracilis_Nepgr000808	1.16794	0.103486	0	0.194193	0.937818	0	0.744609	0.950207	0	1.04505	1	0	0.89548	0.137065	0	0.594362	1	0
Nepenthes_gracilis_Nepgr000809	-0.194432	0.72715	0	-0.178757	0.908609	0	0.717492	0.950207	0	-0.414571	1	0	-0.341123	0.594107	0	-0.104412	1	0
Nepenthes_gracilis_Nepgr000810	0.443905	0.0731259	0	0.0247396	0.983682	0	0.0583971	0.999053	0	-0.667877	1	0	0.00171169	0.997449	0	-0.0716712	1	0
Nepenthes_gracilis_Nepgr000813	25.5428	0.194909	0	NA	NA	NA	NA	NA	NA	NA	NA	NA	23.7589	0.679582	0	-1.76507	1	0
Nepenthes_gracilis_Nepgr000815	0.10274	0.694615	0	0.0637296	0.95747	0	0.425933	0.950207	0	0.232994	1	0	0.362352	0.339	0	-0.0643264	1	0
Nepenthes_gracilis_Nepgr000816	0.197095	0.519696	0	0.0908253	0.939039	0	0.0118765	1	0	-0.155561	1	0	0.190881	0.667905	0	-0.172807	1	0
Nepenthes_gracilis_Nepgr000818	0.808873	0.0477274	1	0.0866296	0.941646	0	-0.243282	0.950207	0	-0.271667	1	0	0.592581	0.131534	0	0.13	1	0
Nepenthes_gracilis_Nepgr000819	-0.551945	0.219214	0	0.338701	0.944162	0	0.229671	0.983069	0	-0.509523	1	0	0.447671	0.694683	0	-0.476179	1	0
Nepenthes_gracilis_Nepgr000820	1.2418	0.0753228	0	0.607973	0.908609	0	0.078233	1	0	-0.837043	1	0	0.820041	0.337918	0	-0.0232952	1	0
Nepenthes_gracilis_Nepgr000821	0.680838	0.128183	0	-0.386696	0.908609	0	0.217369	0.976981	0	-0.45841	1	0	-0.285009	0.685856	0	-0.340357	1	0
Nepenthes_gracilis_Nepgr000822	0.142982	0.743005	0	0.0384323	0.99505	0	0.0848789	0.999286	0	-0.425802	1	0	0.249541	0.685856	0	0.159091	1	0
Nepenthes_gracilis_Nepgr000823	0.198452	0.721676	0	0.342719	0.908609	0	0.195613	0.991382	0	-0.218025	1	0	0.570949	0.499797	0	-0.114079	1	0
Nepenthes_gracilis_Nepgr000824	0.040235	0.961167	0	0.124285	0.95747	0	-0.494496	0.95166	0	-0.42913	1	0	0.105771	0.826146	0	-0.345288	1	0
Nepenthes_gracilis_Nepgr000825	0.089201	0.733781	0	-0.0345586	0.979799	0	-0.097357	0.976981	0	0.0470221	1	0	0.0527535	0.908392	0	0.0838114	1	0
Nepenthes_gracilis_Nepgr000826	0.191006	0.641215	0	-0.0974553	0.954307	0	-0.383425	0.950207	0	-0.407762	1	0	0.174978	0.685065	0	-0.0796954	1	0
Nepenthes_gracilis_Nepgr000827	0.0588837	0.855153	0	0.202005	0.908609	0	0.0274634	1	0	0.146033	1	0	0.235427	0.534356	0	-0.0159396	1	0
Nepenthes_gracilis_Nepgr000828	0.206572	0.524922	0	0.0222672	0.985369	0	0.0512195	0.992964	0	-0.0459296	1	0	-0.073395	0.805198	0	-0.0429476	1	0
Nepenthes_gracilis_Nepgr000829	0.0198534	0.961167	0	0.0245478	0.989983	0	-0.284161	0.950207	0	0.19019	1	0	0.0428091	0.931444	0	0.100808	1	0
Nepenthes_gracilis_Nepgr000830	0.81438	0.778106	0	2.96148	0.908609	0	0.365139	1	0	24.329	1	0	0.382777	0.97319	0	22.3919	1	0
Nepenthes_gracilis_Nepgr000831	-0.048311	0.855933	0	0.0938304	0.908609	0	0.0618677	0.986688	0	-0.0533116	1	0	0.0481336	0.874899	0	-0.0532391	1	0
Nepenthes_gracilis_Nepgr000832	0.765585	0.0288198	1	0.287836	0.908609	0	0.248685	0.950207	0	-0.089386	1	0	0.540512	0.162456	0	0.0890047	1	0
Nepenthes_gracilis_Nepgr000833	24.9991	0.42402	0	26.6284	0.908609	0	28.7342	0.950207	0	23.4032	1	0	3.93066	0.247645	0	0.875212	1	0
Nepenthes_gracilis_Nepgr000834	-0.402388	0.175787	0	-0.137966	0.908609	0	0.108659	0.983442	0	0.445319	1	0	-0.456156	0.134636	0	0.0521418	1	0
Nepenthes_gracilis_Nepgr000835	0.377506	0.165779	0	0.0762663	0.928286	0	-0.0204893	1	0	0.054729	1	0	0.321588	0.238	0	0.103853	1	0
Nepenthes_gracilis_Nepgr000836	0.35929	0.459518	0	0.182643	0.941646	0	0.364013	0.950207	0	0.351717	1	0	0.859896	0.181717	0	0.16208	1	0
Nepenthes_gracilis_Nepgr000837	0.203165	0.590908	0	-0.0933027	0.96692	0	-0.286069	0.950207	0	-0.2629	1	0	-0.265567	0.594338	0	0.0739439	1	0
Nepenthes_gracilis_Nepgr000838	0.432747	0.602985	0	-0.668661	0.908609	0	-0.827345	0.950207	0	0.19344	1	0	0.620547	0.656814	0	-0.0658566	1	0
Nepenthes_gracilis_Nepgr000839	-0.649989	0.133448	0	-0.280587	0.908609	0	-0.342554	0.950207	0	0.0796108	1	0	-0.368907	0.332226	0	-0.0881849	1	0
Nepenthes_gracilis_Nepgr000840	0.298624	0.5655	0	0.235033	0.95747	0	0.291105	0.972302	0	-0.119276	1	0	0.965656	0.404074	0	-0.396593	1	0
Nepenthes_gracilis_Nepgr000841	-0.285612	0.423109	0	0.102941	0.908609	0	-0.2726	0.950207	0	-0.133132	1	0	-0.132	0.692991	0	-0.0800214	1	0
Nepenthes_gracilis_Nepgr000842	-0.291952	0.434044	0	-0.0294225	0.986	0	-0.34104	0.950207	0	-0.0687759	1	0	-0.32738	0.675234	0	-0.271368	1	0
Nepenthes_gracilis_Nepgr000843	0.293171	0.290912	0	-0.279326	0.908609	0	0.434046	0.950207	0	0.631885	1	0	0.0388002	0.911622	0	0.10689	1	0
Nepenthes_gracilis_Nepgr000844	0.152078	0.57016	0	0.1299	0.908609	0	-0.112211	0.978082	0	0.0890119	1	0	0.13056	0.69483	0	0.0851587	1	0
Nepenthes_gracilis_Nepgr000845	0.196207	0.423773	0	0.000462847	0.998821	0	-0.234761	0.967632	0	-0.0165201	1	0	-0.102127	0.83926	0	-0.0499237	1	0
Nepenthes_gracilis_Nepgr000846	0.548702	0.109293	0	-0.0449278	0.971126	0	-0.349545	0.950207	0	0.202329	1	0	0.188942	0.668137	0	0.332414	1	0
Nepenthes_gracilis_Nepgr000847	-0.227143	0.631493	0	0.0823813	0.9746	0	0.194665	0.990888	0	0.398533	1	0	0.252472	0.766929	0	-0.123663	1	0
Nepenthes_gracilis_Nepgr000848	-0.266153	0.570446	0	0.128735	0.949712	0	0.285797	0.972302	0	-0.353849	1	0	0.0237457	0.97596	0	-0.446776	1	0
Nepenthes_gracilis_Nepgr000849	0.182573	0.48736	0	0.0030656	0.998821	0	0.0453712	0.998093	0	0.0871588	1	0	0.0831376	0.849979	0	0.113206	1	0
Nepenthes_gracilis_Nepgr000850	-0.242066	0.531943	0	0.099988	0.930446	0	0.0483389	0.999401	0	0.0721972	1	0	-0.0743971	0.829058	0	-0.0206254	1	0
Nepenthes_gracilis_Nepgr000851	0.0826039	0.844565	0	-0.299628	0.908609	0	0.0524551	0.996852	0	0.123523	1	0	-0.01361	0.980577	0	0.098685	1	0
Nepenthes_gracilis_Nepgr000852	0.444141	0.108565	0	-0.0759575	0.949712	0	-0.413713	0.950207	0	-0.311696	1	0	-0.0977677	0.848131	0	-0.0799546	1	0
Nepenthes_gracilis_Nepgr000853	-0.984247	0.194432	0	0.209286	0.957504	0	-1.53173	0.950207	0	-0.485724	1	0	-2.02675	0.0976116	0	0.0640888	1	0
Nepenthes_gracilis_Nepgr000854	0.428797	0.189355	0	0.0384338	0.965717	0	-0.0613575	0.992964	0	-0.0787656	1	0	0.191952	0.511983	0	-0.0254616	1	0
Nepenthes_gracilis_Nepgr000855	-0.0462746	0.964203	0	-0.250112	0.963067	0	-0.486493	0.983366	0	-0.768957	1	0	0.772464	0.617185	0	-0.215006	1	0
Nepenthes_gracilis_Nepgr000856	-0.0607042	0.852847	0	0.032877	0.971067	0	-0.239376	0.950207	0	-0.15296	1	0	-0.180607	0.563678	0	0.0139619	1	0
Nepenthes_gracilis_Nepgr000857	0.550781	0.0965378	0	0.0291534	0.979901	0	-0.0417475	0.998093	0	0.138114	1	0	0.183379	0.582742	0	0.146687	1	0
Nepenthes_gracilis_Nepgr000858	0.355444	0.15094	0	-0.044369	0.960508	0	0.0532534	0.997849	0	0.125746	1	0	0.213303	0.548053	0	0.0903386	1	0
Nepenthes_gracilis_Nepgr000859	0.545091	0.369524	0	0.405868	0.941664	0	0.227931	0.991382	0	0.605325	1	0	1.33009	0.266881	0	1.20092	1	0
Nepenthes_gracilis_Nepgr000860	0.289108	0.7958	0	0.377765	0.956591	0	-1.00346	0.950207	0	0.500244	1	0	1.04098	0.538875	0	1.53717	1	0
Nepenthes_gracilis_Nepgr000861	0.298141	0.238834	0	-0.00390903	0.998039	0	0.0430691	0.994696	0	0.214534	1	0	0.168069	0.596012	0	0.11728	1	0
Nepenthes_gracilis_Nepgr000862	0.203431	0.902007	0	1.04676	0.9254	0	0.554883	0.950207	0	-1.27114	1	0	1.49417	0.371399	0	0.0472687	1	0
Nepenthes_gracilis_Nepgr000863	0.293349	0.898664	0	2.45431	0.908609	0	0.457615	0.969804	0	-0.951311	1	0	0.649199	0.795827	0	-0.187229	1	0
Nepenthes_gracilis_Nepgr000864	0.756517	0.394009	0	0.932251	0.909628	0	0.701199	0.950207	0	-0.135637	1	0	1.45242	0.345604	0	0.200077	1	0
Nepenthes_gracilis_Nepgr000865	0.618107	0.623734	0	28.4841	0.908609	0	0.690572	0.950207	0	-0.608838	1	0	2.25021	0.435716	0	-0.0724936	1	0
Nepenthes_gracilis_Nepgr000866	0.975761	0.541878	0	-0.356734	0.966605	0	0.395955	0.972054	0	-1.02728	1	0	2.11455	0.477794	0	-0.405965	1	0
Nepenthes_gracilis_Nepgr000867	0.0758702	0.95437	0	0.152728	0.990351	0	1.05691	0.950207	0	-0.647978	1	0	1.38764	0.381025	0	0.395788	1	0
Nepenthes_gracilis_Nepgr000868	-2.35376	0.393086	0	-0.722783	0.908609	0	-0.854596	0.95166	0	1.11298	1	0	-1.13331	0.487928	0	-0.611076	1	0
Nepenthes_gracilis_Nepgr000869	-1.99766	0.577607	0	-21.9531	0.908609	0	NA	NA	NA	-27.8163	1	0	0.691093	0.898809	0	-27.2977	1	0
Nepenthes_gracilis_Nepgr000870	-0.121315	0.626073	0	0.00730967	0.998039	0	0.0943968	0.989318	0	-0.134693	1	0	0.117291	0.734581	0	0.180042	1	0
Nepenthes_gracilis_Nepgr000871	3.43206	0.0346588	1	0.0496434	0.998039	0	0.0190643	1	0	1.02633	1	0	3.67728	0.111809	0	-0.0877143	1	0
Nepenthes_gracilis_Nepgr000872	0.339696	0.335529	0	-0.0869179	0.949712	0	-0.460533	0.950207	0	0.342116	1	0	-0.156582	0.631596	0	0.18078	1	0
Nepenthes_gracilis_Nepgr000873	-0.225434	0.743348	0	0.286869	0.932362	0	-0.629945	0.950207	0	-0.783021	1	0	0.876735	0.42477	0	0.391297	1	0
Nepenthes_gracilis_Nepgr000874	-0.349638	0.564389	0	-0.297048	0.908609	0	-0.653559	0.950207	0	-0.954265	1	0	0.254603	0.841516	0	-0.473746	1	0
Nepenthes_gracilis_Nepgr000875	-0.914299	0.0996206	0	-0.386773	0.908609	0	-0.213297	0.983069	0	-0.288945	1	0	-0.785001	0.173804	0	-0.295041	1	0
Nepenthes_gracilis_Nepgr000876	0.0705729	0.820941	0	0.0232424	0.980079	0	0.0536671	0.995875	0	-0.0656978	1	0	0.0401103	0.913828	0	0.0144633	1	0
Nepenthes_gracilis_Nepgr000877	0.0151762	0.97427	0	-0.0966003	0.95747	0	0.321933	0.950207	0	0.0931787	1	0	0.191789	0.688402	0	0.0609536	1	0
Nepenthes_gracilis_Nepgr000878	-0.479055	0.212056	0	0.154928	0.952937	0	-1.05083	0.950207	0	-0.660378	1	0	-0.287382	0.640267	0	-0.751747	1	0
Nepenthes_gracilis_Nepgr000879	0.224945	0.890905	0	0.0426236	0.991807	0	-1.74952	0.950207	0	1.34672	1	0	1.13024	0.848167	0	-0.290514	1	0
Nepenthes_gracilis_Nepgr000880	-0.30601	0.285318	0	-0.132627	0.908609	0	-0.168322	0.959505	0	0.0948041	1	0	-0.116352	0.783463	0	-0.195546	1	0
Nepenthes_gracilis_Nepgr000881	-0.353847	0.436937	0	-0.389627	0.908609	0	0.0881026	0.992191	0	-0.0258373	1	0	-0.116504	0.857851	0	-0.40699	1	0
Nepenthes_gracilis_Nepgr000882	-0.216774	0.699568	0	1.42219	0.908609	0	0.0309636	1	0	-0.476549	1	0	-0.28505	0.92319	0	-0.229433	1	0
Nepenthes_gracilis_Nepgr000883	-0.490068	0.401142	0	-0.291294	0.937818	0	0.325205	0.959505	0	-0.151371	1	0	0.00688911	0.998608	0	-0.377116	1	0
Nepenthes_gracilis_Nepgr000884	-0.507912	0.825346	0	28.2133	0.908609	0	0.139981	0.998259	0	-0.669496	1	0	-0.43435	0.788925	0	-0.205315	1	0
Nepenthes_gracilis_Nepgr000885	-21.2862	0.250012	0	-1.97592	0.908609	0	-0.591815	0.987374	0	-26.8163	1	0	-0.467406	0.893032	0	2.42732	1	0
Nepenthes_gracilis_Nepgr000886	-0.0342428	0.890623	0	0.0613165	0.948231	0	0.243037	0.950207	0	0.197337	1	0	-0.0809303	0.810962	0	0.0151418	1	0
Nepenthes_gracilis_Nepgr000887	0.611669	0.212992	0	0.358434	0.908609	0	-0.362027	0.962336	0	-0.586859	1	0	0.451598	0.460577	0	-0.225007	1	0
Nepenthes_gracilis_Nepgr000888	-0.331717	0.459518	0	-0.221528	0.908609	0	-0.373576	0.950207	0	-0.108412	1	0	-0.256216	0.634536	0	-0.0607137	1	0
Nepenthes_gracilis_Nepgr000889	-0.201996	0.523758	0	-0.259967	0.908609	0	-0.00839856	1	0	0.302603	1	0	-0.254609	0.571676	0	0.0915551	1	0
Nepenthes_gracilis_Nepgr000890	2.70661	0.214524	0	-0.282219	0.970831	0	0.673626	0.952188	0	0.278823	1	0	0.377296	0.865566	0	-1.35468	1	0
Nepenthes_gracilis_Nepgr000891	1.27915	0.0570726	0	0.148117	0.908609	0	-0.152325	0.976757	0	-0.450297	1	0	0.920248	0.0522523	0	0.0529062	1	0
Nepenthes_gracilis_Nepgr000892	0.251781	0.292207	0	0.0368066	0.971762	0	-0.0300316	1	0	-0.16483	1	0	0.0610925	0.86521	0	-0.0429178	1	0
Nepenthes_gracilis_Nepgr000893	-0.690428	0.0974664	0	0.302102	0.908609	0	-0.917943	0.950207	0	-0.730846	1	0	-1.22874	0.210379	0	-0.378989	1	0
Nepenthes_gracilis_Nepgr000894	0.740092	0.0334731	1	0.0624694	0.940829	0	0.0554299	0.992279	0	0.0220282	1	0	0.691975	0.0697081	0	0.127328	1	0
Nepenthes_gracilis_Nepgr000895	0.144364	0.621685	0	0.0465862	0.966234	0	-0.0840479	0.983366	0	-0.0869853	1	0	0.00260323	0.994522	0	-0.0397738	1	0
Nepenthes_gracilis_Nepgr000896	-0.0724706	0.774098	0	0.0409044	0.980461	0	-0.562647	0.950207	0	-0.470824	1	0	-0.569172	0.151279	0	-0.326689	1	0
Nepenthes_gracilis_Nepgr000897	0.136246	0.655154	0	0.0922728	0.952937	0	0.143015	0.976981	0	0.0093942	1	0	0.303636	0.449648	0	0.313212	1	0
Nepenthes_gracilis_Nepgr000898	0.880689	0.0524296	0	0.0957877	0.925654	0	0.00671174	1	0	0.00882418	1	0	0.578548	0.11954	0	0.168272	1	0
Nepenthes_gracilis_Nepgr000899	1.07474	0.0988577	0	0.0817174	0.978754	0	-0.280478	0.950207	0	0.274801	1	0	-0.2843	0.672554	0	-0.0470778	1	0
Nepenthes_gracilis_Nepgr000900	1.15007	0.0302005	1	0.0556862	0.964236	0	0.491428	0.950207	0	0.615491	1	0	0.58215	0.108042	0	0.242461	1	0
Nepenthes_gracilis_Nepgr000901	0.652612	0.0888428	0	0.0713334	0.939332	0	-0.0293706	0.999655	0	0.0364428	1	0	0.233987	0.398226	0	0.0815407	1	0
Nepenthes_gracilis_Nepgr000902	-0.259569	0.452818	0	-0.124997	0.921628	0	-0.264055	0.95866	0	-0.0852746	1	0	-0.429411	0.283992	0	0.0345623	1	0
Nepenthes_gracilis_Nepgr000903	-0.0649952	0.815192	0	-0.0439678	0.970822	0	0.257624	0.950207	0	0.0424434	1	0	-0.502519	0.119798	0	0.0239598	1	0
Nepenthes_gracilis_Nepgr000904	0.520239	0.072891	0	-0.159303	0.908609	0	0.0657935	0.991603	0	0.157577	1	0	0.258115	0.421745	0	0.048502	1	0
Nepenthes_gracilis_Nepgr000905	-0.13214	0.523525	0	-0.0689206	0.941646	0	-0.352941	0.950207	0	-0.076259	1	0	-0.49909	0.167272	0	-0.0422944	1	0
Nepenthes_gracilis_Nepgr000906	0.402697	0.364207	0	0.138637	0.941646	0	-0.437666	0.950207	0	-0.179675	1	0	0.295506	0.579248	0	-0.0290306	1	0
Nepenthes_gracilis_Nepgr000907	0.0685292	0.886189	0	0.288762	0.908609	0	0.260757	0.950207	0	-0.233573	1	0	0.00343981	0.995483	0	0.00965603	1	0
Nepenthes_gracilis_Nepgr000909	24.4141	0.47418	0	NA	NA	NA	NA	NA	NA	NA	NA	NA	NA	NA	NA	NA	NA	NA
Nepenthes_gracilis_Nepgr000910	0.901193	0.0774552	0	0.297959	0.908609	0	0.0713408	0.999401	0	-0.207049	1	0	0.484339	0.304262	0	0.200683	1	0
Nepenthes_gracilis_Nepgr000911	0.299289	0.662851	0	-0.812426	0.908609	0	1.047	0.950207	0	0.188631	1	0	-0.103441	0.968356	0	-0.0606702	1	0
Nepenthes_gracilis_Nepgr000912	-0.326983	0.692683	0	-0.418847	0.923508	0	-0.213473	0.990022	0	-0.223176	1	0	0.234154	0.919392	0	-0.210275	1	0
Nepenthes_gracilis_Nepgr000913	-0.734659	0.199673	0	-0.202186	0.964724	0	0.327373	0.974634	0	-0.0253357	1	0	0.366211	0.73711	0	-0.486963	1	0
Nepenthes_gracilis_Nepgr000914	-0.158093	0.816604	0	-0.430751	0.908609	0	-0.0710285	0.999401	0	-0.26362	1	0	-0.0886603	0.932439	0	0.0136264	1	0
Nepenthes_gracilis_Nepgr000915	0.126294	0.802095	0	-0.00869854	0.998909	0	0.144361	0.998093	0	0.000113267	1	0	0.477399	0.471601	0	0.0231209	1	0
Nepenthes_gracilis_Nepgr000916	0.297084	0.178891	0	0.0433908	0.95747	0	-0.345092	0.950207	0	-0.339108	1	0	0.176742	0.573461	0	-0.116056	1	0
Nepenthes_gracilis_Nepgr000917	0.209065	0.403637	0	0.15019	0.908609	0	-0.118192	0.985419	0	-0.298094	1	0	0.218413	0.501837	0	-0.182607	1	0
Nepenthes_gracilis_Nepgr000918	2.61837	0.0435518	1	3.26765	0.908609	0	-1.73668	0.950207	0	-0.731036	1	0	2.75035	0.205027	0	0.528431	1	0
Nepenthes_gracilis_Nepgr000919	-2.68564	0.0548098	0	-0.811253	0.937818	0	-0.668774	0.969437	0	-1.47003	1	0	0.550351	0.697694	0	-1.69775	1	0
Nepenthes_gracilis_Nepgr000920	0.151556	0.596556	0	-0.100432	0.948231	0	-0.176674	0.964123	0	-0.144492	1	0	-0.0626994	0.900675	0	-0.0293082	1	0
Nepenthes_gracilis_Nepgr000921	0.940497	0.145961	0	0.00647668	0.998216	0	0.300151	0.989318	0	-0.334061	1	0	0.097578	0.932156	0	-0.487394	1	0
Nepenthes_gracilis_Nepgr000922	0.0675238	0.948593	0	-0.00625574	0.998039	0	1.1009	0.950207	0	0.386444	1	0	0.0393915	0.978114	0	0.11622	1	0
Nepenthes_gracilis_Nepgr000923	0.612618	0.697619	0	0.642096	0.908609	0	1.1144	0.971784	0	-1.78725	1	0	-0.193085	0.947364	0	-0.290104	1	0
Nepenthes_gracilis_Nepgr000924	-0.285804	0.453313	0	-0.00617901	0.998039	0	0.196974	0.972302	0	-0.0302111	1	0	0.0442634	0.960332	0	0.122913	1	0
Nepenthes_gracilis_Nepgr000925	-0.245848	0.533985	0	-0.114095	0.984107	0	-0.409369	0.962212	0	0.559611	1	0	-0.199155	0.833144	0	1.22729	1	0
Nepenthes_gracilis_Nepgr000926	-0.744633	0.708288	0	0.303481	0.966605	0	1.47379	0.959505	0	NA	NA	NA	-1.80605	0.767885	0	-0.645744	1	0
Nepenthes_gracilis_Nepgr000927	23.0856	0.563799	0	-20.694	0.908609	0	-2.81565	0.950207	0	-25.5955	1	0	-19.816	0.473396	0	NA	NA	NA
Nepenthes_gracilis_Nepgr000928	-0.0390095	0.983466	0	-0.183165	0.966605	0	-0.80809	0.964797	0	0.0344006	1	0	-0.532647	0.594338	0	0.240734	1	0
Nepenthes_gracilis_Nepgr000929	-0.601602	0.0466725	1	0.0592287	0.964746	0	-0.0541775	0.991382	0	-0.132649	1	0	-0.439602	0.139137	0	-0.201433	1	0
Nepenthes_gracilis_Nepgr000930	-0.953991	0.389446	0	0.0954845	0.980079	0	0.287401	0.971784	0	0.0357881	1	0	0.372052	0.705626	0	-0.218139	1	0
Nepenthes_gracilis_Nepgr000931	-0.151479	0.52433	0	-0.200169	0.908609	0	-0.0668103	0.990888	0	0.0125297	1	0	-0.0749892	0.816836	0	0.032507	1	0
Nepenthes_gracilis_Nepgr000932	-0.271269	0.424206	0	-0.133735	0.924071	0	-0.283688	0.950207	0	0.035363	1	0	-0.0339083	0.958152	0	0.0252805	1	0
Nepenthes_gracilis_Nepgr000933	-0.18296	0.520027	0	0.0168375	0.994228	0	-0.0342399	0.999401	0	0.401497	1	0	-0.24853	0.439987	0	0.197877	1	0
Nepenthes_gracilis_Nepgr000934	-0.868438	0.196712	0	-0.0428547	0.980461	0	-0.600136	0.971321	0	0.305955	1	0	-0.803942	0.0953436	0	0.159828	1	0
Nepenthes_gracilis_Nepgr000935	-1.38711	0.0761464	0	-0.431153	0.908609	0	-1.65559	0.950207	0	-0.824946	1	0	-1.81004	0.0757907	0	-0.437747	1	0
Nepenthes_gracilis_Nepgr000936	-0.347668	0.903529	0	1.20296	0.941646	0	-1.34023	0.964123	0	1.26015	1	0	-0.165453	0.972314	0	-26.6703	1	0
Nepenthes_gracilis_Nepgr000937	0.361024	0.183479	0	0.0829339	0.924071	0	-0.129128	0.971321	0	-0.073707	1	0	0.214607	0.43746	0	-0.0885604	1	0
Nepenthes_gracilis_Nepgr000938	0.567021	0.151615	0	0.140177	0.908609	0	0.255743	0.950207	0	0.114933	1	0	0.513393	0.21787	0	0.149655	1	0
Nepenthes_gracilis_Nepgr000939	0.483932	0.24313	0	0.0524316	0.978346	0	0.0555725	0.992464	0	-0.0132073	1	0	0.388335	0.350931	0	0.057163	1	0
Nepenthes_gracilis_Nepgr000940	0.533837	0.133779	0	0.189045	0.908609	0	0.069124	0.990201	0	-0.0801163	1	0	0.158462	0.612561	0	-0.0890611	1	0
Nepenthes_gracilis_Nepgr000941	0.658148	0.207828	0	0.0946898	0.95747	0	0.411717	0.971784	0	-0.575989	1	0	-0.183984	0.931825	0	-0.13536	1	0
Nepenthes_gracilis_Nepgr000942	NA	NA	NA	NA	NA	NA	NA	NA	NA	NA	NA	NA	-16.9099	0.685856	0	NA	NA	NA
Nepenthes_gracilis_Nepgr000943	0.194153	0.655617	0	0.0570706	0.981277	0	-0.983035	0.950207	0	-0.632357	1	0	0.063734	0.934456	0	-0.198061	1	0
Nepenthes_gracilis_Nepgr000944	-0.0490106	0.965056	0	0.359585	0.91907	0	-3.78212	0.950207	0	1.22085	1	0	-0.364275	0.863203	0	-0.499861	1	0
Nepenthes_gracilis_Nepgr000946	-0.261892	0.420776	0	-0.061565	0.963387	0	0.14859	0.975868	0	-0.0186398	1	0	-0.0191204	0.968793	0	-0.0732241	1	0
Nepenthes_gracilis_Nepgr000947	0.231069	0.3927	0	-0.187058	0.908609	0	0.333325	0.950207	0	0.0402033	1	0	0.142125	0.700204	0	0.0699679	1	0
Nepenthes_gracilis_Nepgr000948	0.390181	0.44506	0	0.0968857	0.930326	0	0.525613	0.950207	0	-0.0117116	1	0	-0.0747706	0.889725	0	0.00414895	1	0
Nepenthes_gracilis_Nepgr000949	-0.55032	0.0787961	0	-0.212851	0.908609	0	0.200312	0.971784	0	0.927322	1	0	0.0262184	0.968097	0	0.187246	1	0
Nepenthes_gracilis_Nepgr000950	0.203497	0.659792	0	0.634132	0.908609	0	-0.332351	0.950207	0	-0.44243	1	0	0.72397	0.243668	0	-0.406495	1	0
Nepenthes_gracilis_Nepgr000951	-0.15715	0.635598	0	-0.200598	0.908609	0	0.0584174	0.999492	0	-0.114191	1	0	0.0424301	0.946459	0	-0.0494729	1	0
Nepenthes_gracilis_Nepgr000952	-0.699621	0.328026	0	-0.0533573	0.977611	0	-0.340343	0.976981	0	-0.300962	1	0	-0.295402	0.725655	0	-0.230688	1	0
Nepenthes_gracilis_Nepgr000953	-0.923218	0.174014	0	0.070705	0.973374	0	-0.304729	0.986584	0	-0.559919	1	0	-0.131898	0.886327	0	-0.31932	1	0
Nepenthes_gracilis_Nepgr000954	-0.00233317	0.994392	0	-0.0408153	0.98227	0	0.0349007	1	0	-0.237355	1	0	0.00553269	0.990685	0	-0.165944	1	0
Nepenthes_gracilis_Nepgr000955	1.63348	0.255627	0	-0.46159	0.96919	0	-2.70191	0.950207	0	-28.6905	1	0	-19.2318	0.509581	0	-1.63009	1	0
Nepenthes_gracilis_Nepgr000956	0.569845	0.0789092	0	0.0798971	0.95747	0	-0.0634452	0.997849	0	0.064825	1	0	0.318223	0.401413	0	0.171779	1	0
Nepenthes_gracilis_Nepgr000957	-2.84881	0.0273206	1	-0.33228	0.908609	0	0.229847	0.985419	0	-0.400685	1	0	-1.78716	0.140602	0	-0.618234	1	0
Nepenthes_gracilis_Nepgr000958	-0.971393	0.237846	0	-0.220659	0.932899	0	0.41316	0.969348	0	-0.431316	1	0	-0.89405	0.328818	0	-0.843142	1	0
Nepenthes_gracilis_Nepgr000959	0.402151	0.649448	0	-0.136783	0.989983	0	-0.535539	0.972302	0	-0.733344	1	0	1.08698	0.503775	0	0.770585	1	0
Nepenthes_gracilis_Nepgr000960	-0.0852742	0.948144	0	0.166283	0.984979	0	0.849346	0.96845	0	0.46851	1	0	0.428929	0.8423	0	0.744429	1	0
Nepenthes_gracilis_Nepgr000961	0.00673224	0.991883	0	-0.00490384	0.998039	0	-0.159153	0.971784	0	-0.269654	1	0	-0.0594947	0.877428	0	-0.172612	1	0
Nepenthes_gracilis_Nepgr000962	0.0602034	0.934415	0	-0.0409592	0.993387	0	-0.0530408	0.998093	0	0.437612	1	0	0.337072	0.679582	0	0.248063	1	0
Nepenthes_gracilis_Nepgr000963	-0.448755	0.278125	0	-0.201455	0.92737	0	-0.42497	0.959868	0	-0.357704	1	0	-0.346373	0.636471	0	-0.0354534	1	0
Nepenthes_gracilis_Nepgr000964	-0.494432	0.117303	0	-0.2004	0.908609	0	-0.180932	0.985229	0	-0.0140442	1	0	-0.316599	0.654775	0	-0.120697	1	0
Nepenthes_gracilis_Nepgr000965	-0.0974231	0.766339	0	-0.0811487	0.955439	0	-0.186752	0.962336	0	0.0156816	1	0	-0.17493	0.640267	0	-0.181221	1	0
Nepenthes_gracilis_Nepgr000966	-0.140589	0.542895	0	0.0447101	0.964295	0	0.207903	0.950207	0	-0.0797562	1	0	0.207706	0.516577	0	-0.153021	1	0
Nepenthes_gracilis_Nepgr000967	-0.569769	0.170321	0	0.076026	0.95476	0	-0.387268	0.950207	0	-0.239219	1	0	-0.49636	0.465085	0	-0.110619	1	0
Nepenthes_gracilis_Nepgr000968	0.354833	0.189423	0	0.0629785	0.949293	0	-0.0578848	0.995118	0	-0.131436	1	0	-0.029453	0.94112	0	0.0223515	1	0
Nepenthes_gracilis_Nepgr000969	-0.895668	0.4657	0	-0.582954	0.908609	0	-0.372054	0.997849	0	-0.560944	1	0	-1.62077	0.452072	0	-0.608438	1	0
Nepenthes_gracilis_Nepgr000970	-1.3121	0.0787607	0	-0.398935	0.908609	0	-0.22104	0.976981	0	-0.428724	1	0	-0.996518	0.251304	0	-0.52538	1	0
Nepenthes_gracilis_Nepgr000971	-0.164222	0.495196	0	-0.0531803	0.957989	0	0.156082	0.953753	0	0.254844	1	0	-0.195458	0.609393	0	0.101144	1	0
Nepenthes_gracilis_Nepgr000972	-0.495923	0.49521	0	0.321136	0.941664	0	-0.330598	0.950207	0	0.15249	1	0	0.285531	0.616438	0	0.224816	1	0
Nepenthes_gracilis_Nepgr000973	-1.27719	0.59255	0	-0.559996	0.953554	0	-2.07996	0.950207	0	21.4032	1	0	NA	NA	NA	2.96677	1	0
Nepenthes_gracilis_Nepgr000974	-1.2291	0.695216	0	1.59404	0.909097	0	0.947293	0.985419	0	-26.5955	1	0	NA	NA	NA	-1.54511	1	0
Nepenthes_gracilis_Nepgr000975	-0.222061	0.904664	0	0.173049	0.968758	0	0.23563	0.993623	0	-0.140865	1	0	0.276451	0.870357	0	0.118833	1	0
Nepenthes_gracilis_Nepgr000976	-0.824075	0.672945	0	0.594517	0.947596	0	0.669108	0.992279	0	-27.1804	1	0	NA	NA	NA	0.586003	1	0
Nepenthes_gracilis_Nepgr000977	1.97696	0.586339	0	25.6284	0.908609	0	-26.4713	0.950207	0	22.6875	1	0	NA	NA	NA	23.5808	1	0
Nepenthes_gracilis_Nepgr000978	-19.0226	0.596556	0	27.2133	0.908609	0	26.4528	0.950207	0	NA	NA	NA	NA	NA	NA	-0.286255	1	0
Nepenthes_gracilis_Nepgr000979	23.4141	0.5655	0	NA	NA	NA	NA	NA	NA	NA	NA	NA	NA	NA	NA	24.1865	1	0
Nepenthes_gracilis_Nepgr000980	NA	NA	NA	NA	NA	NA	4.33683	1	0	22.3217	1	0	NA	NA	NA	-0.580324	1	0
Nepenthes_gracilis_Nepgr000981	-0.371873	0.204922	0	0.670515	0.908609	0	-0.226761	0.98227	0	-0.211538	1	0	0.305658	0.731798	0	-0.56617	1	0
Nepenthes_gracilis_Nepgr000982	-0.426692	0.353661	0	0.875502	0.908609	0	-0.504262	0.964123	0	-0.498203	1	0	-0.210582	0.896906	0	-0.650086	1	0
Nepenthes_gracilis_Nepgr000983	0.00924195	0.975056	0	-0.0586918	0.960508	0	0.0115679	1	0	-0.0986606	1	0	0.162946	0.685856	0	-0.166364	1	0
Nepenthes_gracilis_Nepgr000984	-0.337264	0.772364	0	-0.200112	0.95747	0	0.904984	0.950207	0	-0.0614722	1	0	-0.040976	0.984316	0	-0.0844457	1	0
Nepenthes_gracilis_Nepgr000985	0.0816351	0.962227	0	0.108529	0.998039	0	1.58361	0.964123	0	NA	NA	NA	-19.5884	0.364881	0	22.7615	1	0
Nepenthes_gracilis_Nepgr000986	-2.48838	0.221707	0	-0.382703	0.955786	0	-0.256344	0.999401	0	0.501265	1	0	0.287218	0.866086	0	0.342471	1	0
Nepenthes_gracilis_Nepgr000987	-1.03745	0.183292	0	-0.181714	0.95747	0	1.08057	0.950207	0	-0.135637	1	0	-0.761893	0.695552	0	-0.880935	1	0
Nepenthes_gracilis_Nepgr000988	-1.82945	0.42799	0	-0.394996	0.943315	0	-0.62265	0.976406	0	-0.512745	1	0	-1.54857	0.423019	0	0.596959	1	0
Nepenthes_gracilis_Nepgr000989	0.0872138	0.951677	0	25.8851	0.908609	0	25.6017	0.950207	0	NA	NA	NA	25.078	0.596012	0	0.106376	1	0
Nepenthes_gracilis_Nepgr000991	-0.9719	0.0944052	0	-0.0890954	0.95747	0	-0.192968	0.984197	0	-0.316896	1	0	-0.576799	0.225481	0	-0.326862	1	0
Nepenthes_gracilis_Nepgr000992	-0.913944	0.115133	0	-0.443803	0.908609	0	0.177846	0.973972	0	-0.515704	1	0	-0.79447	0.0997941	0	-0.194545	1	0
Nepenthes_gracilis_Nepgr000993	-0.111353	0.621709	0	-0.125497	0.908609	0	-0.263335	0.950207	0	-0.0609634	1	0	-0.201763	0.486901	0	-0.0365319	1	0
Nepenthes_gracilis_Nepgr000994	0.093608	0.841598	0	-0.0180964	0.998039	0	0.0781207	0.998368	0	-0.130874	1	0	-0.00794686	0.992215	0	0.0354363	1	0
Nepenthes_gracilis_Nepgr000995	0.0735009	0.81898	0	0.0727896	0.943268	0	0.202876	0.967181	0	-0.303878	1	0	0.140006	0.679582	0	-0.179052	1	0
Nepenthes_gracilis_Nepgr000996	1.18834	0.0280856	1	0.288621	0.908609	0	0.061555	0.99659	0	0.22878	1	0	1.26671	0.157385	0	-0.407218	1	0
Nepenthes_gracilis_Nepgr000998	-1.85913	0.284798	0	1.86706	0.908609	0	-24.2484	0.950207	0	21.4032	1	0	0.0291483	0.989428	0	-0.892024	1	0
Nepenthes_gracilis_Nepgr000999	-0.859939	0.303352	0	-0.806392	0.908609	0	-0.178929	0.987374	0	-0.0306062	1	0	0.124675	0.890587	0	0.0972391	1	0
Nepenthes_gracilis_Nepgr001000	-21.1926	0.409952	0	NA	NA	NA	-25.0005	0.950207	0	-29.7101	1	0	23.7589	0.679582	0	NA	NA	NA
Nepenthes_gracilis_Nepgr001001	-0.871771	0.321625	0	0.00695588	0.997031	0	-0.0449851	1	0	-0.628239	1	0	0.929322	0.534356	0	-0.497813	1	0
Nepenthes_gracilis_Nepgr001002	-3.08829	0.451116	0	1.15794	0.933629	0	NA	NA	NA	NA	NA	NA	25.078	0.596012	0	NA	NA	NA
Nepenthes_gracilis_Nepgr001003	0.82022	0.19991	0	-0.0573792	0.998039	0	-0.835082	0.950207	0	-0.322282	1	0	-0.175258	0.886083	0	0.301786	1	0
Nepenthes_gracilis_Nepgr001005	0.168917	0.5655	0	-0.07162	0.950493	0	-0.254559	0.959505	0	-0.0312783	1	0	0.11138	0.734061	0	0.00237701	1	0
Nepenthes_gracilis_Nepgr001006	26.4088	0.236291	0	-0.258547	0.956825	0	-1.92213	0.950207	0	2.54085	1	0	-3.71572	0.374163	0	-1.50307	1	0
Nepenthes_gracilis_Nepgr001007	0.0353445	0.908631	0	0.0178793	0.989148	0	0.052847	0.993	0	-0.000426697	1	0	-0.150498	0.617747	0	-0.0888385	1	0
Nepenthes_gracilis_Nepgr001008	NA	NA	NA	NA	NA	NA	27.7748	0.950207	0	NA	NA	NA	NA	NA	NA	NA	NA	NA
Nepenthes_gracilis_Nepgr001010	0.474589	0.187676	0	0.438107	0.908609	0	0.00152559	1	0	0.653068	1	0	1.12719	0.0852583	0	0.265789	1	0
Nepenthes_gracilis_Nepgr001011	-0.0929135	0.69671	0	-0.125238	0.908609	0	-0.0383232	0.998551	0	0.126026	1	0	-0.142577	0.709572	0	0.0219078	1	0
Nepenthes_gracilis_Nepgr001012	0.0520622	0.830574	0	-0.0925586	0.925128	0	0.0420477	0.998368	0	0.323343	1	0	-0.385781	0.25651	0	-0.00628376	1	0
Nepenthes_gracilis_Nepgr001013	0.211214	0.741191	0	-0.346034	0.908609	0	-0.707118	0.955499	0	0.363402	1	0	1.10434	0.179822	0	-0.0483803	1	0
Nepenthes_gracilis_Nepgr001014	0.243746	0.627345	0	-0.762028	0.908609	0	0.328277	0.950207	0	0.651153	1	0	-1.04724	0.216309	0	0.265763	1	0
Nepenthes_gracilis_Nepgr001017	0.508569	0.0761691	0	0.106618	0.908609	0	-0.00587154	1	0	0.00825632	1	0	0.248809	0.402035	0	0.0925881	1	0
Nepenthes_gracilis_Nepgr001018	0.102486	0.784624	0	0.0635569	0.96283	0	0.348192	0.963754	0	0.0125873	1	0	0.261324	0.596012	0	-0.200064	1	0
Nepenthes_gracilis_Nepgr001019	0.0366277	0.876108	0	-0.074766	0.943315	0	-0.22155	0.950207	0	0.10066	1	0	0.0342841	0.922775	0	0.118006	1	0
Nepenthes_gracilis_Nepgr001020	-0.261347	0.481749	0	0.0479625	0.962002	0	-0.0326517	0.999492	0	-0.113448	1	0	0.111514	0.804398	0	-0.378237	1	0
Nepenthes_gracilis_Nepgr001022	0.0707492	0.814088	0	-0.153181	0.908609	0	0.0996214	0.985419	0	0.0428184	1	0	0.0725196	0.871923	0	0.114137	1	0
Nepenthes_gracilis_Nepgr001023	0.150455	0.707349	0	-0.00123207	0.998093	0	0.410099	0.950207	0	0.206146	1	0	0.185721	0.61076	0	0.148213	1	0
Nepenthes_gracilis_Nepgr001026	-1.6136	0.596556	0	25.8851	0.908609	0	26.4528	0.950207	0	NA	NA	NA	NA	NA	NA	-25.6266	1	0
Nepenthes_gracilis_Nepgr001027	0.543472	0.0770034	0	0.0416473	0.96919	0	0.239679	0.950207	0	0.153316	1	0	0.184603	0.573871	0	0.0181373	1	0
Nepenthes_gracilis_Nepgr001028	-18.8735	0.596556	0	NA	NA	NA	NA	NA	NA	NA	NA	NA	NA	NA	NA	NA	NA	NA
Nepenthes_gracilis_Nepgr001029	0.23991	0.692597	0	-0.0621009	0.980079	0	-0.175007	0.985419	0	0.0467107	1	0	0.171417	0.808595	0	-0.0395815	1	0
Nepenthes_gracilis_Nepgr001030	23.0856	0.563799	0	0.374906	0.998039	0	-25.5855	0.950207	0	NA	NA	NA	NA	NA	NA	-26.7127	1	0
Nepenthes_gracilis_Nepgr001031	0.14394	0.678362	0	0.0711814	0.964569	0	0.103048	0.986584	0	0.242928	1	0	0.159033	0.791651	0	-0.115273	1	0
Nepenthes_gracilis_Nepgr001032	-0.0920347	0.833479	0	-0.0725911	0.967934	0	0.128772	0.986688	0	-0.18587	1	0	0.0171282	0.983256	0	-0.0297215	1	0
Nepenthes_gracilis_Nepgr001033	0.0106954	0.966939	0	-0.116017	0.908609	0	-0.164079	0.981179	0	-0.0605724	1	0	0.205294	0.52194	0	0.0513961	1	0
Nepenthes_gracilis_Nepgr001034	23.0856	0.563799	0	NA	NA	NA	NA	NA	NA	NA	NA	NA	NA	NA	NA	NA	NA	NA
Nepenthes_gracilis_Nepgr001036	-0.367472	0.312971	0	0.0846353	0.95747	0	0.295525	0.950207	0	-0.13049	1	0	-0.172074	0.820362	0	-0.171875	1	0
Nepenthes_gracilis_Nepgr001039	-0.270697	0.429586	0	0.304704	0.908609	0	0.162446	0.975479	0	-0.0461251	1	0	0.365166	0.594338	0	-0.241659	1	0
Nepenthes_gracilis_Nepgr001040	NA	NA	NA	NA	NA	NA	NA	NA	NA	NA	NA	NA	NA	NA	NA	23.0324	1	0
Nepenthes_gracilis_Nepgr001041	-0.0169782	0.981247	0	0.157557	0.950233	0	0.337843	0.950207	0	-0.0605092	1	0	0.0629972	0.934844	0	0.15703	1	0
Nepenthes_gracilis_Nepgr001042	NA	NA	NA	NA	NA	NA	NA	NA	NA	NA	NA	NA	NA	NA	NA	21.3927	1	0
Nepenthes_gracilis_Nepgr001043	23.3911	0.5655	0	NA	NA	NA	NA	NA	NA	NA	NA	NA	NA	NA	NA	NA	NA	NA
Nepenthes_gracilis_Nepgr001044	1.55166	0.451301	0	1.67813	0.908609	0	0.839143	0.952428	0	-0.779151	1	0	0.947621	0.69497	0	0.834271	1	0
Nepenthes_gracilis_Nepgr001046	0.44193	0.295771	0	0.0313146	0.995927	0	0.15914	0.983366	0	-0.397354	1	0	0.885594	0.0968514	0	0.268803	1	0
Nepenthes_gracilis_Nepgr001047	NA	NA	NA	25.8851	0.908609	0	NA	NA	NA	NA	NA	NA	NA	NA	NA	NA	NA	NA
Nepenthes_gracilis_Nepgr001048	1.01471	0.624654	0	0.405284	0.967896	0	-1.95074	0.950207	0	-0.175089	1	0	1.29075	0.5917	0	-0.00754577	1	0
Nepenthes_gracilis_Nepgr001050	NA	NA	NA	NA	NA	NA	NA	NA	NA	NA	NA	NA	NA	NA	NA	22.9769	1	0
Nepenthes_gracilis_Nepgr001052	-0.614956	0.769139	0	1.90978	0.908609	0	-0.219533	0.998093	0	0.97223	1	0	-1.06734	0.571126	0	-0.766082	1	0
Nepenthes_gracilis_Nepgr001057	NA	NA	NA	NA	NA	NA	25.4528	0.950207	0	NA	NA	NA	NA	NA	NA	NA	NA	NA
Nepenthes_gracilis_Nepgr001058	0.929723	0.765218	0	NA	NA	NA	1.92004	0.95557	0	NA	NA	NA	0.0314917	0.989359	0	-28.0347	1	0
Nepenthes_gracilis_Nepgr001060	NA	NA	NA	NA	NA	NA	25.6017	0.950207	0	NA	NA	NA	NA	NA	NA	NA	NA	NA
Nepenthes_gracilis_Nepgr001061	-18.8735	0.596556	0	-0.648381	0.998039	0	NA	NA	NA	NA	NA	NA	24.8336	0.594338	0	-27.1902	1	0
Nepenthes_gracilis_Nepgr001062	0.777282	0.596556	0	0.219454	0.998039	0	-2.03115	0.950207	0	-27.1629	1	0	1.50918	0.681342	0	-0.0776284	1	0
Nepenthes_gracilis_Nepgr001064	NA	NA	NA	NA	NA	NA	NA	NA	NA	NA	NA	NA	NA	NA	NA	-25.7127	1	0
Nepenthes_gracilis_Nepgr001065	NA	NA	NA	NA	NA	NA	NA	NA	NA	-26.8163	1	0	NA	NA	NA	NA	NA	NA
Nepenthes_gracilis_Nepgr001066	-0.765402	0.445937	0	2.12772	0.908609	0	0.00404678	1	0	22.4797	1	0	24.961	0.559893	0	-1.028	1	0
Nepenthes_gracilis_Nepgr001067	NA	NA	NA	NA	NA	NA	-24.0005	0.950207	0	NA	NA	NA	NA	NA	NA	NA	NA	NA
Nepenthes_gracilis_Nepgr001069	23.3911	0.5655	0	NA	NA	NA	26.8979	0.950207	0	NA	NA	NA	NA	NA	NA	22.0324	1	0
Nepenthes_gracilis_Nepgr001070	-0.938126	0.64075	0	-0.730165	0.951159	0	0.498815	0.971321	0	1.08608	1	0	0.103016	0.962724	0	0.437899	1	0
Nepenthes_gracilis_Nepgr001071	-0.076628	0.84448	0	0.0702451	0.965806	0	0.264019	0.950207	0	0.232387	1	0	-0.221635	0.721496	0	-0.207263	1	0
Nepenthes_gracilis_Nepgr001072	-1.09841	0.695216	0	25.6284	0.908609	0	NA	NA	NA	NA	NA	NA	NA	NA	NA	21.3919	1	0
Nepenthes_gracilis_Nepgr001074	0.0678214	0.938601	0	-0.0510224	0.998039	0	1.15783	0.950207	0	0.010146	1	0	0.000766407	0.99515	0	-0.0773302	1	0
Nepenthes_gracilis_Nepgr001076	-2.33387	0.456027	0	-1.3135	0.938917	0	0.560871	0.989265	0	0.653096	1	0	26.0809	0.488606	0	1.09085	1	0
Nepenthes_gracilis_Nepgr001077	0.0382913	0.864201	0	-0.201199	0.908609	0	0.0335778	0.998368	0	-0.0499336	1	0	0.0939139	0.766022	0	0.0642365	1	0
Nepenthes_gracilis_Nepgr001078	-0.346459	0.578642	0	0.319346	0.910492	0	-0.124196	0.999401	0	-0.462464	1	0	-0.288153	0.881853	0	0.288396	1	0
Nepenthes_gracilis_Nepgr001079	23.4141	0.5655	0	NA	NA	NA	NA	NA	NA	-25.5955	1	0	NA	NA	NA	-1.92919	1	0
Nepenthes_gracilis_Nepgr001080	-0.141773	0.659349	0	-0.126965	0.936098	0	0.350871	0.950207	0	0.0615146	1	0	-0.126361	0.762199	0	-0.0885683	1	0
Nepenthes_gracilis_Nepgr001081	-0.0355977	0.912283	0	-0.0258033	0.977617	0	-0.0554479	0.992279	0	0.0978016	1	0	-0.119365	0.722857	0	0.0505952	1	0
Nepenthes_gracilis_Nepgr001082	-0.44956	0.779413	0	0.522937	0.950069	0	-2.12152	0.950207	0	-0.312368	1	0	-1.17472	0.571186	0	-1.25208	1	0
Nepenthes_gracilis_Nepgr001083	0.608286	0.170703	0	-0.0844026	0.970671	0	-0.00509825	1	0	0.0999838	1	0	-0.0104831	0.993105	0	0.209995	1	0
Nepenthes_gracilis_Nepgr001084	0.367286	0.114146	0	0.00249738	0.999122	0	-0.358389	0.950207	0	-0.0351562	1	0	0.0101685	0.985039	0	0.0303877	1	0
Nepenthes_gracilis_Nepgr001085	-0.617484	0.69482	0	-1.00251	0.9254	0	1.27567	0.950207	0	-0.28533	1	0	-0.0750551	0.953635	0	-1.6073	1	0
Nepenthes_gracilis_Nepgr001087	-0.00277564	0.99628	0	-0.00153506	0.999973	0	0.175936	0.991393	0	-0.389014	1	0	0.278087	0.685856	0	-0.199708	1	0
Nepenthes_gracilis_Nepgr001088	0.46973	0.307663	0	-0.30439	0.908609	0	0.136061	0.991393	0	-0.119735	1	0	-0.134765	0.84575	0	-0.261156	1	0
Nepenthes_gracilis_Nepgr001089	-0.106587	0.791542	0	-0.0703786	0.982066	0	-0.322562	0.972845	0	0.393454	1	0	-0.707708	0.600396	0	0.0958557	1	0
Nepenthes_gracilis_Nepgr001090	0.909009	0.0677691	0	0.316174	0.908609	0	0.0902632	0.985419	0	-0.193728	1	0	0.71074	0.118832	0	0.153527	1	0
Nepenthes_gracilis_Nepgr001091	-0.111045	0.763371	0	0.212513	0.908609	0	-0.185027	0.980029	0	-0.168508	1	0	0.014774	0.978061	0	-0.0318104	1	0
Nepenthes_gracilis_Nepgr001092	-0.233933	0.651511	0	0.345756	0.908609	0	-0.124482	0.994768	0	-0.156699	1	0	-0.0961861	0.897984	0	0.124224	1	0
Nepenthes_gracilis_Nepgr001093	-0.196339	0.5655	0	0.075372	0.963423	0	0.197868	0.950207	0	0.23011	1	0	0.000419297	0.999337	0	0.18849	1	0
Nepenthes_gracilis_Nepgr001094	0.984626	0.79763	0	-21.694	0.908609	0	0.757693	0.986516	0	-1.37979	1	0	23.8336	0.679582	0	-1.52666	1	0
Nepenthes_gracilis_Nepgr001095	-0.0759601	0.721837	0	0.114573	0.908609	0	-0.308254	0.950207	0	-0.030291	1	0	-0.129118	0.619672	0	0.00772489	1	0
Nepenthes_gracilis_Nepgr001096	-0.731948	0.44585	0	-1.10357	0.908609	0	0.0268082	1	0	0.373523	1	0	-1.28132	0.207552	0	-0.189876	1	0
Nepenthes_gracilis_Nepgr001097	0.259694	0.358006	0	0.310155	0.908609	0	0.901021	0.950207	0	0.643023	1	0	0.480162	0.430127	0	0.303032	1	0
Nepenthes_gracilis_Nepgr001098	0.216243	0.551798	0	0.287652	0.908609	0	0.597374	0.950207	0	0.372411	1	0	0.303204	0.631154	0	0.245417	1	0
Nepenthes_gracilis_Nepgr001099	0.0683002	0.833893	0	0.230339	0.908609	0	0.270889	0.967632	0	0.333212	1	0	0.249984	0.655988	0	0.383427	1	0
Nepenthes_gracilis_Nepgr001102	0.220883	0.341053	0	0.204883	0.908609	0	0.109299	0.983366	0	-0.421878	1	0	0.436466	0.25402	0	-0.167192	1	0
Nepenthes_gracilis_Nepgr001103	-0.0710323	0.925594	0	-0.250884	0.952937	0	-0.262502	0.976981	0	-0.512201	1	0	-0.184325	0.769992	0	-0.374984	1	0
Nepenthes_gracilis_Nepgr001104	0.39366	0.25358	0	0.0718719	0.948231	0	-0.140409	0.958933	0	-0.0671519	1	0	0.108064	0.738889	0	0.027616	1	0
Nepenthes_gracilis_Nepgr001105	0.0465661	0.934443	0	0.493487	0.908609	0	0.459225	0.950207	0	0.322187	1	0	0.136588	0.838953	0	-0.101758	1	0
Nepenthes_gracilis_Nepgr001106	0.401987	0.0798819	0	0.0160811	0.989295	0	-0.249876	0.950207	0	0.0998448	1	0	0.106937	0.679582	0	0.177099	1	0
Nepenthes_gracilis_Nepgr001107	-18.8735	0.596556	0	NA	NA	NA	-24.2484	0.950207	0	NA	NA	NA	NA	NA	NA	NA	NA	NA
Nepenthes_gracilis_Nepgr001108	1.98611	0.244655	0	1.0775	0.911327	0	-27.2484	0.950207	0	-1.86511	1	0	-17.0087	0.685856	0	1.03874	1	0
Nepenthes_gracilis_Nepgr001109	0.223334	0.558198	0	0.110889	0.951756	0	0.052086	1	0	-0.114444	1	0	0.107871	0.90283	0	0.541275	1	0
Nepenthes_gracilis_Nepgr001110	-0.49794	0.486544	0	-0.0335775	0.994107	0	0.405481	0.971111	0	0.338079	1	0	0.220417	0.827078	0	0.590135	1	0
Nepenthes_gracilis_Nepgr001111	0.65825	0.0394006	1	0.0779954	0.936127	0	-0.0999081	0.983069	0	-0.0215	1	0	0.252808	0.398792	0	0.160919	1	0
Nepenthes_gracilis_Nepgr001112	-0.00672258	0.98737	0	0.043665	0.968539	0	-0.511951	0.950207	0	-0.259082	1	0	-0.108253	0.742976	0	-0.0448647	1	0
Nepenthes_gracilis_Nepgr001113	-0.0353312	0.888868	0	-0.0161132	0.99116	0	-0.289504	0.950207	0	-0.251967	1	0	-0.133183	0.623353	0	0.0256867	1	0
Nepenthes_gracilis_Nepgr001114	0.388462	0.961167	0	NA	NA	NA	-24.0005	0.950207	0	NA	NA	NA	NA	NA	NA	-25.6266	1	0
Nepenthes_gracilis_Nepgr001115	-0.387995	0.211104	0	-0.166521	0.908609	0	-0.142788	0.962336	0	0.0137403	1	0	-0.378192	0.209204	0	-0.204721	1	0
Nepenthes_gracilis_Nepgr001116	-0.0682716	0.800113	0	-0.0742493	0.951177	0	-0.268915	0.950207	0	-0.150257	1	0	-0.301572	0.412611	0	-0.166267	1	0
Nepenthes_gracilis_Nepgr001117	0.187151	0.726618	0	0.426447	0.909886	0	-0.375329	0.959505	0	-0.181053	1	0	0.236008	0.777631	0	-0.0141766	1	0
Nepenthes_gracilis_Nepgr001118	0.154447	0.523525	0	-0.0575251	0.946567	0	-0.169659	0.956849	0	0.0715454	1	0	0.0208027	0.951241	0	0.128012	1	0
Nepenthes_gracilis_Nepgr001119	-0.159993	0.520156	0	0.0424477	0.966705	0	-0.124205	0.980315	0	-0.100344	1	0	-0.154699	0.603786	0	-0.140257	1	0
Nepenthes_gracilis_Nepgr001121	1.02613	0.0804298	0	0.182203	0.908609	0	0.109222	0.985419	0	-0.0251794	1	0	0.695179	0.117232	0	0.0289489	1	0
Nepenthes_gracilis_Nepgr001122	-0.854201	0.095904	0	-0.365576	0.908609	0	-0.149055	0.982353	0	-0.173342	1	0	-0.850308	0.118743	0	-0.252067	1	0
Nepenthes_gracilis_Nepgr001123	-1.86656	0.115809	0	-0.253903	0.93571	0	-0.748555	0.950207	0	-0.12356	1	0	-0.4338	0.69497	0	-0.676943	1	0
Nepenthes_gracilis_Nepgr001124	0.345072	0.133394	0	0.068596	0.944162	0	-0.110766	0.970628	0	0.004369	1	0	0.206724	0.467712	0	0.0177037	1	0
Nepenthes_gracilis_Nepgr001125	NA	NA	NA	NA	NA	NA	NA	NA	NA	NA	NA	NA	NA	NA	NA	22.9772	1	0
Nepenthes_gracilis_Nepgr001126	-0.338218	0.931778	0	26.6284	0.908609	0	27.4829	0.950207	0	-28.4013	1	0	NA	NA	NA	NA	NA	NA
Nepenthes_gracilis_Nepgr001127	0.281568	0.422214	0	0.121975	0.959381	0	0.162028	0.974985	0	0.331023	1	0	0.263535	0.549437	0	0.0865357	1	0
Nepenthes_gracilis_Nepgr001128	0.283284	0.616071	0	-0.0637515	0.97926	0	-0.101533	0.992464	0	-0.165753	1	0	0.278759	0.784037	0	-0.078411	1	0
Nepenthes_gracilis_Nepgr001129	-0.23517	0.833893	0	-0.163383	0.973861	0	-0.734564	0.959505	0	-0.115685	1	0	-0.298888	0.938908	0	-0.0469494	1	0
Nepenthes_gracilis_Nepgr001130	0.0578113	0.901257	0	0.0487275	0.960508	0	-0.0992129	0.979577	0	-0.26639	1	0	0.115045	0.724079	0	-0.153901	1	0
Nepenthes_gracilis_Nepgr001131	-0.117729	0.81165	0	-0.129161	0.957278	0	0.331482	0.950207	0	-0.141128	1	0	-0.335114	0.594338	0	-0.251909	1	0
Nepenthes_gracilis_Nepgr001132	25.0856	0.374534	0	NA	NA	NA	0.365139	1	0	21.4032	1	0	23.7589	0.679582	0	NA	NA	NA
Nepenthes_gracilis_Nepgr001133	0.27079	0.225264	0	-0.121186	0.908609	0	0.102333	0.981879	0	0.335471	1	0	0.00610562	0.991015	0	0.160006	1	0
Nepenthes_gracilis_Nepgr001135	-0.253624	0.296738	0	-0.0268793	0.981686	0	-0.359814	0.950207	0	-0.272128	1	0	-0.214505	0.416638	0	0.00398801	1	0
Nepenthes_gracilis_Nepgr001136	0.42784	0.141991	0	0.152054	0.908609	0	0.0925953	0.983366	0	0.217014	1	0	0.231784	0.572922	0	0.100114	1	0
Nepenthes_gracilis_Nepgr001137	0.0032806	0.991703	0	-0.108232	0.908609	0	-0.0681777	0.989318	0	-0.0511222	1	0	-0.207796	0.462566	0	-0.0555404	1	0
Nepenthes_gracilis_Nepgr001139	-0.842132	0.0876395	0	0.0702772	0.983842	0	0.470298	0.950207	0	-0.181473	1	0	0.27511	0.809582	0	-0.406536	1	0
Nepenthes_gracilis_Nepgr001140	0.0974429	0.694014	0	-0.151281	0.932362	0	-0.00352177	1	0	0.436335	1	0	-0.10855	0.827765	0	0.228952	1	0
Nepenthes_gracilis_Nepgr001141	-0.569859	0.0905221	0	0.0628498	0.95747	0	-0.202597	0.968624	0	-0.122905	1	0	0.10933	0.829442	0	0.205724	1	0
Nepenthes_gracilis_Nepgr001142	NA	NA	NA	NA	NA	NA	0.878468	0.977185	0	21.4797	1	0	NA	NA	NA	NA	NA	NA
Nepenthes_gracilis_Nepgr001143	-0.707617	0.0460334	1	-0.19025	0.911327	0	0.105096	0.989318	0	0.538988	1	0	-0.0522638	0.934688	0	0.149841	1	0
Nepenthes_gracilis_Nepgr001144	-0.330911	0.493323	0	-0.130543	0.938917	0	-0.0521165	1	0	0.184119	1	0	-0.339298	0.584729	0	-0.119928	1	0
Nepenthes_gracilis_Nepgr001145	0.300953	0.637672	0	0.534121	0.908609	0	-0.221057	0.992279	0	-0.326224	1	0	0.1195	0.932156	0	-0.15413	1	0
Nepenthes_gracilis_Nepgr001146	-19.0226	0.596556	0	NA	NA	NA	NA	NA	NA	-26.8163	1	0	NA	NA	NA	NA	NA	NA
Nepenthes_gracilis_Nepgr001147	-0.368355	0.401997	0	0.138035	0.9254	0	-0.853994	0.950207	0	-0.0605805	1	0	-0.0344388	0.943382	0	0.0215924	1	0
Nepenthes_gracilis_Nepgr001148	24.4141	0.47418	0	-1.06231	0.908609	0	27.0378	0.950207	0	23.8016	1	0	-0.667764	0.794441	0	-26.7127	1	0
Nepenthes_gracilis_Nepgr001149	0.474612	0.0596974	0	0.025644	0.971805	0	-0.129031	0.959505	0	0.134679	1	0	0.142779	0.658923	0	0.107095	1	0
Nepenthes_gracilis_Nepgr001150	0.201297	0.480746	0	0.44854	0.908609	0	-0.0336737	1	0	0.0137651	1	0	0.41761	0.4803	0	0.160385	1	0
Nepenthes_gracilis_Nepgr001151	0.340218	0.199689	0	0.232749	0.908609	0	0.111172	0.985419	0	-0.123342	1	0	0.116654	0.725015	0	-0.043836	1	0
Nepenthes_gracilis_Nepgr001152	-0.328198	0.430256	0	-0.15089	0.908609	0	0.0540374	0.999401	0	0.304292	1	0	-0.0432611	0.944601	0	0.078224	1	0
Nepenthes_gracilis_Nepgr001153	NA	NA	NA	-20.3752	0.908609	0	25.4528	0.950207	0	23.6215	1	0	24.8336	0.594338	0	NA	NA	NA
Nepenthes_gracilis_Nepgr001154	-0.176539	0.591019	0	-0.326683	0.908609	0	0.184976	0.976981	0	0.375952	1	0	-0.186108	0.704076	0	-0.0208999	1	0
Nepenthes_gracilis_Nepgr001155	0.522727	0.404109	0	0.263232	0.949853	0	-0.466143	0.959505	0	-0.215702	1	0	0.636318	0.576136	0	0.0637727	1	0
Nepenthes_gracilis_Nepgr001156	0.77248	0.0419873	1	0.426295	0.908609	0	0.0142465	1	0	0.0560196	1	0	0.900869	0.0662026	0	0.285352	1	0
Nepenthes_gracilis_Nepgr001157	0.0441745	0.942424	0	0.0433478	0.998039	0	1.30843	0.950207	0	-0.124564	1	0	0.336546	0.869235	0	-1.2472	1	0
Nepenthes_gracilis_Nepgr001158	-0.429883	0.15635	0	0.0966764	0.908609	0	-0.280463	0.950207	0	-0.184451	1	0	-0.441926	0.26784	0	0.0651372	1	0
Nepenthes_gracilis_Nepgr001159	-0.526788	0.163069	0	0.163554	0.908609	0	-0.707755	0.950207	0	-0.320707	1	0	-0.778749	0.101611	0	0.0481109	1	0
Nepenthes_gracilis_Nepgr001160	1.27961	0.484822	0	-1.50866	0.915719	0	-26.2484	0.950207	0	-25.5955	1	0	NA	NA	NA	0.627643	1	0
Nepenthes_gracilis_Nepgr001161	NA	NA	NA	NA	NA	NA	NA	NA	NA	NA	NA	NA	NA	NA	NA	-25.6266	1	0
Nepenthes_gracilis_Nepgr001162	-0.354249	0.380484	0	0.189629	0.908609	0	-0.705529	0.950207	0	-0.357934	1	0	-1.02432	0.177755	0	0.164504	1	0
Nepenthes_gracilis_Nepgr001163	-0.439839	0.174383	0	0.19736	0.908609	0	-0.0934632	0.993803	0	-0.268662	1	0	-0.414018	0.298508	0	0.227421	1	0
Nepenthes_gracilis_Nepgr001164	0.0588866	0.94139	0	0.105496	0.995782	0	-0.0490201	1	0	0.0853496	1	0	0.0822266	0.928936	0	-0.173461	1	0
Nepenthes_gracilis_Nepgr001165	0.0293009	0.956062	0	0.0499346	0.998039	0	0.0710256	1	0	0.328229	1	0	0.203375	0.824715	0	-0.122347	1	0
Nepenthes_gracilis_Nepgr001166	0.261844	0.333621	0	-0.0338788	0.968399	0	0.0679693	0.986688	0	0.245767	1	0	0.28848	0.335595	0	0.0160062	1	0
Nepenthes_gracilis_Nepgr001167	-1.10644	0.229869	0	-0.161511	0.966705	0	-1.01472	0.950207	0	-0.224457	1	0	0.0202496	0.989995	0	0.320468	1	0
Nepenthes_gracilis_Nepgr001168	-0.0544767	0.879857	0	-0.0903748	0.950368	0	-0.565781	0.950207	0	-0.867686	1	0	0.152772	0.794464	0	-0.0160343	1	0
Nepenthes_gracilis_Nepgr001169	-0.165165	0.797575	0	-0.28899	0.911327	0	-0.536859	0.950207	0	-0.22486	1	0	0.0545342	0.972662	0	0.0940872	1	0
Nepenthes_gracilis_Nepgr001170	-1.02183	0.756059	0	1.13684	0.949703	0	NA	NA	NA	-25.8163	1	0	24.7589	0.594338	0	0.936138	1	0
Nepenthes_gracilis_Nepgr001171	-0.0923206	0.815192	0	-0.0210599	0.996695	0	-0.107129	0.982364	0	0.10842	1	0	0.0194651	0.968502	0	-0.0576064	1	0
Nepenthes_gracilis_Nepgr001172	-0.247459	0.336171	0	-0.0957902	0.924071	0	-0.0689453	0.99755	0	-0.0926729	1	0	-0.232186	0.614183	0	0.0714618	1	0
Nepenthes_gracilis_Nepgr001174	0.151986	0.613538	0	-0.0810591	0.957989	0	0.523802	0.950207	0	0.043175	1	0	-0.0245969	0.985359	0	0.303498	1	0
Nepenthes_gracilis_Nepgr001175	0.160393	0.596556	0	-0.103922	0.959106	0	0.356364	0.950207	0	0.127687	1	0	-0.184188	0.769722	0	0.232772	1	0
Nepenthes_gracilis_Nepgr001176	-2.207	0.16972	0	-1.77214	0.916439	0	-0.548918	0.976981	0	-0.896315	1	0	-0.50016	0.807844	0	-0.91335	1	0
Nepenthes_gracilis_Nepgr001177	0.129093	0.620871	0	0.0158228	0.991656	0	-0.0283493	1	0	-0.245021	1	0	-0.123672	0.679582	0	-0.103004	1	0
Nepenthes_gracilis_Nepgr001178	0.227691	0.56451	0	-0.0333311	0.971805	0	0.0431344	0.998551	0	0.188573	1	0	0.0748253	0.82596	0	-0.0838417	1	0
Nepenthes_gracilis_Nepgr001179	0.547917	0.0822566	0	-0.0948433	0.949703	0	-0.392624	0.967181	0	-0.497068	1	0	-0.3468	0.536061	0	0.0807327	1	0
Nepenthes_gracilis_Nepgr001180	0.265952	0.399277	0	0.0321586	0.988772	0	-0.491522	0.950207	0	-0.103161	1	0	-0.506961	0.287363	0	-0.0994737	1	0
Nepenthes_gracilis_Nepgr001181	0.626499	0.0836104	0	0.1857	0.908609	0	0.0247503	1	0	-0.0868642	1	0	0.287395	0.333894	0	-0.0677455	1	0
Nepenthes_gracilis_Nepgr001182	1.03466	0.713317	0	1.72025	0.911327	0	1.50501	0.971321	0	-26.8163	1	0	-18.4949	0.567929	0	-0.456634	1	0
Nepenthes_gracilis_Nepgr001183	-0.0786324	0.747122	0	0.0185686	0.99116	0	-0.307864	0.950207	0	-0.181725	1	0	0.142583	0.774061	0	-0.146381	1	0
Nepenthes_gracilis_Nepgr001184	NA	NA	NA	NA	NA	NA	-25.8333	0.950207	0	NA	NA	NA	NA	NA	NA	NA	NA	NA
Nepenthes_gracilis_Nepgr001185	-1.61289	0.644324	0	27.3895	0.908609	0	NA	NA	NA	NA	NA	NA	NA	NA	NA	0.521992	1	0
Nepenthes_gracilis_Nepgr001186	-0.318596	0.393086	0	-0.0165327	0.995023	0	0.116769	0.989034	0	-0.022156	1	0	-0.326152	0.426631	0	-0.0476508	1	0
Nepenthes_gracilis_Nepgr001187	-0.25752	0.513422	0	-0.337329	0.908609	0	-0.0499659	0.99864	0	0.0837526	1	0	-0.293577	0.460403	0	-0.1681	1	0
Nepenthes_gracilis_Nepgr001188	-0.34479	0.198029	0	-0.144081	0.908609	0	0.132056	0.967632	0	0.239789	1	0	-0.322893	0.309138	0	0.113125	1	0
Nepenthes_gracilis_Nepgr001189	-0.0391313	0.884029	0	0.0233402	0.984107	0	-0.103343	0.973972	0	0.109211	1	0	0.0685787	0.854155	0	0.0528868	1	0
Nepenthes_gracilis_Nepgr001190	0.318482	0.438068	0	-0.163917	0.965717	0	-0.153524	0.992279	0	-0.140788	1	0	-1.28341	0.163034	0	0.128495	1	0
Nepenthes_gracilis_Nepgr001191	-0.0669976	0.996319	0	0.199271	0.998039	0	-27.0666	0.950207	0	-0.431345	1	0	2.25892	0.463741	0	-1.30827	1	0
Nepenthes_gracilis_Nepgr001192	-0.0764421	0.868433	0	-0.0851317	0.963423	0	0.113168	0.986584	0	-0.0122461	1	0	0.198695	0.632349	0	-0.0459582	1	0
Nepenthes_gracilis_Nepgr001193	0.138292	0.697359	0	-0.0855006	0.908609	0	0.0388566	0.999492	0	0.131732	1	0	0.143248	0.679582	0	0.0934129	1	0
Nepenthes_gracilis_Nepgr001194	2.40543	0.336879	0	0.768357	0.908609	0	-1.14525	0.951816	0	-1.39611	1	0	-1.38595	0.452932	0	1.76206	1	0
Nepenthes_gracilis_Nepgr001195	0.11077	0.649118	0	0.0999266	0.924071	0	-0.257162	0.950207	0	0.248674	1	0	-0.291809	0.474365	0	-0.145874	1	0
Nepenthes_gracilis_Nepgr001196	-0.177971	0.526718	0	-0.15393	0.908609	0	-0.149444	0.964188	0	-0.00561049	1	0	-0.370664	0.247299	0	-0.0433416	1	0
Nepenthes_gracilis_Nepgr001197	-0.199811	0.644933	0	-0.0953526	0.965806	0	-0.369871	0.959505	0	0.00503364	1	0	0.0389725	0.970265	0	-0.225236	1	0
Nepenthes_gracilis_Nepgr001198	0.0706595	0.880275	0	0.250868	0.908609	0	-0.0281587	1	0	-0.299466	1	0	-0.0736142	0.924893	0	-0.194465	1	0
Nepenthes_gracilis_Nepgr001199	1.24674	0.732245	0	26.8851	0.908609	0	0.846648	0.950207	0	-2.73742	1	0	-17.0087	0.685856	0	-0.645744	1	0
Nepenthes_gracilis_Nepgr001200	0.465036	0.0903036	0	0.150139	0.909092	0	0.129962	0.974158	0	0.151602	1	0	0.391999	0.276962	0	0.080635	1	0
Nepenthes_gracilis_Nepgr001201	0.139144	0.948453	0	28.1652	0.908609	0	0.144559	1	0	NA	NA	NA	-0.553471	0.92856	0	22.9769	1	0
Nepenthes_gracilis_Nepgr001202	0.577865	0.0708288	0	0.102284	0.908609	0	0.0475335	0.996861	0	0.232297	1	0	0.296789	0.309981	0	0.142835	1	0
Nepenthes_gracilis_Nepgr001203	0.218548	0.893371	0	0.35899	0.970822	0	2.50733	0.950207	0	0.871595	1	0	-0.522476	0.849979	0	-0.946381	1	0
Nepenthes_gracilis_Nepgr001204	0.378658	0.313575	0	0.120051	0.925543	0	0.157713	0.971111	0	-0.184683	1	0	0.509788	0.196446	0	0.224536	1	0
Nepenthes_gracilis_Nepgr001205	-1.12697	0.10221	0	-0.0647053	0.987507	0	0.0481408	1	0	0.483143	1	0	-0.582219	0.547989	0	-0.138683	1	0
Nepenthes_gracilis_Nepgr001206	0.53492	0.0559207	0	0.130699	0.908609	0	0.178764	0.950207	0	0.200193	1	0	0.425979	0.156607	0	0.118818	1	0
Nepenthes_gracilis_Nepgr001207	-0.191529	0.677882	0	0.422963	0.908609	0	0.259834	0.976981	0	0.0792215	1	0	-0.0539274	0.953635	0	-0.370944	1	0
Nepenthes_gracilis_Nepgr001208	0.209504	0.400205	0	-0.23908	0.908609	0	-0.0139241	1	0	0.0505627	1	0	0.0587671	0.883038	0	0.0124237	1	0
Nepenthes_gracilis_Nepgr001209	0.275531	0.357762	0	0.101058	0.908609	0	-0.134532	0.972199	0	-0.0983821	1	0	0.071806	0.818128	0	0.0441178	1	0
Nepenthes_gracilis_Nepgr001211	0.389587	0.107447	0	-0.0749588	0.939332	0	0.097924	0.973975	0	0.24389	1	0	0.0595483	0.850149	0	0.102928	1	0
Nepenthes_gracilis_Nepgr001212	0.307427	0.264776	0	0.0290975	0.977611	0	0.163505	0.985419	0	0.290942	1	0	0.0173456	0.968502	0	0.0146606	1	0
Nepenthes_gracilis_Nepgr001213	-0.238941	0.557823	0	-0.275679	0.908609	0	0.114668	0.992279	0	-0.178607	1	0	-0.00482136	0.993879	0	-0.18366	1	0
Nepenthes_gracilis_Nepgr001214	-0.066867	0.815244	0	-0.0643407	0.942343	0	-0.0150753	1	0	-0.0872906	1	0	-0.0667316	0.845463	0	-0.060154	1	0
Nepenthes_gracilis_Nepgr001215	-0.676167	0.0798819	0	-0.0982414	0.948231	0	0.115185	0.976981	0	-0.135642	1	0	-0.545962	0.411575	0	-0.201381	1	0
Nepenthes_gracilis_Nepgr001216	0.454922	0.0786536	0	0.154013	0.908609	0	-0.102236	0.973429	0	0.242362	1	0	0.317689	0.25681	0	0.139013	1	0
Nepenthes_gracilis_Nepgr001217	-0.796845	0.107868	0	-0.203603	0.908609	0	-0.167523	0.967632	0	-0.0346485	1	0	-0.511738	0.146925	0	-0.169242	1	0
Nepenthes_gracilis_Nepgr001218	-0.140444	0.721423	0	-0.0652088	0.958153	0	0.314169	0.950207	0	0.0211445	1	0	-0.118919	0.826254	0	0.116603	1	0
Nepenthes_gracilis_Nepgr001219	-0.231231	0.582612	0	-0.0472697	0.965237	0	-0.183494	0.955499	0	-0.170151	1	0	-0.545108	0.269134	0	-0.11727	1	0
Nepenthes_gracilis_Nepgr001220	0.397873	0.364861	0	0.434928	0.908609	0	0.558949	0.950207	0	0.912308	1	0	0.680006	0.449648	0	0.412704	1	0
Nepenthes_gracilis_Nepgr001221	1.02464	0.0697091	0	0.138416	0.983469	0	0.452096	0.955499	0	0.530665	1	0	0.770153	0.605085	0	0.229696	1	0
Nepenthes_gracilis_Nepgr001222	0.0427869	0.899566	0	0.0364628	0.966017	0	0.254095	0.950207	0	-0.0101528	1	0	0.0265931	0.941661	0	0.0776208	1	0
Nepenthes_gracilis_Nepgr001223	-0.197744	0.564873	0	-0.027154	0.989432	0	-0.195562	0.970926	0	-0.16434	1	0	0.00152843	0.997094	0	0.0805706	1	0
Nepenthes_gracilis_Nepgr001224	0.886998	0.0350568	1	0.116916	0.908609	0	0.156021	0.971784	0	0.35018	1	0	0.544018	0.119293	0	0.168814	1	0
Nepenthes_gracilis_Nepgr001225	-21.5336	0.287492	0	NA	NA	NA	-3.07282	0.950207	0	0.155111	1	0	-1.16197	0.829781	0	21.3919	1	0
Nepenthes_gracilis_Nepgr001226	0.0683547	0.953308	0	0.0760543	0.995842	0	-1.51257	0.950207	0	0.208952	1	0	2.40378	0.255469	0	0.863837	1	0
Nepenthes_gracilis_Nepgr001227	0.225084	0.527865	0	-0.111487	0.920247	0	0.100348	0.985125	0	0.115205	1	0	-0.00843428	0.985359	0	-0.0760527	1	0
Nepenthes_gracilis_Nepgr001228	-0.859751	0.0762915	0	-0.154518	0.908609	0	0.104009	0.986029	0	-0.131064	1	0	-0.193305	0.679582	0	-0.0783993	1	0
Nepenthes_gracilis_Nepgr001229	0.255118	0.55703	0	-0.202244	0.920133	0	0.474913	0.950207	0	-0.0299609	1	0	-0.366899	0.44244	0	-0.255247	1	0
Nepenthes_gracilis_Nepgr001230	0.166574	0.635598	0	0.0211907	0.99116	0	0.23905	0.9706	0	0.108871	1	0	-0.54864	0.24255	0	-0.120758	1	0
Nepenthes_gracilis_Nepgr001231	0.454501	0.0974196	0	-0.00191409	0.998093	0	0.0657818	0.989318	0	0.230745	1	0	0.171147	0.562892	0	0.0964616	1	0
Nepenthes_gracilis_Nepgr001232	-0.433273	0.617394	0	-0.035477	0.998169	0	-0.178326	0.99864	0	-1.62927	1	0	0.209333	0.940404	0	-0.451831	1	0
Nepenthes_gracilis_Nepgr001233	0.0824747	0.769989	0	0.0467689	0.97436	0	-0.132414	0.969693	0	0.0836316	1	0	0.0887437	0.826795	0	0.16782	1	0
Nepenthes_gracilis_Nepgr001234	NA	NA	NA	NA	NA	NA	1.92075	0.950207	0	-0.748132	1	0	NA	NA	NA	-0.371567	1	0
Nepenthes_gracilis_Nepgr001235	NA	NA	NA	NA	NA	NA	-3.98335	0.950207	0	-2.49828	1	0	NA	NA	NA	-1.92919	1	0
Nepenthes_gracilis_Nepgr001236	0.159046	0.69482	0	-0.189172	0.908609	0	0.00449566	1	0	-0.0427839	1	0	-0.270331	0.62595	0	-0.382639	1	0
Nepenthes_gracilis_Nepgr001237	-0.41696	0.185984	0	-0.185772	0.908609	0	-0.271755	0.950207	0	0.0239304	1	0	-0.54589	0.122433	0	0.0239319	1	0
Nepenthes_gracilis_Nepgr001238	0.25251	0.543646	0	0.0804623	0.96283	0	-0.66447	0.950207	0	-0.256535	1	0	0.406471	0.677453	0	-0.0960397	1	0
Nepenthes_gracilis_Nepgr001239	-0.00393531	0.989632	0	0.0833833	0.915648	0	0.198468	0.950207	0	0.116855	1	0	0.171107	0.574258	0	-0.068147	1	0
Nepenthes_gracilis_Nepgr001240	0.561995	0.0466725	1	-0.0333073	0.976234	0	0.214457	0.959868	0	-0.0945191	1	0	0.23281	0.445149	0	0.03788	1	0
Nepenthes_gracilis_Nepgr001241	-0.456701	0.2544	0	-0.256451	0.908609	0	0.463812	0.950207	0	-0.375709	1	0	-0.452639	0.418045	0	0.149839	1	0
Nepenthes_gracilis_Nepgr001242	0.684357	0.735569	0	NA	NA	NA	25.8979	0.950207	0	NA	NA	NA	23.7589	0.679582	0	1.21313	1	0
Nepenthes_gracilis_Nepgr001244	0.51431	0.717885	0	0.687602	0.908609	0	-25.8333	0.950207	0	23.6215	1	0	2.19266	0.538935	0	-0.736831	1	0
Nepenthes_gracilis_Nepgr001245	-0.957869	0.803769	0	0.927079	0.964724	0	0.681937	0.976981	0	-0.807127	1	0	NA	NA	NA	-0.205781	1	0
Nepenthes_gracilis_Nepgr001246	NA	NA	NA	25.8948	0.908609	0	-24.0278	0.950207	0	-25.8163	1	0	NA	NA	NA	NA	NA	NA
Nepenthes_gracilis_Nepgr001247	-0.390215	0.208416	0	-0.10657	0.921204	0	-0.165248	0.963754	0	0.109365	1	0	-0.416631	0.324773	0	0.0681103	1	0
Nepenthes_gracilis_Nepgr001248	0.0619658	0.909953	0	0.284821	0.908609	0	-1.04331	0.950207	0	0.295536	1	0	-0.534959	0.578481	0	0.103077	1	0
Nepenthes_gracilis_Nepgr001249	-1.29643	0.15971	0	0.749393	0.908609	0	-0.589044	0.972302	0	-0.559841	1	0	1.054	0.45026	0	-0.0792973	1	0
Nepenthes_gracilis_Nepgr001250	-0.244276	0.609192	0	0.227023	0.908609	0	-0.334899	0.972054	0	-0.393349	1	0	0.0418109	0.980154	0	-0.287069	1	0
Nepenthes_gracilis_Nepgr001251	-0.537815	0.556047	0	0.807523	0.908609	0	-2.48366	0.950207	0	-0.806231	1	0	-0.868541	0.771256	0	-0.523358	1	0
Nepenthes_gracilis_Nepgr001252	0.995762	0.0414233	1	0.391294	0.908609	0	-0.0939207	0.999401	0	0.740363	1	0	0.590826	0.094086	0	0.597837	1	0
Nepenthes_gracilis_Nepgr001253	0.619767	0.540987	0	0.0619305	0.998039	0	-1.04969	0.950207	0	1.85033	1	0	-0.275637	0.846639	0	-0.166998	1	0
Nepenthes_gracilis_Nepgr001256	0.124627	0.619058	0	-0.075518	0.924071	0	0.218372	0.950207	0	0.180784	1	0	0.120116	0.629703	0	0.162598	1	0
Nepenthes_gracilis_Nepgr001257	0.0849766	0.685149	0	0.0559946	0.948231	0	0.0918671	0.985229	0	0.0363939	1	0	0.165644	0.627627	0	-0.0305806	1	0
Nepenthes_gracilis_Nepgr001258	-0.186722	0.440509	0	0.221585	0.908609	0	0.045542	0.998368	0	0.162829	1	0	0.203207	0.590807	0	-0.233838	1	0
Nepenthes_gracilis_Nepgr001259	0.819308	0.0686965	0	0.0456283	0.965806	0	0.0624073	0.998093	0	0.041133	1	0	0.405378	0.309848	0	0.084074	1	0
Nepenthes_gracilis_Nepgr001260	0.0217227	0.95591	0	-0.0803481	0.960508	0	-0.139176	0.989318	0	0.320835	1	0	-0.0569578	0.941186	0	0.242334	1	0
Nepenthes_gracilis_Nepgr001261	0.0826232	0.820648	0	0.0810069	0.96283	0	-0.556396	0.950207	0	-0.173181	1	0	-0.298967	0.578709	0	0.335425	1	0
Nepenthes_gracilis_Nepgr001262	-0.246725	0.545539	0	0.221403	0.908609	0	0.124071	0.985419	0	0.0710989	1	0	0.319372	0.57145	0	0.37694	1	0
Nepenthes_gracilis_Nepgr001263	0.0236035	0.938187	0	0.120041	0.908609	0	0.0171988	1	0	0.304538	1	0	0.0592738	0.874143	0	0.0863295	1	0
Nepenthes_gracilis_Nepgr001264	0.0214239	0.951658	0	-0.0426795	0.965025	0	-0.229798	0.950207	0	0.0296006	1	0	-0.216619	0.463004	0	0.00691165	1	0
Nepenthes_gracilis_Nepgr001265	0.312103	0.869408	0	3.58989	0.908609	0	0.62865	0.973972	0	1.43975	1	0	25.078	0.596012	0	0.390106	1	0
Nepenthes_gracilis_Nepgr001266	0.657934	0.644209	0	0.354149	0.930326	0	1.14689	0.96727	0	-1.49828	1	0	1.57913	0.716121	0	0.727728	1	0
Nepenthes_gracilis_Nepgr001267	-1.12927	0.192368	0	1.03889	0.908609	0	0.0349082	1	0	0.0851188	1	0	0.736577	0.84101	0	-1.10523	1	0
Nepenthes_gracilis_Nepgr001268	-0.943372	0.430308	0	0.313256	0.977517	0	-2.25275	0.950207	0	-26.8163	1	0	23.8336	0.679582	0	-0.812251	1	0
Nepenthes_gracilis_Nepgr001269	0.895897	0.544843	0	0.65306	0.941646	0	2.60295	0.950207	0	-0.913319	1	0	2.83357	0.547004	0	0.894508	1	0
Nepenthes_gracilis_Nepgr001270	-0.111729	0.968004	0	NA	NA	NA	-1.7366	0.971784	0	NA	NA	NA	NA	NA	NA	21.3919	1	0
Nepenthes_gracilis_Nepgr001271	NA	NA	NA	NA	NA	NA	NA	NA	NA	NA	NA	NA	NA	NA	NA	22.0324	1	0
Nepenthes_gracilis_Nepgr001272	0.89917	0.442091	0	1.86185	0.908609	0	-0.162955	0.999401	0	-0.331874	1	0	0.558768	0.839404	0	1.16147	1	0
Nepenthes_gracilis_Nepgr001273	-0.286908	0.408058	0	0.0339518	0.993247	0	0.23116	0.972845	0	-0.160555	1	0	-0.0872753	0.924477	0	-0.22643	1	0
Nepenthes_gracilis_Nepgr001274	-0.142986	0.80439	0	-0.0635445	0.96919	0	-0.39084	0.950207	0	-0.0784421	1	0	-0.108132	0.914157	0	0.189832	1	0
Nepenthes_gracilis_Nepgr001275	-0.288562	0.251633	0	0.0180436	0.990894	0	-0.27326	0.950207	0	0.124785	1	0	-0.275796	0.422121	0	-0.136458	1	0
Nepenthes_gracilis_Nepgr001276	-0.326928	0.225194	0	-0.107789	0.908609	0	-0.00562027	1	0	0.0468683	1	0	-0.27187	0.328818	0	0.0153875	1	0
Nepenthes_gracilis_Nepgr001277	-0.548538	0.134959	0	-0.247094	0.908609	0	-0.00901867	1	0	-0.224589	1	0	-0.357202	0.243668	0	-0.154436	1	0
Nepenthes_gracilis_Nepgr001278	-0.250929	0.309932	0	-0.221406	0.908609	0	0.184111	0.952188	0	0.295859	1	0	-0.135206	0.679582	0	0.022763	1	0
Nepenthes_gracilis_Nepgr001279	-0.520769	0.301665	0	-0.216729	0.908609	0	0.0153835	1	0	0.19454	1	0	-0.114163	0.909253	0	-0.0167627	1	0
Nepenthes_gracilis_Nepgr001280	-0.641942	0.42402	0	0.12963	0.970831	0	-0.899075	0.950207	0	-0.442805	1	0	0.547452	0.547054	0	0.316832	1	0
Nepenthes_gracilis_Nepgr001281	0.160479	0.787672	0	0.421155	0.908609	0	-0.0691619	1	0	-0.128489	1	0	0.0951864	0.911479	0	0.0179182	1	0
Nepenthes_gracilis_Nepgr001282	1.28847	0.077019	0	0.218836	0.96283	0	-0.119122	1	0	1.10139	1	0	0.893422	0.448782	0	-0.0406025	1	0
Nepenthes_gracilis_Nepgr001283	-0.549249	0.375257	0	0.0464935	0.986956	0	-0.65063	0.950207	0	-0.159989	1	0	-0.30821	0.69832	0	-0.167372	1	0
Nepenthes_gracilis_Nepgr001284	NA	NA	NA	0.258225	0.957178	0	NA	NA	NA	NA	NA	NA	-17.0087	0.685856	0	-26.4655	1	0
Nepenthes_gracilis_Nepgr001286	0.377231	0.227078	0	0.0944696	0.932362	0	0.536026	0.950207	0	0.615402	1	0	0.269004	0.591403	0	0.161593	1	0
Nepenthes_gracilis_Nepgr001287	-0.255895	0.520181	0	-0.162835	0.908609	0	-0.19302	0.973972	0	-0.269302	1	0	-0.540694	0.231706	0	-0.106545	1	0
Nepenthes_gracilis_Nepgr001288	-0.651071	0.440999	0	1.00825	0.908609	0	-0.0775925	1	0	-0.106823	1	0	0.300321	0.791651	0	0.362622	1	0
Nepenthes_gracilis_Nepgr001289	0.421987	0.145193	0	0.123583	0.908609	0	0.0407073	0.997849	0	0.0759892	1	0	0.325315	0.366258	0	0.0840573	1	0
Nepenthes_gracilis_Nepgr001290	-0.169873	0.558584	0	0.0248093	0.981686	0	0.0429432	0.999401	0	0.00948466	1	0	-0.0209586	0.966439	0	-0.0659456	1	0
Nepenthes_gracilis_Nepgr001291	0.137214	0.670219	0	-0.0267637	0.99116	0	0.301621	0.964123	0	0.594778	1	0	0.779616	0.12105	0	0.137031	1	0
Nepenthes_gracilis_Nepgr001292	0.535011	0.241547	0	0.0881214	0.970184	0	-0.293389	0.971784	0	0.526751	1	0	0.481839	0.420016	0	0.25131	1	0
Nepenthes_gracilis_Nepgr001293	0.196258	0.538761	0	0.361129	0.908609	0	-0.580296	0.950207	0	0.36103	1	0	0.198062	0.684982	0	0.536677	1	0
Nepenthes_gracilis_Nepgr001294	0.186188	0.468923	0	0.00357392	0.998039	0	-0.173652	0.971784	0	-0.0971271	1	0	0.184039	0.604411	0	0.13735	1	0
Nepenthes_gracilis_Nepgr001295	-1.00474	0.421552	0	0.530956	0.924071	0	1.06894	0.985419	0	-0.528488	1	0	1.25126	0.716824	0	-0.650707	1	0
Nepenthes_gracilis_Nepgr001296	0.792702	0.0533648	0	0.223246	0.908609	0	-0.0124232	1	0	-0.100284	1	0	0.830019	0.0591868	0	0.0468478	1	0
Nepenthes_gracilis_Nepgr001297	0.986206	0.0477274	1	0.237343	0.908609	0	-0.0805396	0.990888	0	0.0981393	1	0	0.400993	0.308312	0	0.183985	1	0
Nepenthes_gracilis_Nepgr001298	-0.155341	0.585643	0	0.00943849	0.998039	0	-0.180255	0.950207	0	-0.106174	1	0	-0.249891	0.464834	0	-0.162734	1	0
Nepenthes_gracilis_Nepgr001299	0.0300743	0.91631	0	-0.0075377	0.998039	0	-0.108843	0.989778	0	-0.0760122	1	0	-0.00323327	0.993341	0	0.0284362	1	0
Nepenthes_gracilis_Nepgr001300	0.0252138	0.930549	0	-0.0863634	0.923508	0	0.305281	0.950207	0	0.681236	1	0	-0.0232445	0.955707	0	0.0647554	1	0
Nepenthes_gracilis_Nepgr001301	-0.0383599	0.909782	0	-0.174744	0.915719	0	-0.0305061	1	0	-0.335845	1	0	-0.249658	0.611828	0	0.0357496	1	0
Nepenthes_gracilis_Nepgr001302	0.942936	0.104295	0	0.130343	0.966151	0	0.305639	0.968962	0	0.0987852	1	0	0.204925	0.850789	0	-0.0252649	1	0
Nepenthes_gracilis_Nepgr001303	0.908474	0.101458	0	0.20791	0.908609	0	0.587492	0.950207	0	0.866319	1	0	0.574615	0.361551	0	0.275766	1	0
Nepenthes_gracilis_Nepgr001304	-0.161037	0.412031	0	-0.137647	0.908609	0	0.106698	0.972302	0	0.175875	1	0	-0.319547	0.216549	0	-0.0477174	1	0
Nepenthes_gracilis_Nepgr001305	0.0178435	0.953979	0	0.181675	0.908609	0	0.830192	0.950207	0	0.12563	1	0	-0.0208127	0.974688	0	0.126952	1	0
Nepenthes_gracilis_Nepgr001306	-0.689325	0.248673	0	0.590566	0.908609	0	1.03764	0.950207	0	0.91704	1	0	0.256386	0.90294	0	-0.253575	1	0
Nepenthes_gracilis_Nepgr001307	NA	NA	NA	NA	NA	NA	0.5294	0.985495	0	-0.111861	1	0	NA	NA	NA	22.3919	1	0
Nepenthes_gracilis_Nepgr001308	0.136994	0.611757	0	0.0814543	0.930446	0	0.235727	0.950207	0	0.107501	1	0	-0.061149	0.871602	0	0.00656643	1	0
Nepenthes_gracilis_Nepgr001309	0.260617	0.526691	0	-0.0597904	0.971067	0	0.379754	0.950207	0	-0.046836	1	0	0.166706	0.78837	0	0.116291	1	0
Nepenthes_gracilis_Nepgr001310	-0.23613	0.691273	0	0.605814	0.908609	0	-0.464987	0.972329	0	0.934498	1	0	0.263157	0.862227	0	0.216178	1	0
Nepenthes_gracilis_Nepgr001311	-0.358394	0.672478	0	0.169152	0.964608	0	-0.542197	0.959505	0	-0.179421	1	0	0.475281	0.862004	0	0.902474	1	0
Nepenthes_gracilis_Nepgr001312	-18.8735	0.596556	0	NA	NA	NA	NA	NA	NA	NA	NA	NA	NA	NA	NA	-25.7127	1	0
Nepenthes_gracilis_Nepgr001313	-1.30442	0.694962	0	0.13443	0.998039	0	25.9149	0.950207	0	NA	NA	NA	NA	NA	NA	0.423168	1	0
Nepenthes_gracilis_Nepgr001314	-0.122611	0.752871	0	-0.36588	0.908609	0	0.257065	0.950207	0	0.523336	1	0	-0.228894	0.593788	0	-0.0811003	1	0
Nepenthes_gracilis_Nepgr001315	-0.0532978	0.959817	0	0.106823	0.989148	0	0.676481	0.955384	0	0.0449928	1	0	0.412748	0.742233	0	-0.64785	1	0
Nepenthes_gracilis_Nepgr001316	0.374431	0.214069	0	0.213661	0.908609	0	0.0761426	0.989318	0	0.219631	1	0	0.895793	0.234559	0	0.069536	1	0
Nepenthes_gracilis_Nepgr001317	-0.529043	0.489526	0	-0.105265	0.960508	0	-0.558957	0.950207	0	-0.284378	1	0	0.552584	0.403544	0	-0.397253	1	0
Nepenthes_gracilis_Nepgr001318	-0.646818	0.382271	0	0.259623	0.936098	0	-0.271708	0.982353	0	-0.241159	1	0	0.432132	0.685856	0	-0.515889	1	0
Nepenthes_gracilis_Nepgr001319	-0.0803955	0.797575	0	-0.162924	0.908609	0	0.0289522	0.999492	0	0.161249	1	0	-0.387208	0.407982	0	0.144703	1	0
Nepenthes_gracilis_Nepgr001320	0.0135535	0.966806	0	0.0505495	0.950368	0	0.0637052	0.990888	0	0.126265	1	0	0.0508367	0.889673	0	-0.0761228	1	0
Nepenthes_gracilis_Nepgr001321	0.192846	0.604589	0	-0.0572253	0.963423	0	0.150798	0.964123	0	0.045681	1	0	0.782424	0.194745	0	-0.00854062	1	0
Nepenthes_gracilis_Nepgr001322	-0.038008	0.882392	0	-0.0598658	0.96919	0	-0.0338078	1	0	-0.145814	1	0	0.14507	0.679582	0	0.0761474	1	0
Nepenthes_gracilis_Nepgr001323	0.294208	0.328214	0	-0.142945	0.908609	0	-0.00121378	1	0	0.24425	1	0	0.24076	0.524609	0	0.0855067	1	0
Nepenthes_gracilis_Nepgr001324	0.0638015	0.924579	0	-0.216566	0.908609	0	-0.788127	0.950207	0	-0.058638	1	0	-0.180142	0.679582	0	-0.193059	1	0
Nepenthes_gracilis_Nepgr001325	1.03608	0.0288198	1	0.139019	0.908609	0	0.0691839	0.986029	0	0.113268	1	0	0.783996	0.0555181	0	0.199328	1	0
Nepenthes_gracilis_Nepgr001326	-0.136454	0.859271	0	0.12664	0.960516	0	0.329765	0.959505	0	0.513972	1	0	-0.0770081	0.92639	0	-0.0200199	1	0
Nepenthes_gracilis_Nepgr001327	-0.790404	0.0803014	0	-0.282687	0.908609	0	-0.428021	0.950207	0	-0.0956141	1	0	-0.746015	0.0893688	0	-0.0510601	1	0
Nepenthes_gracilis_Nepgr001328	-0.0971901	0.671108	0	-0.133294	0.908609	0	0.255244	0.950207	0	0.140246	1	0	-0.245577	0.417179	0	0.23103	1	0
Nepenthes_gracilis_Nepgr001329	0.457354	0.353602	0	0.188003	0.95747	0	0.378376	0.950207	0	0.386103	1	0	0.369725	0.636109	0	0.233792	1	0
Nepenthes_gracilis_Nepgr001330	-0.019915	0.994662	0	-0.490961	0.908609	0	0.499683	0.950207	0	1.24662	1	0	0.231892	0.763222	0	1.38001	1	0
Nepenthes_gracilis_Nepgr001331	NA	NA	NA	NA	NA	NA	NA	NA	NA	-28.6236	1	0	NA	NA	NA	NA	NA	NA
Nepenthes_gracilis_Nepgr001332	NA	NA	NA	NA	NA	NA	27.6017	0.950207	0	21.6875	1	0	NA	NA	NA	NA	NA	NA
Nepenthes_gracilis_Nepgr001333	NA	NA	NA	-3.62334	0.908609	0	26.6017	0.950207	0	-26.7101	1	0	-0.627395	0.760804	0	-1.12518	1	0
Nepenthes_gracilis_Nepgr001334	-0.75808	0.0539367	0	-0.357192	0.908609	0	-0.0650014	0.990201	0	0.0723248	1	0	-0.577475	0.0944507	0	-0.0263976	1	0
Nepenthes_gracilis_Nepgr001335	0.410424	0.194195	0	0.00222566	0.998093	0	0.0897655	0.989318	0	0.432149	1	0	0.361535	0.49201	0	0.213072	1	0
Nepenthes_gracilis_Nepgr001336	0.117586	0.683081	0	-0.0336184	0.982066	0	-0.527091	0.950207	0	-0.00234099	1	0	0.238423	0.574137	0	-0.0974115	1	0
Nepenthes_gracilis_Nepgr001337	-0.244974	0.649631	0	0.149809	0.952897	0	0.167937	0.985419	0	0.146572	1	0	-0.302034	0.76044	0	-0.258565	1	0
Nepenthes_gracilis_Nepgr001338	0.178924	0.79763	0	-0.022264	0.998039	0	0.237081	0.994341	0	0.51113	1	0	0.56388	0.870636	0	-0.454153	1	0
Nepenthes_gracilis_Nepgr001339	-0.718157	0.0498273	1	-0.226498	0.908609	0	-0.0303449	1	0	0.246945	1	0	-0.473491	0.317004	0	0.0921107	1	0
Nepenthes_gracilis_Nepgr001340	1.10133	0.0311975	1	0.536598	0.908609	0	0.558855	0.950207	0	1.39775	1	0	1.25695	0.264419	0	0.540384	1	0
Nepenthes_gracilis_Nepgr001341	-0.10283	0.739961	0	-0.0553418	0.96817	0	-0.0970663	0.992279	0	0.115844	1	0	-0.100975	0.790898	0	0.0977279	1	0
Nepenthes_gracilis_Nepgr001342	0.828465	0.052122	0	0.150971	0.920133	0	0.684863	0.950207	0	-0.207647	1	0	-0.316492	0.452072	0	0.220655	1	0
Nepenthes_gracilis_Nepgr001343	0.672464	0.100081	0	-0.190742	0.908609	0	0.00074321	1	0	-0.0750936	1	0	0.032181	0.967149	0	-0.221975	1	0
Nepenthes_gracilis_Nepgr001344	0.170177	0.486098	0	-0.055502	0.950493	0	-0.00119119	1	0	0.0774035	1	0	0.0522486	0.882439	0	0.0336318	1	0
Nepenthes_gracilis_Nepgr001345	-0.428646	0.158972	0	-0.207053	0.908609	0	-0.40448	0.950207	0	-0.178169	1	0	-0.619514	0.16029	0	-0.0442473	1	0
Nepenthes_gracilis_Nepgr001346	0.842871	0.17167	0	0.173486	0.965191	0	0.0155825	1	0	-0.821541	1	0	0.0568342	0.980154	0	-0.0782812	1	0
Nepenthes_gracilis_Nepgr001347	-0.0116961	0.974834	0	0.0986777	0.949017	0	0.0477429	0.998093	0	0.294003	1	0	0.0674756	0.858638	0	0.0331538	1	0
Nepenthes_gracilis_Nepgr001348	0.277629	0.360981	0	-0.0893138	0.930446	0	-0.223157	0.967632	0	-0.149841	1	0	0.039077	0.934456	0	0.00869744	1	0
Nepenthes_gracilis_Nepgr001349	-0.729778	0.125693	0	-0.16451	0.908609	0	-0.528704	0.950207	0	-0.20611	1	0	-0.571848	0.213457	0	-0.145923	1	0
Nepenthes_gracilis_Nepgr001350	0.186914	0.418271	0	0.146158	0.908609	0	-0.0649613	0.989034	0	-0.175293	1	0	0.26124	0.376229	0	-0.100874	1	0
Nepenthes_gracilis_Nepgr001351	0.122899	0.684034	0	-0.0315271	0.979131	0	0.215293	0.950207	0	-0.0539913	1	0	-0.109412	0.823622	0	-0.263348	1	0
Nepenthes_gracilis_Nepgr001352	-0.121135	0.812335	0	-0.203005	0.908609	0	-0.0443354	1	0	-0.0372841	1	0	0.18735	0.697514	0	-0.0630369	1	0
Nepenthes_gracilis_Nepgr001353	0.0185676	0.953359	0	0.0558981	0.95747	0	-0.122351	0.96955	0	-0.00292428	1	0	0.245971	0.508166	0	0.000722517	1	0
Nepenthes_gracilis_Nepgr001354	-0.0542619	0.91698	0	0.0397974	0.993247	0	0.844427	0.950207	0	-0.00303072	1	0	0.38301	0.54548	0	-0.105621	1	0
Nepenthes_gracilis_Nepgr001355	-0.0843235	0.959535	0	-0.66139	0.923064	0	1.54588	0.950207	0	-0.612229	1	0	0.441689	0.795662	0	0.324213	1	0
Nepenthes_gracilis_Nepgr001356	0.237518	0.373345	0	0.0951404	0.958487	0	-0.24935	0.950207	0	-0.0453105	1	0	-0.167136	0.688887	0	-0.127583	1	0
Nepenthes_gracilis_Nepgr001357	0.202848	0.504463	0	0.080492	0.949597	0	-0.00270406	1	0	0.216726	1	0	-0.156622	0.675507	0	0.158367	1	0
Nepenthes_gracilis_Nepgr001358	NA	NA	NA	NA	NA	NA	-25.1423	0.950207	0	NA	NA	NA	24.078	0.679582	0	NA	NA	NA
Nepenthes_gracilis_Nepgr001359	-0.247088	0.330332	0	0.0278078	0.983842	0	0.00102032	1	0	-0.24864	1	0	-0.402444	0.373342	0	-0.144351	1	0
Nepenthes_gracilis_Nepgr001360	-1.08884	0.108677	0	-0.661649	0.908609	0	-0.926279	0.950207	0	-0.0632475	1	0	-0.705396	0.429123	0	-0.377293	1	0
Nepenthes_gracilis_Nepgr001361	-0.342407	0.244907	0	0.00153901	0.998909	0	-0.5293	0.950207	0	-0.231457	1	0	-0.249502	0.438437	0	-0.180894	1	0
Nepenthes_gracilis_Nepgr001362	-0.115691	0.719834	0	-0.25606	0.908609	0	-0.570017	0.950207	0	-0.436041	1	0	-0.582214	0.197159	0	-0.0764449	1	0
Nepenthes_gracilis_Nepgr001363	-0.0286145	0.92121	0	-0.0634818	0.930446	0	0.0475902	0.997962	0	0.0210345	1	0	-0.118996	0.714222	0	-0.0340558	1	0
Nepenthes_gracilis_Nepgr001364	0.105832	0.820648	0	-0.130574	0.93438	0	0.305887	0.952188	0	0.295198	1	0	-0.108849	0.856717	0	-0.388686	1	0
Nepenthes_gracilis_Nepgr001365	-0.15704	0.5655	0	-0.260795	0.908609	0	0.0577704	0.992464	0	0.0166375	1	0	-0.298776	0.283938	0	0.015375	1	0
Nepenthes_gracilis_Nepgr001366	0.606364	0.126049	0	0.185995	0.93438	0	0.162196	0.977837	0	-0.318077	1	0	0.453515	0.420016	0	0.0907911	1	0
Nepenthes_gracilis_Nepgr001367	-0.488715	0.659816	0	2.43274	0.908609	0	-0.789206	0.971784	0	0.690504	1	0	-0.595804	0.732561	0	-0.318031	1	0
Nepenthes_gracilis_Nepgr001368	0.246706	0.73902	0	-0.311457	0.938112	0	-0.153299	0.987374	0	0.332613	1	0	-0.453784	0.56843	0	0.289267	1	0
Nepenthes_gracilis_Nepgr001369	0.271212	0.573796	0	0.333523	0.908609	0	0.173474	0.973972	0	0.451755	1	0	0.411831	0.339806	0	-0.130653	1	0
Nepenthes_gracilis_Nepgr001370	-0.000140727	0.994351	0	0.644579	0.908609	0	-0.156614	0.985419	0	-0.208902	1	0	-0.219754	0.797169	0	0.0289171	1	0
Nepenthes_gracilis_Nepgr001371	-0.538303	0.115053	0	-0.103421	0.9407	0	-0.0757094	0.990403	0	0.0239285	1	0	-0.315188	0.426631	0	0.0108584	1	0
Nepenthes_gracilis_Nepgr001372	-0.207917	0.569116	0	-0.19163	0.908609	0	-0.513194	0.950207	0	-0.393682	1	0	-0.28854	0.531737	0	-0.00580417	1	0
Nepenthes_gracilis_Nepgr001373	-0.679832	0.0437929	1	-0.0710477	0.95747	0	-0.0227461	1	0	-0.0380005	1	0	-0.368302	0.283619	0	-0.0643213	1	0
Nepenthes_gracilis_Nepgr001374	-0.730413	0.0312089	1	-0.0667324	0.96283	0	-0.180037	0.970628	0	0.0125594	1	0	-0.805975	0.130127	0	-0.147511	1	0
Nepenthes_gracilis_Nepgr001375	-0.64705	0.0435518	1	-0.0494628	0.96919	0	-0.0779514	0.992964	0	-0.18227	1	0	-0.654572	0.309544	0	-0.131611	1	0
Nepenthes_gracilis_Nepgr001376	-0.314479	0.573425	0	-0.222856	0.908609	0	0.270804	0.950207	0	0.647967	1	0	-0.0678729	0.950942	0	0.444512	1	0
Nepenthes_gracilis_Nepgr001377	0.438174	0.206137	0	0.0414362	0.960508	0	-0.116393	0.969348	0	0.0779789	1	0	0.276687	0.417957	0	0.0102004	1	0
Nepenthes_gracilis_Nepgr001378	-0.100229	0.787719	0	0.0513973	0.968539	0	-0.126108	0.96845	0	0.00790997	1	0	-0.0779173	0.887148	0	0.0118136	1	0
Nepenthes_gracilis_Nepgr001379	0.231753	0.734049	0	0.310091	0.915805	0	0.641459	0.950207	0	-0.168066	1	0	0.112335	0.916425	0	-0.105083	1	0
Nepenthes_gracilis_Nepgr001380	0.727069	0.0667008	0	-0.0571732	0.984511	0	0.253464	0.96458	0	-0.254769	1	0	0.261182	0.75771	0	0.193143	1	0
Nepenthes_gracilis_Nepgr001381	3.04934	0.340813	0	NA	NA	NA	1.16734	0.950207	0	1.05174	1	0	0.283196	0.975287	0	-0.669095	1	0
Nepenthes_gracilis_Nepgr001382	2.81856	0.0929681	0	1.03234	0.908609	0	1.07551	0.950207	0	0.723121	1	0	1.59776	0.284302	0	0.164404	1	0
Nepenthes_gracilis_Nepgr001383	-0.298701	0.200777	0	-0.0575719	0.949896	0	0.0226969	1	0	0.0892558	1	0	-0.0700685	0.8423	0	0.0333503	1	0
Nepenthes_gracilis_Nepgr001384	-1.41089	0.083274	0	-0.159666	0.949703	0	0.0637103	1	0	0.974993	1	0	-1.28472	0.133387	0	-0.39385	1	0
Nepenthes_gracilis_Nepgr001385	0.479255	0.527297	0	0.109393	0.960163	0	-0.2254	0.986029	0	-0.374954	1	0	0.14462	0.883982	0	0.112672	1	0
Nepenthes_gracilis_Nepgr001386	-0.748766	0.110419	0	-0.341401	0.940363	0	0.0362368	1	0	0.0212931	1	0	-0.626335	0.48657	0	-0.485206	1	0
Nepenthes_gracilis_Nepgr001387	0.728313	0.154295	0	0.328487	0.908609	0	-0.147195	0.991393	0	-0.0293528	1	0	0.173596	0.669764	0	0.172818	1	0
Nepenthes_gracilis_Nepgr001388	NA	NA	NA	NA	NA	NA	25.6017	0.950207	0	NA	NA	NA	NA	NA	NA	NA	NA	NA
Nepenthes_gracilis_Nepgr001389	1.2582	0.727442	0	NA	NA	NA	-0.435702	0.991382	0	0.263804	1	0	23.7589	0.679582	0	0.3929	1	0
Nepenthes_gracilis_Nepgr001390	-0.137966	0.611761	0	0.248187	0.910501	0	0.231403	0.950207	0	-0.15161	1	0	0.116484	0.846546	0	-0.147811	1	0
Nepenthes_gracilis_Nepgr001391	-0.132969	0.800463	0	0.087199	0.987507	0	-0.0587329	1	0	-0.0616102	1	0	0.317169	0.750705	0	0.161704	1	0
Nepenthes_gracilis_Nepgr001392	24.0856	0.464328	0	-1.09716	0.908609	0	0.777031	0.969348	0	1.95653	1	0	0.135646	0.941744	0	-1.94197	1	0
Nepenthes_gracilis_Nepgr001393	0.390592	0.226043	0	0.0362035	0.972676	0	0.154984	0.972302	0	-0.0732238	1	0	0.316672	0.334294	0	-0.0267691	1	0
Nepenthes_gracilis_Nepgr001394	-0.306417	0.384506	0	0.00379495	1	0	0.109658	0.990814	0	-0.139379	1	0	-0.492313	0.42477	0	0.0385614	1	0
Nepenthes_gracilis_Nepgr001395	-0.40667	0.0961069	0	-0.297214	0.908609	0	-0.0458641	0.995313	0	-0.0775288	1	0	-0.28529	0.330939	0	-0.115579	1	0
Nepenthes_gracilis_Nepgr001396	0.0316742	0.903994	0	0.122334	0.908609	0	0.183727	0.950207	0	0.0617227	1	0	0.0174945	0.97456	0	-0.0134105	1	0
Nepenthes_gracilis_Nepgr001397	-0.0597666	0.891413	0	-0.172907	0.947415	0	0.0894787	0.993136	0	0.319771	1	0	-0.264611	0.676769	0	0.211937	1	0
Nepenthes_gracilis_Nepgr001398	0.262706	0.275659	0	-0.0998863	0.908609	0	-0.0964489	0.976981	0	-0.117701	1	0	0.30529	0.305368	0	0.0494803	1	0
Nepenthes_gracilis_Nepgr001399	0.019419	0.978946	0	0.43508	0.908609	0	-0.137003	0.999401	0	-0.14588	1	0	0.885069	0.322035	0	-0.354489	1	0
Nepenthes_gracilis_Nepgr001400	1.29359	0.598947	0	-0.157121	0.988017	0	3.68593	0.950207	0	-2.31029	1	0	-1.17009	0.717878	0	0.834087	1	0
Nepenthes_gracilis_Nepgr001401	-0.201824	0.39741	0	0.0223257	0.985369	0	0.168023	0.976981	0	-0.279323	1	0	0.165132	0.679582	0	-0.0767891	1	0
Nepenthes_gracilis_Nepgr001402	-1.93595	0.520156	0	1.51204	0.940363	0	-0.018592	1	0	0.693078	1	0	0.497353	0.877725	0	0.752638	1	0
Nepenthes_gracilis_Nepgr001403	NA	NA	NA	NA	NA	NA	-27.3497	0.950207	0	1.04447	1	0	NA	NA	NA	NA	NA	NA
Nepenthes_gracilis_Nepgr001405	-1.7283	0.596556	0	NA	NA	NA	2.16431	0.950207	0	-2.29917	1	0	1.61953	0.672739	0	1.88473	1	0
Nepenthes_gracilis_Nepgr001406	-0.26393	0.27037	0	-0.295296	0.908609	0	-0.430268	0.950207	0	-0.237954	1	0	-0.371204	0.285791	0	-0.0676465	1	0
Nepenthes_gracilis_Nepgr001407	0.154762	0.51943	0	0.0147708	0.993387	0	0.0178337	1	0	0.0338821	1	0	-0.213971	0.596321	0	0.113957	1	0
Nepenthes_gracilis_Nepgr001408	0.364331	0.254307	0	-0.0823491	0.928812	0	0.139294	0.976757	0	0.247852	1	0	-0.0052128	0.989749	0	0.0922709	1	0
Nepenthes_gracilis_Nepgr001409	-0.354604	0.662736	0	-0.0475243	0.998039	0	0.0721328	1	0	-0.286386	1	0	-0.104843	0.909926	0	-0.219735	1	0
Nepenthes_gracilis_Nepgr001410	-0.496955	0.0534545	0	-0.300738	0.908609	0	-0.623036	0.950207	0	-0.24255	1	0	-0.460654	0.30733	0	-0.187948	1	0
Nepenthes_gracilis_Nepgr001411	0.379773	0.109923	0	-0.0363212	0.973439	0	-0.152903	0.957808	0	-0.121021	1	0	0.0943303	0.791302	0	-0.175758	1	0
Nepenthes_gracilis_Nepgr001412	0.316092	0.193987	0	0.0168995	0.99116	0	-0.12265	0.971111	0	-0.105564	1	0	0.0829811	0.777465	0	0.0787683	1	0
Nepenthes_gracilis_Nepgr001413	0.535517	0.0767918	0	0.083628	0.909079	0	-0.361681	0.950207	0	0.0741579	1	0	0.05262	0.902352	0	0.0186987	1	0
Nepenthes_gracilis_Nepgr001414	0.18492	0.359289	0	0.0304502	0.972676	0	-0.165506	0.950207	0	0.130168	1	0	0.00160892	0.9967	0	0.0222072	1	0
Nepenthes_gracilis_Nepgr001415	-0.0576857	0.863307	0	0.0391334	0.960163	0	0.178267	0.971321	0	-0.00220198	1	0	0.00145712	0.996154	0	-0.13075	1	0
Nepenthes_gracilis_Nepgr001416	0.0935889	0.737109	0	-0.0485122	0.984223	0	0.638724	0.950207	0	-0.170295	1	0	-0.0263098	0.952228	0	0.0584274	1	0
Nepenthes_gracilis_Nepgr001419	0.203757	0.894134	0	-0.228219	0.908609	0	-24.0005	0.950207	0	1.01022	1	0	-0.751422	0.48657	0	-0.805361	1	0
Nepenthes_gracilis_Nepgr001420	1.07817	0.0280856	1	0.311187	0.908609	0	-0.131813	0.977185	0	-0.113931	1	0	0.327225	0.687454	0	-0.0298971	1	0
Nepenthes_gracilis_Nepgr001421	0.746275	0.0889887	0	0.0214807	0.984511	0	-0.103653	0.991393	0	-0.285762	1	0	0.627548	0.0858122	0	0.0328973	1	0
Nepenthes_gracilis_Nepgr001422	-0.0902283	0.687121	0	0.0473438	0.95747	0	-0.189274	0.950207	0	-0.0358642	1	0	-0.0830914	0.81037	0	0.0595719	1	0
Nepenthes_gracilis_Nepgr001423	-0.934618	0.0563278	0	0.246088	0.908609	0	0.173581	0.985419	0	0.12049	1	0	-0.529227	0.405517	0	-0.0129802	1	0
Nepenthes_gracilis_Nepgr001424	0.626267	0.144094	0	-0.0012642	0.998039	0	-0.207149	0.976406	0	-0.842751	1	0	-0.0587979	0.954246	0	0.197207	1	0
Nepenthes_gracilis_Nepgr001425	0.136511	0.534901	0	-0.131704	0.924071	0	-0.149492	0.958933	0	0.065363	1	0	-0.303188	0.43746	0	0.000184002	1	0
Nepenthes_gracilis_Nepgr001426	-0.361723	0.204464	0	-0.209804	0.908609	0	-0.13132	0.971784	0	-0.162129	1	0	-0.360769	0.276008	0	-0.125409	1	0
Nepenthes_gracilis_Nepgr001427	0.141689	0.563799	0	0.0151998	0.991656	0	-0.0301754	1	0	-0.13371	1	0	0.244878	0.45011	0	-0.0293355	1	0
Nepenthes_gracilis_Nepgr001428	-0.0209212	0.946092	0	-0.112442	0.908609	0	0.0577084	0.997223	0	0.159725	1	0	-0.176554	0.594338	0	0.0579583	1	0
Nepenthes_gracilis_Nepgr001429	0.0213326	0.987304	0	0.073072	0.989983	0	-0.395199	0.950207	0	0.0942655	1	0	0.176793	0.849979	0	0.61019	1	0
Nepenthes_gracilis_Nepgr001430	1.04165	0.0879197	0	0.204251	0.930446	0	0.526923	0.950207	0	0.284314	1	0	0.803333	0.420016	0	-0.0410971	1	0
Nepenthes_gracilis_Nepgr001431	-1.74661	0.358253	0	-0.56869	0.953554	0	28.2602	0.950207	0	21.4032	1	0	0.331388	0.957646	0	-0.0632029	1	0
Nepenthes_gracilis_Nepgr001432	-0.554168	0.824691	0	-2.74072	0.908609	0	-2.03304	0.950207	0	-0.403628	1	0	1.00062	0.772886	0	-2.13394	1	0
Nepenthes_gracilis_Nepgr001433	-0.68694	0.699839	0	-1.27945	0.908609	0	-1.45296	0.950207	0	-0.245923	1	0	-0.460276	0.849863	0	0.76505	1	0
Nepenthes_gracilis_Nepgr001434	-0.0835524	0.745061	0	0.0506536	0.95747	0	-0.259418	0.950207	0	-0.177398	1	0	-0.181806	0.584734	0	-0.0846109	1	0
Nepenthes_gracilis_Nepgr001435	-0.278797	0.636343	0	-0.00503363	0.998039	0	-1.72695	0.950207	0	-1.01571	1	0	0.770516	0.538317	0	0.131838	1	0
Nepenthes_gracilis_Nepgr001436	-0.410747	0.56955	0	-0.0929855	0.998039	0	-0.205499	0.998659	0	-0.713554	1	0	0.175794	0.95115	0	-0.79659	1	0
Nepenthes_gracilis_Nepgr001437	-1.13589	0.0415513	1	0.224364	0.946546	0	0.611577	0.950207	0	0.90726	1	0	0.0214717	0.986402	0	0.0534965	1	0
Nepenthes_gracilis_Nepgr001438	-0.204445	0.584096	0	0.0218681	0.995782	0	0.107977	0.985419	0	0.180964	1	0	0.398764	0.476772	0	-0.254786	1	0
Nepenthes_gracilis_Nepgr001439	-0.294858	0.583835	0	-0.115176	0.95747	0	0.0512174	1	0	-0.932333	1	0	0.0430172	0.965477	0	-0.341116	1	0
Nepenthes_gracilis_Nepgr001440	NA	NA	NA	NA	NA	NA	NA	NA	NA	NA	NA	NA	NA	NA	NA	-27.5944	1	0
Nepenthes_gracilis_Nepgr001441	-0.0969677	0.918044	0	-0.10244	0.989983	0	-0.0385724	1	0	0.13952	1	0	-0.253123	0.912316	0	-1.99297	1	0
Nepenthes_gracilis_Nepgr001442	0.360629	0.153929	0	0.137215	0.908609	0	-0.16598	0.959346	0	-0.239534	1	0	0.216889	0.567536	0	-0.00664053	1	0
Nepenthes_gracilis_Nepgr001443	0.27726	0.500364	0	0.0389497	0.972993	0	0.185057	0.957488	0	0.129326	1	0	0.340982	0.342672	0	-0.100931	1	0
Nepenthes_gracilis_Nepgr001444	-0.89099	0.204016	0	-0.0804239	0.967088	0	-0.433453	0.950207	0	-0.346903	1	0	-1.23138	0.306204	0	-0.282426	1	0
Nepenthes_gracilis_Nepgr001445	-0.0473441	0.950708	0	-0.0589221	0.964608	0	0.00200125	1	0	-0.457834	1	0	-0.412526	0.514332	0	-0.0296627	1	0
Nepenthes_gracilis_Nepgr001446	0.00603765	0.986805	0	-0.0929086	0.908609	0	0.0141833	1	0	-0.277898	1	0	-0.230361	0.548196	0	-0.113465	1	0
Nepenthes_gracilis_Nepgr001447	-0.0163955	0.950499	0	-0.126189	0.908609	0	0.142587	0.970408	0	0.114725	1	0	-0.307972	0.308312	0	0.00315437	1	0
Nepenthes_gracilis_Nepgr001448	0.179075	0.531134	0	0.00853114	0.998039	0	-0.244386	0.950207	0	-0.263654	1	0	0.236388	0.543013	0	-0.0329196	1	0
Nepenthes_gracilis_Nepgr001449	0.177628	0.699495	0	0.282137	0.908609	0	0.121143	0.993136	0	-0.159218	1	0	0.077657	0.931444	0	-0.0526211	1	0
Nepenthes_gracilis_Nepgr001450	0.34061	0.221486	0	-0.0209872	0.988801	0	0.382535	0.950207	0	0.419222	1	0	0.408177	0.407825	0	0.140392	1	0
Nepenthes_gracilis_Nepgr001451	0.344491	0.110025	0	-0.0317422	0.96817	0	-0.0299933	0.999492	0	0.157004	1	0	0.13272	0.60081	0	0.159743	1	0
Nepenthes_gracilis_Nepgr001452	-0.29991	0.364666	0	-0.0687977	0.96919	0	-0.213198	0.986584	0	-0.69631	1	0	-0.0735386	0.917371	0	-0.153484	1	0
Nepenthes_gracilis_Nepgr001453	0.451806	0.15655	0	0.135905	0.908609	0	0.324396	0.954243	0	-0.270652	1	0	0.435377	0.298553	0	-0.129135	1	0
Nepenthes_gracilis_Nepgr001454	0.433579	0.141604	0	0.148418	0.908609	0	-0.126352	0.9706	0	-0.0852668	1	0	0.433413	0.213644	0	0.116032	1	0
Nepenthes_gracilis_Nepgr001455	1.20058	0.0261198	1	0.211618	0.908609	0	0.133446	0.971784	0	-0.0213402	1	0	0.962116	0.0595067	0	0.181904	1	0
Nepenthes_gracilis_Nepgr001456	-0.609577	0.219404	0	-0.0650628	0.975463	0	-0.400011	0.950207	0	-0.134435	1	0	0.377615	0.649164	0	-0.280938	1	0
Nepenthes_gracilis_Nepgr001457	-0.775694	0.242312	0	-0.136912	0.96919	0	-0.675593	0.950207	0	-0.157921	1	0	0.135125	0.908849	0	-0.642501	1	0
Nepenthes_gracilis_Nepgr001458	0.340446	0.905655	0	1.11457	0.908609	0	1.89798	0.950207	0	-27.989	1	0	-0.177103	0.97596	0	1.13079	1	0
Nepenthes_gracilis_Nepgr001459	-0.189491	0.483147	0	-0.214205	0.908609	0	0.0597863	0.992952	0	-0.10946	1	0	-0.147005	0.603185	0	-0.152155	1	0
Nepenthes_gracilis_Nepgr001460	-0.249481	0.276556	0	0.0300128	0.978754	0	-0.213957	0.950207	0	-0.158063	1	0	-0.220726	0.522047	0	-0.0577619	1	0
Nepenthes_gracilis_Nepgr001461	-0.858494	0.0669105	0	-0.246264	0.908609	0	-0.350911	0.950207	0	-0.275115	1	0	-0.258801	0.611828	0	-0.199612	1	0
Nepenthes_gracilis_Nepgr001462	-0.279351	0.846383	0	0.249745	0.967934	0	0.464174	0.971111	0	-1.2814	1	0	0.472052	0.790973	0	-0.0556189	1	0
Nepenthes_gracilis_Nepgr001463	-0.272884	0.520568	0	-0.683097	0.908609	0	0.844322	0.950207	0	1.03726	1	0	0.21465	0.776575	0	0.388518	1	0
Nepenthes_gracilis_Nepgr001464	-0.187134	0.559599	0	0.329295	0.908609	0	-0.0117082	1	0	-0.0765027	1	0	0.162145	0.713652	0	0.0356663	1	0
Nepenthes_gracilis_Nepgr001465	-0.0855411	0.84448	0	0.264081	0.908609	0	0.176371	0.985419	0	0.335186	1	0	0.144898	0.761252	0	0.0443164	1	0
Nepenthes_gracilis_Nepgr001466	-0.0500167	0.851941	0	0.00447935	0.998039	0	0.0509032	0.995382	0	0.0510811	1	0	0.0280288	0.946051	0	-0.198349	1	0
Nepenthes_gracilis_Nepgr001467	0.0161863	0.962227	0	0.0254909	0.992259	0	-0.351435	0.950207	0	-0.0135773	1	0	-0.229832	0.627627	0	0.155219	1	0
Nepenthes_gracilis_Nepgr001468	-0.400447	0.128183	0	-0.214235	0.908609	0	0.486192	0.950207	0	0.160911	1	0	-0.293244	0.42313	0	-0.0302508	1	0
Nepenthes_gracilis_Nepgr001469	-0.218071	0.32952	0	0.0949697	0.908609	0	0.0687167	0.989318	0	0.0631061	1	0	-0.0688709	0.852813	0	-0.167126	1	0
Nepenthes_gracilis_Nepgr001470	0.11787	0.599671	0	-0.0262924	0.971451	0	0.0710575	0.98566	0	-0.224852	1	0	-0.0878465	0.76466	0	-0.0776842	1	0
Nepenthes_gracilis_Nepgr001471	-0.457213	0.356757	0	-0.203812	0.93438	0	-0.727907	0.950207	0	0.0939139	1	0	-0.265241	0.653782	0	-0.190215	1	0
Nepenthes_gracilis_Nepgr001472	0.110861	0.805745	0	0.115538	0.95747	0	-0.396081	0.950207	0	-0.574201	1	0	0.106689	0.787658	0	-0.0745323	1	0
Nepenthes_gracilis_Nepgr001473	0.106752	0.649646	0	0.177525	0.908609	0	-0.25036	0.955384	0	0.0789921	1	0	0.00986594	0.984232	0	0.0527015	1	0
Nepenthes_gracilis_Nepgr001475	-0.457898	0.343682	0	-0.188483	0.941998	0	0.0359974	1	0	0.387392	1	0	-0.0458428	0.978369	0	-0.129467	1	0
Nepenthes_gracilis_Nepgr001476	0.0951341	0.922709	0	0.473045	0.908609	0	1.3694	0.950207	0	0.510266	1	0	-0.360799	0.790898	0	-0.421825	1	0
Nepenthes_gracilis_Nepgr001477	NA	NA	NA	NA	NA	NA	NA	NA	NA	NA	NA	NA	NA	NA	NA	22.0324	1	0
Nepenthes_gracilis_Nepgr001478	-0.0981551	0.897376	0	0.253926	0.964295	0	-0.556653	0.973872	0	0.491668	1	0	0.885827	0.69124	0	-0.471731	1	0
Nepenthes_gracilis_Nepgr001479	0.021034	0.95437	0	0.050078	0.969409	0	-0.229716	0.959505	0	-0.315545	1	0	0.0234975	0.955707	0	-0.11972	1	0
Nepenthes_gracilis_Nepgr001480	0.259056	0.567137	0	-0.183832	0.913071	0	-0.175867	0.971784	0	-0.202072	1	0	0.469861	0.40329	0	-0.119887	1	0
Nepenthes_gracilis_Nepgr001481	-0.352946	0.280788	0	-0.0538051	0.97749	0	-0.148757	0.991471	0	-0.769636	1	0	-0.0251224	0.968672	0	-0.0361364	1	0
Nepenthes_gracilis_Nepgr001482	-1.23689	0.695216	0	27.5174	0.908609	0	NA	NA	NA	NA	NA	NA	24.078	0.679582	0	-25.7127	1	0
Nepenthes_gracilis_Nepgr001483	-0.200528	0.75928	0	-0.138294	0.908609	0	-0.936716	0.950207	0	-0.439708	1	0	-0.0125066	0.982785	0	-0.493241	1	0
Nepenthes_gracilis_Nepgr001484	-0.303931	0.419007	0	0.0899043	0.946546	0	-1.20932	0.950207	0	-0.328295	1	0	-0.290493	0.349947	0	-0.268122	1	0
Nepenthes_gracilis_Nepgr001485	-0.564377	0.283938	0	-0.0810125	0.964523	0	-1.3045	0.950207	0	-0.433814	1	0	-0.625193	0.197738	0	-0.175022	1	0
Nepenthes_gracilis_Nepgr001486	0.862638	0.523721	0	0.881375	0.908609	0	26.4528	0.950207	0	0.093329	1	0	1.93558	0.699669	0	-0.23181	1	0
Nepenthes_gracilis_Nepgr001487	1.06882	0.108791	0	-0.218167	0.943366	0	0.16607	0.992279	0	-0.609232	1	0	0.42958	0.594338	0	-0.125109	1	0
Nepenthes_gracilis_Nepgr001488	-0.336183	0.223299	0	-0.00436235	0.998039	0	-0.641728	0.950207	0	-0.324675	1	0	-0.0172378	0.978645	0	0.0323835	1	0
Nepenthes_gracilis_Nepgr001489	0.0797907	0.915197	0	0.0434341	0.982197	0	-0.579639	0.950207	0	-0.262376	1	0	0.0603344	0.922492	0	-0.0985725	1	0
Nepenthes_gracilis_Nepgr001492	-18.8735	0.596556	0	NA	NA	NA	25.8979	0.950207	0	22.4032	1	0	NA	NA	NA	-25.7127	1	0
Nepenthes_gracilis_Nepgr001493	0.728717	0.0728666	0	0.132925	0.908609	0	-0.222534	0.950207	0	-0.295584	1	0	0.5231	0.131837	0	0.00644649	1	0
Nepenthes_gracilis_Nepgr001494	0.264728	0.320803	0	0.0607589	0.957047	0	0.316887	0.950207	0	0.27988	1	0	0.0831644	0.837918	0	0.00634868	1	0
Nepenthes_gracilis_Nepgr001495	-0.0947995	0.76702	0	-0.0484959	0.970933	0	0.027339	1	0	-0.202614	1	0	-0.519041	0.376584	0	-0.17851	1	0
Nepenthes_gracilis_Nepgr001496	-0.713344	0.0610405	0	-0.0120257	0.998039	0	-0.0207049	1	0	0.36891	1	0	-0.298001	0.463741	0	-0.237195	1	0
Nepenthes_gracilis_Nepgr001497	0.809169	0.0334731	1	0.207235	0.908609	0	-0.0766167	0.992964	0	-0.131593	1	0	0.675578	0.0852583	0	0.103203	1	0
Nepenthes_gracilis_Nepgr001498	-0.229261	0.282194	0	-0.204879	0.908609	0	-0.133357	0.960698	0	-0.0053586	1	0	-0.274638	0.395442	0	0.0180914	1	0
Nepenthes_gracilis_Nepgr001499	-0.254501	0.47418	0	-0.221833	0.908609	0	0.021977	1	0	-0.344258	1	0	-0.197654	0.581106	0	-0.170325	1	0
Nepenthes_gracilis_Nepgr001500	0.368194	0.120472	0	0.0374546	0.966605	0	0.249377	0.950207	0	0.171783	1	0	0.341086	0.276962	0	0.16204	1	0
Nepenthes_gracilis_Nepgr001501	1.34879	0.0346588	1	0.23031	0.952937	0	-0.00667077	1	0	-0.128194	1	0	1.0761	0.324032	0	0.454773	1	0
Nepenthes_gracilis_Nepgr001502	0.247485	0.596556	0	-0.110333	0.95747	0	0.249962	0.950207	0	0.00581679	1	0	0.88983	0.156518	0	-0.030498	1	0
Nepenthes_gracilis_Nepgr001503	0.0936981	0.857396	0	0.25202	0.936098	0	0.229592	0.971784	0	0.0204484	1	0	0.544613	0.349649	0	0.118049	1	0
Nepenthes_gracilis_Nepgr001504	-0.373815	0.677521	0	0.357261	0.966705	0	1.62057	0.950207	0	-0.65785	1	0	0.426792	0.747311	0	0.755577	1	0
Nepenthes_gracilis_Nepgr001505	0.727169	0.0447901	1	0.0365293	0.970251	0	0.0742584	0.985495	0	0.0563882	1	0	0.562033	0.106336	0	0.227831	1	0
Nepenthes_gracilis_Nepgr001506	0.915034	0.0456214	1	0.198296	0.908609	0	0.0396151	0.999286	0	-0.155961	1	0	0.913333	0.0852943	0	0.145909	1	0
Nepenthes_gracilis_Nepgr001507	-1.1638	0.363455	0	-0.471743	0.908609	0	0.547376	0.971693	0	0.514961	1	0	-0.105338	0.938006	0	-0.594503	1	0
Nepenthes_gracilis_Nepgr001508	NA	NA	NA	NA	NA	NA	NA	NA	NA	NA	NA	NA	-1.14645	0.877456	0	NA	NA	NA
Nepenthes_gracilis_Nepgr001509	-19.8735	0.51943	0	NA	NA	NA	26.6017	0.950207	0	1.60389	1	0	-18.5615	0.517211	0	NA	NA	NA
Nepenthes_gracilis_Nepgr001510	-0.878989	0.484822	0	2.04057	0.908609	0	1.04519	0.971784	0	1.06164	1	0	-0.234355	0.942808	0	0.71087	1	0
Nepenthes_gracilis_Nepgr001511	0.493649	0.451949	0	0.0447999	0.998039	0	-1.96341	0.950207	0	0.00626578	1	0	-0.539001	0.679582	0	-0.276121	1	0
Nepenthes_gracilis_Nepgr001512	-0.482545	0.604802	0	-0.372414	0.95747	0	-0.2167	0.994301	0	-0.572424	1	0	0.343913	0.871663	0	0.352757	1	0
Nepenthes_gracilis_Nepgr001513	-0.0512263	0.937971	0	0.78769	0.908609	0	1.40394	0.950207	0	-0.353888	1	0	-0.251311	0.90749	0	-0.689796	1	0
Nepenthes_gracilis_Nepgr001514	-0.40192	0.729861	0	-0.469915	0.908609	0	-0.262162	0.987922	0	0.333985	1	0	-1.01405	0.3118	0	-1.15263	1	0
Nepenthes_gracilis_Nepgr001515	-0.420458	0.156363	0	-0.00338985	0.998039	0	-0.288504	0.950207	0	-0.116703	1	0	-0.328329	0.380242	0	-0.0476311	1	0
Nepenthes_gracilis_Nepgr001516	24.4141	0.47418	0	NA	NA	NA	NA	NA	NA	NA	NA	NA	NA	NA	NA	NA	NA	NA
Nepenthes_gracilis_Nepgr001517	0.334262	0.634181	0	0.176711	0.99116	0	0.143114	0.998368	0	0.201951	1	0	1.07227	0.264251	0	0.632729	1	0
Nepenthes_gracilis_Nepgr001518	-19.8707	0.51943	0	NA	NA	NA	NA	NA	NA	-25.5955	1	0	23.8336	0.679582	0	NA	NA	NA
Nepenthes_gracilis_Nepgr001519	23.0856	0.563799	0	NA	NA	NA	NA	NA	NA	-28.4391	1	0	26.2583	0.421373	0	21.3927	1	0
Nepenthes_gracilis_Nepgr001520	0.175131	0.814088	0	-0.111543	0.978304	0	-0.0421242	1	0	-0.21654	1	0	-0.0363682	0.987612	0	-0.361272	1	0
Nepenthes_gracilis_Nepgr001521	1.75838	0.50772	0	1.21432	0.952937	0	0.28135	0.999401	0	0.726222	1	0	0.912094	0.76988	0	0.745943	1	0
Nepenthes_gracilis_Nepgr001522	24.2464	0.403488	0	25.8851	0.908609	0	-1.02657	0.972054	0	-1.06185	1	0	NA	NA	NA	23.0324	1	0
Nepenthes_gracilis_Nepgr001524	0.406441	0.0880288	0	0.104811	0.908609	0	0.0135878	1	0	0.138979	1	0	0.16998	0.594338	0	0.0266639	1	0
Nepenthes_gracilis_Nepgr001525	NA	NA	NA	-0.625094	0.957504	0	-1.00281	0.976981	0	NA	NA	NA	NA	NA	NA	-1.20797	1	0
Nepenthes_gracilis_Nepgr001526	0.375193	0.215366	0	-0.0615852	0.98227	0	0.169156	0.959868	0	-0.144604	1	0	0.207498	0.644157	0	0.255171	1	0
Nepenthes_gracilis_Nepgr001527	0.381339	0.224169	0	0.0982255	0.972298	0	-0.102305	0.985229	0	0.0262843	1	0	0.326849	0.56582	0	0.134974	1	0
Nepenthes_gracilis_Nepgr001528	0.179193	0.761842	0	0.392634	0.920185	0	0.478485	0.962814	0	-0.548598	1	0	0.487637	0.586096	0	-0.204316	1	0
Nepenthes_gracilis_Nepgr001529	0.169127	0.580606	0	0.000241781	0.998833	0	0.553286	0.950207	0	0.276848	1	0	0.170926	0.685856	0	0.0828174	1	0
Nepenthes_gracilis_Nepgr001530	-0.120209	0.67698	0	-0.033816	0.989353	0	-0.391951	0.950207	0	-0.0190236	1	0	-0.0175879	0.980816	0	0.0586033	1	0
Nepenthes_gracilis_Nepgr001531	0.4823	0.199626	0	-0.0481391	0.964295	0	0.139354	0.971784	0	0.316405	1	0	0.560274	0.381689	0	0.0304678	1	0
Nepenthes_gracilis_Nepgr001532	0.0356018	0.926843	0	0.0709382	0.96283	0	0.0340914	1	0	-0.0469096	1	0	0.391991	0.485355	0	-0.0329636	1	0
Nepenthes_gracilis_Nepgr001533	-0.740105	0.192457	0	-0.257198	0.908609	0	-0.557076	0.950207	0	-0.277501	1	0	-0.536251	0.194193	0	-0.154711	1	0
Nepenthes_gracilis_Nepgr001534	-1.1999	0.083883	0	-0.10648	0.939332	0	0.0576365	0.999401	0	-0.262182	1	0	-0.197593	0.679582	0	-0.36499	1	0
Nepenthes_gracilis_Nepgr001535	0.415188	0.19991	0	0.221243	0.908609	0	-0.0737598	0.99211	0	0.114604	1	0	0.507824	0.167025	0	0.0594972	1	0
Nepenthes_gracilis_Nepgr001536	0.776197	0.319282	0	0.0643746	0.985369	0	-0.75431	0.950207	0	0.473478	1	0	1.24785	0.318192	0	0.185119	1	0
Nepenthes_gracilis_Nepgr001537	0.623846	0.289527	0	0.510814	0.908609	0	0.558343	0.950207	0	0.644693	1	0	0.67579	0.548752	0	0.257369	1	0
Nepenthes_gracilis_Nepgr001538	-0.015278	0.972837	0	1.29136	0.908609	0	0.0267683	1	0	-0.957604	1	0	1.88585	0.446517	0	-0.0351691	1	0
Nepenthes_gracilis_Nepgr001539	-0.0969365	0.910291	0	0.314253	0.950493	0	0.887991	0.972302	0	NA	NA	NA	-0.364593	0.912392	0	-0.487318	1	0
Nepenthes_gracilis_Nepgr001540	0.796425	0.210036	0	-0.0961727	0.998039	0	1.26258	0.958933	0	-0.277912	1	0	0.192453	0.938472	0	0.290914	1	0
Nepenthes_gracilis_Nepgr001541	0.0378559	0.994823	0	0.869701	0.929902	0	0.894067	0.973972	0	22.4032	1	0	-19.5832	0.514332	0	-0.601277	1	0
Nepenthes_gracilis_Nepgr001542	-0.534956	0.521007	0	0.200052	0.965806	0	0.818587	0.950207	0	-0.138591	1	0	0.283551	0.813764	0	-0.645603	1	0
Nepenthes_gracilis_Nepgr001543	-0.200461	0.838914	0	0.134435	0.967532	0	0.672972	0.950207	0	-0.358551	1	0	0.3233	0.819049	0	-0.347124	1	0
Nepenthes_gracilis_Nepgr001544	-0.459536	0.183292	0	0.327724	0.908609	0	-0.236951	0.976981	0	0.0296858	1	0	-0.197264	0.685856	0	-0.137473	1	0
Nepenthes_gracilis_Nepgr001545	-1.62753	0.0113141	1	-0.410522	0.908609	0	-1.0652	0.950207	0	-1.14379	1	0	-0.732156	0.152547	0	-0.506175	1	0
Nepenthes_gracilis_Nepgr001546	-0.45738	0.106676	0	-0.0379131	0.963423	0	-0.319001	0.950207	0	-0.041371	1	0	-0.476481	0.156607	0	-0.0540326	1	0
Nepenthes_gracilis_Nepgr001547	-18.8707	0.596556	0	NA	NA	NA	NA	NA	NA	24.4948	1	0	24.7589	0.594338	0	NA	NA	NA
Nepenthes_gracilis_Nepgr001548	-0.566941	0.138514	0	-0.259924	0.908609	0	-0.228328	0.959868	0	0.0432511	1	0	-0.353936	0.467032	0	0.0349449	1	0
Nepenthes_gracilis_Nepgr001549	-0.559408	0.0847321	0	0.0326484	0.991656	0	0.044172	1	0	-0.0403162	1	0	0.0691339	0.82596	0	0.299014	1	0
Nepenthes_gracilis_Nepgr001550	-1.01836	0.128677	0	-0.462483	0.908609	0	0.205083	0.981493	0	-0.235589	1	0	-1.10875	0.138715	0	0.0528861	1	0
Nepenthes_gracilis_Nepgr001551	NA	NA	NA	NA	NA	NA	27.8979	0.950207	0	NA	NA	NA	NA	NA	NA	NA	NA	NA
Nepenthes_gracilis_Nepgr001552	0.0644635	0.810999	0	0.148127	0.908609	0	0.385088	0.950207	0	-0.00248392	1	0	-0.0879311	0.828464	0	0.0303658	1	0
Nepenthes_gracilis_Nepgr001553	0.0616025	0.867439	0	-0.0910748	0.95747	0	0.355654	0.950207	0	-0.0177861	1	0	0.0388533	0.95115	0	0.00545859	1	0
Nepenthes_gracilis_Nepgr001554	-0.0324851	0.88317	0	-0.0726774	0.932362	0	-0.0363979	0.998328	0	-0.126589	1	0	0.15312	0.594338	0	-0.0266281	1	0
Nepenthes_gracilis_Nepgr001555	0.412957	0.18104	0	0.134222	0.908609	0	-0.186462	0.957382	0	-0.11921	1	0	0.155624	0.595704	0	0.0283618	1	0
Nepenthes_gracilis_Nepgr001556	-0.138216	0.743823	0	-0.208739	0.908609	0	-0.50625	0.950207	0	0.0656681	1	0	-0.372254	0.50803	0	0.0315189	1	0
Nepenthes_gracilis_Nepgr001557	-0.936459	0.492797	0	0.840732	0.914744	0	0.898066	0.950207	0	0.078682	1	0	-0.40745	0.799061	0	-0.329389	1	0
Nepenthes_gracilis_Nepgr001558	-0.698241	0.221533	0	0.0548695	0.988017	0	-0.139276	0.994341	0	0.356573	1	0	0.267982	0.751432	0	-0.32802	1	0
Nepenthes_gracilis_Nepgr001559	0.476704	0.11148	0	0.231376	0.908609	0	-0.206355	0.950207	0	-0.0956982	1	0	0.397843	0.187173	0	-0.00422195	1	0
Nepenthes_gracilis_Nepgr001560	-0.133907	0.637865	0	-0.157841	0.908609	0	-0.145335	0.971784	0	-0.0516846	1	0	-0.339687	0.43746	0	0.136248	1	0
Nepenthes_gracilis_Nepgr001561	0.447255	0.258288	0	0.1314	0.908609	0	0.108736	0.986427	0	-0.0644665	1	0	0.169937	0.686608	0	0.0137911	1	0
Nepenthes_gracilis_Nepgr001562	0.348521	0.297065	0	0.273028	0.908609	0	0.306778	0.950207	0	-0.137552	1	0	0.404043	0.484487	0	0.0930748	1	0
Nepenthes_gracilis_Nepgr001563	0.125453	0.713241	0	0.130813	0.91931	0	-0.0364523	0.999912	0	0.0852495	1	0	0.0209839	0.970943	0	-0.198861	1	0
Nepenthes_gracilis_Nepgr001564	-0.063295	0.781539	0	0.107477	0.920247	0	-0.52154	0.950207	0	-0.365245	1	0	0.127838	0.712906	0	-0.0675295	1	0
Nepenthes_gracilis_Nepgr001565	0.80625	0.231382	0	1.15075	0.908609	0	0.0877129	1	0	-0.337864	1	0	2.01109	0.211102	0	-0.0589791	1	0
Nepenthes_gracilis_Nepgr001566	-0.201344	0.749201	0	-0.15042	0.960163	0	0.0494702	1	0	-1.41125	1	0	-0.172753	0.912057	0	-0.309241	1	0
Nepenthes_gracilis_Nepgr001567	-0.245469	0.316913	0	-0.0199311	0.994107	0	-0.0304033	1	0	-0.15968	1	0	-0.343716	0.403891	0	0.00658987	1	0
Nepenthes_gracilis_Nepgr001568	0.34679	0.804192	0	-0.154083	0.96634	0	-1.507	0.968962	0	-1.06421	1	0	-0.092384	0.984316	0	0.127735	1	0
Nepenthes_gracilis_Nepgr001569	-0.18558	0.835312	0	0.466819	0.908609	0	-1.25953	0.950207	0	-0.662619	1	0	-0.108225	0.97319	0	0.300375	1	0
Nepenthes_gracilis_Nepgr001570	0.180134	0.777803	0	-0.392766	0.908609	0	-0.266191	0.974634	0	-0.451993	1	0	0.361201	0.685856	0	-0.094034	1	0
Nepenthes_gracilis_Nepgr001571	0.214048	0.500466	0	0.0505472	0.953868	0	-0.0355119	0.999401	0	-0.0814362	1	0	0.0495023	0.888573	0	-0.0204226	1	0
Nepenthes_gracilis_Nepgr001572	-0.97158	0.32359	0	0.664883	0.943964	0	-0.36212	0.979577	0	-1.9464	1	0	-1.51266	0.226651	0	-0.260109	1	0
Nepenthes_gracilis_Nepgr001573	0.56499	0.802845	0	-0.735009	0.95747	0	-1.22172	0.972845	0	0.807205	1	0	-0.56102	0.764641	0	23.3927	1	0
Nepenthes_gracilis_Nepgr001574	-0.55645	0.662985	0	-0.17097	0.966705	0	0.462561	0.971797	0	0.511731	1	0	-1.11614	0.599592	0	-0.228464	1	0
Nepenthes_gracilis_Nepgr001575	1.03714	0.165829	0	0.281709	0.955786	0	0.480317	0.950207	0	0.157206	1	0	0.560252	0.516738	0	0.107462	1	0
Nepenthes_gracilis_Nepgr001576	0.125424	0.756074	0	-0.0848347	0.915648	0	-0.291766	0.950207	0	-0.468596	1	0	-0.118489	0.739373	0	-0.0453065	1	0
Nepenthes_gracilis_Nepgr001577	-0.627144	0.13275	0	0.0899251	0.965806	0	0.362617	0.950207	0	0.0614988	1	0	0.410592	0.480519	0	-0.192244	1	0
Nepenthes_gracilis_Nepgr001578	-0.206543	0.501567	0	-0.204384	0.908609	0	0.0078597	1	0	-0.226515	1	0	-0.256628	0.543959	0	-0.0129701	1	0
Nepenthes_gracilis_Nepgr001579	-0.206435	0.5655	0	0.0234679	0.994242	0	0.492659	0.950207	0	-0.118554	1	0	0.423956	0.403327	0	-0.282668	1	0
Nepenthes_gracilis_Nepgr001580	-0.768301	0.0518986	0	0.00764984	0.998039	0	-0.152217	0.971321	0	0.425871	1	0	-0.322795	0.46999	0	0.200514	1	0
Nepenthes_gracilis_Nepgr001581	0.289093	0.722947	0	1.65054	0.908609	0	0.631262	0.950207	0	0.458406	1	0	0.186292	0.902407	0	0.165044	1	0
Nepenthes_gracilis_Nepgr001582	0.677398	0.0861489	0	0.106739	0.910492	0	0.0154383	1	0	0.225231	1	0	0.492538	0.22566	0	0.0965547	1	0
Nepenthes_gracilis_Nepgr001583	-0.019777	0.953908	0	0.0207629	0.986845	0	-0.0356868	0.998093	0	0.177697	1	0	-0.226945	0.516738	0	0.0788328	1	0
Nepenthes_gracilis_Nepgr001584	-0.213707	0.660343	0	-0.0694129	0.96692	0	0.681267	0.950207	0	0.294713	1	0	0.445289	0.281596	0	-0.276532	1	0
Nepenthes_gracilis_Nepgr001585	0.061558	0.892911	0	0.106266	0.938544	0	0.607909	0.950207	0	0.22234	1	0	0.4878	0.305368	0	-0.161447	1	0
Nepenthes_gracilis_Nepgr001586	0.121362	0.72875	0	-0.406635	0.908609	0	0.287288	0.950207	0	0.187896	1	0	0.119648	0.813449	0	0.150375	1	0
Nepenthes_gracilis_Nepgr001587	0.234772	0.507846	0	0.185682	0.911046	0	0.68005	0.950207	0	0.86546	1	0	0.190132	0.776242	0	0.348033	1	0
Nepenthes_gracilis_Nepgr001588	0.17923	0.523111	0	-0.0305547	0.983842	0	0.287145	0.950207	0	-0.169007	1	0	0.377983	0.20302	0	-0.144285	1	0
Nepenthes_gracilis_Nepgr001589	NA	NA	NA	NA	NA	NA	26.8979	0.950207	0	NA	NA	NA	NA	NA	NA	NA	NA	NA
Nepenthes_gracilis_Nepgr001590	0.987156	0.488438	0	27.3041	0.908609	0	-1.03023	0.971797	0	0.533254	1	0	-20.9596	0.246612	0	-0.345203	1	0
Nepenthes_gracilis_Nepgr001591	-1.72167	0.106547	0	-0.361416	0.924071	0	0.230304	0.999492	0	-1.10055	1	0	-0.0966296	0.962615	0	-0.346143	1	0
Nepenthes_gracilis_Nepgr001592	-0.415811	0.134109	0	-0.161533	0.908609	0	-0.228892	0.957382	0	-0.20882	1	0	-0.16078	0.663478	0	-0.027054	1	0
Nepenthes_gracilis_Nepgr001593	-0.24687	0.481353	0	-0.238668	0.920247	0	-0.331498	0.9615	0	-0.531787	1	0	-0.384557	0.594338	0	-0.369472	1	0
Nepenthes_gracilis_Nepgr001594	0.841186	0.618634	0	3.21292	0.908609	0	0.654711	0.976981	0	-0.592423	1	0	1.29636	0.360045	0	-1.01521	1	0
Nepenthes_gracilis_Nepgr001595	0.519246	0.100504	0	0.0466715	0.963423	0	0.0814636	0.986029	0	0.00853308	1	0	0.542684	0.131534	0	-0.055962	1	0
Nepenthes_gracilis_Nepgr001596	0.124404	0.811772	0	0.166529	0.941646	0	0.10655	0.998468	0	-0.14865	1	0	0.233691	0.745968	0	0.116476	1	0
Nepenthes_gracilis_Nepgr001597	0.0276342	0.960525	0	0.397922	0.924071	0	-0.295212	0.989318	0	0.565268	1	0	0.468289	0.735679	0	-0.402322	1	0
Nepenthes_gracilis_Nepgr001599	0.173246	0.452436	0	-0.0671544	0.95747	0	0.111152	0.985419	0	0.192344	1	0	-0.124055	0.684982	0	0.133931	1	0
Nepenthes_gracilis_Nepgr001600	0.127763	0.793136	0	-0.208259	0.908609	0	0.166605	0.981493	0	0.334539	1	0	0.170964	0.712232	0	0.0431092	1	0
Nepenthes_gracilis_Nepgr001601	0.0026595	0.992689	0	-0.0478128	0.95747	0	0.140657	0.959868	0	0.144179	1	0	-0.350792	0.251031	0	0.0508046	1	0
Nepenthes_gracilis_Nepgr001602	-0.20647	0.446766	0	0.124579	0.908609	0	-0.221521	0.950207	0	-0.0495488	1	0	0.0953752	0.802449	0	-0.0312792	1	0
Nepenthes_gracilis_Nepgr001603	0.207562	0.759731	0	0.102244	0.981046	0	0.250348	0.950207	0	-0.256122	1	0	0.268185	0.743835	0	0.316266	1	0
Nepenthes_gracilis_Nepgr001604	-0.576444	0.646216	0	0.865031	0.908609	0	0.440817	0.9706	0	0.726186	1	0	0.447761	0.685856	0	-0.295576	1	0
Nepenthes_gracilis_Nepgr001605	-0.435202	0.863072	0	0.374906	0.998833	0	NA	NA	NA	-0.696824	1	0	1.69109	0.739753	0	22.3923	1	0
Nepenthes_gracilis_Nepgr001606	0.047909	0.971289	0	0.114095	0.99116	0	0.350624	0.992515	0	-0.588115	1	0	0.497748	0.8841	0	-0.50537	1	0
Nepenthes_gracilis_Nepgr001607	-0.447545	0.674666	0	0.0425332	0.998039	0	-0.160574	0.992464	0	-0.381208	1	0	-0.0128958	0.98967	0	0.0848967	1	0
Nepenthes_gracilis_Nepgr001608	NA	NA	NA	-0.0729206	0.998039	0	-1.29319	0.959868	0	1.47886	1	0	NA	NA	NA	-25.7127	1	0
Nepenthes_gracilis_Nepgr001609	-0.382517	0.75731	0	0.534398	0.908609	0	1.05181	0.950207	0	0.463173	1	0	0.0929882	0.963513	0	0.444424	1	0
Nepenthes_gracilis_Nepgr001611	0.100117	0.7561	0	-0.178712	0.910492	0	-0.380318	0.950207	0	-0.328686	1	0	0.081067	0.835813	0	-0.199772	1	0
Nepenthes_gracilis_Nepgr001612	-0.456274	0.297065	0	0.0495365	0.991656	0	-0.411972	0.950207	0	0.199226	1	0	-0.756931	0.370797	0	-0.209526	1	0
Nepenthes_gracilis_Nepgr001613	0.170279	0.515447	0	0.0263971	0.987507	0	0.206749	0.950207	0	0.153902	1	0	0.206619	0.596012	0	0.158476	1	0
Nepenthes_gracilis_Nepgr001614	0.700493	0.054142	0	0.175651	0.908609	0	-0.0681177	0.992464	0	0.0423714	1	0	0.722486	0.0859071	0	0.130957	1	0
Nepenthes_gracilis_Nepgr001615	0.994351	0.0288198	1	0.211664	0.908609	0	-0.164078	0.96496	0	-0.288183	1	0	0.712935	0.0893869	0	0.0268381	1	0
Nepenthes_gracilis_Nepgr001616	-0.12422	0.6181	0	-0.0557847	0.964724	0	-0.351102	0.950207	0	-0.180047	1	0	-0.242341	0.447111	0	0.00813041	1	0
Nepenthes_gracilis_Nepgr001617	0.121849	0.941544	0	-0.625128	0.916675	0	27.9311	0.950207	0	0.117117	1	0	-1.01521	0.719706	0	-0.712803	1	0
Nepenthes_gracilis_Nepgr001618	3.82213	0.0654937	0	1.13432	0.908609	0	0.996958	0.950207	0	1.56384	1	0	1.89223	0.373754	0	0.758405	1	0
Nepenthes_gracilis_Nepgr001619	-0.0681568	0.834899	0	-0.173049	0.908609	0	-0.00461775	1	0	0.168901	1	0	-0.0941582	0.736348	0	-0.00677935	1	0
Nepenthes_gracilis_Nepgr001620	-0.184095	0.531145	0	-0.00868831	0.998039	0	-0.196307	0.950207	0	-0.201266	1	0	-0.144768	0.674768	0	-0.0857126	1	0
Nepenthes_gracilis_Nepgr001621	-0.0613701	0.803213	0	0.0202718	0.987995	0	-0.163985	0.969038	0	-0.0313995	1	0	-0.23026	0.44244	0	0.0918643	1	0
Nepenthes_gracilis_Nepgr001622	-21.2862	0.250012	0	0.596106	0.985468	0	-0.823984	0.972845	0	-26.8163	1	0	-0.795125	0.869981	0	-0.981574	1	0
Nepenthes_gracilis_Nepgr001623	-0.622431	0.771972	0	-0.0987913	0.989153	0	-0.634075	0.960698	0	0.204342	1	0	0.689754	0.729727	0	-0.0761073	1	0
Nepenthes_gracilis_Nepgr001624	-0.0432891	0.975969	0	-0.0875214	0.983842	0	1.13783	0.950207	0	0.262062	1	0	0.45065	0.784037	0	0.171218	1	0
Nepenthes_gracilis_Nepgr001625	0.401433	0.195124	0	-0.0246786	0.983842	0	0.217546	0.950207	0	0.276722	1	0	0.233973	0.406652	0	0.131088	1	0
Nepenthes_gracilis_Nepgr001626	0.477352	0.169715	0	-0.12618	0.929322	0	-0.375717	0.950207	0	-0.133844	1	0	0.141098	0.828769	0	0.119679	1	0
Nepenthes_gracilis_Nepgr001627	0.468233	0.149607	0	-0.107933	0.908609	0	0.263941	0.952369	0	0.349257	1	0	0.416095	0.40472	0	0.207953	1	0
Nepenthes_gracilis_Nepgr001628	-0.3198	0.306622	0	-0.159156	0.958497	0	0.149052	0.962336	0	-0.084753	1	0	-0.0107233	0.98967	0	0.084452	1	0
Nepenthes_gracilis_Nepgr001629	-0.0576393	0.802845	0	0.113371	0.915648	0	-0.0907824	0.987374	0	-0.0551089	1	0	-0.0324243	0.932156	0	-0.12225	1	0
Nepenthes_gracilis_Nepgr001630	0.894114	0.808009	0	-0.353174	0.99505	0	1.15109	0.957382	0	1.17483	1	0	-1.10032	0.865104	0	3.66535	1	0
Nepenthes_gracilis_Nepgr001631	0.442593	0.282768	0	0.366513	0.908609	0	-0.487814	0.950207	0	-0.366012	1	0	0.539802	0.407793	0	0.201402	1	0
Nepenthes_gracilis_Nepgr001632	-0.283956	0.41193	0	-0.136194	0.920133	0	-0.0949895	0.989318	0	-0.159832	1	0	-0.442793	0.408418	0	-0.199847	1	0
Nepenthes_gracilis_Nepgr001633	-0.361827	0.216771	0	-0.265585	0.908609	0	0.194176	0.959814	0	-0.154178	1	0	-0.256996	0.547771	0	-0.0772499	1	0
Nepenthes_gracilis_Nepgr001634	-1.95738	0.0354926	1	-0.1797	0.970746	0	1.40481	0.950207	0	1.01581	1	0	-0.193477	0.906309	0	-0.428236	1	0
Nepenthes_gracilis_Nepgr001635	0.00242832	0.993937	0	-0.186527	0.908609	0	0.163783	0.961219	0	0.173948	1	0	-0.127636	0.703017	0	-0.227721	1	0
Nepenthes_gracilis_Nepgr001636	0.140673	0.532243	0	0.213009	0.908609	0	0.000402393	1	0	0.187976	1	0	0.470758	0.238201	0	0.123543	1	0
Nepenthes_gracilis_Nepgr001637	0.410655	0.206137	0	0.0620962	0.964608	0	-0.470945	0.950207	0	0.210685	1	0	0.139569	0.735569	0	0.077271	1	0
Nepenthes_gracilis_Nepgr001638	1.04519	0.0311497	1	0.142103	0.908609	0	0.283724	0.950207	0	0.47463	1	0	0.847164	0.11715	0	0.280732	1	0
Nepenthes_gracilis_Nepgr001639	0.684643	0.242369	0	0.921961	0.908609	0	-0.261544	0.983177	0	-0.247843	1	0	-0.0541714	0.931746	0	-0.277519	1	0
Nepenthes_gracilis_Nepgr001640	-0.0347574	0.907558	0	-0.166064	0.908609	0	-0.0446149	0.997824	0	0.0127721	1	0	-0.154574	0.635426	0	-0.0294081	1	0
Nepenthes_gracilis_Nepgr001641	-0.590844	0.101264	0	-0.194204	0.908609	0	-0.395018	0.950207	0	-0.178013	1	0	-0.536209	0.109838	0	-0.0899206	1	0
Nepenthes_gracilis_Nepgr001642	NA	NA	NA	NA	NA	NA	-1.81565	0.964987	0	-1.247	1	0	24.7589	0.594338	0	NA	NA	NA
Nepenthes_gracilis_Nepgr001643	-1.44805	0.164168	0	0.0206246	0.998039	0	-0.519224	0.950207	0	-0.210025	1	0	-0.0782559	0.916303	0	-0.518351	1	0
Nepenthes_gracilis_Nepgr001644	-1.13931	0.213839	0	0.232518	0.908609	0	-0.0261607	1	0	-0.278864	1	0	0.111362	0.848167	0	-0.298367	1	0
Nepenthes_gracilis_Nepgr001645	0.139608	0.916153	0	-0.411205	0.95747	0	-0.651783	0.986584	0	0.744747	1	0	-1.00467	0.574937	0	-0.395065	1	0
Nepenthes_gracilis_Nepgr001646	-1.62346	0.114146	0	0.0799999	0.95747	0	0.233849	0.989318	0	-0.0786348	1	0	-0.0741271	0.891709	0	-0.149311	1	0
Nepenthes_gracilis_Nepgr001647	-0.30028	0.447319	0	0.0806842	0.964724	0	0.187114	0.985229	0	-0.030526	1	0	-0.521474	0.276807	0	-0.372849	1	0
Nepenthes_gracilis_Nepgr001648	0.0521752	0.895653	0	-0.249466	0.908609	0	-0.146815	0.981879	0	-0.254234	1	0	-0.166473	0.755486	0	-0.175148	1	0
Nepenthes_gracilis_Nepgr001649	-0.050335	0.852782	0	0.0285127	0.9858	0	-0.0384223	0.998368	0	-0.199778	1	0	-0.0725689	0.833299	0	0.0538428	1	0
Nepenthes_gracilis_Nepgr001650	0.474037	0.197457	0	-0.0139841	0.99709	0	-0.130159	0.985419	0	0.00528149	1	0	0.102938	0.810916	0	-0.011511	1	0
Nepenthes_gracilis_Nepgr001651	0.350172	0.204707	0	0.0351601	0.998039	0	0.840301	0.950207	0	0.504452	1	0	0.539038	0.478119	0	0.241391	1	0
Nepenthes_gracilis_Nepgr001652	0.338761	0.376107	0	0.0240741	0.997082	0	0.615127	0.950207	0	0.218182	1	0	0.526419	0.287903	0	-0.0432777	1	0
Nepenthes_gracilis_Nepgr001653	-1.25526	0.174547	0	-0.0603968	0.991656	0	-0.804104	0.979953	0	0.745007	1	0	-0.700473	0.670435	0	0.0425715	1	0
Nepenthes_gracilis_Nepgr001654	0.638662	0.136436	0	0.192175	0.930388	0	-0.492425	0.950207	0	-0.45482	1	0	0.194897	0.723198	0	0.0101941	1	0
Nepenthes_gracilis_Nepgr001655	-0.0934865	0.709643	0	0.1748	0.908609	0	-0.0875771	0.990004	0	0.297266	1	0	0.136055	0.653694	0	0.174004	1	0
Nepenthes_gracilis_Nepgr001656	-0.323866	0.482457	0	-0.0800315	0.942343	0	0.356166	0.950207	0	0.334211	1	0	-0.495688	0.324046	0	-0.219471	1	0
Nepenthes_gracilis_Nepgr001657	0.322719	0.51943	0	0.599186	0.908609	0	0.0429287	1	0	0.147704	1	0	-0.395753	0.599592	0	0.0416874	1	0
Nepenthes_gracilis_Nepgr001658	-1.28368	0.24864	0	1.50902	0.908609	0	-0.00617191	1	0	-0.225115	1	0	0.967871	0.68293	0	-0.289367	1	0
Nepenthes_gracilis_Nepgr001659	0.0977645	0.63123	0	0.135489	0.908609	0	0.186096	0.950207	0	0.288576	1	0	-0.0943648	0.825075	0	0.141596	1	0
Nepenthes_gracilis_Nepgr001660	0.382601	0.558584	0	-0.495599	0.908609	0	-0.213237	0.992964	0	-0.259799	1	0	0.645	0.516021	0	-0.0828266	1	0
Nepenthes_gracilis_Nepgr001661	0.069799	0.848856	0	0.0033595	0.998577	0	-0.863536	0.950207	0	-0.494996	1	0	-0.102335	0.890775	0	0.0159131	1	0
Nepenthes_gracilis_Nepgr001662	-0.0712262	0.760205	0	-0.0112958	0.99505	0	-0.0138358	1	0	-0.00238437	1	0	-0.0992887	0.756705	0	0.0345992	1	0
Nepenthes_gracilis_Nepgr001663	-0.210118	0.845651	0	-0.861357	0.908609	0	0.533948	0.95166	0	1.26036	1	0	-0.161871	0.922689	0	-0.0235549	1	0
Nepenthes_gracilis_Nepgr001664	-1.04706	0.140016	0	-0.107341	0.994107	0	0.646518	0.950207	0	0.0222106	1	0	0.177486	0.87059	0	0.15903	1	0
Nepenthes_gracilis_Nepgr001665	-0.178925	0.545392	0	0.00608157	0.998039	0	-0.0240645	1	0	-0.163468	1	0	-0.0526109	0.881241	0	-0.0208059	1	0
Nepenthes_gracilis_Nepgr001666	0.0679179	0.796538	0	-0.0689691	0.951188	0	0.0548695	0.997824	0	-0.0174679	1	0	0.118363	0.75086	0	-0.0216353	1	0
Nepenthes_gracilis_Nepgr001667	-0.593784	0.113272	0	-0.244717	0.908609	0	0.00115814	1	0	-0.0744087	1	0	-0.521445	0.145164	0	-0.110634	1	0
Nepenthes_gracilis_Nepgr001668	-0.15975	0.749201	0	0.00127847	0.998577	0	-0.309257	0.950207	0	-0.0405829	1	0	-0.0920956	0.880723	0	0.182708	1	0
Nepenthes_gracilis_Nepgr001669	-0.781071	0.0895145	0	-0.174109	0.938629	0	0.13436	0.990201	0	-0.0876786	1	0	0.0357441	0.971302	0	0.170295	1	0
Nepenthes_gracilis_Nepgr001670	0.207961	0.563799	0	0.172463	0.908609	0	-0.296793	0.963754	0	-0.166837	1	0	-0.336841	0.463145	0	0.115886	1	0
Nepenthes_gracilis_Nepgr001671	-0.760032	0.0562729	0	-0.207316	0.908609	0	-0.245256	0.957382	0	-0.346607	1	0	-0.722775	0.0776205	0	-0.260681	1	0
Nepenthes_gracilis_Nepgr001672	0.0738837	0.812488	0	0.128555	0.908609	0	0.0535092	0.997093	0	-0.0609322	1	0	-0.0443525	0.891982	0	0.000348384	1	0
Nepenthes_gracilis_Nepgr001673	-0.259169	0.307132	0	-0.305127	0.908609	0	0.0941273	0.986584	0	0.146021	1	0	-0.218629	0.611828	0	0.0535532	1	0
Nepenthes_gracilis_Nepgr001674	-0.337159	0.615452	0	0.814127	0.908609	0	0.143886	0.999401	0	-0.888506	1	0	-0.0638822	0.982744	0	-0.455467	1	0
Nepenthes_gracilis_Nepgr001675	0.0208763	0.96597	0	0.360031	0.95747	0	1.22069	0.950207	0	0.714888	1	0	0.32879	0.900675	0	-1.07982	1	0
Nepenthes_gracilis_Nepgr001676	1.64856	0.315542	0	0.156004	0.995608	0	1.2067	0.950207	0	0.826025	1	0	1.58064	0.620385	0	-0.927289	1	0
Nepenthes_gracilis_Nepgr001677	-0.102876	0.772447	0	0.476391	0.908609	0	0.735602	0.950207	0	0.0513255	1	0	0.00245666	0.999548	0	-0.77343	1	0
Nepenthes_gracilis_Nepgr001678	-0.290603	0.440247	0	-0.124829	0.965089	0	0.208529	0.950207	0	-0.0767476	1	0	-0.931833	0.362132	0	-0.311465	1	0
Nepenthes_gracilis_Nepgr001679	-0.00324349	0.997419	0	0.0695184	0.969071	0	-0.67757	0.950207	0	-0.0353833	1	0	0.0349184	0.959826	0	-0.025927	1	0
Nepenthes_gracilis_Nepgr001680	0.032052	0.892849	0	-0.122494	0.908609	0	-0.0168377	1	0	0.0813743	1	0	-0.086221	0.760804	0	0.0983749	1	0
Nepenthes_gracilis_Nepgr001681	0.316217	0.160829	0	-0.0331735	0.969354	0	0.119073	0.971784	0	0.045458	1	0	0.139175	0.586151	0	0.186322	1	0
Nepenthes_gracilis_Nepgr001682	-1.24285	0.0580495	0	0.331822	0.908609	0	-0.842983	0.950207	0	-0.573177	1	0	-0.615578	0.2711	0	-0.345449	1	0
Nepenthes_gracilis_Nepgr001683	-0.669261	0.4509	0	0.224162	0.924071	0	-1.1365	0.950207	0	0.171175	1	0	-0.709937	0.521458	0	0.0581642	1	0
Nepenthes_gracilis_Nepgr001684	0.444649	0.268856	0	-0.0586869	0.980624	0	0.193001	0.986584	0	-0.550021	1	0	0.298423	0.575918	0	0.127888	1	0
Nepenthes_gracilis_Nepgr001685	0.160751	0.700996	0	-0.00529634	0.998039	0	0.310521	0.950207	0	-0.494847	1	0	-0.0550759	0.927792	0	-0.0436765	1	0
Nepenthes_gracilis_Nepgr001686	-1.64792	0.0479158	1	-0.540353	0.908609	0	-1.11697	0.950207	0	-0.356199	1	0	-1.63823	0.137491	0	-0.65418	1	0
Nepenthes_gracilis_Nepgr001687	-0.610941	0.420334	0	-0.461529	0.908609	0	0.585053	0.950207	0	0.719919	1	0	0.634914	0.68087	0	-0.0591893	1	0
Nepenthes_gracilis_Nepgr001688	-0.261213	0.572638	0	-0.0843213	0.99116	0	-0.138795	0.989318	0	-0.549534	1	0	0.772245	0.509581	0	-0.240595	1	0
Nepenthes_gracilis_Nepgr001689	-0.202035	0.544248	0	-0.266652	0.956198	0	-0.0387885	1	0	-0.746633	1	0	1.13053	0.214633	0	-0.387015	1	0
Nepenthes_gracilis_Nepgr001690	0.147121	0.745642	0	0.175156	0.915719	0	0.287031	0.971784	0	-0.324242	1	0	0.4229	0.335486	0	-0.199572	1	0
Nepenthes_gracilis_Nepgr001691	0.983728	0.0307045	1	0.205197	0.908609	0	0.102731	0.985419	0	-0.214377	1	0	0.591957	0.0908126	0	0.091238	1	0
Nepenthes_gracilis_Nepgr001692	0.40178	0.393111	0	-0.143954	0.91931	0	0.341436	0.950207	0	0.348879	1	0	0.321199	0.555802	0	0.214039	1	0
Nepenthes_gracilis_Nepgr001693	0.606765	0.0493107	1	-0.113371	0.911327	0	0.182662	0.950207	0	-0.0638493	1	0	0.313016	0.370907	0	0.0452905	1	0
Nepenthes_gracilis_Nepgr001694	0.820176	0.186475	0	-0.158803	0.95747	0	-0.0618923	0.999641	0	-0.107503	1	0	-0.222411	0.808762	0	0.459091	1	0
Nepenthes_gracilis_Nepgr001695	-0.588401	0.280853	0	0.193419	0.937818	0	-1.21292	0.950207	0	0.688378	1	0	-0.872511	0.514865	0	-0.0211281	1	0
Nepenthes_gracilis_Nepgr001697	-0.0349651	0.918044	0	-0.117786	0.908609	0	-0.387218	0.950207	0	0.0773856	1	0	-0.252392	0.554024	0	-0.0885878	1	0
Nepenthes_gracilis_Nepgr001698	-20.5099	0.396576	0	NA	NA	NA	NA	NA	NA	NA	NA	NA	NA	NA	NA	-2.28546	1	0
Nepenthes_gracilis_Nepgr001699	-0.262478	0.668136	0	-0.482246	0.908609	0	0.3716	0.950207	0	0.621761	1	0	0.475319	0.523229	0	0.110159	1	0
Nepenthes_gracilis_Nepgr001700	-0.0499028	0.925693	0	0.179423	0.95747	0	0.596596	0.950207	0	-0.493609	1	0	-0.0442544	0.960158	0	-0.0289607	1	0
Nepenthes_gracilis_Nepgr001701	-0.0242828	0.945371	0	-0.0564146	0.956198	0	-0.283823	0.950207	0	-0.140616	1	0	-0.291371	0.317853	0	-0.0609596	1	0
Nepenthes_gracilis_Nepgr001702	-0.058406	0.953667	0	-0.0874577	0.992212	0	-0.586032	0.950207	0	-0.48893	1	0	-0.767624	0.610052	0	0.709453	1	0
Nepenthes_gracilis_Nepgr001703	0.404221	0.606957	0	0.606753	0.908609	0	-0.120368	0.999286	0	0.623959	1	0	0.091163	0.956039	0	0.0886515	1	0
Nepenthes_gracilis_Nepgr001704	-0.0271534	0.940224	0	0.105906	0.937818	0	-0.143348	0.973972	0	0.178738	1	0	0.10919	0.832137	0	-0.222154	1	0
Nepenthes_gracilis_Nepgr001705	23.0856	0.563799	0	NA	NA	NA	-24.0005	0.950207	0	NA	NA	NA	NA	NA	NA	-25.6266	1	0
Nepenthes_gracilis_Nepgr001706	0.11964	0.783884	0	-0.133673	0.964608	0	-0.350893	0.971321	0	0.244166	1	0	-0.0097209	0.996525	0	0.144709	1	0
Nepenthes_gracilis_Nepgr001707	1.08873	0.290044	0	-0.187817	0.965321	0	0.482874	0.950207	0	1.20433	1	0	1.18112	0.316119	0	0.300014	1	0
Nepenthes_gracilis_Nepgr001708	0.0816351	0.961167	0	0.693492	0.978153	0	0.834604	0.976212	0	1.05931	1	0	26.8012	0.386908	0	NA	NA	NA
Nepenthes_gracilis_Nepgr001709	-0.0572188	0.800463	0	0.0357453	0.965878	0	-0.0559276	0.992429	0	-0.132477	1	0	0.0776562	0.828297	0	-0.0960231	1	0
Nepenthes_gracilis_Nepgr001710	-1.25059	0.588573	0	1.53868	0.924071	0	0.129178	1	0	1.42164	1	0	2.84331	0.400029	0	1.17402	1	0
Nepenthes_gracilis_Nepgr001711	0.0708439	0.872754	0	0.223806	0.930446	0	0.357893	0.950207	0	-0.202079	1	0	0.180015	0.745215	0	0.176981	1	0
Nepenthes_gracilis_Nepgr001712	0.246336	0.450048	0	-0.0809104	0.93438	0	-0.0683047	0.992429	0	0.0259502	1	0	0.132521	0.694481	0	0.0744245	1	0
Nepenthes_gracilis_Nepgr001713	-0.23694	0.322534	0	-0.110884	0.908609	0	-0.1538	0.963754	0	-0.0701921	1	0	-0.427932	0.131534	0	-0.0574054	1	0
Nepenthes_gracilis_Nepgr001714	0.312136	0.430052	0	0.248869	0.908609	0	0.27627	0.969038	0	0.452323	1	0	-0.235418	0.756351	0	-0.172428	1	0
Nepenthes_gracilis_Nepgr001715	0.00622353	0.982089	0	-0.0928386	0.928812	0	0.337096	0.950207	0	0.87764	1	0	-0.0952063	0.786569	0	0.196853	1	0
Nepenthes_gracilis_Nepgr001716	0.260047	0.270352	0	-0.00994183	0.997686	0	0.0946092	0.976406	0	0.190639	1	0	0.0684346	0.830406	0	0.0249002	1	0
Nepenthes_gracilis_Nepgr001717	-0.0165062	0.956444	0	0.0234214	0.981046	0	0.190026	0.950207	0	0.215108	1	0	0.0981962	0.743993	0	0.148973	1	0
Nepenthes_gracilis_Nepgr001718	-22.2553	0.232096	0	26.8948	0.908609	0	-25.0278	0.950207	0	-25.8163	1	0	25.078	0.596012	0	22.3919	1	0
Nepenthes_gracilis_Nepgr001719	-0.0785787	0.830899	0	-0.00971327	0.998039	0	0.0846964	0.983707	0	-0.112959	1	0	0.0296971	0.927873	0	-0.0882043	1	0
Nepenthes_gracilis_Nepgr001720	0.0546522	0.880275	0	0.0252391	0.989999	0	-0.170434	0.972845	0	-0.372706	1	0	0.321562	0.463741	0	-0.143899	1	0
Nepenthes_gracilis_Nepgr001721	-1.46139	0.317649	0	1.03596	0.912476	0	0.622568	0.989034	0	1.22759	1	0	1.79754	0.55923	0	-1.06084	1	0
Nepenthes_gracilis_Nepgr001722	0.585676	0.104774	0	0.15956	0.908609	0	-0.168979	0.973972	0	-0.0706586	1	0	0.186866	0.70109	0	0.126909	1	0
Nepenthes_gracilis_Nepgr001723	0.0233734	0.949464	0	-0.222513	0.908609	0	0.16311	0.96727	0	0.0438849	1	0	0.0190155	0.960332	0	-0.0367807	1	0
Nepenthes_gracilis_Nepgr001724	0.167429	0.846126	0	0.236676	0.970551	0	-0.692671	0.957382	0	0.27897	1	0	-0.440548	0.664629	0	0.25443	1	0
Nepenthes_gracilis_Nepgr001725	-0.659841	0.311696	0	-0.311331	0.908609	0	-0.100483	0.999401	0	-0.299732	1	0	-0.799412	0.333799	0	-0.0902231	1	0
Nepenthes_gracilis_Nepgr001726	0.163364	0.961167	0	1.27795	0.908609	0	-1.06065	0.950207	0	-0.946506	1	0	0.299553	0.956555	0	-2.46405	1	0
Nepenthes_gracilis_Nepgr001727	-0.276471	0.576729	0	0.138098	0.95747	0	0.438674	0.950207	0	-0.0125586	1	0	-0.0508461	0.937995	0	0.101843	1	0
Nepenthes_gracilis_Nepgr001728	-0.46762	0.133911	0	0.160515	0.908609	0	-0.198738	0.96496	0	-0.335688	1	0	0.0336159	0.946481	0	-0.146002	1	0
Nepenthes_gracilis_Nepgr001729	1.2582	0.763371	0	NA	NA	NA	0.572565	0.995875	0	-28.1804	1	0	1.20488	0.815963	0	22.3927	1	0
Nepenthes_gracilis_Nepgr001730	0.0577684	0.918865	0	-0.0189758	0.998039	0	-0.605634	0.950207	0	-1.13803	1	0	0.297997	0.801571	0	0.199655	1	0
Nepenthes_gracilis_Nepgr001731	-0.0171844	0.954428	0	0.0956988	0.931541	0	0.0631757	0.992279	0	0.236674	1	0	-0.0462178	0.932439	0	-0.0834458	1	0
Nepenthes_gracilis_Nepgr001732	0.491317	0.0628207	0	0.137707	0.908609	0	0.00477432	1	0	-0.134864	1	0	0.557394	0.12846	0	0.156519	1	0
Nepenthes_gracilis_Nepgr001733	-1.22715	0.407394	0	2.43144	0.908609	0	2.49031	0.950207	0	-0.57082	1	0	-1.13947	0.611828	0	0.422488	1	0
Nepenthes_gracilis_Nepgr001734	-0.30342	0.422608	0	0.0227879	0.989983	0	-0.275459	0.971784	0	-0.0818158	1	0	0.0392681	0.926684	0	-0.265766	1	0
Nepenthes_gracilis_Nepgr001735	-0.140905	0.950875	0	1.11	0.908609	0	0.795312	0.971784	0	-0.32241	1	0	1.14589	0.723198	0	0.539446	1	0
Nepenthes_gracilis_Nepgr001736	-0.8104	0.104028	0	-0.216188	0.908609	0	-0.00663985	1	0	-0.479195	1	0	-0.671293	0.207815	0	-0.0699121	1	0
Nepenthes_gracilis_Nepgr001737	0.196665	0.560958	0	0.0649777	0.958861	0	0.342167	0.950207	0	-0.141156	1	0	0.0725522	0.880962	0	0.0259593	1	0
Nepenthes_gracilis_Nepgr001738	-0.0657323	0.895081	0	-0.132906	0.957864	0	0.411678	0.950207	0	-0.165057	1	0	-0.0599878	0.932441	0	0.113194	1	0
Nepenthes_gracilis_Nepgr001739	1.15477	0.36788	0	0.758581	0.920247	0	-0.249603	0.992964	0	-0.116785	1	0	0.926374	0.576743	0	-0.798324	1	0
Nepenthes_gracilis_Nepgr001740	NA	NA	NA	NA	NA	NA	0.537112	0.990105	0	-25.8163	1	0	NA	NA	NA	NA	NA	NA
Nepenthes_gracilis_Nepgr001741	0.361915	0.288229	0	0.0683801	0.94167	0	0.180069	0.969038	0	0.212987	1	0	0.214083	0.506369	0	0.212041	1	0
Nepenthes_gracilis_Nepgr001742	0.0618279	0.906274	0	0.422242	0.908609	0	-0.129168	0.985419	0	0.271133	1	0	0.253972	0.632907	0	0.49053	1	0
Nepenthes_gracilis_Nepgr001744	-0.381195	0.643017	0	0.38439	0.908609	0	-0.721054	0.950207	0	0.138831	1	0	0.225673	0.690217	0	0.368657	1	0
Nepenthes_gracilis_Nepgr001745	0.737801	0.241731	0	0.586566	0.908609	0	-0.151052	0.993136	0	-0.385351	1	0	0.534883	0.456962	0	0.0162789	1	0
Nepenthes_gracilis_Nepgr001746	-0.027548	0.967249	0	0.448548	0.908609	0	0.347931	0.950207	0	0.488247	1	0	0.234253	0.465628	0	0.60781	1	0
Nepenthes_gracilis_Nepgr001747	1.01671	0.694962	0	NA	NA	NA	-24.0005	0.950207	0	NA	NA	NA	NA	NA	NA	-0.573673	1	0
Nepenthes_gracilis_Nepgr001748	-0.369674	0.677719	0	0.347359	0.908609	0	-0.638654	0.950207	0	0.144881	1	0	0.0779356	0.925812	0	0.448075	1	0
Nepenthes_gracilis_Nepgr001749	-0.260321	0.45596	0	0.289252	0.908609	0	-0.246576	0.950207	0	-0.111802	1	0	0.156096	0.636125	0	0.00249227	1	0
Nepenthes_gracilis_Nepgr001750	-0.841211	0.515447	0	0.613729	0.908609	0	-2.9243	0.950207	0	-28.2951	1	0	0.0443507	0.995676	0	-0.164515	1	0
Nepenthes_gracilis_Nepgr001751	-0.562613	0.604802	0	0.408495	0.950233	0	-1.3397	0.950207	0	-0.779202	1	0	0.614549	0.757744	0	0.484064	1	0
Nepenthes_gracilis_Nepgr001753	NA	NA	NA	NA	NA	NA	NA	NA	NA	NA	NA	NA	23.7589	0.679582	0	NA	NA	NA
Nepenthes_gracilis_Nepgr001754	-2.11083	0.456027	0	-0.462347	0.949895	0	-25.2264	0.950207	0	NA	NA	NA	NA	NA	NA	-1.26102	1	0
Nepenthes_gracilis_Nepgr001755	-0.93303	0.167268	0	0.270922	0.938112	0	-1.48219	0.950207	0	0.0647943	1	0	-0.696768	0.572922	0	0.603774	1	0
Nepenthes_gracilis_Nepgr001756	-0.564247	0.589502	0	-0.129369	0.986944	0	1.04217	0.950207	0	1.16572	1	0	-0.228965	0.877979	0	-1.89664	1	0
Nepenthes_gracilis_Nepgr001757	-1.24886	0.451116	0	0.394161	0.909092	0	-1.13026	0.950207	0	-1.32718	1	0	-0.318113	0.795356	0	0.603067	1	0
Nepenthes_gracilis_Nepgr001758	-1.34601	0.471768	0	-0.168935	0.975189	0	0.247866	0.995875	0	23.5699	1	0	-0.237192	0.970661	0	0.0603071	1	0
Nepenthes_gracilis_Nepgr001759	-2.75773	0.0238148	1	-0.13915	0.970582	0	-1.54431	0.964123	0	0.1202	1	0	0.0777286	0.974459	0	-0.0685437	1	0
Nepenthes_gracilis_Nepgr001760	-0.162205	0.828348	0	-0.205248	0.941646	0	-0.0615884	1	0	0.35075	1	0	0.14895	0.877725	0	0.0857102	1	0
Nepenthes_gracilis_Nepgr001761	-0.754671	0.158972	0	-0.113248	0.970822	0	-0.285428	0.98447	0	0.345416	1	0	0.740001	0.595844	0	-0.205248	1	0
Nepenthes_gracilis_Nepgr001762	NA	NA	NA	NA	NA	NA	NA	NA	NA	21.4797	1	0	NA	NA	NA	NA	NA	NA
Nepenthes_gracilis_Nepgr001763	-0.636487	0.0949322	0	0.0508928	0.982066	0	-0.0720826	0.998368	0	-0.45689	1	0	-0.162716	0.70718	0	-0.0528448	1	0
Nepenthes_gracilis_Nepgr001764	24.2592	0.403589	0	26.8851	0.908609	0	NA	NA	NA	-27.8076	1	0	25.3439	0.547989	0	-2.24764	1	0
Nepenthes_gracilis_Nepgr001765	-0.855071	0.652519	0	-0.651999	0.970671	0	0.3604	1	0	NA	NA	NA	1.74982	0.703849	0	1.68662	1	0
Nepenthes_gracilis_Nepgr001766	-0.506199	0.27723	0	0.0573978	0.965191	0	-0.373249	0.950207	0	-0.288643	1	0	-0.225069	0.549586	0	-0.251341	1	0
Nepenthes_gracilis_Nepgr001767	-0.796621	0.63625	0	-0.433854	0.908609	0	-0.804032	0.972261	0	-0.286342	1	0	-1.48919	0.297134	0	-0.291837	1	0
Nepenthes_gracilis_Nepgr001768	1.11604	0.403488	0	NA	NA	NA	2.14397	0.950207	0	-1.64158	1	0	0.825799	0.866554	0	-2.58743	1	0
Nepenthes_gracilis_Nepgr001769	1.84316	0.596556	0	-22.5375	0.908609	0	-0.736842	0.986584	0	22.9882	1	0	0.418418	0.919228	0	-25.7127	1	0
Nepenthes_gracilis_Nepgr001770	-0.362595	0.732628	0	0.191227	0.956548	0	0.126795	0.998368	0	-0.66104	1	0	0.0471118	0.946397	0	-0.315801	1	0
Nepenthes_gracilis_Nepgr001771	-0.209235	0.788855	0	0.263415	0.948231	0	0.832821	0.950207	0	0.21271	1	0	0.926884	0.32779	0	-0.304662	1	0
Nepenthes_gracilis_Nepgr001772	-0.677403	0.092961	0	-0.262205	0.908609	0	0.114397	0.976212	0	0.177603	1	0	-0.67122	0.106985	0	-0.122385	1	0
Nepenthes_gracilis_Nepgr001773	-0.0351152	0.983359	0	NA	NA	NA	-0.0882788	1	0	-0.677471	1	0	NA	NA	NA	0.916219	1	0
Nepenthes_gracilis_Nepgr001774	-0.418027	0.450049	0	-0.238345	0.908609	0	-0.20482	0.976981	0	-0.175293	1	0	-0.52466	0.487722	0	-0.0872723	1	0
Nepenthes_gracilis_Nepgr001775	0.186725	0.762107	0	0.229426	0.908609	0	1.0538	0.950207	0	0.343429	1	0	-0.0830656	0.919073	0	-0.282291	1	0
Nepenthes_gracilis_Nepgr001776	0.170845	0.45256	0	-0.0697171	0.952937	0	0.0307527	0.999401	0	0.126858	1	0	0.194306	0.513525	0	0.0407423	1	0
Nepenthes_gracilis_Nepgr001777	0.601867	0.0816073	0	0.172528	0.908609	0	-0.187142	0.95937	0	0.107922	1	0	0.39499	0.383952	0	-0.10094	1	0
Nepenthes_gracilis_Nepgr001778	-0.119933	0.600708	0	-0.0509142	0.957743	0	-0.0956488	0.985419	0	0.0679462	1	0	-0.0926711	0.792432	0	0.0384439	1	0
Nepenthes_gracilis_Nepgr001779	0.352803	0.270356	0	0.082672	0.941646	0	0.0399792	0.998368	0	0.159429	1	0	0.323991	0.539812	0	0.136413	1	0
Nepenthes_gracilis_Nepgr001780	-0.623389	0.261008	0	-0.386385	0.908609	0	0.523875	0.950207	0	0.0951374	1	0	-0.541773	0.396405	0	-0.124988	1	0
Nepenthes_gracilis_Nepgr001781	-0.814239	0.0591336	0	-0.381715	0.908609	0	-0.488416	0.950207	0	-0.0455618	1	0	-0.523038	0.135689	0	-0.134566	1	0
Nepenthes_gracilis_Nepgr001782	0.293889	0.459518	0	0.0944379	0.908609	0	0.0289746	1	0	-0.479227	1	0	0.227492	0.573028	0	-0.0513484	1	0
Nepenthes_gracilis_Nepgr001783	0.249707	0.250311	0	0.0358267	0.966151	0	0.0886362	0.976981	0	0.16794	1	0	0.164056	0.526933	0	0.0387698	1	0
Nepenthes_gracilis_Nepgr001784	0.639138	0.101141	0	0.125908	0.908609	0	-0.0881517	0.980164	0	0.104502	1	0	0.455549	0.122485	0	0.150548	1	0
Nepenthes_gracilis_Nepgr001785	-0.177115	0.739888	0	0.332951	0.924071	0	0.494508	0.971784	0	-0.748833	1	0	-0.583609	0.791393	0	-0.40433	1	0
Nepenthes_gracilis_Nepgr001786	-0.282807	0.614928	0	0.496351	0.908609	0	0.749548	0.950207	0	-0.00481465	1	0	0.500531	0.67236	0	-0.827077	1	0
Nepenthes_gracilis_Nepgr001787	-0.205219	0.531245	0	-0.166614	0.908609	0	-0.309048	0.950207	0	-0.15773	1	0	-0.288646	0.494431	0	-0.0273966	1	0
Nepenthes_gracilis_Nepgr001788	-0.113199	0.652519	0	-0.13824	0.908609	0	-0.0690708	0.989778	0	0.0321681	1	0	-0.369064	0.271376	0	-0.0355056	1	0
Nepenthes_gracilis_Nepgr001789	1.59082	0.0288198	1	0.492599	0.908609	0	0.0536215	0.993136	0	0.0509136	1	0	1.55944	0.0507978	0	0.250879	1	0
Nepenthes_gracilis_Nepgr001790	NA	NA	NA	NA	NA	NA	NA	NA	NA	-27.4013	1	0	-21.1681	0.411066	0	NA	NA	NA
Nepenthes_gracilis_Nepgr001791	0.482939	0.147825	0	0.15014	0.908609	0	0.038136	0.999492	0	0.212198	1	0	0.281662	0.45077	0	0.231442	1	0
Nepenthes_gracilis_Nepgr001792	0.801079	0.0605289	0	0.0465677	0.981046	0	0.0150894	1	0	0.462393	1	0	0.420935	0.237265	0	0.143142	1	0
Nepenthes_gracilis_Nepgr001793	0.336263	0.132661	0	-0.0608169	0.94488	0	0.105543	0.976406	0	0.46653	1	0	-0.0822289	0.758091	0	-0.0768123	1	0
Nepenthes_gracilis_Nepgr001795	0.0434579	0.959817	0	-0.431503	0.920292	0	-0.3088	0.991393	0	-0.419053	1	0	-0.500913	0.567929	0	-0.200714	1	0
Nepenthes_gracilis_Nepgr001796	-0.412718	0.195506	0	-0.166092	0.908609	0	-0.000636964	1	0	-0.0275183	1	0	-0.34312	0.433894	0	-0.0935602	1	0
Nepenthes_gracilis_Nepgr001797	-0.295746	0.289762	0	-0.0706293	0.930326	0	-0.291804	0.950207	0	-0.11184	1	0	-0.394139	0.201624	0	-0.0405561	1	0
Nepenthes_gracilis_Nepgr001798	-0.225424	0.667775	0	-0.0503578	0.98227	0	-0.787643	0.950207	0	-0.319636	1	0	-0.140001	0.892259	0	-0.0256331	1	0
Nepenthes_gracilis_Nepgr001799	0.920265	0.0537031	0	0.176479	0.908609	0	0.148813	0.972845	0	0.16214	1	0	0.477936	0.321367	0	0.176434	1	0
Nepenthes_gracilis_Nepgr001800	-0.755327	0.0633838	0	0.0288642	0.989983	0	0.0761473	0.998093	0	-0.363417	1	0	-0.102103	0.838953	0	-0.00562183	1	0
Nepenthes_gracilis_Nepgr001801	-0.625217	0.108677	0	0.0793601	0.963423	0	0.0150091	1	0	-0.589898	1	0	0.232368	0.852332	0	-0.195964	1	0
Nepenthes_gracilis_Nepgr001802	-0.665436	0.0761464	0	0.258035	0.908609	0	-0.137352	0.98875	0	-0.0863075	1	0	0.419336	0.611632	0	-0.293309	1	0
Nepenthes_gracilis_Nepgr001803	NA	NA	NA	NA	NA	NA	25.8979	0.950207	0	2.59518	1	0	NA	NA	NA	0.692024	1	0
Nepenthes_gracilis_Nepgr001804	-0.31953	0.186094	0	-0.13198	0.908609	0	-0.0810615	0.985229	0	-0.00874215	1	0	-0.320633	0.386908	0	-0.0141006	1	0
Nepenthes_gracilis_Nepgr001805	-0.209688	0.365925	0	-0.108857	0.908609	0	-0.0172012	1	0	0.077621	1	0	-0.419926	0.181326	0	-0.0495808	1	0
Nepenthes_gracilis_Nepgr001806	-0.116256	0.707664	0	-0.0983713	0.924071	0	0.00966029	1	0	0.181521	1	0	0.147064	0.842505	0	-0.138557	1	0
Nepenthes_gracilis_Nepgr001807	-0.0979399	0.726538	0	-0.0756125	0.941646	0	0.0595295	0.998368	0	-0.173693	1	0	0.101433	0.832865	0	-0.10413	1	0
Nepenthes_gracilis_Nepgr001808	0.238814	0.375741	0	-0.0969343	0.908609	0	0.151923	0.968647	0	0.320888	1	0	-0.111424	0.719602	0	0.0606219	1	0
Nepenthes_gracilis_Nepgr001809	-0.386977	0.813973	0	-0.391784	0.965191	0	-27.1977	0.950207	0	-0.236915	1	0	-0.0602403	0.96815	0	-0.363105	1	0
Nepenthes_gracilis_Nepgr001811	NA	NA	NA	-22.0679	0.908609	0	1.54398	0.964123	0	24.0893	1	0	-16.9099	0.685856	0	NA	NA	NA
Nepenthes_gracilis_Nepgr001812	-0.771748	0.662829	0	-22.2719	0.908609	0	0.729639	0.950207	0	-0.573716	1	0	26.7589	0.440942	0	1.54231	1	0
Nepenthes_gracilis_Nepgr001813	-0.411425	0.292207	0	-0.0951815	0.948231	0	0.482958	0.950207	0	0.267135	1	0	-0.379196	0.441903	0	0.239354	1	0
Nepenthes_gracilis_Nepgr001814	-0.0613626	0.940077	0	0.151309	0.95747	0	0.720394	0.950207	0	-0.278655	1	0	0.571799	0.438395	0	-0.271995	1	0
Nepenthes_gracilis_Nepgr001815	NA	NA	NA	NA	NA	NA	28.1466	0.950207	0	NA	NA	NA	23.8336	0.679582	0	22.0324	1	0
Nepenthes_gracilis_Nepgr001816	-0.228271	0.723993	0	0.667663	0.908609	0	1.38268	0.950207	0	0.104913	1	0	0.723083	0.45178	0	-0.766319	1	0
Nepenthes_gracilis_Nepgr001817	-0.0965762	0.775805	0	-0.00552146	0.998039	0	-0.539404	0.950207	0	-0.371181	1	0	-0.243692	0.651751	0	-0.0635538	1	0
Nepenthes_gracilis_Nepgr001818	-1.03318	0.23605	0	0.204209	0.941529	0	-0.363669	0.972845	0	-0.10758	1	0	0.330662	0.784081	0	-0.0346575	1	0
Nepenthes_gracilis_Nepgr001819	0.287724	0.502879	0	0.149482	0.949895	0	0.152849	0.992964	0	-0.717062	1	0	0.614491	0.380894	0	-0.154811	1	0
Nepenthes_gracilis_Nepgr001820	0.0388357	0.956742	0	-0.0766608	0.980461	0	-0.0484685	1	0	-0.499566	1	0	1.11796	0.288177	0	-0.736573	1	0
Nepenthes_gracilis_Nepgr001821	0.22971	0.596556	0	0.464057	0.908609	0	-0.0709863	1	0	-0.0177423	1	0	0.724528	0.358795	0	0.0226885	1	0
Nepenthes_gracilis_Nepgr001822	-0.910388	0.162767	0	0.0884012	0.963387	0	0.479848	0.950207	0	-0.364752	1	0	-0.399339	0.683885	0	-0.180222	1	0
Nepenthes_gracilis_Nepgr001823	-0.35662	0.42066	0	0.00102967	0.998909	0	0.296334	0.966749	0	0.200791	1	0	-0.0358247	0.965251	0	-0.0400195	1	0
Nepenthes_gracilis_Nepgr001824	-0.432867	0.171371	0	-0.170865	0.908609	0	-0.130592	0.972054	0	0.000143216	1	0	-0.309016	0.264216	0	-0.0300643	1	0
Nepenthes_gracilis_Nepgr001825	-0.711138	0.616891	0	2.0393	0.908609	0	NA	NA	NA	21.4797	1	0	24.078	0.679582	0	-1.68857	1	0
Nepenthes_gracilis_Nepgr001826	0.438396	0.699369	0	1.78448	0.908609	0	25.4528	0.950207	0	-27.3313	1	0	-18.4949	0.567929	0	-0.911448	1	0
Nepenthes_gracilis_Nepgr001827	0.0281231	0.964035	0	-0.418843	0.908609	0	-0.0579856	0.999401	0	0.0642634	1	0	0.439065	0.463741	0	0.0157163	1	0
Nepenthes_gracilis_Nepgr001828	-0.463063	0.209177	0	-0.0125382	0.998039	0	-0.101574	0.992515	0	-0.0968261	1	0	-0.329925	0.488857	0	0.0619998	1	0
Nepenthes_gracilis_Nepgr001829	-0.0666351	0.818186	0	0.0388918	0.971126	0	-0.177259	0.963754	0	-0.034878	1	0	-0.153686	0.622402	0	0.0868084	1	0
Nepenthes_gracilis_Nepgr001830	-0.0976774	0.772364	0	-0.0393195	0.983842	0	-0.0774642	0.987036	0	-0.00327037	1	0	-0.14648	0.679795	0	0.0684533	1	0
Nepenthes_gracilis_Nepgr001831	-0.133827	0.553812	0	-0.12253	0.908609	0	0.0408779	0.997824	0	0.00514763	1	0	-0.177605	0.56157	0	-0.0456435	1	0
Nepenthes_gracilis_Nepgr001832	-1.07707	0.208563	0	-1.90251	0.908609	0	-0.357411	0.966625	0	0.76507	1	0	-0.796136	0.463349	0	-0.330719	1	0
Nepenthes_gracilis_Nepgr001833	0.150313	0.797212	0	-0.266074	0.908609	0	-0.808777	0.950207	0	-0.49728	1	0	0.4796	0.56843	0	-0.244435	1	0
Nepenthes_gracilis_Nepgr001834	0.123618	0.624871	0	-0.0393319	0.97675	0	-0.108846	0.981879	0	-0.0557137	1	0	0.0932646	0.836883	0	-0.0651688	1	0
Nepenthes_gracilis_Nepgr001835	-0.960504	0.255124	0	-0.0870171	0.955201	0	-1.93982	0.950207	0	-0.147489	1	0	-0.838625	0.46832	0	-0.648318	1	0
Nepenthes_gracilis_Nepgr001836	-1.04308	0.292683	0	0.163493	0.941646	0	-1.08308	0.950207	0	-0.53444	1	0	-0.303991	0.478138	0	-0.321345	1	0
Nepenthes_gracilis_Nepgr001837	0.443965	0.380813	0	0.309136	0.908609	0	0.378518	0.950207	0	0.218929	1	0	-0.274128	0.679582	0	0.301577	1	0
Nepenthes_gracilis_Nepgr001838	0.262976	0.643997	0	0.11644	0.957504	0	0.138383	0.972845	0	0.477662	1	0	-0.544662	0.400029	0	0.234461	1	0
Nepenthes_gracilis_Nepgr001839	0.546025	0.224308	0	0.288071	0.96635	0	0.329943	0.976981	0	-0.300148	1	0	1.17616	0.491531	0	1.32961	1	0
Nepenthes_gracilis_Nepgr001840	0.451392	0.596556	0	-3.11068	0.908609	0	1.85614	0.950207	0	-0.517256	1	0	0.458724	0.920766	0	0.346872	1	0
Nepenthes_gracilis_Nepgr001841	0.694897	0.0598658	0	0.224218	0.908609	0	0.0216784	1	0	-0.0937049	1	0	0.612215	0.0938803	0	0.0553472	1	0
Nepenthes_gracilis_Nepgr001842	0.492715	0.592677	0	-0.0219616	0.995782	0	-0.450207	0.986584	0	-0.574746	1	0	0.988383	0.611828	0	0.189842	1	0
Nepenthes_gracilis_Nepgr001843	-0.0631473	0.908001	0	-0.0691426	0.964149	0	0.0934742	0.998093	0	-0.56055	1	0	0.18383	0.817562	0	-0.112219	1	0
Nepenthes_gracilis_Nepgr001844	-0.670682	0.468923	0	0.0243641	0.998039	0	0.493976	0.983366	0	-0.578603	1	0	-2.90361	0.326885	0	-0.06868	1	0
Nepenthes_gracilis_Nepgr001845	-0.0705606	0.770594	0	-0.0289797	0.96919	0	0.0683295	0.985419	0	0.116897	1	0	-0.000593013	0.998605	0	0.0135741	1	0
Nepenthes_gracilis_Nepgr001846	-0.618608	0.252027	0	-0.0958923	0.996473	0	-0.444143	0.952428	0	0.00801683	1	0	0.180402	0.833141	0	1.1155	1	0
Nepenthes_gracilis_Nepgr001847	-0.0339832	0.961167	0	0.200773	0.96919	0	-0.416239	0.955499	0	0.861489	1	0	1.49991	0.25514	0	2.62925	1	0
Nepenthes_gracilis_Nepgr001848	0.984065	0.719094	0	2.87217	0.908609	0	0.941915	0.976426	0	-1.04375	1	0	0.407332	0.859428	0	-28.1333	1	0
Nepenthes_gracilis_Nepgr001849	1.70649	0.462756	0	-1.38577	0.908609	0	-1.26208	0.973975	0	-3.01332	1	0	-2.67849	0.582041	0	-0.700765	1	0
Nepenthes_gracilis_Nepgr001850	0.908156	0.776105	0	-0.484693	0.969375	0	1.73802	0.950207	0	1.12129	1	0	-0.485087	0.862227	0	-0.892128	1	0
Nepenthes_gracilis_Nepgr001851	-2.42106	0.424261	0	0.884913	0.953554	0	0.68115	0.992464	0	-0.646808	1	0	-1.22997	0.763217	0	-0.180369	1	0
Nepenthes_gracilis_Nepgr001852	-1.55576	0.681907	0	-0.161998	0.994646	0	0.068939	1	0	-0.883591	1	0	-18.8462	0.571186	0	-2.57738	1	0
Nepenthes_gracilis_Nepgr001853	-0.742443	0.502513	0	0.404684	0.930326	0	-1.36116	0.950207	0	0.165825	1	0	-0.38532	0.825075	0	-0.921827	1	0
Nepenthes_gracilis_Nepgr001854	0.507816	0.062377	0	0.141899	0.908609	0	0.0488962	0.998093	0	0.13896	1	0	0.41451	0.358831	0	0.0955048	1	0
Nepenthes_gracilis_Nepgr001856	0.296165	0.245179	0	-0.157617	0.908609	0	-0.306875	0.950207	0	-0.107416	1	0	0.0137828	0.973029	0	-0.0221867	1	0
Nepenthes_gracilis_Nepgr001857	-0.000921375	0.998253	0	-0.222025	0.908609	0	0.129452	0.97863	0	-0.00104098	1	0	-0.0657996	0.881132	0	-0.113735	1	0
Nepenthes_gracilis_Nepgr001858	0.437638	0.662114	0	0.360111	0.915648	0	-0.291823	0.994696	0	-0.552842	1	0	-0.634209	0.698067	0	0.548093	1	0
Nepenthes_gracilis_Nepgr001859	2.27731	0.109951	0	0.471385	0.908609	0	-1.45235	0.950207	0	0.0110132	1	0	3.16288	0.166468	0	0.348836	1	0
Nepenthes_gracilis_Nepgr001860	-0.642209	0.596556	0	0.537688	0.91708	0	-0.620246	0.95166	0	-0.547858	1	0	1.60156	0.326599	0	0.598158	1	0
Nepenthes_gracilis_Nepgr001861	NA	NA	NA	NA	NA	NA	1.38576	0.96727	0	21.4032	1	0	24.7599	0.594338	0	NA	NA	NA
Nepenthes_gracilis_Nepgr001862	0.44262	0.421788	0	0.225489	0.930446	0	-0.103184	0.999286	0	-0.929762	1	0	0.556552	0.545719	0	0.158252	1	0
Nepenthes_gracilis_Nepgr001863	0.610205	0.314509	0	0.309688	0.908609	0	-0.161308	0.989318	0	-0.688607	1	0	-0.0589558	0.953635	0	-0.425314	1	0
Nepenthes_gracilis_Nepgr001864	0.833707	0.318641	0	-0.302207	0.956591	0	-0.0689237	1	0	-27.2578	1	0	0.839128	0.767768	0	-0.0660335	1	0
Nepenthes_gracilis_Nepgr001865	0.157901	0.583873	0	-0.0471827	0.95747	0	0.0347316	1	0	0.0765297	1	0	-0.12975	0.726604	0	0.0202507	1	0
Nepenthes_gracilis_Nepgr001866	-0.795093	0.400205	0	-0.0570492	0.981711	0	-0.459369	0.950207	0	-0.672535	1	0	-0.513008	0.396946	0	-0.0342546	1	0
Nepenthes_gracilis_Nepgr001867	0.0516874	0.84448	0	0.18513	0.908609	0	0.225288	0.950207	0	0.0143261	1	0	0.153432	0.644158	0	-0.0477585	1	0
Nepenthes_gracilis_Nepgr001868	-0.719972	0.183304	0	-0.105521	0.915719	0	-0.832448	0.950207	0	-0.334915	1	0	-0.711857	0.122433	0	-0.140442	1	0
Nepenthes_gracilis_Nepgr001869	-19.95	0.462756	0	-19.9371	0.908609	0	-0.621301	0.987068	0	-1.87116	1	0	NA	NA	NA	-26.4655	1	0
Nepenthes_gracilis_Nepgr001870	NA	NA	NA	NA	NA	NA	NA	NA	NA	-25.5955	1	0	NA	NA	NA	NA	NA	NA
Nepenthes_gracilis_Nepgr001871	-0.0961728	0.759008	0	0.154916	0.908609	0	-0.0623691	0.993803	0	-0.0648564	1	0	-0.135821	0.681014	0	0.0751026	1	0
Nepenthes_gracilis_Nepgr001872	-0.0969181	0.679509	0	-0.0577178	0.955439	0	0.18607	0.955499	0	0.104179	1	0	-0.165019	0.583237	0	0.0608382	1	0
Nepenthes_gracilis_Nepgr001873	-0.178368	0.596556	0	-0.0329607	0.986438	0	-0.103147	0.985419	0	-0.210597	1	0	-0.283406	0.50097	0	0.0705947	1	0
Nepenthes_gracilis_Nepgr001874	24.0856	0.464328	0	-20.694	0.908609	0	NA	NA	NA	NA	NA	NA	25.663	0.549586	0	NA	NA	NA
Nepenthes_gracilis_Nepgr001875	-0.2042	0.687204	0	-0.418632	0.908609	0	-0.23313	0.992964	0	-28.9233	1	0	0.18541	0.840323	0	-0.135109	1	0
Nepenthes_gracilis_Nepgr001877	-0.0323192	0.932287	0	0.0258528	0.989861	0	-0.185462	0.950207	0	0.124375	1	0	0.00108132	0.998307	0	0.149934	1	0
Nepenthes_gracilis_Nepgr001878	-0.285496	0.253338	0	0.123671	0.924071	0	-0.230793	0.950207	0	0.0733858	1	0	-0.385507	0.305373	0	-0.0856838	1	0
Nepenthes_gracilis_Nepgr001879	-0.614306	0.816966	0	-0.00714466	0.998039	0	-0.94637	0.969038	0	0.0866809	1	0	1.00846	0.549574	0	21.3927	1	0
Nepenthes_gracilis_Nepgr001880	-0.532565	0.183479	0	-0.296884	0.908609	0	-0.38452	0.950207	0	-0.168344	1	0	-0.417025	0.216029	0	-0.10709	1	0
Nepenthes_gracilis_Nepgr001881	-3.66398	0.075886	0	26.6284	0.908609	0	-0.774964	0.985419	0	0.718395	1	0	-18.4949	0.567929	0	-3.3382	1	0
Nepenthes_gracilis_Nepgr001882	-0.0387415	0.898851	0	-0.0398668	0.972993	0	0.00363729	1	0	-0.275287	1	0	0.134965	0.641565	0	-0.112891	1	0
Nepenthes_gracilis_Nepgr001883	0.0343548	0.962227	0	0.396474	0.908609	0	0.263557	0.983442	0	-0.452215	1	0	0.0462753	0.969085	0	0.0249978	1	0
Nepenthes_gracilis_Nepgr001884	0.428113	0.497965	0	0.0377848	0.997686	0	-0.627515	0.950207	0	-0.42429	1	0	-0.203061	0.855891	0	0.0551517	1	0
Nepenthes_gracilis_Nepgr001885	0.215011	0.30658	0	0.116523	0.908609	0	-0.14261	0.985125	0	-0.208916	1	0	-0.278977	0.451051	0	-0.00217506	1	0
Nepenthes_gracilis_Nepgr001886	0.0660721	0.755435	0	0.0590641	0.950233	0	-0.11759	0.971784	0	-0.00739079	1	0	-0.0539454	0.877982	0	-0.027067	1	0
Nepenthes_gracilis_Nepgr001887	0.0695857	0.79384	0	-0.04216	0.978199	0	0.165825	0.96811	0	-0.153361	1	0	0.319216	0.530904	0	-0.205642	1	0
Nepenthes_gracilis_Nepgr001889	-0.666062	0.51943	0	0.00599317	0.998039	0	-0.309845	0.962212	0	0.178924	1	0	-0.277774	0.797772	0	-0.247136	1	0
Nepenthes_gracilis_Nepgr001890	1.73357	0.461598	0	0.242587	0.998039	0	0.537309	0.986688	0	-1.10861	1	0	1.02713	0.743772	0	-0.429782	1	0
Nepenthes_gracilis_Nepgr001891	-0.762531	0.331394	0	0.101761	0.9858	0	0.362537	0.971784	0	0.210966	1	0	-0.875476	0.338414	0	-0.37263	1	0
Nepenthes_gracilis_Nepgr001892	0.274689	0.668308	0	-0.124955	0.971198	0	-0.302122	0.976981	0	0.136583	1	0	0.402929	0.713057	0	-0.352984	1	0
Nepenthes_gracilis_Nepgr001893	0.202859	0.698006	0	-0.0534149	0.981711	0	-0.187127	0.986584	0	0.0338749	1	0	0.28924	0.685856	0	-0.0434914	1	0
Nepenthes_gracilis_Nepgr001894	1.55483	0.0786536	0	0.583319	0.908609	0	-0.706239	0.950207	0	0.464367	1	0	1.9728	0.115743	0	0.403625	1	0
Nepenthes_gracilis_Nepgr001895	0.122795	0.844003	0	0.193395	0.908609	0	-0.0584193	0.999401	0	-0.125767	1	0	-0.57996	0.395613	0	-0.368347	1	0
Nepenthes_gracilis_Nepgr001896	0.0386603	0.961167	0	0.255262	0.908609	0	-0.337043	0.971202	0	-0.0712607	1	0	-0.698055	0.333117	0	-0.0598972	1	0
Nepenthes_gracilis_Nepgr001901	NA	NA	NA	23.5728	1	0	NA	NA	NA	NA	NA	NA	23.8336	0.679582	0	-23.7691	1	0
Nepenthes_gracilis_Nepgr001902	-0.596232	0.755435	0	-0.228725	0.978754	0	NA	NA	NA	22.9882	1	0	-3.39353	0.135689	0	-1.49393	1	0
Nepenthes_gracilis_Nepgr001903	-0.22907	0.684343	0	0.516253	0.908609	0	0.0919102	0.998093	0	-0.264248	1	0	0.0920161	0.92105	0	-0.240903	1	0
Nepenthes_gracilis_Nepgr001904	-0.222629	0.726618	0	0.381553	0.908609	0	0.123378	1	0	-1.06461	1	0	0.0261846	0.993221	0	-0.0240828	1	0
Nepenthes_gracilis_Nepgr001905	-0.645171	0.729075	0	29.0596	0.908609	0	27.9236	0.950207	0	NA	NA	NA	NA	NA	NA	-0.542627	1	0
Nepenthes_gracilis_Nepgr001906	NA	NA	NA	NA	NA	NA	0.925854	0.962212	0	0.860664	1	0	NA	NA	NA	NA	NA	NA
Nepenthes_gracilis_Nepgr001907	0.425426	0.190447	0	-0.23569	0.908609	0	0.305628	0.950207	0	0.214264	1	0	0.0817337	0.865411	0	0.12939	1	0
Nepenthes_gracilis_Nepgr001908	0.0173213	0.976262	0	-0.817479	0.908609	0	0.664401	0.953753	0	1.61024	1	0	-0.771329	0.379291	0	-0.345843	1	0
Nepenthes_gracilis_Nepgr001909	0.257326	0.307705	0	-0.00159104	1	0	-0.149401	0.971111	0	0.0829962	1	0	-0.0170244	0.974443	0	-0.0177332	1	0
Nepenthes_gracilis_Nepgr001910	0.0853599	0.774368	0	-0.08051	0.9407	0	-0.0544009	0.994276	0	-0.0790217	1	0	-0.0995324	0.726282	0	0.0185224	1	0
Nepenthes_gracilis_Nepgr001911	-0.339604	0.464328	0	0.1521	0.939406	0	-0.283582	0.985419	0	-0.253995	1	0	-0.530379	0.451666	0	-0.115043	1	0
Nepenthes_gracilis_Nepgr001912	0.156262	0.879168	0	-0.0561827	0.998909	0	-0.826586	0.950207	0	-0.198915	1	0	-0.555064	0.675156	0	0.320051	1	0
Nepenthes_gracilis_Nepgr001913	-0.115757	0.609306	0	-0.147788	0.95747	0	-0.124007	0.976757	0	0.0263089	1	0	-0.192583	0.611828	0	-0.120668	1	0
Nepenthes_gracilis_Nepgr001914	-20.5587	0.399705	0	NA	NA	NA	25.4528	0.950207	0	NA	NA	NA	NA	NA	NA	NA	NA	NA
Nepenthes_gracilis_Nepgr001915	-19.0226	0.596556	0	26.8851	0.908609	0	NA	NA	NA	NA	NA	NA	NA	NA	NA	NA	NA	NA
Nepenthes_gracilis_Nepgr001916	-0.681099	0.0931852	0	-0.0539869	0.99197	0	1.11177	0.950207	0	0.0331453	1	0	-0.916477	0.0717087	0	0.472079	1	0
Nepenthes_gracilis_Nepgr001917	0.55388	0.580858	0	0.629335	0.908609	0	-1.01017	0.950207	0	0.946844	1	0	0.206038	0.84796	0	0.0342379	1	0
Nepenthes_gracilis_Nepgr001918	-0.701806	0.0604221	0	-0.240549	0.908609	0	-0.149999	0.971784	0	-0.537724	1	0	-0.0549218	0.922727	0	-0.194748	1	0
Nepenthes_gracilis_Nepgr001919	-0.786517	0.0350568	1	-0.0751236	0.964724	0	-0.234289	0.958626	0	-0.150725	1	0	-0.0520161	0.932722	0	-0.193427	1	0
Nepenthes_gracilis_Nepgr001920	-0.232566	0.586203	0	0.297415	0.922465	0	0.359039	0.950207	0	0.239767	1	0	0.529856	0.538909	0	0.158327	1	0
Nepenthes_gracilis_Nepgr001921	-0.761131	0.174194	0	0.0699727	0.985462	0	0.372817	0.959626	0	-0.201102	1	0	-0.0103879	0.995673	0	-0.287407	1	0
Nepenthes_gracilis_Nepgr001922	-0.176327	0.905655	0	-1.05967	0.915648	0	0.645808	0.950207	0	0.393129	1	0	0.766054	0.772008	0	1.18081	1	0
Nepenthes_gracilis_Nepgr001923	-0.0876855	0.934025	0	0.541564	0.939332	0	1.46367	0.950207	0	-0.498224	1	0	-0.114539	0.97319	0	-0.911127	1	0
Nepenthes_gracilis_Nepgr001924	-0.167119	0.520392	0	-0.124731	0.908609	0	-0.13463	0.972845	0	-0.210708	1	0	-0.148278	0.641479	0	0.0551603	1	0
Nepenthes_gracilis_Nepgr001925	0.46616	0.484458	0	0.36737	0.908609	0	0.364943	0.955499	0	0.271045	1	0	0.542089	0.594338	0	0.40019	1	0
Nepenthes_gracilis_Nepgr001926	0.0405602	0.877805	0	-0.0746111	0.941646	0	-0.0883618	0.985419	0	-0.15058	1	0	-0.0654792	0.878711	0	0.0188579	1	0
Nepenthes_gracilis_Nepgr001927	-2.91294	0.319048	0	-0.541849	0.953554	0	-0.268251	0.991471	0	-0.243678	1	0	-0.842278	0.722857	0	0.499225	1	0
Nepenthes_gracilis_Nepgr001928	0.293485	0.203919	0	0.0605197	0.942651	0	0.0649125	0.986688	0	0.171515	1	0	-0.0133469	0.97319	0	0.0983912	1	0
Nepenthes_gracilis_Nepgr001929	-0.090967	0.733368	0	0.082191	0.947703	0	0.0782062	0.987374	0	-0.110549	1	0	0.0302499	0.956196	0	-0.131333	1	0
Nepenthes_gracilis_Nepgr001930	-0.714784	0.0419873	1	0.0180669	0.998039	0	-1.00597	0.950207	0	-0.402718	1	0	-0.641751	0.110668	0	0.337369	1	0
Nepenthes_gracilis_Nepgr001931	-1.01195	0.7197	0	-0.943529	0.908609	0	26.4528	0.950207	0	-0.298628	1	0	-0.271379	0.933639	0	0.0766443	1	0
Nepenthes_gracilis_Nepgr001932	-0.287187	0.51943	0	-0.122862	0.951177	0	-0.0417947	1	0	-0.0933166	1	0	-0.0497778	0.925784	0	-0.0544781	1	0
Nepenthes_gracilis_Nepgr001933	-0.478703	0.34519	0	0.243051	0.937818	0	0.332797	0.9706	0	0.079221	1	0	0.211929	0.883163	0	-0.467163	1	0
Nepenthes_gracilis_Nepgr001934	-0.709414	0.668308	0	0.00966466	0.998039	0	1.00501	0.974158	0	0.595635	1	0	0.205983	0.964549	0	1.26008	1	0
Nepenthes_gracilis_Nepgr001935	-19.8707	0.51943	0	28.1139	0.908609	0	NA	NA	NA	NA	NA	NA	NA	NA	NA	-2.61318	1	0
Nepenthes_gracilis_Nepgr001937	-0.148619	0.808107	0	-0.0818553	0.99051	0	0.0448951	1	0	0.205464	1	0	-1.15373	0.326599	0	-0.166946	1	0
Nepenthes_gracilis_Nepgr001938	-0.779775	0.0598658	0	-0.0116648	0.998039	0	-0.283414	0.950207	0	-0.370958	1	0	-0.642795	0.141806	0	-0.100325	1	0
Nepenthes_gracilis_Nepgr001939	-0.732968	0.0599904	0	-0.216532	0.908609	0	-0.267448	0.950207	0	-0.204002	1	0	-0.528971	0.205621	0	-0.272199	1	0
Nepenthes_gracilis_Nepgr001940	-0.238989	0.440999	0	-0.320147	0.908609	0	-0.162263	0.980036	0	-0.168398	1	0	-0.338963	0.408701	0	-0.230015	1	0
Nepenthes_gracilis_Nepgr001941	-0.324615	0.295762	0	0.22865	0.908609	0	0.0468323	1	0	-0.300354	1	0	0.152344	0.808595	0	-0.195346	1	0
Nepenthes_gracilis_Nepgr001942	0.172749	0.796538	0	0.282172	0.930446	0	0.744974	0.950207	0	-0.253991	1	0	-0.125822	0.886016	0	-0.234727	1	0
Nepenthes_gracilis_Nepgr001943	-0.0580346	0.947048	0	0.0485684	0.998039	0	-1.4261	0.950207	0	-0.44775	1	0	0.00924591	0.991394	0	0.33733	1	0
Nepenthes_gracilis_Nepgr001944	0.437891	0.112964	0	-0.0033246	0.998039	0	0.0798213	0.989318	0	-0.0203489	1	0	0.238182	0.458478	0	0.107899	1	0
Nepenthes_gracilis_Nepgr001945	-0.0267507	0.923654	0	-0.052636	0.950368	0	0.0354474	0.999492	0	0.382459	1	0	-0.0893504	0.732663	0	0.00239854	1	0
Nepenthes_gracilis_Nepgr001946	1.0451	0.0302005	1	0.0527898	0.964608	0	0.00161011	1	0	-0.212966	1	0	0.52299	0.148064	0	0.0861384	1	0
Nepenthes_gracilis_Nepgr001947	0.615264	0.131649	0	0.106867	0.908609	0	0.115667	0.986584	0	-0.00708765	1	0	0.213498	0.553523	0	-0.00928977	1	0
Nepenthes_gracilis_Nepgr001948	0.351225	0.409883	0	-0.176992	0.920185	0	0.105929	0.990201	0	0.362099	1	0	-0.150033	0.783061	0	0.0340819	1	0
Nepenthes_gracilis_Nepgr001949	0.302257	0.597749	0	-0.341864	0.908609	0	-0.283823	0.987374	0	-0.0959831	1	0	0.512446	0.673614	0	-0.191893	1	0
Nepenthes_gracilis_Nepgr001950	0.427377	0.277093	0	0.185056	0.921396	0	-0.1416	0.986427	0	-0.266059	1	0	0.0577364	0.933559	0	-0.0064988	1	0
Nepenthes_gracilis_Nepgr001951	0.568082	0.523525	0	0.223311	0.949597	0	-1.08428	0.950207	0	0.0968303	1	0	0.254882	0.821662	0	0.097218	1	0
Nepenthes_gracilis_Nepgr001952	-0.453596	0.566561	0	-1.28382	0.908609	0	0.198065	0.989318	0	-0.157858	1	0	0.430081	0.616281	0	0.300427	1	0
Nepenthes_gracilis_Nepgr001953	NA	NA	NA	NA	NA	NA	NA	NA	NA	NA	NA	NA	-17.9099	0.611828	0	NA	NA	NA
Nepenthes_gracilis_Nepgr001954	0.855256	0.113699	0	0.0308267	0.993937	0	0.192399	0.970675	0	0.498644	1	0	0.600223	0.354562	0	0.382347	1	0
Nepenthes_gracilis_Nepgr001955	0.246464	0.299417	0	-0.0357835	0.966538	0	0.103127	0.982353	0	0.285031	1	0	0.0352212	0.921076	0	0.0785332	1	0
Nepenthes_gracilis_Nepgr001956	23.0856	0.563799	0	NA	NA	NA	NA	NA	NA	NA	NA	NA	NA	NA	NA	NA	NA	NA
Nepenthes_gracilis_Nepgr001957	-0.308984	0.443856	0	0.24842	0.908609	0	0.118081	0.992464	0	-0.124119	1	0	0.0611725	0.946459	0	-0.28472	1	0
Nepenthes_gracilis_Nepgr001958	-0.470995	0.195209	0	-0.127195	0.908609	0	0.141458	0.986688	0	0.0855774	1	0	-0.291044	0.46832	0	0.0856272	1	0
Nepenthes_gracilis_Nepgr001959	-0.722179	0.0817486	0	-0.403684	0.908609	0	-0.0806468	0.992429	0	-0.169911	1	0	-0.605525	0.120562	0	-0.21966	1	0
Nepenthes_gracilis_Nepgr001960	0.550392	0.0712572	0	0.190457	0.908609	0	0.424384	0.950207	0	0.129746	1	0	0.408016	0.50097	0	0.346878	1	0
Nepenthes_gracilis_Nepgr001961	24.4141	0.47418	0	NA	NA	NA	-0.378888	0.999401	0	22.4032	1	0	NA	NA	NA	-25.7127	1	0
Nepenthes_gracilis_Nepgr001962	0.274529	0.433031	0	0.0840258	0.954524	0	-0.241828	0.964123	0	-0.0250843	1	0	0.620721	0.518141	0	0.0468687	1	0
Nepenthes_gracilis_Nepgr001963	0.0316321	0.908001	0	0.0822567	0.920247	0	0.187742	0.950207	0	0.104084	1	0	0.147793	0.678368	0	0.0369917	1	0
Nepenthes_gracilis_Nepgr001964	NA	NA	NA	NA	NA	NA	-24.2484	0.950207	0	NA	NA	NA	NA	NA	NA	NA	NA	NA
Nepenthes_gracilis_Nepgr001965	-0.3047	0.547812	0	0.179635	0.9254	0	0.534671	0.950207	0	-0.162293	1	0	0.271897	0.618992	0	-0.221214	1	0
Nepenthes_gracilis_Nepgr001966	-0.451212	0.181956	0	0.0431707	0.975194	0	0.574151	0.950207	0	0.393913	1	0	0.261148	0.503877	0	-0.261112	1	0
Nepenthes_gracilis_Nepgr001967	0.851773	0.0943308	0	0.445958	0.908609	0	0.716687	0.950207	0	0.872437	1	0	0.634471	0.143577	0	0.314649	1	0
Nepenthes_gracilis_Nepgr001968	0.521441	0.0931852	0	0.0915166	0.920133	0	-0.0568299	0.992964	0	0.303415	1	0	0.419714	0.271376	0	0.0892438	1	0
Nepenthes_gracilis_Nepgr001969	0.428557	0.137396	0	0.0738293	0.949712	0	-0.376686	0.950207	0	0.15079	1	0	0.201509	0.662954	0	0.00683796	1	0
Nepenthes_gracilis_Nepgr001970	0.960975	0.0764259	0	-0.137349	0.968758	0	0.368179	0.973972	0	-0.224812	1	0	1.06379	0.249372	0	-0.890466	1	0
Nepenthes_gracilis_Nepgr001971	25.5428	0.194909	0	-1.31901	0.941529	0	27.4829	0.950207	0	23.0646	1	0	-17.0087	0.685856	0	-0.253267	1	0
Nepenthes_gracilis_Nepgr001972	0.561544	0.107227	0	0.00295147	0.998039	0	0.0223752	1	0	-0.279411	1	0	0.388678	0.337918	0	0.120319	1	0
Nepenthes_gracilis_Nepgr001973	-0.160191	0.783886	0	-0.0420568	0.983696	0	-0.44531	0.950207	0	-0.168991	1	0	-0.169342	0.684416	0	-0.094217	1	0
Nepenthes_gracilis_Nepgr001975	0.0999679	0.823567	0	0.1303	0.953868	0	-0.263025	0.96496	0	-0.523239	1	0	-0.163525	0.778897	0	-0.254563	1	0
Nepenthes_gracilis_Nepgr001977	-0.390021	0.516028	0	-0.198093	0.908609	0	-0.489496	0.950207	0	-0.345632	1	0	-0.208218	0.736519	0	-0.00987761	1	0
Nepenthes_gracilis_Nepgr001978	0.6509	0.45048	0	-0.105841	0.993387	0	-0.30135	0.991382	0	-1.18991	1	0	1.06602	0.39743	0	0.339876	1	0
Nepenthes_gracilis_Nepgr001979	-0.604366	0.281932	0	-0.178211	0.937701	0	0.0102807	1	0	-0.110743	1	0	0.147151	0.870357	0	-0.190316	1	0
Nepenthes_gracilis_Nepgr001980	-0.21975	0.60226	0	0.478099	0.908609	0	0.538402	0.950207	0	-0.142691	1	0	0.0850062	0.92645	0	-0.219526	1	0
Nepenthes_gracilis_Nepgr001981	-0.0972813	0.858842	0	0.362739	0.908609	0	0.738494	0.950207	0	0.163252	1	0	0.498665	0.586559	0	-0.501291	1	0
Nepenthes_gracilis_Nepgr001982	-0.39455	0.521219	0	-0.0848542	0.967934	0	0.392162	0.959505	0	-0.175145	1	0	-0.620343	0.572922	0	-0.521192	1	0
Nepenthes_gracilis_Nepgr001983	0.691948	0.670818	0	-3.05196	0.908609	0	-0.756662	0.950207	0	-0.235863	1	0	1.48275	0.392313	0	0.525121	1	0
Nepenthes_gracilis_Nepgr001984	0.232709	0.326422	0	-0.0430381	0.95747	0	-0.0713031	0.990201	0	0.0711335	1	0	0.0617129	0.837587	0	0.0665329	1	0
Nepenthes_gracilis_Nepgr001985	0.205792	0.519549	0	-0.0390409	0.96283	0	-0.519319	0.950207	0	0.0106739	1	0	0.00909871	0.988222	0	-0.0416931	1	0
Nepenthes_gracilis_Nepgr001986	1.08499	0.65082	0	-0.066131	0.99116	0	NA	NA	NA	NA	NA	NA	NA	NA	NA	0.0551671	1	0
Nepenthes_gracilis_Nepgr001987	NA	NA	NA	NA	NA	NA	NA	NA	NA	NA	NA	NA	NA	NA	NA	-25.6266	1	0
Nepenthes_gracilis_Nepgr001989	0.0798842	0.769664	0	0.0667153	0.96919	0	0.317959	0.950207	0	-0.145104	1	0	0.584865	0.163049	0	-0.185889	1	0
Nepenthes_gracilis_Nepgr001990	-0.774095	0.226162	0	-0.247356	0.908609	0	-0.274699	0.972302	0	-0.178228	1	0	-0.372571	0.515377	0	-0.166161	1	0
Nepenthes_gracilis_Nepgr001991	-1.5991	0.0281827	1	0.442184	0.908609	0	-0.785377	0.950207	0	0.134404	1	0	0.228669	0.712713	0	-0.0365299	1	0
Nepenthes_gracilis_Nepgr001992	0.0423149	0.868433	0	-0.0754677	0.946673	0	-0.089181	0.990022	0	-0.0658463	1	0	-0.205524	0.579995	0	0.0620298	1	0
Nepenthes_gracilis_Nepgr001993	0.738123	0.11892	0	-0.0975456	0.967532	0	0.277541	0.955384	0	0.427666	1	0	-0.0915413	0.873061	0	0.0685198	1	0
Nepenthes_gracilis_Nepgr001994	0.129632	0.736182	0	0.0443179	0.979131	0	-0.17541	0.985495	0	-0.043628	1	0	0.282672	0.554888	0	0.17983	1	0
Nepenthes_gracilis_Nepgr001995	-0.13942	0.855645	0	-0.182194	0.960297	0	0.658407	0.950207	0	-0.0583787	1	0	-0.176376	0.844204	0	-0.0534294	1	0
Nepenthes_gracilis_Nepgr001996	0.163523	0.421065	0	-0.0991856	0.908609	0	0.128833	0.972302	0	0.131973	1	0	-0.0865367	0.744394	0	0.00246654	1	0
Nepenthes_gracilis_Nepgr001997	0.702148	0.133911	0	0.0935189	0.970831	0	0.346709	0.974158	0	-0.416361	1	0	0.139534	0.876393	0	0.266533	1	0
Nepenthes_gracilis_Nepgr001998	1.59644	0.0604221	0	0.211489	0.953032	0	-0.362855	0.983976	0	-0.158531	1	0	1.31672	0.160342	0	-0.328321	1	0
Nepenthes_gracilis_Nepgr001999	-0.0474689	0.944665	0	-0.0205531	0.998039	0	-0.0719756	0.998368	0	-0.375454	1	0	0.252704	0.587683	0	0.280688	1	0
Nepenthes_gracilis_Nepgr002000	-0.0840464	0.868339	0	0.0619752	0.96919	0	-0.0978121	0.998368	0	0.0216652	1	0	0.138109	0.804585	0	0.246019	1	0
Nepenthes_gracilis_Nepgr002001	0.367439	0.775919	0	-0.807638	0.908609	0	-0.965257	0.950207	0	-0.632938	1	0	0.576194	0.697882	0	0.059049	1	0
Nepenthes_gracilis_Nepgr002002	-0.0424529	0.932529	0	1.67037	0.915648	0	25.8979	0.950207	0	NA	NA	NA	NA	NA	NA	-0.710146	1	0
Nepenthes_gracilis_Nepgr002005	1.74706	0.0307045	1	0.893431	0.908609	0	0.414847	0.956431	0	0.784328	1	0	1.48462	0.0507978	0	0.704453	1	0
Nepenthes_gracilis_Nepgr002006	-0.422843	0.337377	0	-0.394147	0.908609	0	-0.483882	0.950207	0	-0.266807	1	0	-0.113862	0.898555	0	-0.338414	1	0
Nepenthes_gracilis_Nepgr002007	-0.202404	0.399705	0	-0.232401	0.908609	0	0.013611	1	0	0.027672	1	0	-0.380772	0.307426	0	-0.161482	1	0
Nepenthes_gracilis_Nepgr002008	NA	NA	NA	NA	NA	NA	25.6017	0.950207	0	NA	NA	NA	NA	NA	NA	NA	NA	NA
Nepenthes_gracilis_Nepgr002009	-1.30573	0.32101	0	0.45357	0.908609	0	-0.550031	0.950207	0	-0.610929	1	0	0.523454	0.710138	0	-0.81504	1	0
Nepenthes_gracilis_Nepgr002010	0.60021	0.273216	0	0.113966	0.964654	0	0.394343	0.950207	0	0.165035	1	0	0.229338	0.76044	0	-0.309681	1	0
Nepenthes_gracilis_Nepgr002011	0.00206197	0.99628	0	0.00491502	0.998039	0	0.0669173	0.997824	0	-0.0868194	1	0	0.379533	0.381124	0	-0.187728	1	0
Nepenthes_gracilis_Nepgr002012	-0.0657015	0.833893	0	0.0387057	0.972298	0	-0.138469	0.976406	0	-0.0351343	1	0	0.0867569	0.849932	0	-0.0915451	1	0
Nepenthes_gracilis_Nepgr002013	1.00494	0.0335934	1	0.149518	0.908609	0	-0.0379531	0.999286	0	0.210278	1	0	0.458999	0.253564	0	0.0801373	1	0
Nepenthes_gracilis_Nepgr002014	0.717836	0.245972	0	0.0960029	0.972689	0	0.57004	0.950207	0	-0.0778607	1	0	-0.161036	0.866933	0	0.348759	1	0
Nepenthes_gracilis_Nepgr002015	0.103113	0.802331	0	0.2931	0.908609	0	-0.20853	0.971784	0	0.260858	1	0	-0.135873	0.723474	0	0.237042	1	0
Nepenthes_gracilis_Nepgr002016	-0.351982	0.358211	0	-0.0585107	0.981277	0	0.0779627	0.998368	0	0.000861814	1	0	0.0377293	0.970398	0	0.0491258	1	0
Nepenthes_gracilis_Nepgr002017	0.0693124	0.909953	0	0.144839	0.937818	0	0.466192	0.962455	0	0.0285375	1	0	0.266881	0.74183	0	0.0401043	1	0
Nepenthes_gracilis_Nepgr002018	-0.253939	0.302809	0	0.167048	0.908609	0	-0.213895	0.963011	0	0.0463915	1	0	0.364004	0.238698	0	0.00252595	1	0
Nepenthes_gracilis_Nepgr002019	-0.0663316	0.772364	0	-0.00367177	0.998039	0	-0.0744396	0.985229	0	-0.128821	1	0	-0.199696	0.488857	0	-0.0776522	1	0
Nepenthes_gracilis_Nepgr002020	-0.170266	0.755136	0	0.0391089	0.988794	0	-0.731393	0.950207	0	-0.934503	1	0	-0.0632461	0.96815	0	-0.0385558	1	0
Nepenthes_gracilis_Nepgr002021	-0.215136	0.350986	0	-0.122503	0.908609	0	0.0549087	0.998368	0	-0.124788	1	0	-0.188035	0.619927	0	-0.157189	1	0
Nepenthes_gracilis_Nepgr002022	0.780317	0.112556	0	0.763527	0.908609	0	0.805657	0.950207	0	-0.221073	1	0	1.52327	0.0683388	0	0.0248828	1	0
Nepenthes_gracilis_Nepgr002023	NA	NA	NA	NA	NA	NA	1.26617	0.96727	0	-0.0221989	1	0	NA	NA	NA	NA	NA	NA
Nepenthes_gracilis_Nepgr002024	0.1777	0.593511	0	-0.191204	0.908609	0	0.164494	0.973972	0	0.0667218	1	0	0.195587	0.682856	0	0.0359172	1	0
Nepenthes_gracilis_Nepgr002025	-0.0516067	0.823658	0	0.0716954	0.937818	0	-0.0888798	0.991382	0	-0.277619	1	0	0.0407333	0.933126	0	-0.167565	1	0
Nepenthes_gracilis_Nepgr002026	0.157167	0.69482	0	0.0392273	0.995628	0	0.529246	0.950207	0	-0.12029	1	0	0.166593	0.858432	0	-0.0163343	1	0
Nepenthes_gracilis_Nepgr002027	0.255133	0.558992	0	0.285368	0.913071	0	0.433386	0.950207	0	0.0367321	1	0	-0.027673	0.97319	0	-0.133039	1	0
Nepenthes_gracilis_Nepgr002028	NA	NA	NA	NA	NA	NA	25.8979	0.950207	0	NA	NA	NA	23.8336	0.679582	0	NA	NA	NA
Nepenthes_gracilis_Nepgr002030	0.347382	0.499731	0	0.35764	0.908609	0	0.128904	0.994696	0	0.0955588	1	0	-0.242406	0.802064	0	0.0895509	1	0
Nepenthes_gracilis_Nepgr002031	0.0803367	0.742103	0	-0.0309147	0.971126	0	-0.0109121	1	0	-0.00780909	1	0	-0.179264	0.641372	0	0.0118676	1	0
Nepenthes_gracilis_Nepgr002032	0.19748	0.585647	0	0.0746438	0.963387	0	0.349332	0.950207	0	0.247889	1	0	-0.13008	0.759005	0	-0.117273	1	0
Nepenthes_gracilis_Nepgr002033	-22.0779	0.263516	0	2.10267	0.908609	0	NA	NA	NA	NA	NA	NA	NA	NA	NA	23.2234	1	0
Nepenthes_gracilis_Nepgr002034	1.88758	0.527633	0	NA	NA	NA	25.8979	0.950207	0	-25.5955	1	0	-1.4884	0.748842	0	22.3919	1	0
Nepenthes_gracilis_Nepgr002035	-0.159219	0.79763	0	-0.168645	0.95747	0	0.968837	0.950207	0	0.346129	1	0	-0.467149	0.468201	0	0.32529	1	0
Nepenthes_gracilis_Nepgr002036	1.43273	0.0303737	1	0.379222	0.908609	0	0.0935608	0.998093	0	0.681858	1	0	0.8615	0.0972446	0	0.315206	1	0
Nepenthes_gracilis_Nepgr002037	0.144918	0.884074	0	0.656308	0.908609	0	0.963554	0.950207	0	0.636361	1	0	2.47158	0.318823	0	1.02453	1	0
Nepenthes_gracilis_Nepgr002039	NA	NA	NA	-19.9371	0.908609	0	26.6925	0.950207	0	-25.8163	1	0	25.4185	0.548053	0	1.35426	1	0
Nepenthes_gracilis_Nepgr002040	NA	NA	NA	27.2133	0.908609	0	NA	NA	NA	NA	NA	NA	NA	NA	NA	23.0324	1	0
Nepenthes_gracilis_Nepgr002042	-20.0226	0.523525	0	1.78423	0.924071	0	-24.2484	0.950207	0	NA	NA	NA	NA	NA	NA	-26.4655	1	0
Nepenthes_gracilis_Nepgr002043	0.900445	0.650769	0	0.711038	0.908609	0	0.848121	0.990201	0	NA	NA	NA	24.078	0.679582	0	-0.490675	1	0
Nepenthes_gracilis_Nepgr002044	-0.230246	0.929413	0	-0.0139651	0.998039	0	-0.192575	0.999286	0	-28.9862	1	0	NA	NA	NA	-0.740506	1	0
Nepenthes_gracilis_Nepgr002046	23.3911	0.5655	0	25.8851	0.908609	0	NA	NA	NA	NA	NA	NA	NA	NA	NA	NA	NA	NA
Nepenthes_gracilis_Nepgr002047	-1.32676	0.735384	0	25.8851	0.908609	0	-26.5703	0.950207	0	NA	NA	NA	NA	NA	NA	23.7146	1	0
Nepenthes_gracilis_Nepgr002048	-0.810675	0.63693	0	0.98661	0.920133	0	-24.2484	0.950207	0	NA	NA	NA	24.7967	0.555981	0	1.2866	1	0
Nepenthes_gracilis_Nepgr002049	0.0700374	0.884164	0	0.0359566	0.991656	0	0.270593	0.950207	0	0.00661466	1	0	0.0811097	0.891982	0	-0.00910546	1	0
Nepenthes_gracilis_Nepgr002050	-3.37527	0.222382	0	-0.445209	0.940829	0	0.423799	0.998093	0	21.4797	1	0	-17.2612	0.686608	0	-0.155031	1	0
Nepenthes_gracilis_Nepgr002051	-20.9115	0.359068	0	25.8851	0.908609	0	NA	NA	NA	NA	NA	NA	-18.1407	0.579995	0	-0.124393	1	0
Nepenthes_gracilis_Nepgr002052	-0.0390374	0.962041	0	-0.0367377	0.995608	0	0.275039	0.972302	0	-0.128705	1	0	0.251981	0.76689	0	-0.153945	1	0
Nepenthes_gracilis_Nepgr002053	-0.162212	0.901847	0	1.10011	0.908609	0	-0.291231	0.989318	0	0.217804	1	0	0.200725	0.869981	0	0.204386	1	0
Nepenthes_gracilis_Nepgr002054	-0.0607114	0.799963	0	-0.00838667	0.998039	0	-0.0826148	0.986516	0	0.13517	1	0	-0.246871	0.45819	0	0.0342042	1	0
Nepenthes_gracilis_Nepgr002055	0.76735	0.131398	0	-0.0453412	0.97436	0	0.409693	0.950207	0	-0.103035	1	0	-0.0291617	0.967791	0	0.23958	1	0
Nepenthes_gracilis_Nepgr002056	0.41394	0.339334	0	-0.163652	0.948231	0	-0.160611	0.989318	0	0.0954427	1	0	-0.504544	0.353801	0	-0.565208	1	0
Nepenthes_gracilis_Nepgr002057	-0.224976	0.389255	0	0.0112107	0.998039	0	0.150837	0.967632	0	-0.0904142	1	0	-0.138006	0.678653	0	-0.148393	1	0
Nepenthes_gracilis_Nepgr002058	-0.203952	0.382046	0	-0.110347	0.908609	0	0.00174803	1	0	-0.15026	1	0	-0.158896	0.70218	0	-0.185502	1	0
Nepenthes_gracilis_Nepgr002059	-0.196354	0.47418	0	-0.179333	0.908609	0	-0.141129	0.976981	0	-0.216198	1	0	-0.293303	0.600187	0	-0.250044	1	0
Nepenthes_gracilis_Nepgr002060	-0.0509463	0.882461	0	0.156995	0.908609	0	-0.168412	0.98566	0	-0.566112	1	0	-0.0768904	0.914157	0	-0.333966	1	0
Nepenthes_gracilis_Nepgr002061	-0.384919	0.784852	0	0.832938	0.908609	0	-0.187008	0.998093	0	1.12333	1	0	1.1774	0.788523	0	-0.199381	1	0
Nepenthes_gracilis_Nepgr002062	NA	NA	NA	NA	NA	NA	NA	NA	NA	-26.2962	1	0	NA	NA	NA	NA	NA	NA
Nepenthes_gracilis_Nepgr002063	-0.437659	0.580728	0	-1.02339	0.908609	0	0.387282	0.9706	0	-0.817368	1	0	0.888744	0.52194	0	0.0595599	1	0
Nepenthes_gracilis_Nepgr002064	-2.26711	0.306029	0	27.0261	0.908609	0	0.182199	1	0	-0.553804	1	0	-19.9295	0.373286	0	-0.541802	1	0
Nepenthes_gracilis_Nepgr002065	NA	NA	NA	-21.3752	0.908609	0	NA	NA	NA	NA	NA	NA	NA	NA	NA	21.417	1	0
Nepenthes_gracilis_Nepgr002067	0.117901	0.966157	0	-0.259526	0.997082	0	0.783941	0.950207	0	-1.9173	1	0	0.773534	0.772926	0	-1.41831	1	0
Nepenthes_gracilis_Nepgr002068	-0.600902	0.596556	0	0.676554	0.952449	0	0.348325	0.985419	0	-1.22842	1	0	-0.54154	0.901987	0	0.48731	1	0
Nepenthes_gracilis_Nepgr002069	-0.598934	0.467429	0	0.45601	0.949853	0	0.3318	0.982012	0	-0.480231	1	0	1.00208	0.577346	0	0.338079	1	0
Nepenthes_gracilis_Nepgr002070	-0.894101	0.56181	0	30.0175	0.908609	0	-0.184867	0.995382	0	-1.01226	1	0	0.559461	0.813896	0	0.0428168	1	0
Nepenthes_gracilis_Nepgr002071	0.628696	0.645459	0	1.22495	0.940363	0	0.615603	0.973972	0	-1.59025	1	0	2.10302	0.611828	0	-1.39443	1	0
Nepenthes_gracilis_Nepgr002072	-8.61737	1	0	1.12107	0.966151	0	1.50501	1	0	24.9098	1	0	-19.4733	0.417799	0	-26.2639	1	0
Nepenthes_gracilis_Nepgr002073	-0.0783666	0.944665	0	0.525392	0.965191	0	0.449309	0.972302	0	-1.67219	1	0	2.11039	0.377336	0	-0.0167621	1	0
Nepenthes_gracilis_Nepgr002074	-0.107783	0.935934	0	-0.114451	0.998039	0	0.252685	0.989318	0	-1.3939	1	0	0.97	0.543959	0	0.152074	1	0
Nepenthes_gracilis_Nepgr002075	-0.39509	0.645139	0	0.999221	0.924071	0	0.33922	0.985419	0	-1.89375	1	0	2.28908	0.167426	0	-0.132009	1	0
Nepenthes_gracilis_Nepgr002076	0.168646	0.597069	0	-0.101441	0.926908	0	-0.0217727	1	0	-0.115416	1	0	-0.174095	0.5922	0	0.0708904	1	0
Nepenthes_gracilis_Nepgr002077	-0.172631	0.47418	0	0.0283467	0.981277	0	-0.165311	0.967676	0	-0.111663	1	0	-0.155078	0.563678	0	-0.00496527	1	0
Nepenthes_gracilis_Nepgr002078	-0.266867	0.606858	0	0.211935	0.908609	0	-0.161463	0.973972	0	-0.156569	1	0	0.0627518	0.90679	0	-0.246032	1	0
Nepenthes_gracilis_Nepgr002079	-0.881058	0.251857	0	-0.0322625	0.988383	0	0.0105204	1	0	-0.229421	1	0	-0.564134	0.375271	0	-0.252234	1	0
Nepenthes_gracilis_Nepgr002080	-0.811178	0.225698	0	-0.28799	0.908609	0	0.0929144	0.998368	0	-0.210587	1	0	-0.693244	0.276692	0	-0.213639	1	0
Nepenthes_gracilis_Nepgr002081	-0.174115	0.921094	0	0.24874	0.991988	0	0.466032	0.972845	0	-0.421203	1	0	1.35432	0.547989	0	1.3596	1	0
Nepenthes_gracilis_Nepgr002082	0.21043	0.399333	0	-0.00217606	0.998093	0	0.106147	0.98447	0	0.235734	1	0	0.194569	0.517405	0	0.0879914	1	0
Nepenthes_gracilis_Nepgr002083	0.206222	0.360105	0	0.0636076	0.951188	0	0.158599	0.950207	0	-0.0422459	1	0	-0.0308622	0.934629	0	-0.0725471	1	0
Nepenthes_gracilis_Nepgr002084	1.30894	0.104693	0	0.509694	0.908609	0	0.534548	0.950207	0	0.544478	1	0	0.651862	0.291405	0	0.395075	1	0
Nepenthes_gracilis_Nepgr002085	0.63892	0.48293	0	1.08902	0.908609	0	0.155798	1	0	-1.84918	1	0	-0.766873	0.794464	0	-0.702203	1	0
Nepenthes_gracilis_Nepgr002086	0.00960481	0.99046	0	-0.06911	0.983961	0	0.438501	0.950207	0	-0.0204887	1	0	-0.415005	0.648811	0	-0.379765	1	0
Nepenthes_gracilis_Nepgr002087	-0.287833	0.499308	0	-0.336074	0.908609	0	0.0527237	1	0	0.289995	1	0	-0.467525	0.358638	0	0.279554	1	0
[truncated: 26,669 more rows]
