# Supplementary material for: Transcriptomic prey‐capture responses in convergently evolved carnivorous pitcher plants
Source: New Phytol. 2025 Dec 17;249(5):2559–73. doi: 10.1111/nph.70848 (PMC12873510; doi:10.1111/nph.70848)
Supplement: Supplementary file 6 — Table S5 Orthologous gene group classification by OrthoFinder. [file NPH-249-2559-s002.xlsx]

## Sheet: Sheet1
New Phytologist Supporting Information
Article title: Transcriptomic prey-capture responses in convergently evolved carnivorous pitcher plants.
Authors: Takanori Wakatake, Kenji Fukushima
Article acceptance date: 22 November 2025

## Sheet: Table_S5
HOG	OG	Gene Tree Parent Clade	Aldrovanda_vesiculosa	Amborella_trichopoda	Aquilegia_coerulea	Arabidopsis_thaliana	Averrhoa_carambola	Beta_vulgaris	Cephalotus_follicularis	Dionaea_muscipula	Drosera_spatulata	Hylocereus_undatus	Nepenthes_gracilis	Oryza_sativa	Populus_trichocarpa	Solanum_lycopersicum	Spinacia_oleracea
N3.HOG0000000	OG0000000	n0							Cephalotus_follicularis_Cfol-v3-33541, Cephalotus_follicularis_Cfol-v3-20329, Cephalotus_follicularis_Cfol-v3-11408, Cephalotus_follicularis_Cfol-v3-30588, Cephalotus_follicularis_Cfol-v3-23457, Cephalotus_follicularis_Cfol-v3-30874, Cephalotus_follicularis_Cfol-v3-29051, Cephalotus_follicularis_Cfol-v3-22985, Cephalotus_follicularis_Cfol-v3-01512, Cephalotus_follicularis_Cfol-v3-30870, Cephalotu…
Cephalotus_follicularis_Cfol-v3-22253, Cephalotus_follicularis_Cfol-v3-34553, Cephalotus_follicularis_Cfol-v3-08481, Cephalotus_follicularis_Cfol-v3-29721, Cephalotus_follicularis_Cfol-v3-16260, Cephalotus_follicularis_Cfol-v3-34174, Cephalotus_follicularis_Cfol-v3-11676, Cephalotus_follicularis_Cfol-v3-04468, Cephalotus_follicularis_Cfol-v3-30207, Cephalotus_follicularis_Cfol-v3-06492, Cephalotu…
N3.HOG0000001	OG0000001	n0						Beta_vulgaris_Bv6-145230-nydr.t1		Dionaea_muscipula_Dm-00016710-RA, Dionaea_muscipula_Dm-00011182-RA, Dionaea_muscipula_Dm-00013486-RA, Dionaea_muscipula_Dm-00021029-RA, Dionaea_muscipula_Dm-00017472-RA, Dionaea_muscipula_Dm-00016790-RA, Dionaea_muscipula_Dm-00014764-RA, Dionaea_muscipula_Dm-00013574-RA, Dionaea_muscipula_Dm-00012721-RA, Dionaea_muscipula_Dm-00018036-RA, Dionaea_muscipula_Dm-00020146-RA, Dionaea_muscipula_Dm-0002…
Dm-00006492-RA, Dionaea_muscipula_Dm-00018764-RA, Dionaea_muscipula_Dm-00017129-RA, Dionaea_muscipula_Dm-00021048-RA, Dionaea_muscipula_Dm-00006574-RA, Dionaea_muscipula_Dm-00019792-RA, Dionaea_muscipula_Dm-00005684-RA, Dionaea_muscipula_Dm-00011510-RA, Dionaea_muscipula_Dm-00020152-RA, Dionaea_muscipula_Dm-00007480-RA, Dionaea_muscipula_Dm-00021003-RA, Dionaea_muscipula_Dm-00005663-RA, Dionaea_m…
N3.HOG0000002	OG0000002	n0						Beta_vulgaris_Bv6-156400-wsie.t1	Cephalotus_follicularis_Cfol-v3-27325, Cephalotus_follicularis_Cfol-v3-10510, Cephalotus_follicularis_Cfol-v3-16611, Cephalotus_follicularis_Cfol-v3-24517, Cephalotus_follicularis_Cfol-v3-15228, Cephalotus_follicularis_Cfol-v3-32399, Cephalotus_follicularis_Cfol-v3-23993, Cephalotus_follicularis_Cfol-v3-21332, Cephalotus_follicularis_Cfol-v3-19486, Cephalotus_follicularis_Cfol-v3-01952, Cephalotu…
N3.HOG0000003	OG0000003	n0							Cephalotus_follicularis_Cfol-v3-03697, Cephalotus_follicularis_Cfol-v3-26624, Cephalotus_follicularis_Cfol-v3-00198, Cephalotus_follicularis_Cfol-v3-03591, Cephalotus_follicularis_Cfol-v3-27111, Cephalotus_follicularis_Cfol-v3-18933, Cephalotus_follicularis_Cfol-v3-16515, Cephalotus_follicularis_Cfol-v3-25161, Cephalotus_follicularis_Cfol-v3-03851, Cephalotus_follicularis_Cfol-v3-03602, Cephalotu…
N3.HOG0000004	OG0000005	n0	Aldrovanda_vesiculosa_Av-00007610-RA, Aldrovanda_vesiculosa_Av-00007387-RA, Aldrovanda_vesiculosa_Av-00013496-RA, Aldrovanda_vesiculosa_Av-00007050-RA, Aldrovanda_vesiculosa_Av-00006792-RA, Aldrovanda_vesiculosa_Av-00024078-RA, Aldrovanda_vesiculosa_Av-00022805-RA, Aldrovanda_vesiculosa_Av-00020130-RA, Aldrovanda_vesiculosa_Av-00006468-RA, Aldrovanda_vesiculosa_Av-00023338-RA, Aldrovanda_vesiculo…					Beta_vulgaris_Bv4-084690-pgcu.t1		Dionaea_muscipula_Dm-00016224-RA, Dionaea_muscipula_Dm-00004876-RA, Dionaea_muscipula_Dm-00013563-RA, Dionaea_muscipula_Dm-00011613-RA, Dionaea_muscipula_Dm-00005394-RA, Dionaea_muscipula_Dm-00012546-RA, Dionaea_muscipula_Dm-00019320-RA, Dionaea_muscipula_Dm-00019107-RA, Dionaea_muscipula_Dm-00004832-RA, Dionaea_muscipula_Dm-00016813-RA, Dionaea_muscipula_Dm-00009100-RA, Dionaea_muscipula_Dm-0001…							Spinacia_oleracea_Spo06260, Spinacia_oleracea_Spo20494, Spinacia_oleracea_Spo20403
N3.HOG0000005	OG0000006	n2				Arabidopsis_thaliana_AT5G16486.1, Arabidopsis_thaliana_AT4G04650.1, Arabidopsis_thaliana_AT1G43730.1, Arabidopsis_thaliana_AT5G28615.1, Arabidopsis_thaliana_AT5G18880.1, Arabidopsis_thaliana_AT5G59060.1, Arabidopsis_thaliana_AT4G05095.1, Arabidopsis_thaliana_AT3G25727.1, Arabidopsis_thaliana_AT2G02520.1, Arabidopsis_thaliana_AT1G34440.1, Arabidopsis_thaliana_AT3G27590.1, Arabidopsis_thaliana_AT5G…			Cephalotus_follicularis_Cfol-v3-12639, Cephalotus_follicularis_Cfol-v3-16684, Cephalotus_follicularis_Cfol-v3-07353, Cephalotus_follicularis_Cfol-v3-24650, Cephalotus_follicularis_Cfol-v3-07149, Cephalotus_follicularis_Cfol-v3-22870, Cephalotus_follicularis_Cfol-v3-17556, Cephalotus_follicularis_Cfol-v3-25572, Cephalotus_follicularis_Cfol-v3-02398, Cephalotus_follicularis_Cfol-v3-11162, Cephalotu…		Drosera_spatulata_Ds-00012460-RA, Drosera_spatulata_Ds-00010695-RA
N3.HOG0000006	OG0000006	n163							Cephalotus_follicularis_Cfol-v3-08323, Cephalotus_follicularis_Cfol-v3-12791, Cephalotus_follicularis_Cfol-v3-00029, Cephalotus_follicularis_Cfol-v3-13948, Cephalotus_follicularis_Cfol-v3-08428, Cephalotus_follicularis_Cfol-v3-09548, Cephalotus_follicularis_Cfol-v3-26996, Cephalotus_follicularis_Cfol-v3-19670, Cephalotus_follicularis_Cfol-v3-26995, Cephalotus_follicularis_Cfol-v3-34783, Cephalotu…	Dionaea_muscipula_Dm-00010883-RA, Dionaea_muscipula_Dm-00013788-RA			Nepenthes_gracilis_Nepgr014835
N3.HOG0000007	OG0000006	n193										Hylocereus_undatus_HU01G01677.1	Nepenthes_gracilis_Nepgr004301		Populus_trichocarpa_Potri.006G163301.1	Solanum_lycopersicum_Solyc09g072587.1.1, Solanum_lycopersicum_Solyc03g044525.1.1, Solanum_lycopersicum_Solyc12g056295.1.1, Solanum_lycopersicum_Solyc01g086953.1.1, Solanum_lycopersicum_Solyc09g031785.1.1
N3.HOG0000008	OG0000006	n202							Cephalotus_follicularis_Cfol-v3-23854, Cephalotus_follicularis_Cfol-v3-31238, Cephalotus_follicularis_Cfol-v3-34755, Cephalotus_follicularis_Cfol-v3-23614, Cephalotus_follicularis_Cfol-v3-15607, Cephalotus_follicularis_Cfol-v3-14104, Cephalotus_follicularis_Cfol-v3-14505, Cephalotus_follicularis_Cfol-v3-28925, Cephalotus_follicularis_Cfol-v3-29884, Cephalotus_follicularis_Cfol-v3-31780, Cephalotu…	Dionaea_muscipula_Dm-00007874-RA, Dionaea_muscipula_Dm-00015372-RA					Populus_trichocarpa_Potri.018G042350.1
N3.HOG0000009	OG0000006	n261							Cephalotus_follicularis_Cfol-v3-17557, Cephalotus_follicularis_Cfol-v3-11749, Cephalotus_follicularis_Cfol-v3-12567, Cephalotus_follicularis_Cfol-v3-09247, Cephalotus_follicularis_Cfol-v3-36167, Cephalotus_follicularis_Cfol-v3-16587, Cephalotus_follicularis_Cfol-v3-27194, Cephalotus_follicularis_Cfol-v3-36109, Cephalotus_follicularis_Cfol-v3-36484, Cephalotus_follicularis_Cfol-v3-35815, Cephalotu…	Dionaea_muscipula_Dm-00014975-RA
N3.HOG0000010	OG0000006	n409							Cephalotus_follicularis_Cfol-v3-36059, Cephalotus_follicularis_Cfol-v3-36458, Cephalotus_follicularis_Cfol-v3-04340, Cephalotus_follicularis_Cfol-v3-36405, Cephalotus_follicularis_Cfol-v3-36288, Cephalotus_follicularis_Cfol-v3-23863, Cephalotus_follicularis_Cfol-v3-32078, Cephalotus_follicularis_Cfol-v3-36040, Cephalotus_follicularis_Cfol-v3-33039, Cephalotus_follicularis_Cfol-v3-36244, Cephalotu…						Populus_trichocarpa_Potri.010G000101.1, Populus_trichocarpa_Potri.004G000150.1
N3.HOG0000011	OG0000007	n1	Aldrovanda_vesiculosa_Av-00005688-RA, Aldrovanda_vesiculosa_Av-00022967-RA, Aldrovanda_vesiculosa_Av-00000975-RA, Aldrovanda_vesiculosa_Av-00019916-RA, Aldrovanda_vesiculosa_Av-00003220-RA, Aldrovanda_vesiculosa_Av-00019698-RA, Aldrovanda_vesiculosa_Av-00005123-RA, Aldrovanda_vesiculosa_Av-00004596-RA, Aldrovanda_vesiculosa_Av-00025089-RA, Aldrovanda_vesiculosa_Av-00004255-RA, Aldrovanda_vesiculo…				Averrhoa_carambola_GWHTABKE010940								Populus_trichocarpa_Potri.004G014401.1
N3.HOG0000012	OG0000007	n30	Aldrovanda_vesiculosa_Av-00020469-RA, Aldrovanda_vesiculosa_Av-00019226-RA, Aldrovanda_vesiculosa_Av-00005669-RA, Aldrovanda_vesiculosa_Av-00006438-RA, Aldrovanda_vesiculosa_Av-00018955-RA, Aldrovanda_vesiculosa_Av-00020485-RA, Aldrovanda_vesiculosa_Av-00005762-RA, Aldrovanda_vesiculosa_Av-00018101-RA, Aldrovanda_vesiculosa_Av-00017091-RA
N3.HOG0000013	OG0000007	n39	Aldrovanda_vesiculosa_Av-00023266-RA, Aldrovanda_vesiculosa_Av-00023232-RA, Aldrovanda_vesiculosa_Av-00004072-RA
N3.HOG0000014	OG0000007	n43	Aldrovanda_vesiculosa_Av-00019699-RA, Aldrovanda_vesiculosa_Av-00012076-RA, Aldrovanda_vesiculosa_Av-00014007-RA, Aldrovanda_vesiculosa_Av-00019411-RA, Aldrovanda_vesiculosa_Av-00025120-RA, Aldrovanda_vesiculosa_Av-00025081-RA, Aldrovanda_vesiculosa_Av-00025077-RA, Aldrovanda_vesiculosa_Av-00025057-RA, Aldrovanda_vesiculosa_Av-00025058-RA, Aldrovanda_vesiculosa_Av-00025079-RA, Aldrovanda_vesiculo…						Cephalotus_follicularis_Cfol-v3-21412				Nepenthes_gracilis_Nepgr013155
N3.HOG0000015	OG0000007	n72	Aldrovanda_vesiculosa_Av-00007494-RA, Aldrovanda_vesiculosa_Av-00020161-RA, Aldrovanda_vesiculosa_Av-00016577-RA, Aldrovanda_vesiculosa_Av-00022681-RA, Aldrovanda_vesiculosa_Av-00024917-RA, Aldrovanda_vesiculosa_Av-00023460-RA, Aldrovanda_vesiculosa_Av-00023463-RA, Aldrovanda_vesiculosa_Av-00017526-RA, Aldrovanda_vesiculosa_Av-00020228-RA, Aldrovanda_vesiculosa_Av-00018423-RA, Aldrovanda_vesiculo…				Averrhoa_carambola_GWHTABKE022206, Averrhoa_carambola_GWHTABKE020819	Beta_vulgaris_Bv1-015940-uywe.t1, Beta_vulgaris_Bv5-126380-emrs.t1, Beta_vulgaris_Bv6-146600-qkwa.t1			Drosera_spatulata_Ds-00005483-RA, Drosera_spatulata_Ds-00013478-RA, Drosera_spatulata_Ds-00015836-RA	Hylocereus_undatus_HU09G00702.1	Nepenthes_gracilis_Nepgr013156, Nepenthes_gracilis_Nepgr005196, Nepenthes_gracilis_Nepgr016590
N3.HOG0000016	OG0000008	n0							Cephalotus_follicularis_Cfol-v3-21274, Cephalotus_follicularis_Cfol-v3-34244, Cephalotus_follicularis_Cfol-v3-15645, Cephalotus_follicularis_Cfol-v3-26749, Cephalotus_follicularis_Cfol-v3-26344, Cephalotus_follicularis_Cfol-v3-01570, Cephalotus_follicularis_Cfol-v3-31836, Cephalotus_follicularis_Cfol-v3-17791, Cephalotus_follicularis_Cfol-v3-25998, Cephalotus_follicularis_Cfol-v3-08835, Cephalotu…
N3.HOG0000017	OG0000009	n0							Cephalotus_follicularis_Cfol-v3-22333, Cephalotus_follicularis_Cfol-v3-02358, Cephalotus_follicularis_Cfol-v3-06372, Cephalotus_follicularis_Cfol-v3-05897, Cephalotus_follicularis_Cfol-v3-29747, Cephalotus_follicularis_Cfol-v3-30532, Cephalotus_follicularis_Cfol-v3-13969, Cephalotus_follicularis_Cfol-v3-32905, Cephalotus_follicularis_Cfol-v3-21637, Cephalotus_follicularis_Cfol-v3-21492, Cephalotu…
N3.HOG0000018	OG0000010	n0							Cephalotus_follicularis_Cfol-v3-23760, Cephalotus_follicularis_Cfol-v3-31996, Cephalotus_follicularis_Cfol-v3-11307, Cephalotus_follicularis_Cfol-v3-34865, Cephalotus_follicularis_Cfol-v3-35927, Cephalotus_follicularis_Cfol-v3-11012, Cephalotus_follicularis_Cfol-v3-34962, Cephalotus_follicularis_Cfol-v3-26856, Cephalotus_follicularis_Cfol-v3-17931, Cephalotus_follicularis_Cfol-v3-17358, Cephalotu…
N3.HOG0000019	OG0000011	n1							Cephalotus_follicularis_Cfol-v3-11984, Cephalotus_follicularis_Cfol-v3-25141, Cephalotus_follicularis_Cfol-v3-16780, Cephalotus_follicularis_Cfol-v3-13911, Cephalotus_follicularis_Cfol-v3-19108, Cephalotus_follicularis_Cfol-v3-24362, Cephalotus_follicularis_Cfol-v3-17217, Cephalotus_follicularis_Cfol-v3-01340, Cephalotus_follicularis_Cfol-v3-26063, Cephalotus_follicularis_Cfol-v3-19228, Cephalotu…
N3.HOG0000020	OG0000011	n90							Cephalotus_follicularis_Cfol-v3-35057, Cephalotus_follicularis_Cfol-v3-25763, Cephalotus_follicularis_Cfol-v3-33138, Cephalotus_follicularis_Cfol-v3-04032, Cephalotus_follicularis_Cfol-v3-03650, Cephalotus_follicularis_Cfol-v3-01374, Cephalotus_follicularis_Cfol-v3-30376, Cephalotus_follicularis_Cfol-v3-03337, Cephalotus_follicularis_Cfol-v3-18216, Cephalotus_follicularis_Cfol-v3-15372
N3.HOG0000021	OG0000011	n100							Cephalotus_follicularis_Cfol-v3-03646, Cephalotus_follicularis_Cfol-v3-12645, Cephalotus_follicularis_Cfol-v3-18674, Cephalotus_follicularis_Cfol-v3-00173, Cephalotus_follicularis_Cfol-v3-01150, Cephalotus_follicularis_Cfol-v3-03684, Cephalotus_follicularis_Cfol-v3-12922, Cephalotus_follicularis_Cfol-v3-20491, Cephalotus_follicularis_Cfol-v3-17214, Cephalotus_follicularis_Cfol-v3-18016, Cephalotu…
N3.HOG0000022	OG0000011	n190						Beta_vulgaris_Bv-004210-wrmp.t1	Cephalotus_follicularis_Cfol-v3-31512, Cephalotus_follicularis_Cfol-v3-18509, Cephalotus_follicularis_Cfol-v3-32192, Cephalotus_follicularis_Cfol-v3-25052, Cephalotus_follicularis_Cfol-v3-21317				Nepenthes_gracilis_Nepgr027434				Spinacia_oleracea_Spo04628, Spinacia_oleracea_Spo07310
N3.HOG0000023	OG0000011	n198						Beta_vulgaris_Bv7-164330-cayi.t1	Cephalotus_follicularis_Cfol-v3-32691, Cephalotus_follicularis_Cfol-v3-13036
N3.HOG0000024	OG0000011	n200							Cephalotus_follicularis_Cfol-v3-17699, Cephalotus_follicularis_Cfol-v3-05481, Cephalotus_follicularis_Cfol-v3-01632, Cephalotus_follicularis_Cfol-v3-19816, Cephalotus_follicularis_Cfol-v3-13400, Cephalotus_follicularis_Cfol-v3-08734, Cephalotus_follicularis_Cfol-v3-20738, Cephalotus_follicularis_Cfol-v3-32310, Cephalotus_follicularis_Cfol-v3-26557, Cephalotus_follicularis_Cfol-v3-01849, Cephalotu…
N3.HOG0000025	OG0000012	n0							Cephalotus_follicularis_Cfol-v3-16221, Cephalotus_follicularis_Cfol-v3-26350, Cephalotus_follicularis_Cfol-v3-26949, Cephalotus_follicularis_Cfol-v3-08443, Cephalotus_follicularis_Cfol-v3-17439, Cephalotus_follicularis_Cfol-v3-29735, Cephalotus_follicularis_Cfol-v3-36169, Cephalotus_follicularis_Cfol-v3-32782, Cephalotus_follicularis_Cfol-v3-23842, Cephalotus_follicularis_Cfol-v3-16599, Cephalotu…
N3.HOG0000026	OG0000013	n1								Dionaea_muscipula_Dm-00016155-RA, Dionaea_muscipula_Dm-00011248-RA, Dionaea_muscipula_Dm-00018664-RA, Dionaea_muscipula_Dm-00007354-RA, Dionaea_muscipula_Dm-00014871-RA, Dionaea_muscipula_Dm-00005510-RA, Dionaea_muscipula_Dm-00016397-RA, Dionaea_muscipula_Dm-00008793-RA, Dionaea_muscipula_Dm-00020208-RA, Dionaea_muscipula_Dm-00016156-RA, Dionaea_muscipula_Dm-00017330-RA, Dionaea_muscipula_Dm-0002…
N3.HOG0000027	OG0000013	n22								Dionaea_muscipula_Dm-00011335-RA, Dionaea_muscipula_Dm-00014257-RA, Dionaea_muscipula_Dm-00019974-RA, Dionaea_muscipula_Dm-00004011-RA, Dionaea_muscipula_Dm-00010820-RA, Dionaea_muscipula_Dm-00011864-RA, Dionaea_muscipula_Dm-00015293-RA
N3.HOG0000028	OG0000013	n29								Dionaea_muscipula_Dm-00018363-RA, Dionaea_muscipula_Dm-00016192-RA, Dionaea_muscipula_Dm-00014324-RA, Dionaea_muscipula_Dm-00016353-RA, Dionaea_muscipula_Dm-00011617-RA, Dionaea_muscipula_Dm-00018006-RA, Dionaea_muscipula_Dm-00015984-RA, Dionaea_muscipula_Dm-00020268-RA, Dionaea_muscipula_Dm-00019519-RA, Dionaea_muscipula_Dm-00017361-RA, Dionaea_muscipula_Dm-00004145-RA, Dionaea_muscipula_Dm-0001…
N3.HOG0000029	OG0000013	n54								Dionaea_muscipula_Dm-00019498-RA, Dionaea_muscipula_Dm-00017160-RA, Dionaea_muscipula_Dm-00005512-RA, Dionaea_muscipula_Dm-00010943-RA
N3.HOG0000030	OG0000013	n67								Dionaea_muscipula_Dm-00011865-RA, Dionaea_muscipula_Dm-00015776-RA, Dionaea_muscipula_Dm-00009012-RA, Dionaea_muscipula_Dm-00008190-RA, Dionaea_muscipula_Dm-00017528-RA, Dionaea_muscipula_Dm-00018354-RA
N3.HOG0000031	OG0000013	n75								Dionaea_muscipula_Dm-00019369-RA, Dionaea_muscipula_Dm-00018502-RA, Dionaea_muscipula_Dm-00011022-RA, Dionaea_muscipula_Dm-00020210-RA, Dionaea_muscipula_Dm-00016588-RA, Dionaea_muscipula_Dm-00011750-RA, Dionaea_muscipula_Dm-00016772-RA
N3.HOG0000032	OG0000013	n83								Dionaea_muscipula_Dm-00011178-RA, Dionaea_muscipula_Dm-00015212-RA, Dionaea_muscipula_Dm-00012738-RA
N3.HOG0000033	OG0000013	n86								Dionaea_muscipula_Dm-00011066-RA, Dionaea_muscipula_Dm-00008534-RA, Dionaea_muscipula_Dm-00018779-RA, Dionaea_muscipula_Dm-00013943-RA
N3.HOG0000034	OG0000013	n89								Dionaea_muscipula_Dm-00012237-RA, Dionaea_muscipula_Dm-00017017-RA, Dionaea_muscipula_Dm-00008349-RA, Dionaea_muscipula_Dm-00008577-RA, Dionaea_muscipula_Dm-00008353-RA, Dionaea_muscipula_Dm-00010612-RA, Dionaea_muscipula_Dm-00010565-RA, Dionaea_muscipula_Dm-00008578-RA, Dionaea_muscipula_Dm-00017016-RA, Dionaea_muscipula_Dm-00007328-RA, Dionaea_muscipula_Dm-00012613-RA, Dionaea_muscipula_Dm-0001…
N3.HOG0000035	OG0000013	n130								Dionaea_muscipula_Dm-00013620-RA, Dionaea_muscipula_Dm-00010823-RA, Dionaea_muscipula_Dm-00011859-RA, Dionaea_muscipula_Dm-00012737-RA, Dionaea_muscipula_Dm-00014255-RA, Dionaea_muscipula_Dm-00018778-RA, Dionaea_muscipula_Dm-00016587-RA, Dionaea_muscipula_Dm-00008533-RA, Dionaea_muscipula_Dm-00016352-RA, Dionaea_muscipula_Dm-00015669-RA, Dionaea_muscipula_Dm-00017256-RA, Dionaea_muscipula_Dm-0000…
N3.HOG0000036	OG0000013	n230								Dionaea_muscipula_Dm-00008792-RA, Dionaea_muscipula_Dm-00013323-RA
N3.HOG0000037	OG0000013	n232								Dionaea_muscipula_Dm-00004012-RA, Dionaea_muscipula_Dm-00019973-RA, Dionaea_muscipula_Dm-00012236-RA, Dionaea_muscipula_Dm-00020390-RA, Dionaea_muscipula_Dm-00010613-RA, Dionaea_muscipula_Dm-00020085-RA, Dionaea_muscipula_Dm-00006051-RA, Dionaea_muscipula_Dm-00010822-RA, Dionaea_muscipula_Dm-00018500-RA, Dionaea_muscipula_Dm-00017257-RA, Dionaea_muscipula_Dm-00013488-RA, Dionaea_muscipula_Dm-0001…
N3.HOG0000038	OG0000013	n278								Dionaea_muscipula_Dm-00017630-RA, Dionaea_muscipula_Dm-00011093-RA, Dionaea_muscipula_Dm-00009007-RA
N3.HOG0000039	OG0000013	n282								Dionaea_muscipula_Dm-00017530-RA, Dionaea_muscipula_Dm-00013322-RA, Dionaea_muscipula_Dm-00013861-RA, Dionaea_muscipula_Dm-00020209-RA, Dionaea_muscipula_Dm-00015774-RA, Dionaea_muscipula_Dm-00012375-RA, Dionaea_muscipula_Dm-00008532-RA, Dionaea_muscipula_Dm-00015215-RA, Dionaea_muscipula_Dm-00009011-RA, Dionaea_muscipula_Dm-00018308-RA, Dionaea_muscipula_Dm-00010997-RA, Dionaea_muscipula_Dm-0001…
N3.HOG0000040	OG0000013	n305								Dionaea_muscipula_Dm-00017258-RA, Dionaea_muscipula_Dm-00020540-RA, Dionaea_muscipula_Dm-00009871-RA, Dionaea_muscipula_Dm-00010515-RA, Dionaea_muscipula_Dm-00015670-RA, Dionaea_muscipula_Dm-00005509-RA, Dionaea_muscipula_Dm-00011247-RA, Dionaea_muscipula_Dm-00007198-RA, Dionaea_muscipula_Dm-00011336-RA, Dionaea_muscipula_Dm-00005511-RA, Dionaea_muscipula_Dm-00019739-RA
N3.HOG0000041	OG0000013	n316								Dionaea_muscipula_Dm-00007353-RA, Dionaea_muscipula_Dm-00014870-RA
N3.HOG0000042	OG0000013	n317								Dionaea_muscipula_Dm-00011553-RA, Dionaea_muscipula_Dm-00010821-RA, Dionaea_muscipula_Dm-00011858-RA, Dionaea_muscipula_Dm-00017647-RA
N3.HOG0000043	OG0000013	n323								Dionaea_muscipula_Dm-00012736-RA, Dionaea_muscipula_Dm-00017464-RA, Dionaea_muscipula_Dm-00021045-RA, Dionaea_muscipula_Dm-00015217-RA, Dionaea_muscipula_Dm-00013321-RA, Dionaea_muscipula_Dm-00009009-RA, Dionaea_muscipula_Dm-00011554-RA
N3.HOG0000044	OG0000013	n330								Dionaea_muscipula_Dm-00015216-RA, Dionaea_muscipula_Dm-00017259-RA, Dionaea_muscipula_Dm-00013663-RA
N3.HOG0000045	OG0000013	n333								Dionaea_muscipula_Dm-00008500-RA, Dionaea_muscipula_Dm-00018082-RA, Dionaea_muscipula_Dm-00010567-RA, Dionaea_muscipula_Dm-00011209-RA, Dionaea_muscipula_Dm-00002948-RA, Dionaea_muscipula_Dm-00019644-RA, Dionaea_muscipula_Dm-00019588-RA, Dionaea_muscipula_Dm-00013080-RA, Dionaea_muscipula_Dm-00012706-RA, Dionaea_muscipula_Dm-00016391-RA, Dionaea_muscipula_Dm-00012235-RA, Dionaea_muscipula_Dm-0001…
N3.HOG0000046	OG0000013	n362								Dionaea_muscipula_Dm-00014256-RA, Dionaea_muscipula_Dm-00017463-RA, Dionaea_muscipula_Dm-00011177-RA
N3.HOG0000047	OG0000014	n2							Cephalotus_follicularis_Cfol-v3-19420, Cephalotus_follicularis_Cfol-v3-35205, Cephalotus_follicularis_Cfol-v3-01590, Cephalotus_follicularis_Cfol-v3-08590, Cephalotus_follicularis_Cfol-v3-18763			Hylocereus_undatus_HU02G02248.1				Solanum_lycopersicum_Solyc07g025280.1.1	Spinacia_oleracea_Spo23239
N3.HOG0000048	OG0000014	n10						Beta_vulgaris_Bv5-106880-pokk.t1, Beta_vulgaris_Bv5-106870-saaw.t1	Cephalotus_follicularis_Cfol-v3-23029, Cephalotus_follicularis_Cfol-v3-03309, Cephalotus_follicularis_Cfol-v3-00650, Cephalotus_follicularis_Cfol-v3-36236, Cephalotus_follicularis_Cfol-v3-35487, Cephalotus_follicularis_Cfol-v3-18899, Cephalotus_follicularis_Cfol-v3-26526, Cephalotus_follicularis_Cfol-v3-35552, Cephalotus_follicularis_Cfol-v3-27079, Cephalotus_follicularis_Cfol-v3-25092, Cephalotu…	Dionaea_muscipula_Dm-00003535-RA		Hylocereus_undatus_HU05G00217.1				Solanum_lycopersicum_Solyc05g025880.1.1, Solanum_lycopersicum_Solyc08g023277.1.1	Spinacia_oleracea_Spo23254, Spinacia_oleracea_Spo23252, Spinacia_oleracea_Spo23368, Spinacia_oleracea_Spo23255
N3.HOG0000049	OG0000014	n114						Beta_vulgaris_Bv-038110-dxri.t1	Cephalotus_follicularis_Cfol-v3-35150, Cephalotus_follicularis_Cfol-v3-04612, Cephalotus_follicularis_Cfol-v3-00489, Cephalotus_follicularis_Cfol-v3-02356, Cephalotus_follicularis_Cfol-v3-34541, Cephalotus_follicularis_Cfol-v3-35491, Cephalotus_follicularis_Cfol-v3-35013, Cephalotus_follicularis_Cfol-v3-32880, Cephalotus_follicularis_Cfol-v3-27324, Cephalotus_follicularis_Cfol-v3-13953, Cephalotu…
N3.HOG0000050	OG0000014	n130							Cephalotus_follicularis_Cfol-v3-16999, Cephalotus_follicularis_Cfol-v3-18764, Cephalotus_follicularis_Cfol-v3-21715, Cephalotus_follicularis_Cfol-v3-01591, Cephalotus_follicularis_Cfol-v3-10390, Cephalotus_follicularis_Cfol-v3-35011, Cephalotus_follicularis_Cfol-v3-20523, Cephalotus_follicularis_Cfol-v3-14575, Cephalotus_follicularis_Cfol-v3-17905, Cephalotus_follicularis_Cfol-v3-31718, Cephalotu…
N3.HOG0000051	OG0000015	n4				Arabidopsis_thaliana_AT1G16090.1		Beta_vulgaris_Bv4-075090-eqry.t1, Beta_vulgaris_Bv4-075040-xuda.t1, Beta_vulgaris_Bv4-075360-ppwz.t1				Hylocereus_undatus_HU08G01366.1, Hylocereus_undatus_HU08G01365.1, Hylocereus_undatus_HU01G00598.1, Hylocereus_undatus_HU01G00597.1	Nepenthes_gracilis_Nepgr001759, Nepenthes_gracilis_Nepgr001762, Nepenthes_gracilis_Nepgr031882, Nepenthes_gracilis_Nepgr001750		Populus_trichocarpa_Potri.001G040600.2
N3.HOG0000052	OG0000015	n21	Aldrovanda_vesiculosa_Av-00016517-RA					Beta_vulgaris_Bv7-166300-xdsi.t1			Drosera_spatulata_Ds-00013728-RA, Drosera_spatulata_Ds-00005993-RA		Nepenthes_gracilis_Nepgr027765, Nepenthes_gracilis_Nepgr001753			Solanum_lycopersicum_Solyc09g015200.1.1	Spinacia_oleracea_Spo14206
N3.HOG0000053	OG0000015	n29	Aldrovanda_vesiculosa_Av-00022147-RA, Aldrovanda_vesiculosa_Av-00007061-RA, Aldrovanda_vesiculosa_Av-00016651-RA, Aldrovanda_vesiculosa_Av-00008080-RA, Aldrovanda_vesiculosa_Av-00016658-RA, Aldrovanda_vesiculosa_Av-00016660-RA					Beta_vulgaris_Bv6-131370-hjwf.t1, Beta_vulgaris_Bv6-131340-fwxc.t1, Beta_vulgaris_Bv5-104650-ojmc.t1			Drosera_spatulata_Ds-00003603-RA, Drosera_spatulata_Ds-00014221-RA	Hylocereus_undatus_HU03G02710.1				Solanum_lycopersicum_Solyc10g076560.1.1, Solanum_lycopersicum_Solyc09g005190.2.1, Solanum_lycopersicum_Solyc05g017780.1.1
N3.HOG0000054	OG0000015	n71				Arabidopsis_thaliana_AT5G66790.1						Hylocereus_undatus_HU05G00922.1
N3.HOG0000055	OG0000015	n77	Aldrovanda_vesiculosa_Av-00013645-RA					Beta_vulgaris_Bv4-075100-fqjz.t1, Beta_vulgaris_Bv4-075080-xpdp.t1			Drosera_spatulata_Ds-00005992-RA					Solanum_lycopersicum_Solyc10g076550.1.1, Solanum_lycopersicum_Solyc05g017770.1.1	Spinacia_oleracea_Spo25199, Spinacia_oleracea_Spo14214, Spinacia_oleracea_Spo14215, Spinacia_oleracea_Spo14231
N3.HOG0000056	OG0000015	n88													Populus_trichocarpa_Potri.009G154300.2, Populus_trichocarpa_Potri.005G203401.1, Populus_trichocarpa_Potri.003G185750.1, Populus_trichocarpa_Potri.003G185800.2, Populus_trichocarpa_Potri.003G185850.1, Populus_trichocarpa_Potri.003G185644.1, Populus_trichocarpa_Potri.003G185732.1, Populus_trichocarpa_Potri.003G186200.2, Populus_trichocarpa_Potri.004G192300.1
N3.HOG0000057	OG0000015	n97									Drosera_spatulata_Ds-00013734-RA		Nepenthes_gracilis_Nepgr013241
N3.HOG0000058	OG0000015	n99										Hylocereus_undatus_HU08G00253.1			Populus_trichocarpa_Potri.014G148400.2
N3.HOG0000059	OG0000015	n100	Aldrovanda_vesiculosa_Av-00008085-RA, Aldrovanda_vesiculosa_Av-00008079-RA, Aldrovanda_vesiculosa_Av-00016661-RA, Aldrovanda_vesiculosa_Av-00016597-RA, Aldrovanda_vesiculosa_Av-00016675-RA, Aldrovanda_vesiculosa_Av-00008076-RA, Aldrovanda_vesiculosa_Av-00016599-RA, Aldrovanda_vesiculosa_Av-00016657-RA, Aldrovanda_vesiculosa_Av-00016650-RA, Aldrovanda_vesiculosa_Av-00008077-RA, Aldrovanda_vesiculo…			Arabidopsis_thaliana_AT1G16160.1, Arabidopsis_thaliana_AT1G16120.1, Arabidopsis_thaliana_AT1G16110.1, Arabidopsis_thaliana_AT1G16130.1, Arabidopsis_thaliana_AT1G16150.1, Arabidopsis_thaliana_AT1G79670.1, Arabidopsis_thaliana_AT1G19390.1, Arabidopsis_thaliana_AT4G31110.1, Arabidopsis_thaliana_AT4G31100.1, Arabidopsis_thaliana_AT1G17910.1, Arabidopsis_thaliana_AT1G79680.1, Arabidopsis_thaliana_AT1G…	Averrhoa_carambola_GWHTABKE021817, Averrhoa_carambola_GWHTABKE021816, Averrhoa_carambola_GWHTABKE010954, Averrhoa_carambola_GWHTABKE021814, Averrhoa_carambola_GWHTABKE021815, Averrhoa_carambola_GWHTABKE007897, Averrhoa_carambola_GWHTABKE008788, Averrhoa_carambola_GWHTABKE008787, Averrhoa_carambola_GWHTABKE008786	Beta_vulgaris_Bv6-141530-nxig.t1, Beta_vulgaris_Bv4-075370-rrhm.t1, Beta_vulgaris_Bv4-075400-fwsn.t1, Beta_vulgaris_Bv4-075470-hqjo.t1, Beta_vulgaris_Bv4-075460-fuxt.t1, Beta_vulgaris_Bv4-075450-usgx.t1, Beta_vulgaris_Bv4-075440-qoom.t1, Beta_vulgaris_Bv3-058140-sryw.t1, Beta_vulgaris_Bv4-075430-ixkd.t1, Beta_vulgaris_Bv4-075600-xckp.t1, Beta_vulgaris_Bv4-075600-xckp.t2, Beta_vulgaris_Bv4-075620-…	Cephalotus_follicularis_Cfol-v3-21560, Cephalotus_follicularis_Cfol-v3-21559	Dionaea_muscipula_Dm-00007673-RA	Drosera_spatulata_Ds-00015526-RA, Drosera_spatulata_Ds-00015527-RA, Drosera_spatulata_Ds-00015528-RA, Drosera_spatulata_Ds-00015524-RA, Drosera_spatulata_Ds-00009643-RA	Hylocereus_undatus_HU08G01362.1	Nepenthes_gracilis_Nepgr001755, Nepenthes_gracilis_Nepgr027766, Nepenthes_gracilis_Nepgr027822, Nepenthes_gracilis_Nepgr001754, Nepenthes_gracilis_Nepgr001761, Nepenthes_gracilis_Nepgr001763, Nepenthes_gracilis_Nepgr027768, Nepenthes_gracilis_Nepgr001749, Nepenthes_gracilis_Nepgr027824, Nepenthes_gracilis_Nepgr031883, Nepenthes_gracilis_Nepgr001756, Nepenthes_gracilis_Nepgr001744, Nepenthes_graci…		Populus_trichocarpa_Potri.003G185700.4, Populus_trichocarpa_Potri.003G185688.1, Populus_trichocarpa_Potri.003G185622.1, Populus_trichocarpa_Potri.001G041012.1, Populus_trichocarpa_Potri.001G040000.1, Populus_trichocarpa_Potri.003G186100.1, Populus_trichocarpa_Potri.001G040500.2, Populus_trichocarpa_Potri.001G038300.1, Populus_trichocarpa_Potri.001G038525.1, Populus_trichocarpa_Potri.001G040628.1,…		Spinacia_oleracea_Spo25208, Spinacia_oleracea_Spo11828, Spinacia_oleracea_Spo25209, Spinacia_oleracea_Spo11824, Spinacia_oleracea_Spo11825, Spinacia_oleracea_Spo11823, Spinacia_oleracea_Spo11826, Spinacia_oleracea_Spo14217, Spinacia_oleracea_Spo11827, Spinacia_oleracea_Spo25210, Spinacia_oleracea_Spo15781, Spinacia_oleracea_Spo11807, Spinacia_oleracea_Spo08667, Spinacia_oleracea_Spo11814, Spinaci…
N3.HOG0000060	OG0000015	n237				Arabidopsis_thaliana_AT1G21210.1, Arabidopsis_thaliana_AT1G21230.1, Arabidopsis_thaliana_AT1G21250.1, Arabidopsis_thaliana_AT1G21240.1, Arabidopsis_thaliana_AT1G21270.1, Arabidopsis_thaliana_AT3G25490.1, Arabidopsis_thaliana_AT1G21245.1, Arabidopsis_thaliana_AT1G22720.1
N3.HOG0000061	OG0000015	n246														Solanum_lycopersicum_Solyc07g007020.3.1
N3.HOG0000062	OG0000015	n256	Aldrovanda_vesiculosa_Av-00023395-RA					Beta_vulgaris_Bv2-033140-gnpn.t1, Beta_vulgaris_Bv6-131360-jmcp.t1, Beta_vulgaris_Bv5-104630-cgdt.t1, Beta_vulgaris_Bv5-104620-riur.t1, Beta_vulgaris_Bv6-131350-frer.t1			Drosera_spatulata_Ds-00015382-RA, Drosera_spatulata_Ds-00015428-RA, Drosera_spatulata_Ds-00002808-RA, Drosera_spatulata_Ds-00015383-RA, Drosera_spatulata_Ds-00008364-RA, Drosera_spatulata_Ds-00005994-RA, Drosera_spatulata_Ds-00005991-RA	Hylocereus_undatus_HU09G01474.1				Solanum_lycopersicum_Solyc09g014720.2.1, Solanum_lycopersicum_Solyc09g014710.3.1, Solanum_lycopersicum_Solyc09g014730.3.1, Solanum_lycopersicum_Solyc09g014740.3.1, Solanum_lycopersicum_Solyc10g076530.2.1, Solanum_lycopersicum_Solyc11g072140.2.1, Solanum_lycopersicum_Solyc09g005170.2.1	Spinacia_oleracea_Spo14409, Spinacia_oleracea_Spo14410, Spinacia_oleracea_Spo14390, Spinacia_oleracea_Spo00481, Spinacia_oleracea_Spo03386, Spinacia_oleracea_Spo03387, Spinacia_oleracea_Spo18596, Spinacia_oleracea_Spo24488
N3.HOG0000063	OG0000015	n312						Beta_vulgaris_Bv3-058010-gshr.t1, Beta_vulgaris_Bv3-058020-ywew.t1, Beta_vulgaris_Bv3-058030-cwfu.t1, Beta_vulgaris_Bv3-058060-safm.t1, Beta_vulgaris_Bv-010520-hgdg.t1, Beta_vulgaris_Bv3-058000-apng.t1, Beta_vulgaris_Bv3-058150-xdgr.t2, Beta_vulgaris_Bv3-058150-xdgr.t1, Beta_vulgaris_Bv3-058160-mmsd.t1, Beta_vulgaris_Bv3-058180-kpyx.t1, Beta_vulgaris_Bv3-058170-yhaq.t1, Beta_vulgaris_Bv3-058130-q…			Drosera_spatulata_Ds-00010871-RA, Drosera_spatulata_Ds-00010870-RA	Hylocereus_undatus_HU02G03142.1			Populus_trichocarpa_Potri.002G076100.2, Populus_trichocarpa_Potri.002G076000.1, Populus_trichocarpa_Potri.002G075901.1		Spinacia_oleracea_Spo22855, Spinacia_oleracea_Spo22854, Spinacia_oleracea_Spo13896, Spinacia_oleracea_Spo22887, Spinacia_oleracea_Spo27284, Spinacia_oleracea_Spo03850, Spinacia_oleracea_Spo22885, Spinacia_oleracea_Spo13897
N3.HOG0000064	OG0000015	n337									Drosera_spatulata_Ds-00017060-RA, Drosera_spatulata_Ds-00003604-RA		Nepenthes_gracilis_Nepgr031881				Spinacia_oleracea_Spo14681
N3.HOG0000065	OG0000015	n341														Solanum_lycopersicum_Solyc09g015210.1.1, Solanum_lycopersicum_Solyc09g015240.1.1, Solanum_lycopersicum_Solyc09g015230.1.1
N3.HOG0000066	OG0000016	n19	Aldrovanda_vesiculosa_Av-00014125-RA, Aldrovanda_vesiculosa_Av-00014124-RA, Aldrovanda_vesiculosa_Av-00008737-RA, Aldrovanda_vesiculosa_Av-00024688-RA, Aldrovanda_vesiculosa_Av-00008950-RA, Aldrovanda_vesiculosa_Av-00025092-RA, Aldrovanda_vesiculosa_Av-00008948-RA, Aldrovanda_vesiculosa_Av-00024685-RA, Aldrovanda_vesiculosa_Av-00022081-RA					Beta_vulgaris_Bv8-200970-qmxz.t1, Beta_vulgaris_Bv6-146960-quca.t1		Dionaea_muscipula_Dm-00017791-RA	Drosera_spatulata_Ds-00015077-RA, Drosera_spatulata_Ds-00010208-RA		Nepenthes_gracilis_Nepgr007201, Nepenthes_gracilis_Nepgr007193, Nepenthes_gracilis_Nepgr007200, Nepenthes_gracilis_Nepgr028737, Nepenthes_gracilis_Nepgr028739			Solanum_lycopersicum_Solyc12g087920.1.1, Solanum_lycopersicum_Solyc12g087910.1.1	Spinacia_oleracea_Spo28377, Spinacia_oleracea_Spo15850, Spinacia_oleracea_Spo15849
N3.HOG0000067	OG0000016	n43					Averrhoa_carambola_GWHTABKE002382		Cephalotus_follicularis_Cfol-v3-06182, Cephalotus_follicularis_Cfol-v3-08492						Populus_trichocarpa_Potri.004G026100.1, Populus_trichocarpa_Potri.004G025200.2, Populus_trichocarpa_Potri.004G025900.1, Populus_trichocarpa_Potri.004G026000.3, Populus_trichocarpa_Potri.004G025001.1, Populus_trichocarpa_Potri.004G024900.4, Populus_trichocarpa_Potri.011G028400.1, Populus_trichocarpa_Potri.004G024404.1, Populus_trichocarpa_Potri.004G025650.1, Populus_trichocarpa_Potri.004G024800.1,…
N3.HOG0000068	OG0000016	n62					Averrhoa_carambola_GWHTABKE002373, Averrhoa_carambola_GWHTABKE000784				Drosera_spatulata_Ds-00015911-RA	Hylocereus_undatus_HU02G01308.1					Spinacia_oleracea_Spo14290, Spinacia_oleracea_Spo14298, Spinacia_oleracea_Spo26475, Spinacia_oleracea_Spo14295, Spinacia_oleracea_Spo07866, Spinacia_oleracea_Spo07869, Spinacia_oleracea_Spo07868, Spinacia_oleracea_Spo28403, Spinacia_oleracea_Spo07865, Spinacia_oleracea_Spo06631, Spinacia_oleracea_Spo07873, Spinacia_oleracea_Spo07864, Spinacia_oleracea_Spo06633, Spinacia_oleracea_Spo14299, Spinaci…
N3.HOG0000069	OG0000016	n82					Averrhoa_carambola_GWHTABKE000785, Averrhoa_carambola_GWHTABKE002375
N3.HOG0000070	OG0000016	n85							Cephalotus_follicularis_Cfol-v3-08009
N3.HOG0000071	OG0000016	n87									Drosera_spatulata_Ds-00004168-RA					Solanum_lycopersicum_Solyc02g021190.1.1, Solanum_lycopersicum_Solyc03g051800.1.1, Solanum_lycopersicum_Solyc02g030387.1.1, Solanum_lycopersicum_Solyc02g021180.1.1, Solanum_lycopersicum_Solyc00g201160.3.1
N3.HOG0000072	OG0000016	n103					Averrhoa_carambola_GWHTABKE000719, Averrhoa_carambola_GWHTABKE000722
N3.HOG0000073	OG0000016	n105										Hylocereus_undatus_HU04G01766.1
N3.HOG0000074	OG0000016	n116													Populus_trichocarpa_Potri.001G441801.1, Populus_trichocarpa_Potri.001G437950.1
N3.HOG0000075	OG0000016	n117					Averrhoa_carambola_GWHTABKE000801, Averrhoa_carambola_GWHTABKE000800					Hylocereus_undatus_HU10G01830.1				Solanum_lycopersicum_Solyc07g053120.3.1
N3.HOG0000076	OG0000016	n122								Dionaea_muscipula_Dm-00018521-RA, Dionaea_muscipula_Dm-00009737-RA, Dionaea_muscipula_Dm-00020503-RA						Solanum_lycopersicum_Solyc03g031535.1.1, Solanum_lycopersicum_Solyc03g031540.2.1, Solanum_lycopersicum_Solyc02g080000.1.1	Spinacia_oleracea_Spo11490, Spinacia_oleracea_Spo28454, Spinacia_oleracea_Spo14423, Spinacia_oleracea_Spo14302, Spinacia_oleracea_Spo14291
N3.HOG0000077	OG0000016	n148	Aldrovanda_vesiculosa_Av-00003678-RA, Aldrovanda_vesiculosa_Av-00003682-RA, Aldrovanda_vesiculosa_Av-00010139-RA								Drosera_spatulata_Ds-00010200-RA, Drosera_spatulata_Ds-00010204-RA, Drosera_spatulata_Ds-00010207-RA, Drosera_spatulata_Ds-00010206-RA, Drosera_spatulata_Ds-00010205-RA, Drosera_spatulata_Ds-00015919-RA		Nepenthes_gracilis_Nepgr021325, Nepenthes_gracilis_Nepgr021313, Nepenthes_gracilis_Nepgr021329, Nepenthes_gracilis_Nepgr021317, Nepenthes_gracilis_Nepgr021312, Nepenthes_gracilis_Nepgr021302, Nepenthes_gracilis_Nepgr021318, Nepenthes_gracilis_Nepgr021306, Nepenthes_gracilis_Nepgr021323, Nepenthes_gracilis_Nepgr021322, Nepenthes_gracilis_Nepgr021303, Nepenthes_gracilis_Nepgr021326, Nepenthes_graci…				Spinacia_oleracea_Spo10806, Spinacia_oleracea_Spo19796
N3.HOG0000078	OG0000016	n174										Hylocereus_undatus_HU10G01894.1					Spinacia_oleracea_Spo19225, Spinacia_oleracea_Spo07329, Spinacia_oleracea_Spo07327, Spinacia_oleracea_Spo07337, Spinacia_oleracea_Spo14647, Spinacia_oleracea_Spo07330, Spinacia_oleracea_Spo11709, Spinacia_oleracea_Spo04069, Spinacia_oleracea_Spo11706, Spinacia_oleracea_Spo26476
N3.HOG0000079	OG0000016	n184				Arabidopsis_thaliana_AT4G23280.1, Arabidopsis_thaliana_AT4G23270.3, Arabidopsis_thaliana_AT4G23310.1, Arabidopsis_thaliana_AT3G45860.1, Arabidopsis_thaliana_AT4G23130.2, Arabidopsis_thaliana_AT4G23230.1, Arabidopsis_thaliana_AT4G23150.1, Arabidopsis_thaliana_AT4G23140.2, Arabidopsis_thaliana_AT4G23180.1, Arabidopsis_thaliana_AT4G05200.2, Arabidopsis_thaliana_AT4G23240.1, Arabidopsis_thaliana_AT4G…
N3.HOG0000080	OG0000016	n213	Aldrovanda_vesiculosa_Av-00003681-RA, Aldrovanda_vesiculosa_Av-00003677-RA			Arabidopsis_thaliana_AT4G38830.1, Arabidopsis_thaliana_AT4G21230.1, Arabidopsis_thaliana_AT4G21400.1, Arabidopsis_thaliana_AT4G21410.3, Arabidopsis_thaliana_AT4G00960.1, Arabidopsis_thaliana_AT4G00970.1	Averrhoa_carambola_GWHTABKE000779		Cephalotus_follicularis_Cfol-v3-14760, Cephalotus_follicularis_Cfol-v3-28273	Dionaea_muscipula_Dm-00008931-RA, Dionaea_muscipula_Dm-00011829-RA	Drosera_spatulata_Ds-00015076-RA		Nepenthes_gracilis_Nepgr028741		Populus_trichocarpa_Potri.011G028700.2, Populus_trichocarpa_Potri.004G026350.1, Populus_trichocarpa_Potri.011G029700.1, Populus_trichocarpa_Potri.011G028800.1, Populus_trichocarpa_Potri.011G030000.3, Populus_trichocarpa_Potri.011G029000.1, Populus_trichocarpa_Potri.011G030300.1, Populus_trichocarpa_Potri.011G030212.1, Populus_trichocarpa_Potri.011G029300.1, Populus_trichocarpa_Potri.011G028600.1,…	Solanum_lycopersicum_Solyc02g080030.1.1, Solanum_lycopersicum_Solyc02g080090.1.1, Solanum_lycopersicum_Solyc02g080080.3.1, Solanum_lycopersicum_Solyc02g080070.3.1, Solanum_lycopersicum_Solyc02g079990.3.1, Solanum_lycopersicum_Solyc02g080010.2.1, Solanum_lycopersicum_Solyc02g080040.3.1
N3.HOG0000081	OG0000016	n249					Averrhoa_carambola_GWHTABKE000792, Averrhoa_carambola_GWHTABKE002383, Averrhoa_carambola_GWHTABKE000795, Averrhoa_carambola_GWHTABKE002369, Averrhoa_carambola_GWHTABKE000791, Averrhoa_carambola_GWHTABKE002378, Averrhoa_carambola_GWHTABKE002379, Averrhoa_carambola_GWHTABKE002380, Averrhoa_carambola_GWHTABKE002376, Averrhoa_carambola_GWHTABKE000786, Averrhoa_carambola_GWHTABKE000788, Averrhoa_caram…	Beta_vulgaris_Bv8-186780-wqey.t1, Beta_vulgaris_Bv8-186820-khtm.t1, Beta_vulgaris_Bv8-186810-hxso.t1		Dionaea_muscipula_Dm-00019600-RA, Dionaea_muscipula_Dm-00013221-RA	Drosera_spatulata_Ds-00015914-RA		Nepenthes_gracilis_Nepgr022137				Spinacia_oleracea_Spo20661, Spinacia_oleracea_Spo28455, Spinacia_oleracea_Spo14292, Spinacia_oleracea_Spo14294
N3.HOG0000082	OG0000016	n273					Averrhoa_carambola_GWHTABKE000781, Averrhoa_carambola_GWHTABKE002374	Beta_vulgaris_Bv9-212380-xwfs.t1	Cephalotus_follicularis_Cfol-v3-08596, Cephalotus_follicularis_Cfol-v3-32657		Drosera_spatulata_Ds-00005540-RA	Hylocereus_undatus_HU10G01850.1, Hylocereus_undatus_HU10G01849.1, Hylocereus_undatus_HU08G02037.1, Hylocereus_undatus_HU05G01165.1, Hylocereus_undatus_HU10G01882.1			Populus_trichocarpa_Potri.010G069800.1		Spinacia_oleracea_Spo03107, Spinacia_oleracea_Spo07406, Spinacia_oleracea_Spo03485, Spinacia_oleracea_Spo07405, Spinacia_oleracea_Spo14140, Spinacia_oleracea_Spo22231, Spinacia_oleracea_Spo00953, Spinacia_oleracea_Spo00952
N3.HOG0000083	OG0000016	n293													Populus_trichocarpa_Potri.011G027700.2, Populus_trichocarpa_Potri.011G027501.1, Populus_trichocarpa_Potri.004G023550.1	Solanum_lycopersicum_Solyc03g111540.2.1
N3.HOG0000084	OG0000016	n298													Populus_trichocarpa_Potri.007G120900.1, Populus_trichocarpa_Potri.007G120800.2
N3.HOG0000085	OG0000017	n3	Aldrovanda_vesiculosa_Av-00016902-RA			Arabidopsis_thaliana_AT1G34015.1	Averrhoa_carambola_GWHTABKE011243, Averrhoa_carambola_GWHTABKE006485									Solanum_lycopersicum_Solyc05g017843.1.1, Solanum_lycopersicum_Solyc02g030380.2.1, Solanum_lycopersicum_Solyc02g030383.1.1	Spinacia_oleracea_Spo23012
N3.HOG0000086	OG0000017	n11													Populus_trichocarpa_Potri.011G129350.1
N3.HOG0000087	OG0000017	n20					Averrhoa_carambola_GWHTABKE008263, Averrhoa_carambola_GWHTABKE008261, Averrhoa_carambola_GWHTABKE008265, Averrhoa_carambola_GWHTABKE008260, Averrhoa_carambola_GWHTABKE008266								Populus_trichocarpa_Potri.011G129300.2, Populus_trichocarpa_Potri.001G418100.1, Populus_trichocarpa_Potri.001G410800.2, Populus_trichocarpa_Potri.001G411300.1, Populus_trichocarpa_Potri.001G411400.1, Populus_trichocarpa_Potri.001G411000.1, Populus_trichocarpa_Potri.001G411100.1	Solanum_lycopersicum_Solyc10g006690.3.1, Solanum_lycopersicum_Solyc10g006670.1.1
N3.HOG0000088	OG0000017	n41														Solanum_lycopersicum_Solyc07g063700.2.1, Solanum_lycopersicum_Solyc07g063710.2.1, Solanum_lycopersicum_Solyc07g063730.2.1, Solanum_lycopersicum_Solyc07g063720.1.1, Solanum_lycopersicum_Solyc10g006720.3.1, Solanum_lycopersicum_Solyc07g063750.3.1
N3.HOG0000089	OG0000017	n47	Aldrovanda_vesiculosa_Av-00010123-RA				Averrhoa_carambola_GWHTABKE004761		Cephalotus_follicularis_Cfol-v3-33986		Drosera_spatulata_Ds-00016102-RA	Hylocereus_undatus_HU03G01755.1			Populus_trichocarpa_Potri.011G125050.1, Populus_trichocarpa_Potri.011G125000.2, Populus_trichocarpa_Potri.001G414200.3, Populus_trichocarpa_Potri.001G409300.1, Populus_trichocarpa_Potri.011G125100.1		Spinacia_oleracea_Spo09123
N3.HOG0000090	OG0000017	n58	Aldrovanda_vesiculosa_Av-00016901-RA, Aldrovanda_vesiculosa_Av-00014290-RA			Arabidopsis_thaliana_AT3G12000.1	Averrhoa_carambola_GWHTABKE018392, Averrhoa_carambola_GWHTABKE006487, Averrhoa_carambola_GWHTABKE018238, Averrhoa_carambola_GWHTABKE018237, Averrhoa_carambola_GWHTABKE006488, Averrhoa_carambola_GWHTABKE008276, Averrhoa_carambola_GWHTABKE008273, Averrhoa_carambola_GWHTABKE008275	Beta_vulgaris_Bv9-203620-mrah.t1, Beta_vulgaris_Bv9-211830-jemj.t1, Beta_vulgaris_Bv9-211840-jqxq.t1		Dionaea_muscipula_Dm-00001315-RA	Drosera_spatulata_Ds-00009995-RA, Drosera_spatulata_Ds-00016103-RA, Drosera_spatulata_Ds-00016104-RA, Drosera_spatulata_Ds-00004166-RA	Hylocereus_undatus_HU03G01754.1, Hylocereus_undatus_HU01G00837.1, Hylocereus_undatus_HU05G00780.1, Hylocereus_undatus_HU08G00079.1	Nepenthes_gracilis_Nepgr013776, Nepenthes_gracilis_Nepgr013777, Nepenthes_gracilis_Nepgr013782, Nepenthes_gracilis_Nepgr012755, Nepenthes_gracilis_Nepgr013784		Populus_trichocarpa_Potri.001G412300.1, Populus_trichocarpa_Potri.011G126151.1, Populus_trichocarpa_Potri.001G412400.1, Populus_trichocarpa_Potri.011G128900.1, Populus_trichocarpa_Potri.001G412100.1, Populus_trichocarpa_Potri.010G017800.1, Populus_trichocarpa_Potri.001G412454.1, Populus_trichocarpa_Potri.011G128650.1	Solanum_lycopersicum_Solyc07g063770.3.1, Solanum_lycopersicum_Solyc07g063820.3.1, Solanum_lycopersicum_Solyc10g006710.3.1, Solanum_lycopersicum_Solyc04g077280.3.1, Solanum_lycopersicum_Solyc04g077360.3.1, Solanum_lycopersicum_Solyc04g077310.3.1, Solanum_lycopersicum_Solyc04g077320.2.1, Solanum_lycopersicum_Solyc04g077330.3.1, Solanum_lycopersicum_Solyc04g077300.3.1, Solanum_lycopersicum_Solyc04g0…	Spinacia_oleracea_Spo28079, Spinacia_oleracea_Spo10095
N3.HOG0000091	OG0000017	n114				Arabidopsis_thaliana_AT4G27290.2									Populus_trichocarpa_Potri.001G413800.1, Populus_trichocarpa_Potri.001G413700.1, Populus_trichocarpa_Potri.011G125601.1, Populus_trichocarpa_Potri.011G129000.2, Populus_trichocarpa_Potri.001G412000.1, Populus_trichocarpa_Potri.011G125651.1	Solanum_lycopersicum_Solyc02g030300.3.1
N3.HOG0000092	OG0000017	n121	Aldrovanda_vesiculosa_Av-00005634-RA			Arabidopsis_thaliana_AT4G27300.1				Dionaea_muscipula_Dm-00007752-RA, Dionaea_muscipula_Dm-00012726-RA	Drosera_spatulata_Ds-00013984-RA, Drosera_spatulata_Ds-00015603-RA		Nepenthes_gracilis_Nepgr026816, Nepenthes_gracilis_Nepgr026161		Populus_trichocarpa_Potri.001G414000.1
N3.HOG0000093	OG0000017	n134	Aldrovanda_vesiculosa_Av-00015326-RA, Aldrovanda_vesiculosa_Av-00003668-RA			Arabidopsis_thaliana_AT1G11350.1, Arabidopsis_thaliana_AT1G11330.2, Arabidopsis_thaliana_AT1G11303.1, Arabidopsis_thaliana_AT1G11300.1				Dionaea_muscipula_Dm-00013880-RA	Drosera_spatulata_Ds-00015892-RA, Drosera_spatulata_Ds-00015893-RA	Hylocereus_undatus_HU08G02072.1, Hylocereus_undatus_HU03G00876.1, Hylocereus_undatus_HU08G02073.1, Hylocereus_undatus_HU01G01021.1, Hylocereus_undatus_HU03G01883.1, Hylocereus_undatus_HU03G01885.1			Populus_trichocarpa_Potri.004G027300.1, Populus_trichocarpa_Potri.011G039400.1, Populus_trichocarpa_Potri.011G039300.1, Populus_trichocarpa_Potri.011G039000.2, Populus_trichocarpa_Potri.011G039100.1, Populus_trichocarpa_Potri.011G039200.1, Populus_trichocarpa_Potri.004G027400.1	Solanum_lycopersicum_Solyc03g006730.2.1, Solanum_lycopersicum_Solyc03g006720.1.1, Solanum_lycopersicum_Solyc02g079580.3.1, Solanum_lycopersicum_Solyc04g058110.3.1, Solanum_lycopersicum_Solyc04g008390.2.1, Solanum_lycopersicum_Solyc04g008370.2.1, Solanum_lycopersicum_Solyc04g008385.1.1, Solanum_lycopersicum_Solyc02g079550.2.1, Solanum_lycopersicum_Solyc02g079533.1.1, Solanum_lycopersicum_Solyc02g0…	Spinacia_oleracea_Spo04000, Spinacia_oleracea_Spo07835, Spinacia_oleracea_Spo07832, Spinacia_oleracea_Spo03996, Spinacia_oleracea_Spo03997, Spinacia_oleracea_Spo03998, Spinacia_oleracea_Spo17791, Spinacia_oleracea_Spo17792, Spinacia_oleracea_Spo17793, Spinacia_oleracea_Spo03995, Spinacia_oleracea_Spo03994, Spinacia_oleracea_Spo07838, Spinacia_oleracea_Spo07846, Spinacia_oleracea_Spo23013, Spinaci…
N3.HOG0000094	OG0000017	n190				Arabidopsis_thaliana_AT4G21390.1, Arabidopsis_thaliana_AT1G61610.1	Averrhoa_carambola_GWHTABKE000725	Beta_vulgaris_Bv8-202110-ueam.t1	Cephalotus_follicularis_Cfol-v3-10920			Hylocereus_undatus_HU10G01828.1			Populus_trichocarpa_Potri.004G027900.1, Populus_trichocarpa_Potri.004G027800.1, Populus_trichocarpa_Potri.011G037600.1, Populus_trichocarpa_Potri.011G037300.1	Solanum_lycopersicum_Solyc02g079570.3.1, Solanum_lycopersicum_Solyc10g005440.2.1	Spinacia_oleracea_Spo04002
N3.HOG0000095	OG0000017	n220							Cephalotus_follicularis_Cfol-v3-16342						Populus_trichocarpa_Potri.001G134900.1	Solanum_lycopersicum_Solyc05g008310.3.1
N3.HOG0000096	OG0000017	n236				Arabidopsis_thaliana_AT1G11410.4, Arabidopsis_thaliana_AT1G11340.1
N3.HOG0000097	OG0000017	n238										Hylocereus_undatus_HU10G01833.1			Populus_trichocarpa_Potri.011G035600.1		Spinacia_oleracea_Spo04004
N3.HOG0000098	OG0000017	n240					Averrhoa_carambola_GWHTABKE008269, Averrhoa_carambola_GWHTABKE000743, Averrhoa_carambola_GWHTABKE000739, Averrhoa_carambola_GWHTABKE000733, Averrhoa_carambola_GWHTABKE000731, Averrhoa_carambola_GWHTABKE000736, Averrhoa_carambola_GWHTABKE000735, Averrhoa_carambola_GWHTABKE000740, Averrhoa_carambola_GWHTABKE000744, Averrhoa_carambola_GWHTABKE000738, Averrhoa_carambola_GWHTABKE000741, Averrhoa_caram…	Beta_vulgaris_Bv8-201560-kkjx.t1	Cephalotus_follicularis_Cfol-v3-32721, Cephalotus_follicularis_Cfol-v3-27452						Populus_trichocarpa_Potri.004G028701.1, Populus_trichocarpa_Potri.004G028600.2, Populus_trichocarpa_Potri.004G028466.1	Solanum_lycopersicum_Solyc02g079640.3.1, Solanum_lycopersicum_Solyc03g006780.2.1	Spinacia_oleracea_Spo11344
N3.HOG0000099	OG0000017	n262				Arabidopsis_thaliana_AT4G21380.1, Arabidopsis_thaliana_AT1G65800.1, Arabidopsis_thaliana_AT1G65790.1	Averrhoa_carambola_GWHTABKE000727	Beta_vulgaris_Bv8-201520-txif.t1		Dionaea_muscipula_Dm-00009736-RA		Hylocereus_undatus_HU08G02071.1, Hylocereus_undatus_HU10G01829.1	Nepenthes_gracilis_Nepgr028750, Nepenthes_gracilis_Nepgr028752, Nepenthes_gracilis_Nepgr028751, Nepenthes_gracilis_Nepgr007218		Populus_trichocarpa_Potri.011G037100.1, Populus_trichocarpa_Potri.004G028000.1	Solanum_lycopersicum_Solyc03g006770.3.1, Solanum_lycopersicum_Solyc02g079590.3.1	Spinacia_oleracea_Spo04003
N3.HOG0000100	OG0000018	n1							Cephalotus_follicularis_Cfol-v3-19821, Cephalotus_follicularis_Cfol-v3-07283	Dionaea_muscipula_Dm-00015835-RA
N3.HOG0000101	OG0000018	n4							Cephalotus_follicularis_Cfol-v3-00965, Cephalotus_follicularis_Cfol-v3-25230, Cephalotus_follicularis_Cfol-v3-32798
N3.HOG0000102	OG0000018	n8								Dionaea_muscipula_Dm-00011778-RA, Dionaea_muscipula_Dm-00004848-RA, Dionaea_muscipula_Dm-00010055-RA, Dionaea_muscipula_Dm-00020489-RA, Dionaea_muscipula_Dm-00011614-RA, Dionaea_muscipula_Dm-00013931-RA, Dionaea_muscipula_Dm-00020860-RA, Dionaea_muscipula_Dm-00017422-RA, Dionaea_muscipula_Dm-00020445-RA, Dionaea_muscipula_Dm-00016169-RA, Dionaea_muscipula_Dm-00017043-RA, Dionaea_muscipula_Dm-0001…
N3.HOG0000103	OG0000018	n55							Cephalotus_follicularis_Cfol-v3-12857	Dionaea_muscipula_Dm-00016656-RA, Dionaea_muscipula_Dm-00012118-RA, Dionaea_muscipula_Dm-00018556-RA, Dionaea_muscipula_Dm-00010327-RA, Dionaea_muscipula_Dm-00015717-RA, Dionaea_muscipula_Dm-00013602-RA, Dionaea_muscipula_Dm-00009126-RA, Dionaea_muscipula_Dm-00006676-RA, Dionaea_muscipula_Dm-00013148-RA, Dionaea_muscipula_Dm-00020148-RA, Dionaea_muscipula_Dm-00012274-RA, Dionaea_muscipula_Dm-0001…	Drosera_spatulata_Ds-00017794-RA
N3.HOG0000104	OG0000018	n139								Dionaea_muscipula_Dm-00013535-RA, Dionaea_muscipula_Dm-00019837-RA, Dionaea_muscipula_Dm-00018592-RA, Dionaea_muscipula_Dm-00020798-RA, Dionaea_muscipula_Dm-00007027-RA, Dionaea_muscipula_Dm-00014133-RA, Dionaea_muscipula_Dm-00019202-RA, Dionaea_muscipula_Dm-00011337-RA, Dionaea_muscipula_Dm-00018193-RA, Dionaea_muscipula_Dm-00015441-RA, Dionaea_muscipula_Dm-00019843-RA, Dionaea_muscipula_Dm-0001…
N3.HOG0000105	OG0000018	n178	Aldrovanda_vesiculosa_Av-00024760-RA, Aldrovanda_vesiculosa_Av-00017786-RA					Beta_vulgaris_Bv8-190190-jand.t1	Cephalotus_follicularis_Cfol-v3-14585	Dionaea_muscipula_Dm-00016093-RA, Dionaea_muscipula_Dm-00017044-RA, Dionaea_muscipula_Dm-00013968-RA, Dionaea_muscipula_Dm-00020909-RA, Dionaea_muscipula_Dm-00015469-RA, Dionaea_muscipula_Dm-00009095-RA, Dionaea_muscipula_Dm-00019073-RA, Dionaea_muscipula_Dm-00017583-RA, Dionaea_muscipula_Dm-00017213-RA, Dionaea_muscipula_Dm-00016962-RA, Dionaea_muscipula_Dm-00015402-RA, Dionaea_muscipula_Dm-0001…							Spinacia_oleracea_Spo17136, Spinacia_oleracea_Spo28478
N3.HOG0000106	OG0000018	n232							Cephalotus_follicularis_Cfol-v3-28328, Cephalotus_follicularis_Cfol-v3-20111, Cephalotus_follicularis_Cfol-v3-19759, Cephalotus_follicularis_Cfol-v3-20675, Cephalotus_follicularis_Cfol-v3-11088, Cephalotus_follicularis_Cfol-v3-20673, Cephalotus_follicularis_Cfol-v3-07223, Cephalotus_follicularis_Cfol-v3-24909, Cephalotus_follicularis_Cfol-v3-21250, Cephalotus_follicularis_Cfol-v3-14611, Cephalotu…	Dionaea_muscipula_Dm-00020871-RA, Dionaea_muscipula_Dm-00013753-RA, Dionaea_muscipula_Dm-00010046-RA, Dionaea_muscipula_Dm-00012624-RA
N3.HOG0000107	OG0000018	n248	Aldrovanda_vesiculosa_Av-00023163-RA, Aldrovanda_vesiculosa_Av-00010257-RA							Dionaea_muscipula_Dm-00014999-RA, Dionaea_muscipula_Dm-00016496-RA, Dionaea_muscipula_Dm-00017729-RA, Dionaea_muscipula_Dm-00015972-RA, Dionaea_muscipula_Dm-00007228-RA, Dionaea_muscipula_Dm-00013100-RA, Dionaea_muscipula_Dm-00015678-RA, Dionaea_muscipula_Dm-00016883-RA, Dionaea_muscipula_Dm-00016400-RA, Dionaea_muscipula_Dm-00020938-RA, Dionaea_muscipula_Dm-00015045-RA, Dionaea_muscipula_Dm-0001…
N3.HOG0000108	OG0000018	n275							Cephalotus_follicularis_Cfol-v3-28203	Dionaea_muscipula_Dm-00015623-RA, Dionaea_muscipula_Dm-00018992-RA
N3.HOG0000109	OG0000019	n1					Averrhoa_carambola_GWHTABKE019676		Cephalotus_follicularis_Cfol-v3-12282, Cephalotus_follicularis_Cfol-v3-24405, Cephalotus_follicularis_Cfol-v3-09776
N3.HOG0000110	OG0000019	n5							Cephalotus_follicularis_Cfol-v3-35104, Cephalotus_follicularis_Cfol-v3-03937, Cephalotus_follicularis_Cfol-v3-11432, Cephalotus_follicularis_Cfol-v3-24460, Cephalotus_follicularis_Cfol-v3-29178, Cephalotus_follicularis_Cfol-v3-02115, Cephalotus_follicularis_Cfol-v3-15716, Cephalotus_follicularis_Cfol-v3-25793, Cephalotus_follicularis_Cfol-v3-10391, Cephalotus_follicularis_Cfol-v3-03741, Cephalotu…
N3.HOG0000111	OG0000019	n24	Aldrovanda_vesiculosa_Av-00021381-RA, Aldrovanda_vesiculosa_Av-00024447-RA, Aldrovanda_vesiculosa_Av-00024756-RA, Aldrovanda_vesiculosa_Av-00024215-RA, Aldrovanda_vesiculosa_Av-00020868-RA, Aldrovanda_vesiculosa_Av-00021972-RA, Aldrovanda_vesiculosa_Av-00024080-RA, Aldrovanda_vesiculosa_Av-00018532-RA, Aldrovanda_vesiculosa_Av-00021382-RA, Aldrovanda_vesiculosa_Av-00020867-RA, Aldrovanda_vesiculo…				Averrhoa_carambola_GWHTABKE020371, Averrhoa_carambola_GWHTABKE012383, Averrhoa_carambola_GWHTABKE009816, Averrhoa_carambola_GWHTABKE020640, Averrhoa_carambola_GWHTABKE003386, Averrhoa_carambola_GWHTABKE006056, Averrhoa_carambola_GWHTABKE012166, Averrhoa_carambola_GWHTABKE004809, Averrhoa_carambola_GWHTABKE006383, Averrhoa_carambola_GWHTABKE012481, Averrhoa_carambola_GWHTABKE006777, Averrhoa_caram…	Beta_vulgaris_Bv2-027690-sfxw.t1, Beta_vulgaris_Bv7-180100-husx.t1		Dionaea_muscipula_Dm-00009336-RA, Dionaea_muscipula_Dm-00006313-RA, Dionaea_muscipula_Dm-00014530-RA, Dionaea_muscipula_Dm-00018807-RA, Dionaea_muscipula_Dm-00005850-RA, Dionaea_muscipula_Dm-00014188-RA, Dionaea_muscipula_Dm-00017208-RA, Dionaea_muscipula_Dm-00019712-RA, Dionaea_muscipula_Dm-00014691-RA, Dionaea_muscipula_Dm-00010800-RA, Dionaea_muscipula_Dm-00019278-RA, Dionaea_muscipula_Dm-0002…	Drosera_spatulata_Ds-00005719-RA, Drosera_spatulata_Ds-00011309-RA, Drosera_spatulata_Ds-00017223-RA, Drosera_spatulata_Ds-00011332-RA, Drosera_spatulata_Ds-00013462-RA, Drosera_spatulata_Ds-00009233-RA, Drosera_spatulata_Ds-00017432-RA, Drosera_spatulata_Ds-00017738-RA, Drosera_spatulata_Ds-00010462-RA, Drosera_spatulata_Ds-00017581-RA, Drosera_spatulata_Ds-00011333-RA, Drosera_spatulata_Ds-0001…		Nepenthes_gracilis_Nepgr024045
N3.HOG0000112	OG0000019	n254					Averrhoa_carambola_GWHTABKE019833	Beta_vulgaris_Bv-027390-wjom.t1, Beta_vulgaris_Bv-013950-ghhd.t1, Beta_vulgaris_Bv-019180-fawi.t1, Beta_vulgaris_Bv1-023370-wkxz.t1, Beta_vulgaris_Bv1-012900-cpsg.t1		Dionaea_muscipula_Dm-00017569-RA, Dionaea_muscipula_Dm-00011749-RA, Dionaea_muscipula_Dm-00020366-RA, Dionaea_muscipula_Dm-00019082-RA, Dionaea_muscipula_Dm-00010309-RA, Dionaea_muscipula_Dm-00017109-RA, Dionaea_muscipula_Dm-00020662-RA, Dionaea_muscipula_Dm-00014531-RA, Dionaea_muscipula_Dm-00013963-RA, Dionaea_muscipula_Dm-00017442-RA, Dionaea_muscipula_Dm-00015770-RA, Dionaea_muscipula_Dm-0002…	Drosera_spatulata_Ds-00013241-RA
N3.HOG0000113	OG0000020	n4				Arabidopsis_thaliana_AT3G30730.2											Spinacia_oleracea_Spo03656, Spinacia_oleracea_Spo17520, Spinacia_oleracea_Spo16611
N3.HOG0000114	OG0000020	n14									Drosera_spatulata_Ds-00012229-RA, Drosera_spatulata_Ds-00014937-RA, Drosera_spatulata_Ds-00017366-RA, Drosera_spatulata_Ds-00006641-RA, Drosera_spatulata_Ds-00012898-RA, Drosera_spatulata_Ds-00009882-RA, Drosera_spatulata_Ds-00017980-RA, Drosera_spatulata_Ds-00011064-RA, Drosera_spatulata_Ds-00005219-RA, Drosera_spatulata_Ds-00013643-RA, Drosera_spatulata_Ds-00013653-RA				Populus_trichocarpa_Potri.010G026350.1	Solanum_lycopersicum_Solyc04g076153.1.1, Solanum_lycopersicum_Solyc04g076160.2.1, Solanum_lycopersicum_Solyc02g055520.1.1, Solanum_lycopersicum_Solyc01g057720.1.1, Solanum_lycopersicum_Solyc02g044010.2.1, Solanum_lycopersicum_Solyc06g011650.1.1, Solanum_lycopersicum_Solyc11g044580.1.1, Solanum_lycopersicum_Solyc11g044597.1.1, Solanum_lycopersicum_Solyc05g016037.1.1, Solanum_lycopersicum_Solyc10g0…	Spinacia_oleracea_Spo16527, Spinacia_oleracea_Spo20162, Spinacia_oleracea_Spo26529, Spinacia_oleracea_Spo22997, Spinacia_oleracea_Spo16654, Spinacia_oleracea_Spo26812, Spinacia_oleracea_Spo22642
N3.HOG0000115	OG0000020	n52					Averrhoa_carambola_GWHTABKE000815, Averrhoa_carambola_GWHTABKE002580
N3.HOG0000116	OG0000020	n55									Drosera_spatulata_Ds-00008660-RA						Spinacia_oleracea_Spo17826
N3.HOG0000117	OG0000020	n57									Drosera_spatulata_Ds-00012843-RA, Drosera_spatulata_Ds-00008144-RA, Drosera_spatulata_Ds-00002995-RA, Drosera_spatulata_Ds-00007713-RA, Drosera_spatulata_Ds-00010465-RA, Drosera_spatulata_Ds-00014921-RA
N3.HOG0000118	OG0000020	n65															Spinacia_oleracea_Spo21344, Spinacia_oleracea_Spo03219, Spinacia_oleracea_Spo05770, Spinacia_oleracea_Spo22205, Spinacia_oleracea_Spo10468, Spinacia_oleracea_Spo16914, Spinacia_oleracea_Spo02719
N3.HOG0000119	OG0000020	n80														Solanum_lycopersicum_Solyc10g074410.1.1, Solanum_lycopersicum_Solyc10g050280.1.1
N3.HOG0000120	OG0000020	n84					Averrhoa_carambola_GWHTABKE006604				Drosera_spatulata_Ds-00018005-RA					Solanum_lycopersicum_Solyc05g024150.1.1
N3.HOG0000121	OG0000020	n86				Arabidopsis_thaliana_AT3G51690.1, Arabidopsis_thaliana_AT3G51700.1, Arabidopsis_thaliana_AT5G28780.1				Dionaea_muscipula_Dm-00009635-RA	Drosera_spatulata_Ds-00010863-RA, Drosera_spatulata_Ds-00012900-RA, Drosera_spatulata_Ds-00014027-RA, Drosera_spatulata_Ds-00017553-RA, Drosera_spatulata_Ds-00007287-RA, Drosera_spatulata_Ds-00017440-RA, Drosera_spatulata_Ds-00006499-RA, Drosera_spatulata_Ds-00017527-RA					Solanum_lycopersicum_Solyc06g011640.1.1, Solanum_lycopersicum_Solyc10g054140.1.1, Solanum_lycopersicum_Solyc10g054180.1.1, Solanum_lycopersicum_Solyc10g045660.1.1, Solanum_lycopersicum_Solyc04g019330.1.1
N3.HOG0000122	OG0000020	n105														Solanum_lycopersicum_Solyc08g028820.1.1, Solanum_lycopersicum_Solyc09g061220.1.1, Solanum_lycopersicum_Solyc10g050290.1.1, Solanum_lycopersicum_Solyc10g050380.1.1, Solanum_lycopersicum_Solyc11g044593.1.1, Solanum_lycopersicum_Solyc11g032000.1.1, Solanum_lycopersicum_Solyc10g050340.1.1
N3.HOG0000123	OG0000020	n111														Solanum_lycopersicum_Solyc04g049030.1.1, Solanum_lycopersicum_Solyc10g054150.1.1
N3.HOG0000124	OG0000020	n112														Solanum_lycopersicum_Solyc11g031990.1.1, Solanum_lycopersicum_Solyc10g054210.1.1, Solanum_lycopersicum_Solyc10g054260.1.1, Solanum_lycopersicum_Solyc10g054190.1.1, Solanum_lycopersicum_Solyc10g050390.1.1, Solanum_lycopersicum_Solyc02g014420.1.1, Solanum_lycopersicum_Solyc01g058367.1.1, Solanum_lycopersicum_Solyc01g058370.1.1, Solanum_lycopersicum_Solyc09g042263.1.1, Solanum_lycopersicum_Solyc09g0…
N3.HOG0000125	OG0000020	n122					Averrhoa_carambola_GWHTABKE019875				Drosera_spatulata_Ds-00011669-RA, Drosera_spatulata_Ds-00006675-RA						Spinacia_oleracea_Spo06538
N3.HOG0000126	OG0000020	n129									Drosera_spatulata_Ds-00006676-RA, Drosera_spatulata_Ds-00013655-RA, Drosera_spatulata_Ds-00002211-RA, Drosera_spatulata_Ds-00017554-RA, Drosera_spatulata_Ds-00005217-RA, Drosera_spatulata_Ds-00005477-RA, Drosera_spatulata_Ds-00017621-RA, Drosera_spatulata_Ds-00010466-RA, Drosera_spatulata_Ds-00014920-RA, Drosera_spatulata_Ds-00012844-RA, Drosera_spatulata_Ds-00002997-RA, Drosera_spatulata_Ds-0000…
N3.HOG0000127	OG0000020	n143													Populus_trichocarpa_Potri.013G071501.1, Populus_trichocarpa_Potri.011G042150.1, Populus_trichocarpa_Potri.012G032376.1, Populus_trichocarpa_Potri.001G185950.1, Populus_trichocarpa_Potri.009G002650.1, Populus_trichocarpa_Potri.001G165240.1, Populus_trichocarpa_Potri.008G167001.1, Populus_trichocarpa_Potri.009G007400.2, Populus_trichocarpa_Potri.012G073100.2, Populus_trichocarpa_Potri.006G157501.1,…
N3.HOG0000128	OG0000020	n190															Spinacia_oleracea_Spo01287, Spinacia_oleracea_Spo09679, Spinacia_oleracea_Spo00835, Spinacia_oleracea_Spo01423
N3.HOG0000129	OG0000020	n222						Beta_vulgaris_Bv2-027850-dtkx.t1			Drosera_spatulata_Ds-00002182-RA						Spinacia_oleracea_Spo07577, Spinacia_oleracea_Spo14092, Spinacia_oleracea_Spo26528, Spinacia_oleracea_Spo17827, Spinacia_oleracea_Spo04817, Spinacia_oleracea_Spo16526, Spinacia_oleracea_Spo13918, Spinacia_oleracea_Spo08406, Spinacia_oleracea_Spo14034, Spinacia_oleracea_Spo00874
N3.HOG0000130	OG0000020	n244														Solanum_lycopersicum_Solyc04g019320.1.1, Solanum_lycopersicum_Solyc00g014970.1.1, Solanum_lycopersicum_Solyc04g049040.1.1, Solanum_lycopersicum_Solyc05g018453.1.1	Spinacia_oleracea_Spo09271, Spinacia_oleracea_Spo22699, Spinacia_oleracea_Spo02720, Spinacia_oleracea_Spo06604, Spinacia_oleracea_Spo13901, Spinacia_oleracea_Spo09241, Spinacia_oleracea_Spo16916, Spinacia_oleracea_Spo22742, Spinacia_oleracea_Spo07836, Spinacia_oleracea_Spo06603, Spinacia_oleracea_Spo16731, Spinacia_oleracea_Spo14934, Spinacia_oleracea_Spo13902, Spinacia_oleracea_Spo22206, Spinaci…
N3.HOG0000131	OG0000020	n267							Cephalotus_follicularis_Cfol-v3-21786		Drosera_spatulata_Ds-00003335-RA, Drosera_spatulata_Ds-00012466-RA, Drosera_spatulata_Ds-00014935-RA, Drosera_spatulata_Ds-00002247-RA, Drosera_spatulata_Ds-00006498-RA
N3.HOG0000132	OG0000021	n0							Cephalotus_follicularis_Cfol-v3-27654, Cephalotus_follicularis_Cfol-v3-30087, Cephalotus_follicularis_Cfol-v3-22064, Cephalotus_follicularis_Cfol-v3-17691, Cephalotus_follicularis_Cfol-v3-13192, Cephalotus_follicularis_Cfol-v3-03852, Cephalotus_follicularis_Cfol-v3-21527, Cephalotus_follicularis_Cfol-v3-21526, Cephalotus_follicularis_Cfol-v3-15718, Cephalotus_follicularis_Cfol-v3-20681, Cephalotu…
N3.HOG0000133	OG0000022	n10				Arabidopsis_thaliana_AT3G48320.1, Arabidopsis_thaliana_AT3G48310.1, Arabidopsis_thaliana_AT3G48290.2, Arabidopsis_thaliana_AT3G48270.1, Arabidopsis_thaliana_AT3G48300.2, Arabidopsis_thaliana_AT3G48280.1, Arabidopsis_thaliana_AT2G30750.1, Arabidopsis_thaliana_AT2G30770.1, Arabidopsis_thaliana_AT1G11610.2, Arabidopsis_thaliana_AT5G42590.1, Arabidopsis_thaliana_AT4G20240.1, Arabidopsis_thaliana_AT4G…
N3.HOG0000134	OG0000022	n27					Averrhoa_carambola_GWHTABKE009299, Averrhoa_carambola_GWHTABKE009300, Averrhoa_carambola_GWHTABKE009295, Averrhoa_carambola_GWHTABKE009293, Averrhoa_carambola_GWHTABKE009289, Averrhoa_carambola_GWHTABKE009296, Averrhoa_carambola_GWHTABKE009288, Averrhoa_carambola_GWHTABKE009294, Averrhoa_carambola_GWHTABKE009297, Averrhoa_carambola_GWHTABKE009292, Averrhoa_carambola_GWHTABKE009287, Averrhoa_caram…								Populus_trichocarpa_Potri.016G137400.2, Populus_trichocarpa_Potri.016G137600.1, Populus_trichocarpa_Potri.012G089600.1
N3.HOG0000135	OG0000022	n46	Aldrovanda_vesiculosa_Av-00017652-RA, Aldrovanda_vesiculosa_Av-00017650-RA, Aldrovanda_vesiculosa_Av-00017651-RA, Aldrovanda_vesiculosa_Av-00010482-RA							Dionaea_muscipula_Dm-00001430-RA	Drosera_spatulata_Ds-00013786-RA
N3.HOG0000136	OG0000022	n52															Spinacia_oleracea_Spo14790, Spinacia_oleracea_Spo07630, Spinacia_oleracea_Spo07632, Spinacia_oleracea_Spo14141, Spinacia_oleracea_Spo03159, Spinacia_oleracea_Spo12076, Spinacia_oleracea_Spo07631
N3.HOG0000137	OG0000022	n59								Dionaea_muscipula_Dm-00001700-RA, Dionaea_muscipula_Dm-00001701-RA	Drosera_spatulata_Ds-00003814-RA, Drosera_spatulata_Ds-00013787-RA, Drosera_spatulata_Ds-00015024-RA		Nepenthes_gracilis_Nepgr023350, Nepenthes_gracilis_Nepgr023352, Nepenthes_gracilis_Nepgr023353, Nepenthes_gracilis_Nepgr023133, Nepenthes_gracilis_Nepgr023174
N3.HOG0000138	OG0000022	n69					Averrhoa_carambola_GWHTABKE009278, Averrhoa_carambola_GWHTABKE008965, Averrhoa_carambola_GWHTABKE009280, Averrhoa_carambola_GWHTABKE009281		Cephalotus_follicularis_Cfol-v3-24332, Cephalotus_follicularis_Cfol-v3-08664, Cephalotus_follicularis_Cfol-v3-01052						Populus_trichocarpa_Potri.015G085800.1	Solanum_lycopersicum_Solyc03g112030.2.1, Solanum_lycopersicum_Solyc03g112040.1.1, Solanum_lycopersicum_Solyc03g112010.3.1, Solanum_lycopersicum_Solyc03g026377.1.1, Solanum_lycopersicum_Solyc03g111887.1.1, Solanum_lycopersicum_Solyc03g111973.1.1, Solanum_lycopersicum_Solyc03g111990.3.1, Solanum_lycopersicum_Solyc03g111930.3.1, Solanum_lycopersicum_Solyc03g111935.1.1, Solanum_lycopersicum_Solyc03g1…
N3.HOG0000139	OG0000022	n113					Averrhoa_carambola_GWHTABKE009282					Hylocereus_undatus_HU07G01720.1, Hylocereus_undatus_HU07G01723.1				Solanum_lycopersicum_Solyc03g111880.3.1	Spinacia_oleracea_Spo07624, Spinacia_oleracea_Spo07626, Spinacia_oleracea_Spo07930, Spinacia_oleracea_Spo07637, Spinacia_oleracea_Spo07636, Spinacia_oleracea_Spo07629, Spinacia_oleracea_Spo07628, Spinacia_oleracea_Spo07627, Spinacia_oleracea_Spo07634, Spinacia_oleracea_Spo07635, Spinacia_oleracea_Spo07633
N3.HOG0000140	OG0000022	n128	Aldrovanda_vesiculosa_Av-00000257-RA				Averrhoa_carambola_GWHTABKE020375	Beta_vulgaris_Bv9-210960-tioy.t1, Beta_vulgaris_Bv9-210960-tioy.t2	Cephalotus_follicularis_Cfol-v3-23833	Dionaea_muscipula_Dm-00018034-RA	Drosera_spatulata_Ds-00017774-RA	Hylocereus_undatus_HU02G00104.1				Solanum_lycopersicum_Solyc09g014900.3.1
N3.HOG0000141	OG0000022	n155					Averrhoa_carambola_GWHTABKE009279, Averrhoa_carambola_GWHTABKE009275	Beta_vulgaris_Bv7-177170-nacy.t1	Cephalotus_follicularis_Cfol-v3-08665	Dionaea_muscipula_Dm-00001698-RA	Drosera_spatulata_Ds-00003815-RA	Hylocereus_undatus_HU02G00711.1	Nepenthes_gracilis_Nepgr018598, Nepenthes_gracilis_Nepgr003068, Nepenthes_gracilis_Nepgr003061, Nepenthes_gracilis_Nepgr003069, Nepenthes_gracilis_Nepgr003071		Populus_trichocarpa_Potri.012G089900.1, Populus_trichocarpa_Potri.012G090000.1, Populus_trichocarpa_Potri.015G086000.1		Spinacia_oleracea_Spo07625
N3.HOG0000142	OG0000022	n183				Arabidopsis_thaliana_AT4G31500.1, Arabidopsis_thaliana_AT4G13770.1			Cephalotus_follicularis_Cfol-v3-19333, Cephalotus_follicularis_Cfol-v3-22616, Cephalotus_follicularis_Cfol-v3-22801, Cephalotus_follicularis_Cfol-v3-03028, Cephalotus_follicularis_Cfol-v3-13130, Cephalotus_follicularis_Cfol-v3-18440, Cephalotus_follicularis_Cfol-v3-18406, Cephalotus_follicularis_Cfol-v3-18438, Cephalotus_follicularis_Cfol-v3-11361			Hylocereus_undatus_HU07G00784.1, Hylocereus_undatus_HU07G00783.1, Hylocereus_undatus_HU07G00785.1, Hylocereus_undatus_HU07G00719.1, Hylocereus_undatus_HU07G00761.1, Hylocereus_undatus_HU07G00763.1, Hylocereus_undatus_HU07G00794.1, Hylocereus_undatus_HU07G00789.1			Populus_trichocarpa_Potri.002G026300.1, Populus_trichocarpa_Potri.002G025500.1, Populus_trichocarpa_Potri.002G025800.1, Populus_trichocarpa_Potri.002G026500.1, Populus_trichocarpa_Potri.002G025425.1, Populus_trichocarpa_Potri.002G026100.1, Populus_trichocarpa_Potri.002G025350.1, Populus_trichocarpa_Potri.002G025300.1	Solanum_lycopersicum_Solyc09g092670.3.1, Solanum_lycopersicum_Solyc09g092620.3.1, Solanum_lycopersicum_Solyc09g092640.3.1, Solanum_lycopersicum_Solyc11g006590.2.1, Solanum_lycopersicum_Solyc09g092590.2.1, Solanum_lycopersicum_Solyc09g092600.3.1, Solanum_lycopersicum_Solyc09g092560.3.1, Solanum_lycopersicum_Solyc09g092580.3.1, Solanum_lycopersicum_Solyc01g010490.3.1	Spinacia_oleracea_Spo08856, Spinacia_oleracea_Spo23632, Spinacia_oleracea_Spo19739, Spinacia_oleracea_Spo23680, Spinacia_oleracea_Spo23635, Spinacia_oleracea_Spo23638
N3.HOG0000143	OG0000022	n224														Solanum_lycopersicum_Solyc07g053495.1.1	Spinacia_oleracea_Spo10359
N3.HOG0000144	OG0000022	n227	Aldrovanda_vesiculosa_Av-00001694-RA				Averrhoa_carambola_GWHTABKE009270, Averrhoa_carambola_GWHTABKE009273, Averrhoa_carambola_GWHTABKE009269		Cephalotus_follicularis_Cfol-v3-18826	Dionaea_muscipula_Dm-00001431-RA, Dionaea_muscipula_Dm-00001432-RA, Dionaea_muscipula_Dm-00001695-RA	Drosera_spatulata_Ds-00009691-RA, Drosera_spatulata_Ds-00013785-RA, Drosera_spatulata_Ds-00013784-RA	Hylocereus_undatus_HU07G01746.1, Hylocereus_undatus_HU07G01742.1	Nepenthes_gracilis_Nepgr003056, Nepenthes_gracilis_Nepgr003059				Spinacia_oleracea_Spo07623
N3.HOG0000145	OG0000022	n242				Arabidopsis_thaliana_AT5G25180.1, Arabidopsis_thaliana_AT5G25120.1, Arabidopsis_thaliana_AT5G25130.1, Arabidopsis_thaliana_AT5G25140.1, Arabidopsis_thaliana_AT2G24180.1, Arabidopsis_thaliana_AT5G57260.1, Arabidopsis_thaliana_AT3G26300.1, Arabidopsis_thaliana_AT3G26310.1, Arabidopsis_thaliana_AT3G26290.2, Arabidopsis_thaliana_AT2G02580.1, Arabidopsis_thaliana_AT3G26320.1, Arabidopsis_thaliana_AT3G…	Averrhoa_carambola_GWHTABKE002812, Averrhoa_carambola_GWHTABKE002813, Averrhoa_carambola_GWHTABKE021673, Averrhoa_carambola_GWHTABKE020320, Averrhoa_carambola_GWHTABKE020319, Averrhoa_carambola_GWHTABKE017140								Populus_trichocarpa_Potri.008G184900.1, Populus_trichocarpa_Potri.008G184400.1, Populus_trichocarpa_Potri.008G184000.1, Populus_trichocarpa_Potri.010G049200.2
N3.HOG0000146	OG0000023	n5														Solanum_lycopersicum_Solyc06g007850.3.1, Solanum_lycopersicum_Solyc06g007280.2.1, Solanum_lycopersicum_Solyc06g005220.2.1, Solanum_lycopersicum_Solyc06g007820.1.1, Solanum_lycopersicum_Solyc04g080120.1.1, Solanum_lycopersicum_Solyc06g007740.1.1, Solanum_lycopersicum_Solyc06g007300.2.1
N3.HOG0000147	OG0000023	n16					Averrhoa_carambola_GWHTABKE012412	Beta_vulgaris_Bv1-017480-jotp.t1
N3.HOG0000148	OG0000023	n25				Arabidopsis_thaliana_AT1G12615.1			Cephalotus_follicularis_Cfol-v3-15739			Hylocereus_undatus_HU03G01504.1, Hylocereus_undatus_HU03G01507.1, Hylocereus_undatus_HU01G01587.1
N3.HOG0000149	OG0000023	n29					Averrhoa_carambola_GWHTABKE005186		Cephalotus_follicularis_Cfol-v3-08877								Spinacia_oleracea_Spo13884
N3.HOG0000150	OG0000023	n32	Aldrovanda_vesiculosa_Av-00024183-RA, Aldrovanda_vesiculosa_Av-00017274-RA			Arabidopsis_thaliana_AT1G12775.1, Arabidopsis_thaliana_AT1G12300.1, Arabidopsis_thaliana_AT1G12620.1, Arabidopsis_thaliana_AT1G12700.2, Arabidopsis_thaliana_AT3G22470.1, Arabidopsis_thaliana_AT4G26800.2, Arabidopsis_thaliana_AT3G16710.1, Arabidopsis_thaliana_AT5G41170.1, Arabidopsis_thaliana_AT5G16640.1, Arabidopsis_thaliana_AT1G64580.1, Arabidopsis_thaliana_AT1G06580.1, Arabidopsis_thaliana_AT1G…	Averrhoa_carambola_GWHTABKE012726	Beta_vulgaris_Bv4-076490-gtfn.t1, Beta_vulgaris_Bv-014530-fjxs.t2, Beta_vulgaris_Bv-014530-fjxs.t1, Beta_vulgaris_Bv4-080970-yhyn.t1, Beta_vulgaris_Bv4-080220-jeij.t1, Beta_vulgaris_Bv4-079990-duqz.t1, Beta_vulgaris_Bv4-097330-idtg.t1, Beta_vulgaris_Bv-015860-htyz.t1, Beta_vulgaris_Bv-015940-jrzz.t1, Beta_vulgaris_Bv4-081260-rgmh.t1, Beta_vulgaris_Bv4-080650-henx.t1, Beta_vulgaris_Bv4-081030-aauz…	Cephalotus_follicularis_Cfol-v3-07735, Cephalotus_follicularis_Cfol-v3-16197, Cephalotus_follicularis_Cfol-v3-07744, Cephalotus_follicularis_Cfol-v3-17746, Cephalotus_follicularis_Cfol-v3-33513, Cephalotus_follicularis_Cfol-v3-19250, Cephalotus_follicularis_Cfol-v3-06702, Cephalotus_follicularis_Cfol-v3-06722, Cephalotus_follicularis_Cfol-v3-06728, Cephalotus_follicularis_Cfol-v3-08628, Cephalotu…	Dionaea_muscipula_Dm-00018541-RA, Dionaea_muscipula_Dm-00016863-RA, Dionaea_muscipula_Dm-00015034-RA, Dionaea_muscipula_Dm-00017356-RA, Dionaea_muscipula_Dm-00017535-RA, Dionaea_muscipula_Dm-00017626-RA	Drosera_spatulata_Ds-00009680-RA, Drosera_spatulata_Ds-00001046-RA, Drosera_spatulata_Ds-00004374-RA, Drosera_spatulata_Ds-00004371-RA, Drosera_spatulata_Ds-00006455-RA, Drosera_spatulata_Ds-00004058-RA, Drosera_spatulata_Ds-00011612-RA, Drosera_spatulata_Ds-00005252-RA	Hylocereus_undatus_HU08G01348.1, Hylocereus_undatus_HU08G01344.1, Hylocereus_undatus_HU08G01357.1			Populus_trichocarpa_Potri.006G257300.3, Populus_trichocarpa_Potri.019G021200.3, Populus_trichocarpa_Potri.004G074500.1, Populus_trichocarpa_Potri.019G062266.1, Populus_trichocarpa_Potri.006G271400.1, Populus_trichocarpa_Potri.006G271200.2, Populus_trichocarpa_Potri.006G242500.4, Populus_trichocarpa_Potri.006G242200.4, Populus_trichocarpa_Potri.004G074700.1, Populus_trichocarpa_Potri.013G150100.2,…		Spinacia_oleracea_Spo27240, Spinacia_oleracea_Spo12085, Spinacia_oleracea_Spo12086, Spinacia_oleracea_Spo07952, Spinacia_oleracea_Spo13307, Spinacia_oleracea_Spo03606, Spinacia_oleracea_Spo07359, Spinacia_oleracea_Spo22726, Spinacia_oleracea_Spo04589, Spinacia_oleracea_Spo26191, Spinacia_oleracea_Spo01422, Spinacia_oleracea_Spo26132, Spinacia_oleracea_Spo14037, Spinacia_oleracea_Spo14118, Spinaci…
N3.HOG0000151	OG0000023	n205	Aldrovanda_vesiculosa_Av-00023836-RA					Beta_vulgaris_Bv5-120520-pqwn.t1					Nepenthes_gracilis_Nepgr027621
N3.HOG0000152	OG0000023	n235							Cephalotus_follicularis_Cfol-v3-03355, Cephalotus_follicularis_Cfol-v3-07717, Cephalotus_follicularis_Cfol-v3-06679						Populus_trichocarpa_Potri.005G050060.1
N3.HOG0000153	OG0000023	n240						Beta_vulgaris_Bv-025240-tcqa.t1, Beta_vulgaris_Bv4-080790-hofz.t1, Beta_vulgaris_Bv4-080980-mpwa.t1, Beta_vulgaris_Bv4-080480-xkmz.t1	Cephalotus_follicularis_Cfol-v3-06726	Dionaea_muscipula_Dm-00008448-RA
N3.HOG0000154	OG0000023	n248	Aldrovanda_vesiculosa_Av-00016512-RA				Averrhoa_carambola_GWHTABKE020156	Beta_vulgaris_Bv4-075590-aumr.t1, Beta_vulgaris_Bv4-076740-rydj.t1, Beta_vulgaris_Bv4-077760-unfo.t1, Beta_vulgaris_Bv4-076620-pgeo.t1	Cephalotus_follicularis_Cfol-v3-34808, Cephalotus_follicularis_Cfol-v3-21333, Cephalotus_follicularis_Cfol-v3-35248	Dionaea_muscipula_Dm-00006552-RA	Drosera_spatulata_Ds-00005008-RA	Hylocereus_undatus_HU08G01359.1			Populus_trichocarpa_Potri.019G099701.1		Spinacia_oleracea_Spo26133, Spinacia_oleracea_Spo01524, Spinacia_oleracea_Spo12673, Spinacia_oleracea_Spo27106
N3.HOG0000155	OG0000023	n264					Averrhoa_carambola_GWHTABKE015091										Spinacia_oleracea_Spo14783
N3.HOG0000156	OG0000024	n4							Cephalotus_follicularis_Cfol-v3-02716, Cephalotus_follicularis_Cfol-v3-24221		Drosera_spatulata_Ds-00013848-RA
N3.HOG0000157	OG0000024	n7							Cephalotus_follicularis_Cfol-v3-06024	Dionaea_muscipula_Dm-00020076-RA, Dionaea_muscipula_Dm-00019260-RA, Dionaea_muscipula_Dm-00016763-RA, Dionaea_muscipula_Dm-00008165-RA, Dionaea_muscipula_Dm-00013543-RA
N3.HOG0000158	OG0000024	n20					Averrhoa_carambola_GWHTABKE020236, Averrhoa_carambola_GWHTABKE015979, Averrhoa_carambola_GWHTABKE024527, Averrhoa_carambola_GWHTABKE011071, Averrhoa_carambola_GWHTABKE022473, Averrhoa_carambola_GWHTABKE000582	Beta_vulgaris_Bv9-225330-mraz.t1, Beta_vulgaris_Bv8-184710-usou.t1, Beta_vulgaris_Bv9-208210-tpoy.t1		Dionaea_muscipula_Dm-00016504-RA							Spinacia_oleracea_Spo24543
N3.HOG0000159	OG0000024	n30					Averrhoa_carambola_GWHTABKE009814	Beta_vulgaris_Bv1-022320-mikz.t1, Beta_vulgaris_Bv2-046180-aojf.t1		Dionaea_muscipula_Dm-00019955-RA, Dionaea_muscipula_Dm-00016866-RA, Dionaea_muscipula_Dm-00011965-RA, Dionaea_muscipula_Dm-00011128-RA, Dionaea_muscipula_Dm-00011437-RA, Dionaea_muscipula_Dm-00011396-RA							Spinacia_oleracea_Spo18803
N3.HOG0000160	OG0000024	n39						Beta_vulgaris_Bv7-164640-weio.t1, Beta_vulgaris_Bv5-109870-warr.t1, Beta_vulgaris_Bv1-022080-khyx.t1									Spinacia_oleracea_Spo10408
N3.HOG0000161	OG0000024	n42								Dionaea_muscipula_Dm-00016693-RA, Dionaea_muscipula_Dm-00011129-RA, Dionaea_muscipula_Dm-00014575-RA, Dionaea_muscipula_Dm-00020194-RA, Dionaea_muscipula_Dm-00009924-RA, Dionaea_muscipula_Dm-00014905-RA
N3.HOG0000162	OG0000024	n48								Dionaea_muscipula_Dm-00016307-RA, Dionaea_muscipula_Dm-00014906-RA						Solanum_lycopersicum_Solyc03g083835.1.1
N3.HOG0000163	OG0000024	n55					Averrhoa_carambola_GWHTABKE005513, Averrhoa_carambola_GWHTABKE018380, Averrhoa_carambola_GWHTABKE023619, Averrhoa_carambola_GWHTABKE007333, Averrhoa_carambola_GWHTABKE002334, Averrhoa_carambola_GWHTABKE021860, Averrhoa_carambola_GWHTABKE008784, Averrhoa_carambola_GWHTABKE020760, Averrhoa_carambola_GWHTABKE012968, Averrhoa_carambola_GWHTABKE011072, Averrhoa_carambola_GWHTABKE018349, Averrhoa_caram…			Dionaea_muscipula_Dm-00019921-RA, Dionaea_muscipula_Dm-00008348-RA
N3.HOG0000164	OG0000024	n68	Aldrovanda_vesiculosa_Av-00024260-RA				Averrhoa_carambola_GWHTABKE022541	Beta_vulgaris_Bv-011490-djex.t1, Beta_vulgaris_Bv1-007510-yssc.t1		Dionaea_muscipula_Dm-00018601-RA, Dionaea_muscipula_Dm-00003938-RA, Dionaea_muscipula_Dm-00015159-RA, Dionaea_muscipula_Dm-00013054-RA, Dionaea_muscipula_Dm-00019585-RA, Dionaea_muscipula_Dm-00019799-RA, Dionaea_muscipula_Dm-00010317-RA, Dionaea_muscipula_Dm-00013055-RA, Dionaea_muscipula_Dm-00019584-RA, Dionaea_muscipula_Dm-00015158-RA, Dionaea_muscipula_Dm-00014582-RA, Dionaea_muscipula_Dm-0000…	Drosera_spatulata_Ds-00012110-RA, Drosera_spatulata_Ds-00009887-RA, Drosera_spatulata_Ds-00012723-RA, Drosera_spatulata_Ds-00006203-RA, Drosera_spatulata_Ds-00013847-RA, Drosera_spatulata_Ds-00006204-RA
N3.HOG0000165	OG0000024	n115	Aldrovanda_vesiculosa_Av-00024921-RA				Averrhoa_carambola_GWHTABKE008526	Beta_vulgaris_Bv4-084950-zrxi.t1		Dionaea_muscipula_Dm-00017223-RA	Drosera_spatulata_Ds-00011121-RA	Hylocereus_undatus_HU04G01088.1	Nepenthes_gracilis_Nepgr024860, Nepenthes_gracilis_Nepgr011543		Populus_trichocarpa_Potri.001G383800.5, Populus_trichocarpa_Potri.011G104000.3	Solanum_lycopersicum_Solyc10g007470.3.1
N3.HOG0000166	OG0000024	n125					Averrhoa_carambola_GWHTABKE009826									Solanum_lycopersicum_Solyc10g007810.3.1
N3.HOG0000167	OG0000024	n127	Aldrovanda_vesiculosa_Av-00007384-RA, Aldrovanda_vesiculosa_Av-00003795-RA, Aldrovanda_vesiculosa_Av-00021642-RA, Aldrovanda_vesiculosa_Av-00005838-RA			Arabidopsis_thaliana_AT3G42170.1	Averrhoa_carambola_GWHTABKE007794	Beta_vulgaris_Bv8-193780-qoko.t1		Dionaea_muscipula_Dm-00004388-RA	Drosera_spatulata_Ds-00009636-RA, Drosera_spatulata_Ds-00015738-RA	Hylocereus_undatus_HU11G00882.1	Nepenthes_gracilis_Nepgr032528, Nepenthes_gracilis_Nepgr023034		Populus_trichocarpa_Potri.004G126780.1, Populus_trichocarpa_Potri.004G126740.1, Populus_trichocarpa_Potri.018G126500.2, Populus_trichocarpa_Potri.018G126750.1	Solanum_lycopersicum_Solyc12g009640.1.1, Solanum_lycopersicum_Solyc10g080090.2.1
N3.HOG0000168	OG0000024	n145	Aldrovanda_vesiculosa_Av-00010056-RA, Aldrovanda_vesiculosa_Av-00007953-RA				Averrhoa_carambola_GWHTABKE021932	Beta_vulgaris_Bv9-219300-kjxt.t1		Dionaea_muscipula_Dm-00002335-RA	Drosera_spatulata_Ds-00000657-RA		Nepenthes_gracilis_Nepgr017755		Populus_trichocarpa_Potri.003G031700.2	Solanum_lycopersicum_Solyc03g116840.2.1
N3.HOG0000169	OG0000024	n153													Populus_trichocarpa_Potri.016G027201.1, Populus_trichocarpa_Potri.016G026066.1, Populus_trichocarpa_Potri.017G019466.1
N3.HOG0000170	OG0000024	n155	Aldrovanda_vesiculosa_Av-00001779-RA, Aldrovanda_vesiculosa_Av-00013774-RA				Averrhoa_carambola_GWHTABKE002760	Beta_vulgaris_Bv8-186740-eezq.t1, Beta_vulgaris_Bv9-210350-pocm.t1, Beta_vulgaris_Bv3-068830-qaia.t1, Beta_vulgaris_Bv1-013000-dzgp.t1, Beta_vulgaris_Bv-017800-nzgn.t1, Beta_vulgaris_Bv5-114070-rzak.t1		Dionaea_muscipula_Dm-00020325-RA	Drosera_spatulata_Ds-00017138-RA		Nepenthes_gracilis_Nepgr033387		Populus_trichocarpa_Potri.011G125951.1		Spinacia_oleracea_Spo13538, Spinacia_oleracea_Spo17003, Spinacia_oleracea_Spo00059
N3.HOG0000171	OG0000024	n170						Beta_vulgaris_Bv7-165530-yyyw.t1								Solanum_lycopersicum_Solyc03g063563.1.1
N3.HOG0000172	OG0000024	n172								Dionaea_muscipula_Dm-00010318-RA, Dionaea_muscipula_Dm-00014553-RA, Dionaea_muscipula_Dm-00015759-RA, Dionaea_muscipula_Dm-00000361-RA, Dionaea_muscipula_Dm-00016740-RA, Dionaea_muscipula_Dm-00010571-RA
N3.HOG0000173	OG0000024	n178						Beta_vulgaris_Bv1-007800-zdtr.t1, Beta_vulgaris_Bv8-185990-npux.t1	Cephalotus_follicularis_Cfol-v3-20510	Dionaea_muscipula_Dm-00007326-RA, Dionaea_muscipula_Dm-00015995-RA
N3.HOG0000174	OG0000024	n184					Averrhoa_carambola_GWHTABKE006386								Populus_trichocarpa_Potri.016G026801.1	Solanum_lycopersicum_Solyc09g058973.1.1
N3.HOG0000175	OG0000024	n188							Cephalotus_follicularis_Cfol-v3-17781
N3.HOG0000176	OG0000024	n195						Beta_vulgaris_Bv2-041810-ieyh.t1			Drosera_spatulata_Ds-00015233-RA
N3.HOG0000177	OG0000024	n198	Aldrovanda_vesiculosa_Av-00016546-RA					Beta_vulgaris_Bv9-212930-oyjq.t1, Beta_vulgaris_Bv5-111910-kete.t1, Beta_vulgaris_Bv4-093920-tuew.t1, Beta_vulgaris_Bv7-162960-yfse.t1, Beta_vulgaris_Bv1-022610-fnkg.t1, Beta_vulgaris_Bv-041670-gpsf.t1, Beta_vulgaris_Bv9-215240-unhn.t1	Cephalotus_follicularis_Cfol-v3-27024	Dionaea_muscipula_Dm-00018504-RA, Dionaea_muscipula_Dm-00015254-RA, Dionaea_muscipula_Dm-00013487-RA, Dionaea_muscipula_Dm-00005297-RA, Dionaea_muscipula_Dm-00012990-RA	Drosera_spatulata_Ds-00007172-RA						Spinacia_oleracea_Spo19522, Spinacia_oleracea_Spo20404, Spinacia_oleracea_Spo21133, Spinacia_oleracea_Spo22930, Spinacia_oleracea_Spo21438
N3.HOG0000178	OG0000024	n217					Averrhoa_carambola_GWHTABKE008999, Averrhoa_carambola_GWHTABKE011296, Averrhoa_carambola_GWHTABKE024526, Averrhoa_carambola_GWHTABKE012231, Averrhoa_carambola_GWHTABKE009595, Averrhoa_carambola_GWHTABKE006012, Averrhoa_carambola_GWHTABKE006014, Averrhoa_carambola_GWHTABKE002969, Averrhoa_carambola_GWHTABKE006867, Averrhoa_carambola_GWHTABKE002088, Averrhoa_carambola_GWHTABKE016241, Averrhoa_caram…	Beta_vulgaris_Bv5-103550-yyso.t1	Cephalotus_follicularis_Cfol-v3-35524, Cephalotus_follicularis_Cfol-v3-34937	Dionaea_muscipula_Dm-00008379-RA, Dionaea_muscipula_Dm-00003461-RA, Dionaea_muscipula_Dm-00014826-RA, Dionaea_muscipula_Dm-00013903-RA, Dionaea_muscipula_Dm-00017870-RA, Dionaea_muscipula_Dm-00010641-RA, Dionaea_muscipula_Dm-00008378-RA, Dionaea_muscipula_Dm-00017344-RA, Dionaea_muscipula_Dm-00018285-RA, Dionaea_muscipula_Dm-00007714-RA, Dionaea_muscipula_Dm-00016477-RA, Dionaea_muscipula_Dm-0001…	Drosera_spatulata_Ds-00012112-RA						Spinacia_oleracea_Spo19679, Spinacia_oleracea_Spo02807, Spinacia_oleracea_Spo20016, Spinacia_oleracea_Spo25064
N3.HOG0000179	OG0000024	n252	Aldrovanda_vesiculosa_Av-00023184-RA					Beta_vulgaris_Bv-006930-iwfp.t1	Cephalotus_follicularis_Cfol-v3-24674		Drosera_spatulata_Ds-00012722-RA					Solanum_lycopersicum_Solyc12g044540.2.1, Solanum_lycopersicum_Solyc03g063440.1.1
N3.HOG0000180	OG0000024	n257						Beta_vulgaris_Bv6-142110-tydt.t1		Dionaea_muscipula_Dm-00008990-RA, Dionaea_muscipula_Dm-00016735-RA, Dionaea_muscipula_Dm-00011436-RA					Populus_trichocarpa_Potri.004G071450.1
N3.HOG0000181	OG0000025	n7					Averrhoa_carambola_GWHTABKE019311	Beta_vulgaris_Bv5-101250-scro.t1	Cephalotus_follicularis_Cfol-v3-23109			Hylocereus_undatus_HU04G00127.1	Nepenthes_gracilis_Nepgr011290		Populus_trichocarpa_Potri.001G112400.1, Populus_trichocarpa_Potri.003G119700.9	Solanum_lycopersicum_Solyc08g080100.3.1, Solanum_lycopersicum_Solyc12g056460.2.1	Spinacia_oleracea_Spo26876
N3.HOG0000182	OG0000025	n17	Aldrovanda_vesiculosa_Av-00003204-RA, Aldrovanda_vesiculosa_Av-00013897-RA			Arabidopsis_thaliana_AT2G45660.1	Averrhoa_carambola_GWHTABKE017442	Beta_vulgaris_Bv1-019810-cgkm.t1	Cephalotus_follicularis_Cfol-v3-20148		Drosera_spatulata_Ds-00003554-RA	Hylocereus_undatus_HU11G01859.1, Hylocereus_undatus_HU07G00518.1	Nepenthes_gracilis_Nepgr019084, Nepenthes_gracilis_Nepgr024340, Nepenthes_gracilis_Nepgr023529		Populus_trichocarpa_Potri.002G151700.3, Populus_trichocarpa_Potri.014G074200.9	Solanum_lycopersicum_Solyc10g017630.2.1, Solanum_lycopersicum_Solyc01g092950.3.1, Solanum_lycopersicum_Solyc01g093965.1.1	Spinacia_oleracea_Spo00403
N3.HOG0000183	OG0000025	n34				Arabidopsis_thaliana_AT5G62165.2	Averrhoa_carambola_GWHTABKE003554		Cephalotus_follicularis_Cfol-v3-05363				Nepenthes_gracilis_Nepgr010897, Nepenthes_gracilis_Nepgr020252		Populus_trichocarpa_Potri.012G133000.6	Solanum_lycopersicum_Solyc03g006830.3.1
N3.HOG0000184	OG0000025	n40				Arabidopsis_thaliana_AT4G22950.1, Arabidopsis_thaliana_AT4G11880.1
N3.HOG0000185	OG0000025	n45	Aldrovanda_vesiculosa_Av-00015234-RA							Dionaea_muscipula_Dm-00010754-RA
N3.HOG0000186	OG0000025	n47	Aldrovanda_vesiculosa_Av-00011450-RA								Drosera_spatulata_Ds-00008795-RA					Solanum_lycopersicum_Solyc00g179240.2.1, Solanum_lycopersicum_Solyc10g017640.1.1
N3.HOG0000187	OG0000025	n53	Aldrovanda_vesiculosa_Av-00012908-RA, Aldrovanda_vesiculosa_Av-00011225-RA							Dionaea_muscipula_Dm-00016600-RA, Dionaea_muscipula_Dm-00003985-RA, Dionaea_muscipula_Dm-00009087-RA	Drosera_spatulata_Ds-00011058-RA		Nepenthes_gracilis_Nepgr029080, Nepenthes_gracilis_Nepgr018868
N3.HOG0000188	OG0000025	n62					Averrhoa_carambola_GWHTABKE009100	Beta_vulgaris_Bv1-012640-hnhs.t3	Cephalotus_follicularis_Cfol-v3-10048	Dionaea_muscipula_Dm-00015896-RA	Drosera_spatulata_Ds-00000182-RA	Hylocereus_undatus_HU01G02169.1			Populus_trichocarpa_Potri.012G100200.3, Populus_trichocarpa_Potri.015G098400.1	Solanum_lycopersicum_Solyc03g019710.3.1
N3.HOG0000189	OG0000025	n77	Aldrovanda_vesiculosa_Av-00005783-RA, Aldrovanda_vesiculosa_Av-00024227-RA					Beta_vulgaris_Bv5-113480-aoik.t2, Beta_vulgaris_Bv2-028110-zsrh.t1, Beta_vulgaris_Bv2-028110-zsrh.t2		Dionaea_muscipula_Dm-00015362-RA, Dionaea_muscipula_Dm-00020873-RA, Dionaea_muscipula_Dm-00009598-RA, Dionaea_muscipula_Dm-00013559-RA							Spinacia_oleracea_Spo15321, Spinacia_oleracea_Spo27238
N3.HOG0000190	OG0000025	n91				Arabidopsis_thaliana_AT1G71692.1		Beta_vulgaris_Bv1-012590-kwxx.t1, Beta_vulgaris_Bv1-012590-kwxx.t2	Cephalotus_follicularis_Cfol-v3-09085			Hylocereus_undatus_HU11G00984.1			Populus_trichocarpa_Potri.013G102600.1, Populus_trichocarpa_Potri.019G076800.1	Solanum_lycopersicum_Solyc11g032100.2.1	Spinacia_oleracea_Spo18264
N3.HOG0000191	OG0000025	n103									Drosera_spatulata_Ds-00011937-RA		Nepenthes_gracilis_Nepgr002522
N3.HOG0000192	OG0000025	n104															Spinacia_oleracea_Spo04695
N3.HOG0000193	OG0000025	n111					Averrhoa_carambola_GWHTABKE006709, Averrhoa_carambola_GWHTABKE006715	Beta_vulgaris_Bv9-222010-sewj.t1, Beta_vulgaris_Bv9-221980-hehi.t2				Hylocereus_undatus_HU11G01233.1	Nepenthes_gracilis_Nepgr026500			Solanum_lycopersicum_Solyc01g106170.3.1	Spinacia_oleracea_Spo10868, Spinacia_oleracea_Spo22037
N3.HOG0000194	OG0000025	n120					Averrhoa_carambola_GWHTABKE006609, Averrhoa_carambola_GWHTABKE006711	Beta_vulgaris_Bv1-005240-mnyn.t1				Hylocereus_undatus_HU11G01234.1				Solanum_lycopersicum_Solyc12g088080.1.1	Spinacia_oleracea_Spo23646, Spinacia_oleracea_Spo23643
N3.HOG0000195	OG0000025	n126	Aldrovanda_vesiculosa_Av-00015966-RA, Aldrovanda_vesiculosa_Av-00011387-RA, Aldrovanda_vesiculosa_Av-00004281-RA, Aldrovanda_vesiculosa_Av-00004600-RA, Aldrovanda_vesiculosa_Av-00015257-RA, Aldrovanda_vesiculosa_Av-00010932-RA, Aldrovanda_vesiculosa_Av-00011403-RA, Aldrovanda_vesiculosa_Av-00015951-RA				Averrhoa_carambola_GWHTABKE006395, Averrhoa_carambola_GWHTABKE006393, Averrhoa_carambola_GWHTABKE006389			Dionaea_muscipula_Dm-00005670-RA, Dionaea_muscipula_Dm-00012951-RA	Drosera_spatulata_Ds-00013036-RA	Hylocereus_undatus_HU03G02942.1	Nepenthes_gracilis_Nepgr004883			Solanum_lycopersicum_Solyc01g105800.3.1
N3.HOG0000196	OG0000025	n145				Arabidopsis_thaliana_AT5G23260.4	Averrhoa_carambola_GWHTABKE019683	Beta_vulgaris_Bv3-051960-ggyu.t2, Beta_vulgaris_Bv3-051960-ggyu.t1	Cephalotus_follicularis_Cfol-v3-15754			Hylocereus_undatus_HU06G02638.1, Hylocereus_undatus_HU09G00130.1			Populus_trichocarpa_Potri.012G125600.1, Populus_trichocarpa_Potri.015G125501.1, Populus_trichocarpa_Potri.007G073000.2	Solanum_lycopersicum_Solyc11g005120.2.1	Spinacia_oleracea_Spo02495
N3.HOG0000197	OG0000025	n164	Aldrovanda_vesiculosa_Av-00012186-RA, Aldrovanda_vesiculosa_Av-00005796-RA, Aldrovanda_vesiculosa_Av-00018612-RA, Aldrovanda_vesiculosa_Av-00003954-RA							Dionaea_muscipula_Dm-00009876-RA, Dionaea_muscipula_Dm-00005914-RA	Drosera_spatulata_Ds-00011082-RA
N3.HOG0000198	OG0000025	n172						Beta_vulgaris_Bv2-028880-mpsx.t2, Beta_vulgaris_Bv2-028880-mpsx.t1					Nepenthes_gracilis_Nepgr029097				Spinacia_oleracea_Spo27158
N3.HOG0000199	OG0000025	n176				Arabidopsis_thaliana_AT3G57390.1	Averrhoa_carambola_GWHTABKE013070		Cephalotus_follicularis_Cfol-v3-29966						Populus_trichocarpa_Potri.006G048700.1	Solanum_lycopersicum_Solyc10g080030.2.1
N3.HOG0000200	OG0000025	n180				Arabidopsis_thaliana_AT5G13790.2			Cephalotus_follicularis_Cfol-v3-25078						Populus_trichocarpa_Potri.009G055700.2	Solanum_lycopersicum_Solyc01g087990.3.1
N3.HOG0000201	OG0000025	n184	Aldrovanda_vesiculosa_Av-00021866-RA, Aldrovanda_vesiculosa_Av-00018720-RA							Dionaea_muscipula_Dm-00008069-RA	Drosera_spatulata_Ds-00000942-RA
N3.HOG0000202	OG0000025	n188						Beta_vulgaris_Bv6-150530-jqqr.t2, Beta_vulgaris_Bv6-150530-jqqr.t3, Beta_vulgaris_Bv6-150530-jqqr.t1			Drosera_spatulata_Ds-00017595-RA, Drosera_spatulata_Ds-00010773-RA, Drosera_spatulata_Ds-00018027-RA, Drosera_spatulata_Ds-00017998-RA	Hylocereus_undatus_HU02G00040.1				Solanum_lycopersicum_Solyc12g087830.2.1, Solanum_lycopersicum_Solyc12g087810.2.1, Solanum_lycopersicum_Solyc05g015720.2.1	Spinacia_oleracea_Spo20702, Spinacia_oleracea_Spo04942
N3.HOG0000203	OG0000025	n202								Dionaea_muscipula_Dm-00020823-RA, Dionaea_muscipula_Dm-00007969-RA
N3.HOG0000204	OG0000025	n206					Averrhoa_carambola_GWHTABKE023929		Cephalotus_follicularis_Cfol-v3-28110						Populus_trichocarpa_Potri.014G021000.1	Solanum_lycopersicum_Solyc04g078300.3.1
N3.HOG0000205	OG0000025	n209	Aldrovanda_vesiculosa_Av-00021683-RA			Arabidopsis_thaliana_AT1G77950.4, Arabidopsis_thaliana_AT1G22130.1, Arabidopsis_thaliana_AT1G77980.1	Averrhoa_carambola_GWHTABKE010284	Beta_vulgaris_Bv6-135530-srzn.t1	Cephalotus_follicularis_Cfol-v3-02825		Drosera_spatulata_Ds-00001929-RA	Hylocereus_undatus_HU05G01814.1	Nepenthes_gracilis_Nepgr026556		Populus_trichocarpa_Potri.002G092300.2		Spinacia_oleracea_Spo10267
N3.HOG0000206	OG0000025	n225				Arabidopsis_thaliana_AT2G26320.1	Averrhoa_carambola_GWHTABKE015063
N3.HOG0000207	OG0000025	n227	Aldrovanda_vesiculosa_Av-00024563-RA			Arabidopsis_thaliana_AT2G34440.1, Arabidopsis_thaliana_AT3G66656.1	Averrhoa_carambola_GWHTABKE011666, Averrhoa_carambola_GWHTABKE011668, Averrhoa_carambola_GWHTABKE011669		Cephalotus_follicularis_Cfol-v3-31429, Cephalotus_follicularis_Cfol-v3-14559, Cephalotus_follicularis_Cfol-v3-05025	Dionaea_muscipula_Dm-00004056-RA	Drosera_spatulata_Ds-00005948-RA	Hylocereus_undatus_HU07G01532.1	Nepenthes_gracilis_Nepgr016965		Populus_trichocarpa_Potri.004G131100.1	Solanum_lycopersicum_Solyc04g025050.1.1, Solanum_lycopersicum_Solyc01g103550.1.1	Spinacia_oleracea_Spo10265
N3.HOG0000208	OG0000025	n248														Solanum_lycopersicum_Solyc02g005110.3.1, Solanum_lycopersicum_Solyc04g072707.1.1
N3.HOG0000209	OG0000025	n250									Drosera_spatulata_Ds-00012017-RA, Drosera_spatulata_Ds-00012963-RA					Solanum_lycopersicum_Solyc06g035560.2.1
N3.HOG0000210	OG0000026	n4							Cephalotus_follicularis_Cfol-v3-17364, Cephalotus_follicularis_Cfol-v3-22191, Cephalotus_follicularis_Cfol-v3-06532, Cephalotus_follicularis_Cfol-v3-03732, Cephalotus_follicularis_Cfol-v3-05030, Cephalotus_follicularis_Cfol-v3-05202, Cephalotus_follicularis_Cfol-v3-00398, Cephalotus_follicularis_Cfol-v3-08217, Cephalotus_follicularis_Cfol-v3-01305, Cephalotus_follicularis_Cfol-v3-22308, Cephalotu…	Dionaea_muscipula_Dm-00013029-RA			Nepenthes_gracilis_Nepgr016925
N3.HOG0000211	OG0000026	n115	Aldrovanda_vesiculosa_Av-00025086-RA, Aldrovanda_vesiculosa_Av-00021553-RA, Aldrovanda_vesiculosa_Av-00008031-RA, Aldrovanda_vesiculosa_Av-00007231-RA
N3.HOG0000212	OG0000026	n119							Cephalotus_follicularis_Cfol-v3-26214, Cephalotus_follicularis_Cfol-v3-35391, Cephalotus_follicularis_Cfol-v3-30713, Cephalotus_follicularis_Cfol-v3-00143		Drosera_spatulata_Ds-00017408-RA, Drosera_spatulata_Ds-00002985-RA
N3.HOG0000213	OG0000026	n124							Cephalotus_follicularis_Cfol-v3-30712, Cephalotus_follicularis_Cfol-v3-10158, Cephalotus_follicularis_Cfol-v3-21676, Cephalotus_follicularis_Cfol-v3-05123, Cephalotus_follicularis_Cfol-v3-03647, Cephalotus_follicularis_Cfol-v3-00174, Cephalotus_follicularis_Cfol-v3-16530, Cephalotus_follicularis_Cfol-v3-23466, Cephalotus_follicularis_Cfol-v3-25096, Cephalotus_follicularis_Cfol-v3-14558, Cephalotu…		Drosera_spatulata_Ds-00018078-RA, Drosera_spatulata_Ds-00007080-RA, Drosera_spatulata_Ds-00008701-RA
N3.HOG0000214	OG0000026	n160							Cephalotus_follicularis_Cfol-v3-03653, Cephalotus_follicularis_Cfol-v3-22262, Cephalotus_follicularis_Cfol-v3-32663, Cephalotus_follicularis_Cfol-v3-04033, Cephalotus_follicularis_Cfol-v3-13394, Cephalotus_follicularis_Cfol-v3-18770, Cephalotus_follicularis_Cfol-v3-01036, Cephalotus_follicularis_Cfol-v3-05206, Cephalotus_follicularis_Cfol-v3-23306, Cephalotus_follicularis_Cfol-v3-01784
N3.HOG0000215	OG0000026	n172							Cephalotus_follicularis_Cfol-v3-14563, Cephalotus_follicularis_Cfol-v3-34670, Cephalotus_follicularis_Cfol-v3-03848, Cephalotus_follicularis_Cfol-v3-18451, Cephalotus_follicularis_Cfol-v3-08198, Cephalotus_follicularis_Cfol-v3-05922, Cephalotus_follicularis_Cfol-v3-01778, Cephalotus_follicularis_Cfol-v3-00293, Cephalotus_follicularis_Cfol-v3-08173, Cephalotus_follicularis_Cfol-v3-04900	Dionaea_muscipula_Dm-00012946-RA
N3.HOG0000216	OG0000026	n182							Cephalotus_follicularis_Cfol-v3-10683, Cephalotus_follicularis_Cfol-v3-23836, Cephalotus_follicularis_Cfol-v3-10537, Cephalotus_follicularis_Cfol-v3-16038, Cephalotus_follicularis_Cfol-v3-00098, Cephalotus_follicularis_Cfol-v3-12084, Cephalotus_follicularis_Cfol-v3-10691	Dionaea_muscipula_Dm-00013716-RA
N3.HOG0000217	OG0000026	n190							Cephalotus_follicularis_Cfol-v3-22530	Dionaea_muscipula_Dm-00017889-RA
N3.HOG0000218	OG0000026	n191							Cephalotus_follicularis_Cfol-v3-25616, Cephalotus_follicularis_Cfol-v3-15027, Cephalotus_follicularis_Cfol-v3-08178, Cephalotus_follicularis_Cfol-v3-17357, Cephalotus_follicularis_Cfol-v3-22389, Cephalotus_follicularis_Cfol-v3-20561, Cephalotus_follicularis_Cfol-v3-20560, Cephalotus_follicularis_Cfol-v3-01895, Cephalotus_follicularis_Cfol-v3-03778, Cephalotus_follicularis_Cfol-v3-30994, Cephalotu…	Dionaea_muscipula_Dm-00015985-RA, Dionaea_muscipula_Dm-00017290-RA, Dionaea_muscipula_Dm-00014816-RA
N3.HOG0000219	OG0000026	n250	Aldrovanda_vesiculosa_Av-00011717-RA								Drosera_spatulata_Ds-00013475-RA
N3.HOG0000220	OG0000027	n1	Aldrovanda_vesiculosa_Av-00010967-RA			Arabidopsis_thaliana_AT5G64950.1	Averrhoa_carambola_GWHTABKE004592	Beta_vulgaris_Bv1-009430-amtf.t1		Dionaea_muscipula_Dm-00009918-RA		Hylocereus_undatus_HU11G01370.1	Nepenthes_gracilis_Nepgr001972			Solanum_lycopersicum_Solyc04g011700.2.1	Spinacia_oleracea_Spo23807
N3.HOG0000221	OG0000027	n45				Arabidopsis_thaliana_AT5G07900.1, Arabidopsis_thaliana_AT1G21150.2	Averrhoa_carambola_GWHTABKE018137, Averrhoa_carambola_GWHTABKE018138, Averrhoa_carambola_GWHTABKE008571, Averrhoa_carambola_GWHTABKE010049, Averrhoa_carambola_GWHTABKE010050, Averrhoa_carambola_GWHTABKE010048, Averrhoa_carambola_GWHTABKE010047, Averrhoa_carambola_GWHTABKE010045, Averrhoa_carambola_GWHTABKE010221, Averrhoa_carambola_GWHTABKE010044		Cephalotus_follicularis_Cfol-v3-24933, Cephalotus_follicularis_Cfol-v3-04382, Cephalotus_follicularis_Cfol-v3-18379, Cephalotus_follicularis_Cfol-v3-29278, Cephalotus_follicularis_Cfol-v3-18390, Cephalotus_follicularis_Cfol-v3-16629, Cephalotus_follicularis_Cfol-v3-29279						Populus_trichocarpa_Potri.014G133200.1, Populus_trichocarpa_Potri.015G038500.3, Populus_trichocarpa_Potri.015G038400.1, Populus_trichocarpa_Potri.012G046800.1, Populus_trichocarpa_Potri.012G046700.1
N3.HOG0000222	OG0000027	n76							Cephalotus_follicularis_Cfol-v3-07815, Cephalotus_follicularis_Cfol-v3-22780
N3.HOG0000223	OG0000027	n94					Averrhoa_carambola_GWHTABKE002394, Averrhoa_carambola_GWHTABKE004361, Averrhoa_carambola_GWHTABKE002393, Averrhoa_carambola_GWHTABKE002402, Averrhoa_carambola_GWHTABKE002395, Averrhoa_carambola_GWHTABKE002398, Averrhoa_carambola_GWHTABKE002397, Averrhoa_carambola_GWHTABKE004362, Averrhoa_carambola_GWHTABKE002216	Beta_vulgaris_Bv4-094710-eijf.t1					Nepenthes_gracilis_Nepgr012082		Populus_trichocarpa_Potri.001G034700.2, Populus_trichocarpa_Potri.001G030300.1, Populus_trichocarpa_Potri.001G035300.1, Populus_trichocarpa_Potri.001G029400.3, Populus_trichocarpa_Potri.001G035000.3, Populus_trichocarpa_Potri.001G034500.1, Populus_trichocarpa_Potri.001G034900.3, Populus_trichocarpa_Potri.001G034966.1, Populus_trichocarpa_Potri.004G222000.1, Populus_trichocarpa_Potri.003G190700.1,…		Spinacia_oleracea_Spo24722
N3.HOG0000224	OG0000027	n130														Solanum_lycopersicum_Solyc04g051880.2.1
N3.HOG0000225	OG0000027	n132					Averrhoa_carambola_GWHTABKE010225, Averrhoa_carambola_GWHTABKE010046, Averrhoa_carambola_GWHTABKE018143				Drosera_spatulata_Ds-00000788-RA, Drosera_spatulata_Ds-00000787-RA, Drosera_spatulata_Ds-00000786-RA, Drosera_spatulata_Ds-00000789-RA, Drosera_spatulata_Ds-00013099-RA, Drosera_spatulata_Ds-00000790-RA		Nepenthes_gracilis_Nepgr017198			Solanum_lycopersicum_Solyc10g049996.1.1
N3.HOG0000226	OG0000027	n143										Hylocereus_undatus_HU05G00265.1, Hylocereus_undatus_HU09G01140.1, Hylocereus_undatus_HU02G02590.1, Hylocereus_undatus_HU11G00594.1, Hylocereus_undatus_HU11G00580.1
N3.HOG0000227	OG0000027	n147	Aldrovanda_vesiculosa_Av-00001706-RA, Aldrovanda_vesiculosa_Av-00009282-RA, Aldrovanda_vesiculosa_Av-00002137-RA, Aldrovanda_vesiculosa_Av-00004845-RA, Aldrovanda_vesiculosa_Av-00003462-RA, Aldrovanda_vesiculosa_Av-00003476-RA, Aldrovanda_vesiculosa_Av-00021879-RA, Aldrovanda_vesiculosa_Av-00004843-RA, Aldrovanda_vesiculosa_Av-00003461-RA					Beta_vulgaris_Bv9-216680-uhsz.t1, Beta_vulgaris_Bv9-216710-jtfu.t2, Beta_vulgaris_Bv9-216710-jtfu.t1, Beta_vulgaris_Bv9-216690-cywp.t1, Beta_vulgaris_Bv7-157220-qfya.t1, Beta_vulgaris_Bv7-167900-stog.t1, Beta_vulgaris_Bv7-157180-ucdz.t1, Beta_vulgaris_Bv3-060010-amdq.t1, Beta_vulgaris_Bv8-200260-ooud.t1		Dionaea_muscipula_Dm-00003335-RA, Dionaea_muscipula_Dm-00009088-RA, Dionaea_muscipula_Dm-00009089-RA, Dionaea_muscipula_Dm-00003326-RA, Dionaea_muscipula_Dm-00003334-RA, Dionaea_muscipula_Dm-00019069-RA, Dionaea_muscipula_Dm-00013792-RA, Dionaea_muscipula_Dm-00015701-RA, Dionaea_muscipula_Dm-00009848-RA, Dionaea_muscipula_Dm-00015702-RA, Dionaea_muscipula_Dm-00016056-RA, Dionaea_muscipula_Dm-0000…	Drosera_spatulata_Ds-00003832-RA, Drosera_spatulata_Ds-00003849-RA, Drosera_spatulata_Ds-00013775-RA, Drosera_spatulata_Ds-00007689-RA, Drosera_spatulata_Ds-00005092-RA, Drosera_spatulata_Ds-00009114-RA	Hylocereus_undatus_HU01G02608.1, Hylocereus_undatus_HU11G00608.1, Hylocereus_undatus_HU11G00587.1, Hylocereus_undatus_HU11G00611.1, Hylocereus_undatus_HU05G00266.1, Hylocereus_undatus_HU05G00268.1, Hylocereus_undatus_HU05G00267.1, Hylocereus_undatus_HU05G00262.1, Hylocereus_undatus_HU05G00263.1, Hylocereus_undatus_HU02G02591.1, Hylocereus_undatus_HU09G01393.1, Hylocereus_undatus_HU02G02615.1, Hyl…	Nepenthes_gracilis_Nepgr003222, Nepenthes_gracilis_Nepgr033308, Nepenthes_gracilis_Nepgr028565, Nepenthes_gracilis_Nepgr024486, Nepenthes_gracilis_Nepgr011175, Nepenthes_gracilis_Nepgr030684			Solanum_lycopersicum_Solyc11g022600.2.1, Solanum_lycopersicum_Solyc12g010650.1.1, Solanum_lycopersicum_Solyc04g072530.2.1, Solanum_lycopersicum_Solyc04g072520.2.1, Solanum_lycopersicum_Solyc04g072540.3.1, Solanum_lycopersicum_Solyc04g072500.1.1, Solanum_lycopersicum_Solyc04g072510.3.1, Solanum_lycopersicum_Solyc04g072550.2.1	Spinacia_oleracea_Spo22207, Spinacia_oleracea_Spo22208, Spinacia_oleracea_Spo17208, Spinacia_oleracea_Spo27138, Spinacia_oleracea_Spo27146, Spinacia_oleracea_Spo04808, Spinacia_oleracea_Spo27145, Spinacia_oleracea_Spo04809, Spinacia_oleracea_Spo08431
N3.HOG0000228	OG0000028	n2				Arabidopsis_thaliana_AT3G47110.1, Arabidopsis_thaliana_AT5G39390.1, Arabidopsis_thaliana_AT5G20480.2, Arabidopsis_thaliana_AT3G47580.1, Arabidopsis_thaliana_AT3G47090.1, Arabidopsis_thaliana_AT3G47570.1										Solanum_lycopersicum_Solyc03g098400.2.1, Solanum_lycopersicum_Solyc03g019980.2.1
N3.HOG0000229	OG0000028	n19							Cephalotus_follicularis_Cfol-v3-32504							Solanum_lycopersicum_Solyc03g118330.2.1
N3.HOG0000230	OG0000028	n23					Averrhoa_carambola_GWHTABKE013602
N3.HOG0000231	OG0000028	n25					Averrhoa_carambola_GWHTABKE023930	Beta_vulgaris_Bv3-063250-wech.t1							Populus_trichocarpa_Potri.005G037400.1, Populus_trichocarpa_Potri.004G060100.1		Spinacia_oleracea_Spo24320
N3.HOG0000232	OG0000028	n32					Averrhoa_carambola_GWHTABKE010025
N3.HOG0000233	OG0000028	n44					Averrhoa_carambola_GWHTABKE001877, Averrhoa_carambola_GWHTABKE005672
N3.HOG0000234	OG0000028	n72					Averrhoa_carambola_GWHTABKE005673
N3.HOG0000235	OG0000028	n73					Averrhoa_carambola_GWHTABKE006312						Nepenthes_gracilis_Nepgr000167
N3.HOG0000236	OG0000028	n80					Averrhoa_carambola_GWHTABKE011742, Averrhoa_carambola_GWHTABKE011740
N3.HOG0000237	OG0000028	n96													Populus_trichocarpa_Potri.018G020000.1, Populus_trichocarpa_Potri.006G099100.1	Solanum_lycopersicum_Solyc07g018180.2.1
N3.HOG0000238	OG0000028	n99	Aldrovanda_vesiculosa_Av-00024235-RA					Beta_vulgaris_Bv1-021560-cwto.t1, Beta_vulgaris_Bv6-138830-sgey.t1			Drosera_spatulata_Ds-00000802-RA, Drosera_spatulata_Ds-00011161-RA, Drosera_spatulata_Ds-00013779-RA, Drosera_spatulata_Ds-00012502-RA, Drosera_spatulata_Ds-00009386-RA, Drosera_spatulata_Ds-00004889-RA, Drosera_spatulata_Ds-00009382-RA, Drosera_spatulata_Ds-00014480-RA						Spinacia_oleracea_Spo16906
N3.HOG0000239	OG0000028	n112					Averrhoa_carambola_GWHTABKE005646, Averrhoa_carambola_GWHTABKE005637, Averrhoa_carambola_GWHTABKE006213, Averrhoa_carambola_GWHTABKE005634, Averrhoa_carambola_GWHTABKE005629, Averrhoa_carambola_GWHTABKE005644, Averrhoa_carambola_GWHTABKE006537, Averrhoa_carambola_GWHTABKE006101, Averrhoa_carambola_GWHTABKE005624, Averrhoa_carambola_GWHTABKE006209, Averrhoa_carambola_GWHTABKE006333, Averrhoa_caram…	Beta_vulgaris_Bv9-218030-cory.t1, Beta_vulgaris_Bv-011450-unyu.t1, Beta_vulgaris_Bv9-218000-dtqt.t1, Beta_vulgaris_Bv9-217990-tewe.t1, Beta_vulgaris_Bv9-217970-opsy.t1, Beta_vulgaris_Bv9-218020-yahr.t1, Beta_vulgaris_Bv9-217980-kstj.t1, Beta_vulgaris_Bv9-217950-noqj.t1, Beta_vulgaris_Bv9-217940-kxya.t1	Cephalotus_follicularis_Cfol-v3-20058, Cephalotus_follicularis_Cfol-v3-09387, Cephalotus_follicularis_Cfol-v3-02623, Cephalotus_follicularis_Cfol-v3-23668, Cephalotus_follicularis_Cfol-v3-16763, Cephalotus_follicularis_Cfol-v3-15101, Cephalotus_follicularis_Cfol-v3-35008, Cephalotus_follicularis_Cfol-v3-32361, Cephalotus_follicularis_Cfol-v3-25816, Cephalotus_follicularis_Cfol-v3-00297, Cephalotu…			Hylocereus_undatus_HU03G00086.1			Populus_trichocarpa_Potri.006G273001.2, Populus_trichocarpa_Potri.008G007866.1		Spinacia_oleracea_Spo05527, Spinacia_oleracea_Spo11514, Spinacia_oleracea_Spo03338, Spinacia_oleracea_Spo23619, Spinacia_oleracea_Spo01824, Spinacia_oleracea_Spo13016, Spinacia_oleracea_Spo11492, Spinacia_oleracea_Spo11493, Spinacia_oleracea_Spo11515, Spinacia_oleracea_Spo03341, Spinacia_oleracea_Spo19609
N3.HOG0000240	OG0000028	n164													Populus_trichocarpa_Potri.011G102800.1, Populus_trichocarpa_Potri.011G103000.2, Populus_trichocarpa_Potri.011G102900.1, Populus_trichocarpa_Potri.011G102700.1	Solanum_lycopersicum_Solyc04g009040.3.1, Solanum_lycopersicum_Solyc03g096190.2.1
N3.HOG0000241	OG0000028	n169													Populus_trichocarpa_Potri.019G100901.1, Populus_trichocarpa_Potri.008G033900.3, Populus_trichocarpa_Potri.008G034000.5, Populus_trichocarpa_Potri.008G033700.2, Populus_trichocarpa_Potri.010G228200.1, Populus_trichocarpa_Potri.010G228300.1, Populus_trichocarpa_Potri.017G115900.1, Populus_trichocarpa_Potri.017G145200.1, Populus_trichocarpa_Potri.017G151400.3, Populus_trichocarpa_Potri.017G152080.1,…
N3.HOG0000242	OG0000028	n192					Averrhoa_carambola_GWHTABKE013489, Averrhoa_carambola_GWHTABKE013488, Averrhoa_carambola_GWHTABKE013487		Cephalotus_follicularis_Cfol-v3-18947, Cephalotus_follicularis_Cfol-v3-18946						Populus_trichocarpa_Potri.016G114400.2	Solanum_lycopersicum_Solyc10g085110.2.1, Solanum_lycopersicum_Solyc10g085120.2.1, Solanum_lycopersicum_Solyc07g018190.3.1	Spinacia_oleracea_Spo21029
N3.HOG0000243	OG0000028	n223										Hylocereus_undatus_HU03G01759.1				Solanum_lycopersicum_Solyc11g020260.2.1
N3.HOG0000244	OG0000028	n228					Averrhoa_carambola_GWHTABKE001631, Averrhoa_carambola_GWHTABKE001629								Populus_trichocarpa_Potri.015G037400.1, Populus_trichocarpa_Potri.012G044500.1
N3.HOG0000245	OG0000028	n231						Beta_vulgaris_Bv3-054710-wwpc.t1, Beta_vulgaris_Bv3-056950-aokn.t1									Spinacia_oleracea_Spo07342, Spinacia_oleracea_Spo11812, Spinacia_oleracea_Spo25038, Spinacia_oleracea_Spo11317
N3.HOG0000246	OG0000029	n3														Solanum_lycopersicum_Solyc01g020400.1.1, Solanum_lycopersicum_Solyc09g061827.1.1
N3.HOG0000247	OG0000029	n11					Averrhoa_carambola_GWHTABKE020727, Averrhoa_carambola_GWHTABKE020812	Beta_vulgaris_Bv9-225200-stdi.t1, Beta_vulgaris_Bv9-225210-idxi.t2, Beta_vulgaris_Bv9-225210-idxi.t1				Hylocereus_undatus_HU01G01009.1, Hylocereus_undatus_HU07G02102.1			Populus_trichocarpa_Potri.001G262900.1	Solanum_lycopersicum_Solyc10g008580.1.1	Spinacia_oleracea_Spo18081
N3.HOG0000248	OG0000029	n20					Averrhoa_carambola_GWHTABKE008323, Averrhoa_carambola_GWHTABKE008317	Beta_vulgaris_Bv9-225150-xcju.t1, Beta_vulgaris_Bv9-225100-wroo.t1	Cephalotus_follicularis_Cfol-v3-34318, Cephalotus_follicularis_Cfol-v3-25900	Dionaea_muscipula_Dm-00001093-RA, Dionaea_muscipula_Dm-00011839-RA			Nepenthes_gracilis_Nepgr012831, Nepenthes_gracilis_Nepgr008983		Populus_trichocarpa_Potri.011G121200.2	Solanum_lycopersicum_Solyc07g055020.3.1, Solanum_lycopersicum_Solyc07g047760.2.1	Spinacia_oleracea_Spo04770, Spinacia_oleracea_Spo26199
N3.HOG0000249	OG0000029	n34							Cephalotus_follicularis_Cfol-v3-20410, Cephalotus_follicularis_Cfol-v3-04583						Populus_trichocarpa_Potri.015G013800.1, Populus_trichocarpa_Potri.012G014300.1, Populus_trichocarpa_Potri.012G014700.1
N3.HOG0000250	OG0000029	n38					Averrhoa_carambola_GWHTABKE006891, Averrhoa_carambola_GWHTABKE006892	Beta_vulgaris_Bv-014460-mnki.t1			Drosera_spatulata_Ds-00005385-RA					Solanum_lycopersicum_Solyc10g082010.1.1, Solanum_lycopersicum_Solyc06g017890.1.1, Solanum_lycopersicum_Solyc09g091680.1.1
N3.HOG0000251	OG0000029	n46										Hylocereus_undatus_HU04G01979.1				Solanum_lycopersicum_Solyc05g005120.3.1, Solanum_lycopersicum_Solyc05g013230.2.1
N3.HOG0000252	OG0000029	n52				Arabidopsis_thaliana_AT3G07870.1	Averrhoa_carambola_GWHTABKE021282, Averrhoa_carambola_GWHTABKE021283, Averrhoa_carambola_GWHTABKE021281, Averrhoa_carambola_GWHTABKE010621		Cephalotus_follicularis_Cfol-v3-18085						Populus_trichocarpa_Potri.013G053301.2, Populus_trichocarpa_Potri.002G223000.1, Populus_trichocarpa_Potri.014G162600.1	Solanum_lycopersicum_Solyc12g006130.2.1
N3.HOG0000253	OG0000029	n63					Averrhoa_carambola_GWHTABKE024455								Populus_trichocarpa_Potri.011G037312.1, Populus_trichocarpa_Potri.011G037200.1	Solanum_lycopersicum_Solyc07g047640.2.1
N3.HOG0000254	OG0000029	n66														Solanum_lycopersicum_Solyc05g010210.1.1, Solanum_lycopersicum_Solyc05g010490.1.1, Solanum_lycopersicum_Solyc05g010500.1.1, Solanum_lycopersicum_Solyc05g010207.1.1
N3.HOG0000255	OG0000029	n70					Averrhoa_carambola_GWHTABKE000994					Hylocereus_undatus_HU08G00181.1	Nepenthes_gracilis_Nepgr010209		Populus_trichocarpa_Potri.016G012700.1, Populus_trichocarpa_Potri.010G154500.1	Solanum_lycopersicum_Solyc12g098170.1.1, Solanum_lycopersicum_Solyc01g008040.1.1
N3.HOG0000256	OG0000029	n77								Dionaea_muscipula_Dm-00016775-RA			Nepenthes_gracilis_Nepgr026145
N3.HOG0000257	OG0000029	n79						Beta_vulgaris_Bv8-181180-qppw.t1, Beta_vulgaris_Bv7-159120-zrse.t1, Beta_vulgaris_Bv8-185010-gksh.t1, Beta_vulgaris_Bv8-184890-dece.t1				Hylocereus_undatus_HU10G02028.1, Hylocereus_undatus_HU0G00189.1, Hylocereus_undatus_HU01G01112.1, Hylocereus_undatus_HU01G02200.1, Hylocereus_undatus_HU03G03018.1, Hylocereus_undatus_HU03G02443.1, Hylocereus_undatus_HU10G01041.1, Hylocereus_undatus_HU07G01538.1, Hylocereus_undatus_HU03G03017.1, Hylocereus_undatus_HU01G02201.1, Hylocereus_undatus_HU10G01022.1					Spinacia_oleracea_Spo10706, Spinacia_oleracea_Spo10707, Spinacia_oleracea_Spo10708, Spinacia_oleracea_Spo28365, Spinacia_oleracea_Spo28347, Spinacia_oleracea_Spo01757, Spinacia_oleracea_Spo17313
N3.HOG0000258	OG0000029	n101						Beta_vulgaris_Bv8-201760-fqjo.t1			Drosera_spatulata_Ds-00011764-RA, Drosera_spatulata_Ds-00011765-RA
N3.HOG0000259	OG0000029	n107	Aldrovanda_vesiculosa_Av-00005945-RA								Drosera_spatulata_Ds-00017833-RA
N3.HOG0000260	OG0000029	n109					Averrhoa_carambola_GWHTABKE000991	Beta_vulgaris_Bv5-105310-jiye.t2, Beta_vulgaris_Bv5-105310-jiye.t1, Beta_vulgaris_Bv8-194760-ukde.t1, Beta_vulgaris_Bv8-194740-gcca.t1, Beta_vulgaris_Bv9-221700-iudh.t1, Beta_vulgaris_Bv8-185020-zxki.t1				Hylocereus_undatus_HU11G00809.1, Hylocereus_undatus_HU11G00811.1, Hylocereus_undatus_HU01G00464.1, Hylocereus_undatus_HU01G00465.1, Hylocereus_undatus_HU08G01930.1					Spinacia_oleracea_Spo09730, Spinacia_oleracea_Spo24291, Spinacia_oleracea_Spo30032
N3.HOG0000261	OG0000029	n124						Beta_vulgaris_Bv8-186480-qpsh.t1, Beta_vulgaris_Bv8-186570-yukw.t1, Beta_vulgaris_Bv8-186490-ceud.t1, Beta_vulgaris_Bv8-181140-aqif.t1									Spinacia_oleracea_Spo17554, Spinacia_oleracea_Spo17555, Spinacia_oleracea_Spo13082, Spinacia_oleracea_Spo17873, Spinacia_oleracea_Spo13032, Spinacia_oleracea_Spo04210, Spinacia_oleracea_Spo16229, Spinacia_oleracea_Spo17551, Spinacia_oleracea_Spo05636, Spinacia_oleracea_Spo17553, Spinacia_oleracea_Spo17559, Spinacia_oleracea_Spo28428, Spinacia_oleracea_Spo08269
N3.HOG0000262	OG0000029	n141				Arabidopsis_thaliana_AT4G22390.1, Arabidopsis_thaliana_AT4G12560.2	Averrhoa_carambola_GWHTABKE013244, Averrhoa_carambola_GWHTABKE000992, Averrhoa_carambola_GWHTABKE009964, Averrhoa_carambola_GWHTABKE006681, Averrhoa_carambola_GWHTABKE000989	Beta_vulgaris_Bv8-201740-xxhc.t1, Beta_vulgaris_Bv8-201710-zryc.t1	Cephalotus_follicularis_Cfol-v3-08739, Cephalotus_follicularis_Cfol-v3-08743, Cephalotus_follicularis_Cfol-v3-08737, Cephalotus_follicularis_Cfol-v3-26836			Hylocereus_undatus_HU08G02063.1, Hylocereus_undatus_HU08G02062.1, Hylocereus_undatus_HU08G02061.1			Populus_trichocarpa_Potri.006G013000.2, Populus_trichocarpa_Potri.010G154700.1, Populus_trichocarpa_Potri.006G013200.2, Populus_trichocarpa_Potri.001G035500.1, Populus_trichocarpa_Potri.006G012900.1, Populus_trichocarpa_Potri.006G010800.3	Solanum_lycopersicum_Solyc01g008660.3.1	Spinacia_oleracea_Spo13666, Spinacia_oleracea_Spo04519, Spinacia_oleracea_Spo01361
N3.HOG0000263	OG0000029	n167				Arabidopsis_thaliana_AT3G23880.1	Averrhoa_carambola_GWHTABKE022835								Populus_trichocarpa_Potri.008G199800.1	Solanum_lycopersicum_Solyc09g083230.1.1, Solanum_lycopersicum_Solyc10g052710.1.1, Solanum_lycopersicum_Solyc09g072930.1.1, Solanum_lycopersicum_Solyc05g007380.2.1, Solanum_lycopersicum_Solyc05g007360.1.1, Solanum_lycopersicum_Solyc05g007400.1.1, Solanum_lycopersicum_Solyc10g049477.1.1, Solanum_lycopersicum_Solyc07g052580.1.1, Solanum_lycopersicum_Solyc05g007530.1.1, Solanum_lycopersicum_Solyc09g0…
N3.HOG0000264	OG0000029	n199				Arabidopsis_thaliana_AT3G06240.1		Beta_vulgaris_Bv2-033460-cdwy.t1, Beta_vulgaris_Bv2-033480-nrdc.t1, Beta_vulgaris_Bv2-033470-tjfw.t1	Cephalotus_follicularis_Cfol-v3-06135			Hylocereus_undatus_HU09G01556.1, Hylocereus_undatus_HU09G01553.1, Hylocereus_undatus_HU09G01555.1, Hylocereus_undatus_HU09G01558.1, Hylocereus_undatus_HU09G01557.1, Hylocereus_undatus_HU03G01166.1, Hylocereus_undatus_HU03G01036.1			Populus_trichocarpa_Potri.001G318300.1, Populus_trichocarpa_Potri.017G058000.1, Populus_trichocarpa_Potri.001G318400.1, Populus_trichocarpa_Potri.017G058900.1		Spinacia_oleracea_Spo22630, Spinacia_oleracea_Spo22634, Spinacia_oleracea_Spo22635, Spinacia_oleracea_Spo22633, Spinacia_oleracea_Spo19398, Spinacia_oleracea_Spo22637, Spinacia_oleracea_Spo28170, Spinacia_oleracea_Spo22632, Spinacia_oleracea_Spo16681, Spinacia_oleracea_Spo28242, Spinacia_oleracea_Spo22820
N3.HOG0000265	OG0000029	n225							Cephalotus_follicularis_Cfol-v3-08735						Populus_trichocarpa_Potri.006G011400.1
N3.HOG0000266	OG0000029	n233					Averrhoa_carambola_GWHTABKE022837									Solanum_lycopersicum_Solyc10g049390.1.1, Solanum_lycopersicum_Solyc09g091220.2.1	Spinacia_oleracea_Spo16285
N3.HOG0000267	OG0000030	n1							Cephalotus_follicularis_Cfol-v3-17732, Cephalotus_follicularis_Cfol-v3-33203
N3.HOG0000268	OG0000030	n4							Cephalotus_follicularis_Cfol-v3-36165, Cephalotus_follicularis_Cfol-v3-35672, Cephalotus_follicularis_Cfol-v3-34618, Cephalotus_follicularis_Cfol-v3-36193, Cephalotus_follicularis_Cfol-v3-35899, Cephalotus_follicularis_Cfol-v3-35240, Cephalotus_follicularis_Cfol-v3-35599, Cephalotus_follicularis_Cfol-v3-17502, Cephalotus_follicularis_Cfol-v3-10592, Cephalotus_follicularis_Cfol-v3-36104, Cephalotu…
N3.HOG0000269	OG0000030	n212							Cephalotus_follicularis_Cfol-v3-12705, Cephalotus_follicularis_Cfol-v3-29471, Cephalotus_follicularis_Cfol-v3-34286, Cephalotus_follicularis_Cfol-v3-27187, Cephalotus_follicularis_Cfol-v3-18055, Cephalotus_follicularis_Cfol-v3-34784, Cephalotus_follicularis_Cfol-v3-16256, Cephalotus_follicularis_Cfol-v3-12790, Cephalotus_follicularis_Cfol-v3-07400, Cephalotus_follicularis_Cfol-v3-13876, Cephalotu…
N3.HOG0000270	OG0000031	n10				Arabidopsis_thaliana_AT5G44410.1, Arabidopsis_thaliana_AT5G44440.2, Arabidopsis_thaliana_AT4G20820.1
N3.HOG0000271	OG0000031	n15				Arabidopsis_thaliana_AT4G20860.1, Arabidopsis_thaliana_AT5G44360.2	Averrhoa_carambola_GWHTABKE011881	Beta_vulgaris_Bv5-121500-wgkd.t1							Populus_trichocarpa_Potri.011G161800.1	Solanum_lycopersicum_Solyc02g070060.1.1	Spinacia_oleracea_Spo17637
N3.HOG0000272	OG0000031	n22					Averrhoa_carambola_GWHTABKE011884								Populus_trichocarpa_Potri.011G158600.1, Populus_trichocarpa_Potri.001G462700.1
N3.HOG0000273	OG0000031	n28														Solanum_lycopersicum_Solyc02g022860.1.1
N3.HOG0000274	OG0000031	n43					Averrhoa_carambola_GWHTABKE021832					Hylocereus_undatus_HU03G00850.1
N3.HOG0000275	OG0000031	n44					Averrhoa_carambola_GWHTABKE020780, Averrhoa_carambola_GWHTABKE011269	Beta_vulgaris_Bv7-169400-jzdq.t1				Hylocereus_undatus_HU02G00581.1
N3.HOG0000276	OG0000031	n48						Beta_vulgaris_Bv7-169610-kcnz.t1									Spinacia_oleracea_Spo10000
N3.HOG0000277	OG0000031	n51						Beta_vulgaris_Bv7-169590-fdhm.t1, Beta_vulgaris_Bv7-169430-xmxa.t1, Beta_vulgaris_Bv7-169410-tgdx.t1, Beta_vulgaris_Bv7-169420-kmkz.t1			Drosera_spatulata_Ds-00000378-RA		Nepenthes_gracilis_Nepgr023872				Spinacia_oleracea_Spo07818, Spinacia_oleracea_Spo07817, Spinacia_oleracea_Spo09678, Spinacia_oleracea_Spo07816
N3.HOG0000278	OG0000031	n62				Arabidopsis_thaliana_AT2G34810.1, Arabidopsis_thaliana_AT1G30720.1, Arabidopsis_thaliana_AT1G30730.1, Arabidopsis_thaliana_AT1G34575.1, Arabidopsis_thaliana_AT1G30710.1	Averrhoa_carambola_GWHTABKE005749, Averrhoa_carambola_GWHTABKE005752								Populus_trichocarpa_Potri.011G158400.1
N3.HOG0000279	OG0000031	n71				Arabidopsis_thaliana_AT1G30700.1	Averrhoa_carambola_GWHTABKE011890	Beta_vulgaris_Bv-006390-spky.t1, Beta_vulgaris_Bv-009890-gpmg.t1, Beta_vulgaris_Bv4-080420-jagj.t1		Dionaea_muscipula_Dm-00009785-RA	Drosera_spatulata_Ds-00000882-RA	Hylocereus_undatus_HU03G00848.1, Hylocereus_undatus_HU03G00849.1, Hylocereus_undatus_HU03G00851.1	Nepenthes_gracilis_Nepgr003271, Nepenthes_gracilis_Nepgr003269, Nepenthes_gracilis_Nepgr003268		Populus_trichocarpa_Potri.011G158300.1, Populus_trichocarpa_Potri.001G462200.1, Populus_trichocarpa_Potri.001G462400.1	Solanum_lycopersicum_Solyc02g070090.1.1	Spinacia_oleracea_Spo10566
N3.HOG0000280	OG0000031	n88	Aldrovanda_vesiculosa_Av-00018384-RA, Aldrovanda_vesiculosa_Av-00005175-RA			Arabidopsis_thaliana_AT1G01980.1, Arabidopsis_thaliana_AT1G11770.1, Arabidopsis_thaliana_AT1G30740.2, Arabidopsis_thaliana_AT4G20840.1, Arabidopsis_thaliana_AT4G20830.1	Averrhoa_carambola_GWHTABKE018297, Averrhoa_carambola_GWHTABKE011885, Averrhoa_carambola_GWHTABKE011655	Beta_vulgaris_Bv1-011200-oksw.t1	Cephalotus_follicularis_Cfol-v3-09131, Cephalotus_follicularis_Cfol-v3-09132	Dionaea_muscipula_Dm-00009021-RA	Drosera_spatulata_Ds-00004257-RA	Hylocereus_undatus_HU06G01767.1, Hylocereus_undatus_HU11G00904.1	Nepenthes_gracilis_Nepgr027898		Populus_trichocarpa_Potri.001G462600.2, Populus_trichocarpa_Potri.011G158500.1	Solanum_lycopersicum_Solyc02g081220.2.1, Solanum_lycopersicum_Solyc02g022850.1.1	Spinacia_oleracea_Spo02678, Spinacia_oleracea_Spo02662, Spinacia_oleracea_Spo02664
N3.HOG0000281	OG0000031	n112				Arabidopsis_thaliana_AT1G26420.1, Arabidopsis_thaliana_AT1G26410.1, Arabidopsis_thaliana_AT1G26400.1, Arabidopsis_thaliana_AT1G26390.1, Arabidopsis_thaliana_AT1G26380.1, Arabidopsis_thaliana_AT4G20800.1	Averrhoa_carambola_GWHTABKE011887, Averrhoa_carambola_GWHTABKE011893, Averrhoa_carambola_GWHTABKE011894, Averrhoa_carambola_GWHTABKE011889, Averrhoa_carambola_GWHTABKE008290	Beta_vulgaris_Bv6-137310-mhgx.t1	Cephalotus_follicularis_Cfol-v3-30233				Nepenthes_gracilis_Nepgr010343		Populus_trichocarpa_Potri.011G155900.1, Populus_trichocarpa_Potri.001G459100.1, Populus_trichocarpa_Potri.001G459200.1, Populus_trichocarpa_Potri.011G156000.1, Populus_trichocarpa_Potri.001G459500.1
N3.HOG0000282	OG0000031	n130					Averrhoa_carambola_GWHTABKE011251, Averrhoa_carambola_GWHTABKE021831, Averrhoa_carambola_GWHTABKE011868, Averrhoa_carambola_GWHTABKE011867, Averrhoa_carambola_GWHTABKE011866, Averrhoa_carambola_GWHTABKE020781, Averrhoa_carambola_GWHTABKE011870, Averrhoa_carambola_GWHTABKE011869, Averrhoa_carambola_GWHTABKE002040, Averrhoa_carambola_GWHTABKE002036, Averrhoa_carambola_GWHTABKE011255, Averrhoa_caram…								Populus_trichocarpa_Potri.011G162800.1, Populus_trichocarpa_Potri.011G163232.1, Populus_trichocarpa_Potri.011G162940.1, Populus_trichocarpa_Potri.011G162856.1, Populus_trichocarpa_Potri.001G464800.1, Populus_trichocarpa_Potri.001G464700.1, Populus_trichocarpa_Potri.011G162828.1, Populus_trichocarpa_Potri.011G162968.1, Populus_trichocarpa_Potri.011G162900.1, Populus_trichocarpa_Potri.011G162884.1,…	Solanum_lycopersicum_Solyc02g070180.2.1, Solanum_lycopersicum_Solyc02g070200.2.1, Solanum_lycopersicum_Solyc02g070170.1.1, Solanum_lycopersicum_Solyc02g070110.1.1, Solanum_lycopersicum_Solyc06g065060.1.1, Solanum_lycopersicum_Solyc06g065070.1.1
N3.HOG0000283	OG0000031	n188													Populus_trichocarpa_Potri.001G463550.1	Solanum_lycopersicum_Solyc09g072660.3.1, Solanum_lycopersicum_Solyc02g070070.1.1, Solanum_lycopersicum_Solyc10g054550.1.1
N3.HOG0000284	OG0000031	n191				Arabidopsis_thaliana_AT1G30760.2, Arabidopsis_thaliana_AT2G34790.1, Arabidopsis_thaliana_AT5G44380.2, Arabidopsis_thaliana_AT5G44390.1, Arabidopsis_thaliana_AT5G44400.1	Averrhoa_carambola_GWHTABKE011882, Averrhoa_carambola_GWHTABKE011883		Cephalotus_follicularis_Cfol-v3-09135						Populus_trichocarpa_Potri.001G462800.1, Populus_trichocarpa_Potri.011G158700.1, Populus_trichocarpa_Potri.011G159100.1, Populus_trichocarpa_Potri.011G159200.1, Populus_trichocarpa_Potri.011G160400.2, Populus_trichocarpa_Potri.001G463400.1, Populus_trichocarpa_Potri.011G161600.1, Populus_trichocarpa_Potri.011G161400.1, Populus_trichocarpa_Potri.011G161300.1, Populus_trichocarpa_Potri.011G160700.1,…	Solanum_lycopersicum_Solyc02g069690.1.1
N3.HOG0000285	OG0000031	n221						Beta_vulgaris_Bv-005260-ynpx.t1				Hylocereus_undatus_HU04G02218.1, Hylocereus_undatus_HU04G02217.1, Hylocereus_undatus_HU01G02421.1, Hylocereus_undatus_HU03G00358.1	Nepenthes_gracilis_Nepgr022337, Nepenthes_gracilis_Nepgr018536, Nepenthes_gracilis_Nepgr022336, Nepenthes_gracilis_Nepgr003267, Nepenthes_gracilis_Nepgr029977				Spinacia_oleracea_Spo17480, Spinacia_oleracea_Spo08092, Spinacia_oleracea_Spo15440
N3.HOG0000286	OG0000032	n0							Cephalotus_follicularis_Cfol-v3-09552, Cephalotus_follicularis_Cfol-v3-31946, Cephalotus_follicularis_Cfol-v3-21373, Cephalotus_follicularis_Cfol-v3-35614, Cephalotus_follicularis_Cfol-v3-31878, Cephalotus_follicularis_Cfol-v3-22456, Cephalotus_follicularis_Cfol-v3-16261, Cephalotus_follicularis_Cfol-v3-00047, Cephalotus_follicularis_Cfol-v3-09473, Cephalotus_follicularis_Cfol-v3-28136, Cephalotu…
N3.HOG0000287	OG0000033	n1	Aldrovanda_vesiculosa_Av-00012375-RA, Aldrovanda_vesiculosa_Av-00000980-RA			Arabidopsis_thaliana_AT4G34770.1	Averrhoa_carambola_GWHTABKE007195, Averrhoa_carambola_GWHTABKE007311, Averrhoa_carambola_GWHTABKE007312	Beta_vulgaris_Bv9-224500-ijyn.t1			Drosera_spatulata_Ds-00000314-RA				Populus_trichocarpa_Potri.009G127300.1, Populus_trichocarpa_Potri.004G165900.2, Populus_trichocarpa_Potri.004G165600.1, Populus_trichocarpa_Potri.004G165800.1	Solanum_lycopersicum_Solyc01g110900.1.1, Solanum_lycopersicum_Solyc10g054750.1.1	Spinacia_oleracea_Spo16096, Spinacia_oleracea_Spo15255
N3.HOG0000288	OG0000033	n38					Averrhoa_carambola_GWHTABKE007304, Averrhoa_carambola_GWHTABKE007307			Dionaea_muscipula_Dm-00003441-RA
N3.HOG0000289	OG0000033	n40	Aldrovanda_vesiculosa_Av-00009753-RA, Aldrovanda_vesiculosa_Av-00020764-RA, Aldrovanda_vesiculosa_Av-00018180-RA				Averrhoa_carambola_GWHTABKE007309, Averrhoa_carambola_GWHTABKE007284		Cephalotus_follicularis_Cfol-v3-03819	Dionaea_muscipula_Dm-00007238-RA						Solanum_lycopersicum_Solyc01g110730.3.1, Solanum_lycopersicum_Solyc01g111010.3.1, Solanum_lycopersicum_Solyc01g111000.3.1, Solanum_lycopersicum_Solyc01g110913.1.1
N3.HOG0000290	OG0000033	n50													Populus_trichocarpa_Potri.013G054600.1	Solanum_lycopersicum_Solyc12g036405.1.1, Solanum_lycopersicum_Solyc10g052585.1.1, Solanum_lycopersicum_Solyc01g110970.3.1, Solanum_lycopersicum_Solyc01g110647.1.1, Solanum_lycopersicum_Solyc04g052895.1.1, Solanum_lycopersicum_Solyc10g054737.1.1
N3.HOG0000291	OG0000033	n57	Aldrovanda_vesiculosa_Av-00007186-RA			Arabidopsis_thaliana_AT5G18030.1, Arabidopsis_thaliana_AT5G18020.1, Arabidopsis_thaliana_AT5G18080.1, Arabidopsis_thaliana_AT5G18010.1, Arabidopsis_thaliana_AT5G18060.1, Arabidopsis_thaliana_AT5G18050.1, Arabidopsis_thaliana_AT4G38825.1, Arabidopsis_thaliana_AT2G21200.1, Arabidopsis_thaliana_AT3G03830.1, Arabidopsis_thaliana_AT3G03850.1, Arabidopsis_thaliana_AT3G03820.1, Arabidopsis_thaliana_AT3G…	Averrhoa_carambola_GWHTABKE007285, Averrhoa_carambola_GWHTABKE007288, Averrhoa_carambola_GWHTABKE007290, Averrhoa_carambola_GWHTABKE007295, Averrhoa_carambola_GWHTABKE007291, Averrhoa_carambola_GWHTABKE007286, Averrhoa_carambola_GWHTABKE007289, Averrhoa_carambola_GWHTABKE007283, Averrhoa_carambola_GWHTABKE007293, Averrhoa_carambola_GWHTABKE007292, Averrhoa_carambola_GWHTABKE007197, Averrhoa_caram…		Cephalotus_follicularis_Cfol-v3-03817	Dionaea_muscipula_Dm-00004611-RA	Drosera_spatulata_Ds-00000318-RA				Populus_trichocarpa_Potri.004G165200.1, Populus_trichocarpa_Potri.004G164800.1, Populus_trichocarpa_Potri.004G164600.1, Populus_trichocarpa_Potri.009G126500.1, Populus_trichocarpa_Potri.009G126700.1, Populus_trichocarpa_Potri.009G126300.1, Populus_trichocarpa_Potri.009G126400.1, Populus_trichocarpa_Potri.004G164700.1, Populus_trichocarpa_Potri.004G165300.1, Populus_trichocarpa_Potri.004G165450.1,…	Solanum_lycopersicum_Solyc11g011650.1.1, Solanum_lycopersicum_Solyc10g052540.1.1, Solanum_lycopersicum_Solyc10g052580.2.1, Solanum_lycopersicum_Solyc11g011680.1.1, Solanum_lycopersicum_Solyc04g053000.1.1, Solanum_lycopersicum_Solyc04g052970.2.1, Solanum_lycopersicum_Solyc11g011700.1.1, Solanum_lycopersicum_Solyc11g011720.1.1, Solanum_lycopersicum_Solyc01g110630.3.1, Solanum_lycopersicum_Solyc01g1…
N3.HOG0000292	OG0000033	n144	Aldrovanda_vesiculosa_Av-00020768-RA, Aldrovanda_vesiculosa_Av-00004540-RA			Arabidopsis_thaliana_AT4G34780.1							Nepenthes_gracilis_Nepgr004656		Populus_trichocarpa_Potri.009G127400.1	Solanum_lycopersicum_Solyc01g110890.1.1	Spinacia_oleracea_Spo15254
N3.HOG0000293	OG0000033	n150	Aldrovanda_vesiculosa_Av-00020767-RA, Aldrovanda_vesiculosa_Av-00007185-RA, Aldrovanda_vesiculosa_Av-00008810-RA, Aldrovanda_vesiculosa_Av-00008813-RA, Aldrovanda_vesiculosa_Av-00012378-RA			Arabidopsis_thaliana_AT4G34800.1, Arabidopsis_thaliana_AT4G34790.1, Arabidopsis_thaliana_AT4G34810.1	Averrhoa_carambola_GWHTABKE007329, Averrhoa_carambola_GWHTABKE007328, Averrhoa_carambola_GWHTABKE007326	Beta_vulgaris_Bv9-224520-mweg.t1, Beta_vulgaris_Bv9-224480-exmd.t1, Beta_vulgaris_Bv9-223410-ydhc.t1, Beta_vulgaris_Bv9-223390-gziz.t1, Beta_vulgaris_Bv9-223460-anmu.t1, Beta_vulgaris_Bv9-223430-ysdn.t1, Beta_vulgaris_Bv9-223500-xwyg.t1, Beta_vulgaris_Bv9-223470-nwkp.t1, Beta_vulgaris_Bv9-223480-wfsu.t1, Beta_vulgaris_Bv9-223440-xqna.t1, Beta_vulgaris_Bv9-223490-qsoa.t1, Beta_vulgaris_Bv9-223450-…		Dionaea_muscipula_Dm-00003443-RA, Dionaea_muscipula_Dm-00003442-RA, Dionaea_muscipula_Dm-00007239-RA	Drosera_spatulata_Ds-00011235-RA, Drosera_spatulata_Ds-00008905-RA, Drosera_spatulata_Ds-00008906-RA, Drosera_spatulata_Ds-00008903-RA	Hylocereus_undatus_HU01G00212.1, Hylocereus_undatus_HU01G00210.1, Hylocereus_undatus_HU01G00208.1, Hylocereus_undatus_HU03G00199.1, Hylocereus_undatus_HU03G00198.1, Hylocereus_undatus_HU03G00195.1, Hylocereus_undatus_HU03G00197.1, Hylocereus_undatus_HU03G00207.1, Hylocereus_undatus_HU03G00206.1, Hylocereus_undatus_HU03G00208.1, Hylocereus_undatus_HU05G01203.1, Hylocereus_undatus_HU03G00209.1, Hyl…	Nepenthes_gracilis_Nepgr004657, Nepenthes_gracilis_Nepgr004662, Nepenthes_gracilis_Nepgr004658, Nepenthes_gracilis_Nepgr004659		Populus_trichocarpa_Potri.009G127500.1, Populus_trichocarpa_Potri.004G166100.1, Populus_trichocarpa_Potri.004G166300.2, Populus_trichocarpa_Potri.009G127700.2, Populus_trichocarpa_Potri.009G127600.1	Solanum_lycopersicum_Solyc01g110860.1.1, Solanum_lycopersicum_Solyc01g110847.1.1, Solanum_lycopersicum_Solyc01g110870.3.1, Solanum_lycopersicum_Solyc01g110843.1.1, Solanum_lycopersicum_Solyc01g110880.1.1, Solanum_lycopersicum_Solyc01g110830.3.1, Solanum_lycopersicum_Solyc10g054760.1.1	Spinacia_oleracea_Spo15252, Spinacia_oleracea_Spo15253, Spinacia_oleracea_Spo14078, Spinacia_oleracea_Spo14074, Spinacia_oleracea_Spo28107, Spinacia_oleracea_Spo14075, Spinacia_oleracea_Spo28295, Spinacia_oleracea_Spo14071, Spinacia_oleracea_Spo14073, Spinacia_oleracea_Spo14072, Spinacia_oleracea_Spo14076, Spinacia_oleracea_Spo14077, Spinacia_oleracea_Spo15249, Spinacia_oleracea_Spo15250
N3.HOG0000294	OG0000034	n3				Arabidopsis_thaliana_AT5G06030.1, Arabidopsis_thaliana_AT5G06020.1		Beta_vulgaris_Bv4-090380-gajf.t1	Cephalotus_follicularis_Cfol-v3-23797, Cephalotus_follicularis_Cfol-v3-25088, Cephalotus_follicularis_Cfol-v3-13707, Cephalotus_follicularis_Cfol-v3-32554, Cephalotus_follicularis_Cfol-v3-07705, Cephalotus_follicularis_Cfol-v3-07704, Cephalotus_follicularis_Cfol-v3-36102, Cephalotus_follicularis_Cfol-v3-07701, Cephalotus_follicularis_Cfol-v3-07703, Cephalotus_follicularis_Cfol-v3-07711, Cephalotu…				Nepenthes_gracilis_Nepgr010096
N3.HOG0000295	OG0000034	n40						Beta_vulgaris_Bv2-027470-mdnf.t1				Hylocereus_undatus_HU06G00636.1					Spinacia_oleracea_Spo16950, Spinacia_oleracea_Spo13272
N3.HOG0000296	OG0000034	n44				Arabidopsis_thaliana_AT5G06040.1						Hylocereus_undatus_HU05G01691.1			Populus_trichocarpa_Potri.001G053300.1
N3.HOG0000297	OG0000034	n46										Hylocereus_undatus_HU04G00465.1, Hylocereus_undatus_HU04G00462.1			Populus_trichocarpa_Potri.003G201300.1	Solanum_lycopersicum_Solyc10g086610.1.1, Solanum_lycopersicum_Solyc09g091340.1.1, Solanum_lycopersicum_Solyc09g091290.1.1, Solanum_lycopersicum_Solyc09g091300.1.1, Solanum_lycopersicum_Solyc09g091310.1.1, Solanum_lycopersicum_Solyc09g091330.1.1, Solanum_lycopersicum_Solyc09g091320.1.1, Solanum_lycopersicum_Solyc09g091350.1.1, Solanum_lycopersicum_Solyc12g097090.2.1, Solanum_lycopersicum_Solyc09g0…
N3.HOG0000298	OG0000034	n65									Drosera_spatulata_Ds-00004155-RA	Hylocereus_undatus_HU04G01726.1
N3.HOG0000299	OG0000034	n67								Dionaea_muscipula_Dm-00014938-RA			Nepenthes_gracilis_Nepgr030234		Populus_trichocarpa_Potri.015G130300.1
N3.HOG0000300	OG0000034	n70					Averrhoa_carambola_GWHTABKE005754			Dionaea_muscipula_Dm-00001318-RA	Drosera_spatulata_Ds-00009996-RA
N3.HOG0000301	OG0000034	n73	Aldrovanda_vesiculosa_Av-00010544-RA, Aldrovanda_vesiculosa_Av-00010545-RA, Aldrovanda_vesiculosa_Av-00022245-RA, Aldrovanda_vesiculosa_Av-00022246-RA, Aldrovanda_vesiculosa_Av-00022244-RA, Aldrovanda_vesiculosa_Av-00001791-RA, Aldrovanda_vesiculosa_Av-00001792-RA, Aldrovanda_vesiculosa_Av-00001793-RA, Aldrovanda_vesiculosa_Av-00013118-RA, Aldrovanda_vesiculosa_Av-00013117-RA			Arabidopsis_thaliana_AT4G24973.1, Arabidopsis_thaliana_AT4G24975.1, Arabidopsis_thaliana_AT4G24974.1, Arabidopsis_thaliana_AT1G04645.1	Averrhoa_carambola_GWHTABKE008137, Averrhoa_carambola_GWHTABKE008138, Averrhoa_carambola_GWHTABKE008139, Averrhoa_carambola_GWHTABKE008135, Averrhoa_carambola_GWHTABKE008136, Averrhoa_carambola_GWHTABKE001199, Averrhoa_carambola_GWHTABKE001198, Averrhoa_carambola_GWHTABKE004315, Averrhoa_carambola_GWHTABKE010897, Averrhoa_carambola_GWHTABKE022655, Averrhoa_carambola_GWHTABKE022649, Averrhoa_caram…		Cephalotus_follicularis_Cfol-v3-13805, Cephalotus_follicularis_Cfol-v3-31859, Cephalotus_follicularis_Cfol-v3-29874, Cephalotus_follicularis_Cfol-v3-34141	Dionaea_muscipula_Dm-00001317-RA, Dionaea_muscipula_Dm-00020707-RA, Dionaea_muscipula_Dm-00012444-RA, Dionaea_muscipula_Dm-00015818-RA, Dionaea_muscipula_Dm-00020663-RA, Dionaea_muscipula_Dm-00009495-RA	Drosera_spatulata_Ds-00011063-RA, Drosera_spatulata_Ds-00016100-RA, Drosera_spatulata_Ds-00004153-RA, Drosera_spatulata_Ds-00004152-RA, Drosera_spatulata_Ds-00009997-RA, Drosera_spatulata_Ds-00009998-RA, Drosera_spatulata_Ds-00004156-RA, Drosera_spatulata_Ds-00004160-RA, Drosera_spatulata_Ds-00004162-RA, Drosera_spatulata_Ds-00004159-RA, Drosera_spatulata_Ds-00004158-RA, Drosera_spatulata_Ds-0000…	Hylocereus_undatus_HU10G00845.1			Populus_trichocarpa_Potri.017G144361.1, Populus_trichocarpa_Potri.018G148630.1, Populus_trichocarpa_Potri.018G148366.1, Populus_trichocarpa_Potri.018G148700.2
N3.HOG0000302	OG0000034	n137				Arabidopsis_thaliana_AT4G16195.1, Arabidopsis_thaliana_AT3G16960.1, Arabidopsis_thaliana_AT3G16970.1, Arabidopsis_thaliana_AT3G17080.1, Arabidopsis_thaliana_AT5G12070.1, Arabidopsis_thaliana_AT5G12060.1	Averrhoa_carambola_GWHTABKE024300, Averrhoa_carambola_GWHTABKE011962, Averrhoa_carambola_GWHTABKE023294, Averrhoa_carambola_GWHTABKE011964, Averrhoa_carambola_GWHTABKE023293, Averrhoa_carambola_GWHTABKE011963				Drosera_spatulata_Ds-00004164-RA, Drosera_spatulata_Ds-00004163-RA, Drosera_spatulata_Ds-00004161-RA	Hylocereus_undatus_HU03G00931.1, Hylocereus_undatus_HU03G00932.1, Hylocereus_undatus_HU03G00933.1, Hylocereus_undatus_HU10G01104.1
N3.HOG0000303	OG0000034	n157					Averrhoa_carambola_GWHTABKE008858
N3.HOG0000304	OG0000034	n160	Aldrovanda_vesiculosa_Av-00015019-RA			Arabidopsis_thaliana_AT4G16295.1, Arabidopsis_thaliana_AT4G29035.1	Averrhoa_carambola_GWHTABKE018488, Averrhoa_carambola_GWHTABKE018489, Averrhoa_carambola_GWHTABKE018490, Averrhoa_carambola_GWHTABKE018495, Averrhoa_carambola_GWHTABKE018492, Averrhoa_carambola_GWHTABKE018496, Averrhoa_carambola_GWHTABKE018498, Averrhoa_carambola_GWHTABKE018500, Averrhoa_carambola_GWHTABKE018499, Averrhoa_carambola_GWHTABKE014789, Averrhoa_carambola_GWHTABKE014798, Averrhoa_caram…		Cephalotus_follicularis_Cfol-v3-07359, Cephalotus_follicularis_Cfol-v3-14157, Cephalotus_follicularis_Cfol-v3-07360, Cephalotus_follicularis_Cfol-v3-07362, Cephalotus_follicularis_Cfol-v3-07361, Cephalotus_follicularis_Cfol-v3-14158		Drosera_spatulata_Ds-00009717-RA		Nepenthes_gracilis_Nepgr033328, Nepenthes_gracilis_Nepgr033327		Populus_trichocarpa_Potri.002G252500.1, Populus_trichocarpa_Potri.016G066900.2
N3.HOG0000305	OG0000034	n205	Aldrovanda_vesiculosa_Av-00008323-RA, Aldrovanda_vesiculosa_Av-00008325-RA, Aldrovanda_vesiculosa_Av-00008326-RA, Aldrovanda_vesiculosa_Av-00008324-RA				Averrhoa_carambola_GWHTABKE004765, Averrhoa_carambola_GWHTABKE013323, Averrhoa_carambola_GWHTABKE002796, Averrhoa_carambola_GWHTABKE004750		Cephalotus_follicularis_Cfol-v3-02227, Cephalotus_follicularis_Cfol-v3-18369, Cephalotus_follicularis_Cfol-v3-28623, Cephalotus_follicularis_Cfol-v3-27142, Cephalotus_follicularis_Cfol-v3-11204		Drosera_spatulata_Ds-00006351-RA, Drosera_spatulata_Ds-00006352-RA, Drosera_spatulata_Ds-00006353-RA, Drosera_spatulata_Ds-00010422-RA, Drosera_spatulata_Ds-00002733-RA, Drosera_spatulata_Ds-00002738-RA		Nepenthes_gracilis_Nepgr031171		Populus_trichocarpa_Potri.010G008300.1	Solanum_lycopersicum_Solyc11g071900.1.1
N3.HOG0000306	OG0000035	n0							Cephalotus_follicularis_Cfol-v3-21017, Cephalotus_follicularis_Cfol-v3-03853, Cephalotus_follicularis_Cfol-v3-26738, Cephalotus_follicularis_Cfol-v3-18768, Cephalotus_follicularis_Cfol-v3-03892, Cephalotus_follicularis_Cfol-v3-24919, Cephalotus_follicularis_Cfol-v3-07590, Cephalotus_follicularis_Cfol-v3-24993, Cephalotus_follicularis_Cfol-v3-06764, Cephalotus_follicularis_Cfol-v3-17613, Cephalotu…
N3.HOG0000307	OG0000036	n36					Averrhoa_carambola_GWHTABKE021182, Averrhoa_carambola_GWHTABKE021181, Averrhoa_carambola_GWHTABKE021179, Averrhoa_carambola_GWHTABKE021183, Averrhoa_carambola_GWHTABKE005915, Averrhoa_carambola_GWHTABKE021177, Averrhoa_carambola_GWHTABKE021178, Averrhoa_carambola_GWHTABKE021180								Populus_trichocarpa_Potri.011G162200.1, Populus_trichocarpa_Potri.001G464000.3, Populus_trichocarpa_Potri.001G464100.1	Solanum_lycopersicum_Solyc10g078840.1.1, Solanum_lycopersicum_Solyc10g078850.1.1
N3.HOG0000308	OG0000036	n54													Populus_trichocarpa_Potri.011G163800.1, Populus_trichocarpa_Potri.011G163200.1, Populus_trichocarpa_Potri.011G162932.1, Populus_trichocarpa_Potri.011G163300.1, Populus_trichocarpa_Potri.011G163216.1, Populus_trichocarpa_Potri.001G465100.1
N3.HOG0000309	OG0000036	n61	Aldrovanda_vesiculosa_Av-00005837-RA, Aldrovanda_vesiculosa_Av-00017613-RA					Beta_vulgaris_Bv3-058950-artk.t1, Beta_vulgaris_Bv6-153250-jahc.t1, Beta_vulgaris_Bv1-010380-rqhx.t1, Beta_vulgaris_Bv9-203170-uhgn.t1, Beta_vulgaris_Bv9-203160-oara.t1, Beta_vulgaris_Bv3-056460-jegw.t1, Beta_vulgaris_Bv9-206680-sxtm.t1		Dionaea_muscipula_Dm-00020696-RA		Hylocereus_undatus_HU03G01992.1, Hylocereus_undatus_HU03G01993.1, Hylocereus_undatus_HU03G01996.1, Hylocereus_undatus_HU08G00375.1, Hylocereus_undatus_HU08G00345.1, Hylocereus_undatus_HU08G00346.1, Hylocereus_undatus_HU0G00060.1, Hylocereus_undatus_HU08G00340.1, Hylocereus_undatus_HU08G00377.1, Hylocereus_undatus_HU08G00347.1, Hylocereus_undatus_HU08G00343.1, Hylocereus_undatus_HU08G00341.1, Hylo…	Nepenthes_gracilis_Nepgr024189, Nepenthes_gracilis_Nepgr024191, Nepenthes_gracilis_Nepgr024193, Nepenthes_gracilis_Nepgr020813, Nepenthes_gracilis_Nepgr020814, Nepenthes_gracilis_Nepgr020810, Nepenthes_gracilis_Nepgr020811, Nepenthes_gracilis_Nepgr020812, Nepenthes_gracilis_Nepgr020809, Nepenthes_gracilis_Nepgr020807, Nepenthes_gracilis_Nepgr020847, Nepenthes_gracilis_Nepgr020849, Nepenthes_graci…				Spinacia_oleracea_Spo05279, Spinacia_oleracea_Spo05620, Spinacia_oleracea_Spo04782, Spinacia_oleracea_Spo21687, Spinacia_oleracea_Spo21690, Spinacia_oleracea_Spo21688, Spinacia_oleracea_Spo21689, Spinacia_oleracea_Spo05623
N3.HOG0000310	OG0000036	n140													Populus_trichocarpa_Potri.013G064100.1, Populus_trichocarpa_Potri.013G062950.1, Populus_trichocarpa_Potri.013G063200.2, Populus_trichocarpa_Potri.013G063101.1, Populus_trichocarpa_Potri.013G063051.1, Populus_trichocarpa_Potri.013G063050.1, Populus_trichocarpa_Potri.013G051800.2, Populus_trichocarpa_Potri.013G051600.1, Populus_trichocarpa_Potri.013G051700.1	Solanum_lycopersicum_Solyc01g102910.3.1, Solanum_lycopersicum_Solyc01g102890.3.1, Solanum_lycopersicum_Solyc01g102900.3.1, Solanum_lycopersicum_Solyc01g102875.1.1
N3.HOG0000311	OG0000036	n154				Arabidopsis_thaliana_AT5G39160.1, Arabidopsis_thaliana_AT5G39190.1, Arabidopsis_thaliana_AT5G39130.1, Arabidopsis_thaliana_AT5G39180.1, Arabidopsis_thaliana_AT5G39150.1, Arabidopsis_thaliana_AT5G39120.1, Arabidopsis_thaliana_AT5G39110.1, Arabidopsis_thaliana_AT5G39100.1, Arabidopsis_thaliana_AT3G05950.1, Arabidopsis_thaliana_AT3G04200.1, Arabidopsis_thaliana_AT3G04190.1, Arabidopsis_thaliana_AT3G…	Averrhoa_carambola_GWHTABKE004177, Averrhoa_carambola_GWHTABKE004175, Averrhoa_carambola_GWHTABKE004179, Averrhoa_carambola_GWHTABKE004176, Averrhoa_carambola_GWHTABKE004178, Averrhoa_carambola_GWHTABKE004180, Averrhoa_carambola_GWHTABKE004182, Averrhoa_carambola_GWHTABKE004183, Averrhoa_carambola_GWHTABKE004194, Averrhoa_carambola_GWHTABKE004193, Averrhoa_carambola_GWHTABKE004188, Averrhoa_caram…		Cephalotus_follicularis_Cfol-v3-13247, Cephalotus_follicularis_Cfol-v3-13242, Cephalotus_follicularis_Cfol-v3-13240, Cephalotus_follicularis_Cfol-v3-13239, Cephalotus_follicularis_Cfol-v3-13231, Cephalotus_follicularis_Cfol-v3-13238, Cephalotus_follicularis_Cfol-v3-13233, Cephalotus_follicularis_Cfol-v3-13237, Cephalotus_follicularis_Cfol-v3-13236, Cephalotus_follicularis_Cfol-v3-13234, Cephalotu…						Populus_trichocarpa_Potri.013G052000.1, Populus_trichocarpa_Potri.013G052100.1, Populus_trichocarpa_Potri.013G052300.1, Populus_trichocarpa_Potri.013G051901.1, Populus_trichocarpa_Potri.019G026700.2, Populus_trichocarpa_Potri.019G026000.1, Populus_trichocarpa_Potri.019G026500.1, Populus_trichocarpa_Potri.019G026400.6, Populus_trichocarpa_Potri.019G026200.1, Populus_trichocarpa_Potri.004G180000.1,…
N3.HOG0000312	OG0000037	n0						Beta_vulgaris_Bv-043050-mgzf.t1	Cephalotus_follicularis_Cfol-v3-30179, Cephalotus_follicularis_Cfol-v3-34560, Cephalotus_follicularis_Cfol-v3-32378, Cephalotus_follicularis_Cfol-v3-11731, Cephalotus_follicularis_Cfol-v3-14481, Cephalotus_follicularis_Cfol-v3-21113, Cephalotus_follicularis_Cfol-v3-11883, Cephalotus_follicularis_Cfol-v3-13401, Cephalotus_follicularis_Cfol-v3-32418, Cephalotus_follicularis_Cfol-v3-14466, Cephalotu…						Populus_trichocarpa_Potri.015G070400.2, Populus_trichocarpa_Potri.014G097450.1, Populus_trichocarpa_Potri.007G065150.1, Populus_trichocarpa_Potri.018G044500.2, Populus_trichocarpa_Potri.001G264200.1
N3.HOG0000313	OG0000038	n1	Aldrovanda_vesiculosa_Av-00009871-RA, Aldrovanda_vesiculosa_Av-00011079-RA, Aldrovanda_vesiculosa_Av-00007268-RA, Aldrovanda_vesiculosa_Av-00018306-RA, Aldrovanda_vesiculosa_Av-00011385-RA, Aldrovanda_vesiculosa_Av-00015969-RA, Aldrovanda_vesiculosa_Av-00004285-RA			Arabidopsis_thaliana_AT2G16720.1, Arabidopsis_thaliana_AT4G34990.1, Arabidopsis_thaliana_AT4G38620.1	Averrhoa_carambola_GWHTABKE003150, Averrhoa_carambola_GWHTABKE007398	Beta_vulgaris_Bv9-214180-gjwr.t1	Cephalotus_follicularis_Cfol-v3-08356, Cephalotus_follicularis_Cfol-v3-06419	Dionaea_muscipula_Dm-00005610-RA, Dionaea_muscipula_Dm-00016090-RA	Drosera_spatulata_Ds-00000048-RA, Drosera_spatulata_Ds-00013581-RA, Drosera_spatulata_Ds-00013013-RA	Hylocereus_undatus_HU01G00040.1, Hylocereus_undatus_HU03G00391.1	Nepenthes_gracilis_Nepgr018206, Nepenthes_gracilis_Nepgr004806, Nepenthes_gracilis_Nepgr015372, Nepenthes_gracilis_Nepgr019706		Populus_trichocarpa_Potri.005G112000.2, Populus_trichocarpa_Potri.004G174400.1, Populus_trichocarpa_Potri.009G134000.1	Solanum_lycopersicum_Solyc01g111500.3.1, Solanum_lycopersicum_Solyc10g055410.2.1	Spinacia_oleracea_Spo13499
N3.HOG0000314	OG0000038	n41														Solanum_lycopersicum_Solyc08g008480.3.1, Solanum_lycopersicum_Solyc08g008485.1.1, Solanum_lycopersicum_Solyc08g082890.3.1, Solanum_lycopersicum_Solyc08g005870.2.1, Solanum_lycopersicum_Solyc12g096200.2.1
N3.HOG0000315	OG0000038	n50							Cephalotus_follicularis_Cfol-v3-12202		Drosera_spatulata_Ds-00015029-RA				Populus_trichocarpa_Potri.003G144300.1
N3.HOG0000316	OG0000038	n52	Aldrovanda_vesiculosa_Av-00022768-RA, Aldrovanda_vesiculosa_Av-00023746-RA				Averrhoa_carambola_GWHTABKE017724		Cephalotus_follicularis_Cfol-v3-20339	Dionaea_muscipula_Dm-00004200-RA, Dionaea_muscipula_Dm-00009275-RA	Drosera_spatulata_Ds-00012521-RA, Drosera_spatulata_Ds-00002853-RA		Nepenthes_gracilis_Nepgr024380, Nepenthes_gracilis_Nepgr023597, Nepenthes_gracilis_Nepgr002233		Populus_trichocarpa_Potri.002G173900.1, Populus_trichocarpa_Potri.014G100800.1
N3.HOG0000317	OG0000038	n64						Beta_vulgaris_Bv1-002740-dwki.t1				Hylocereus_undatus_HU07G00119.1, Hylocereus_undatus_HU07G00151.1, Hylocereus_undatus_HU11G01642.1					Spinacia_oleracea_Spo01215
N3.HOG0000318	OG0000038	n68	Aldrovanda_vesiculosa_Av-00004338-RA, Aldrovanda_vesiculosa_Av-00008161-RA, Aldrovanda_vesiculosa_Av-00012068-RA				Averrhoa_carambola_GWHTABKE012796		Cephalotus_follicularis_Cfol-v3-22434, Cephalotus_follicularis_Cfol-v3-34117, Cephalotus_follicularis_Cfol-v3-35992	Dionaea_muscipula_Dm-00012805-RA, Dionaea_muscipula_Dm-00006869-RA, Dionaea_muscipula_Dm-00020049-RA	Drosera_spatulata_Ds-00006077-RA		Nepenthes_gracilis_Nepgr009352, Nepenthes_gracilis_Nepgr013382, Nepenthes_gracilis_Nepgr021929, Nepenthes_gracilis_Nepgr010074		Populus_trichocarpa_Potri.019G036340.1, Populus_trichocarpa_Potri.019G036400.1, Populus_trichocarpa_Potri.019G036160.1, Populus_trichocarpa_Potri.013G056500.1, Populus_trichocarpa_Potri.013G056400.1, Populus_trichocarpa_Potri.001G005100.1, Populus_trichocarpa_Potri.003G219900.1
N3.HOG0000319	OG0000038	n103					Averrhoa_carambola_GWHTABKE015080						Nepenthes_gracilis_Nepgr008774, Nepenthes_gracilis_Nepgr000996
N3.HOG0000320	OG0000038	n106					Averrhoa_carambola_GWHTABKE015077, Averrhoa_carambola_GWHTABKE015079, Averrhoa_carambola_GWHTABKE022350		Cephalotus_follicularis_Cfol-v3-07197, Cephalotus_follicularis_Cfol-v3-26150	Dionaea_muscipula_Dm-00018417-RA			Nepenthes_gracilis_Nepgr016056, Nepenthes_gracilis_Nepgr005642, Nepenthes_gracilis_Nepgr019417		Populus_trichocarpa_Potri.006G275900.2, Populus_trichocarpa_Potri.018G005300.1
N3.HOG0000321	OG0000038	n117					Averrhoa_carambola_GWHTABKE014929		Cephalotus_follicularis_Cfol-v3-16267				Nepenthes_gracilis_Nepgr018417
N3.HOG0000322	OG0000038	n119	Aldrovanda_vesiculosa_Av-00009917-RA, Aldrovanda_vesiculosa_Av-00011128-RA, Aldrovanda_vesiculosa_Av-00013005-RA				Averrhoa_carambola_GWHTABKE014930, Averrhoa_carambola_GWHTABKE014931	Beta_vulgaris_Bv-000930-crae.t1	Cephalotus_follicularis_Cfol-v3-16269	Dionaea_muscipula_Dm-00010291-RA	Drosera_spatulata_Ds-00016022-RA, Drosera_spatulata_Ds-00000091-RA	Hylocereus_undatus_HU03G02387.1, Hylocereus_undatus_HU11G00337.1	Nepenthes_gracilis_Nepgr000999, Nepenthes_gracilis_Nepgr014237				Spinacia_oleracea_Spo25305
N3.HOG0000323	OG0000038	n134	Aldrovanda_vesiculosa_Av-00001083-RA, Aldrovanda_vesiculosa_Av-00021262-RA			Arabidopsis_thaliana_AT3G62610.1, Arabidopsis_thaliana_AT2G47460.1, Arabidopsis_thaliana_AT5G49330.1	Averrhoa_carambola_GWHTABKE017998, Averrhoa_carambola_GWHTABKE022634	Beta_vulgaris_Bv5-121510-iogq.t1	Cephalotus_follicularis_Cfol-v3-34524, Cephalotus_follicularis_Cfol-v3-31296	Dionaea_muscipula_Dm-00010326-RA	Drosera_spatulata_Ds-00003435-RA	Hylocereus_undatus_HU01G02757.1	Nepenthes_gracilis_Nepgr000998, Nepenthes_gracilis_Nepgr012600		Populus_trichocarpa_Potri.014G122700.2, Populus_trichocarpa_Potri.002G198100.1, Populus_trichocarpa_Potri.010G141000.1	Solanum_lycopersicum_Solyc12g049350.2.1, Solanum_lycopersicum_Solyc06g009710.3.1, Solanum_lycopersicum_Solyc01g079620.3.1	Spinacia_oleracea_Spo17636
N3.HOG0000324	OG0000038	n163														Solanum_lycopersicum_Solyc05g008235.1.1, Solanum_lycopersicum_Solyc05g008250.2.1
N3.HOG0000325	OG0000038	n166	Aldrovanda_vesiculosa_Av-00002584-RA, Aldrovanda_vesiculosa_Av-00003333-RA, Aldrovanda_vesiculosa_Av-00021658-RA				Averrhoa_carambola_GWHTABKE005070		Cephalotus_follicularis_Cfol-v3-28034	Dionaea_muscipula_Dm-00004417-RA	Drosera_spatulata_Ds-00008539-RA, Drosera_spatulata_Ds-00005900-RA		Nepenthes_gracilis_Nepgr028091, Nepenthes_gracilis_Nepgr022166		Populus_trichocarpa_Potri.010G114000.2, Populus_trichocarpa_Potri.008G128500.1
N3.HOG0000326	OG0000038	n179	Aldrovanda_vesiculosa_Av-00012197-RA, Aldrovanda_vesiculosa_Av-00005774-RA				Averrhoa_carambola_GWHTABKE001732	Beta_vulgaris_Bv2-027660-ihfg.t1	Cephalotus_follicularis_Cfol-v3-19308		Drosera_spatulata_Ds-00016658-RA	Hylocereus_undatus_HU05G01750.1, Hylocereus_undatus_HU05G01751.1	Nepenthes_gracilis_Nepgr029074, Nepenthes_gracilis_Nepgr006188		Populus_trichocarpa_Potri.017G128900.1, Populus_trichocarpa_Potri.004G088100.1
N3.HOG0000327	OG0000038	n190					Averrhoa_carambola_GWHTABKE000376, Averrhoa_carambola_GWHTABKE000375								Populus_trichocarpa_Potri.015G041100.1
N3.HOG0000328	OG0000038	n192	Aldrovanda_vesiculosa_Av-00003291-RA			Arabidopsis_thaliana_AT1G22640.1, Arabidopsis_thaliana_AT4G09460.1, Arabidopsis_thaliana_AT1G35515.1		Beta_vulgaris_Bv1-001260-iquc.t1		Dionaea_muscipula_Dm-00009990-RA		Hylocereus_undatus_HU07G00245.1, Hylocereus_undatus_HU11G01561.1	Nepenthes_gracilis_Nepgr023637		Populus_trichocarpa_Potri.019G081500.1, Populus_trichocarpa_Potri.013G109300.1	Solanum_lycopersicum_Solyc06g065100.3.1	Spinacia_oleracea_Spo17369
N3.HOG0000329	OG0000038	n204					Averrhoa_carambola_GWHTABKE018323	Beta_vulgaris_Bv4-084080-rwwj.t1		Dionaea_muscipula_Dm-00017104-RA	Drosera_spatulata_Ds-00006251-RA	Hylocereus_undatus_HU08G01038.1, Hylocereus_undatus_HU03G00993.1	Nepenthes_gracilis_Nepgr001406		Populus_trichocarpa_Potri.T011525.1, Populus_trichocarpa_Potri.004G138000.1		Spinacia_oleracea_Spo18626
N3.HOG0000330	OG0000039	n3						Beta_vulgaris_Bv3-066680-goes.t1, Beta_vulgaris_Bv2-029050-nswe.t1, Beta_vulgaris_Bv3-055850-ixtq.t1, Beta_vulgaris_Bv3-058270-ohwm.t1, Beta_vulgaris_Bv4-089500-cumk.t1, Beta_vulgaris_Bv3-061200-qogc.t1, Beta_vulgaris_Bv6-141410-tpnm.t1, Beta_vulgaris_Bv3-067460-akso.t1, Beta_vulgaris_Bv-004610-qcaz.t1, Beta_vulgaris_Bv-010540-iifo.t1, Beta_vulgaris_Bv2-029130-masy.t1, Beta_vulgaris_Bv-007230-reg…		Dionaea_muscipula_Dm-00016580-RA, Dionaea_muscipula_Dm-00003219-RA, Dionaea_muscipula_Dm-00009722-RA, Dionaea_muscipula_Dm-00019543-RA, Dionaea_muscipula_Dm-00019429-RA, Dionaea_muscipula_Dm-00009210-RA, Dionaea_muscipula_Dm-00003221-RA	Drosera_spatulata_Ds-00006795-RA, Drosera_spatulata_Ds-00013213-RA, Drosera_spatulata_Ds-00014213-RA, Drosera_spatulata_Ds-00014224-RA, Drosera_spatulata_Ds-00014231-RA, Drosera_spatulata_Ds-00018103-RA	Hylocereus_undatus_HU05G00229.1, Hylocereus_undatus_HU05G00479.1, Hylocereus_undatus_HU04G01441.1, Hylocereus_undatus_HU01G00978.1, Hylocereus_undatus_HU01G00558.1, Hylocereus_undatus_HU01G00555.1	Nepenthes_gracilis_Nepgr026483, Nepenthes_gracilis_Nepgr026459			Solanum_lycopersicum_Solyc02g014250.2.1, Solanum_lycopersicum_Solyc10g085780.1.1	Spinacia_oleracea_Spo12908, Spinacia_oleracea_Spo23410, Spinacia_oleracea_Spo12820, Spinacia_oleracea_Spo12737, Spinacia_oleracea_Spo12902, Spinacia_oleracea_Spo13220, Spinacia_oleracea_Spo11223, Spinacia_oleracea_Spo14320, Spinacia_oleracea_Spo09973, Spinacia_oleracea_Spo04385, Spinacia_oleracea_Spo04388, Spinacia_oleracea_Spo04442, Spinacia_oleracea_Spo05117, Spinacia_oleracea_Spo22636, Spinaci…
N3.HOG0000331	OG0000039	n71								Dionaea_muscipula_Dm-00009688-RA, Dionaea_muscipula_Dm-00003218-RA, Dionaea_muscipula_Dm-00004449-RA, Dionaea_muscipula_Dm-00015857-RA, Dionaea_muscipula_Dm-00002769-RA, Dionaea_muscipula_Dm-00000793-RA, Dionaea_muscipula_Dm-00003361-RA, Dionaea_muscipula_Dm-00003366-RA, Dionaea_muscipula_Dm-00009685-RA, Dionaea_muscipula_Dm-00002758-RA, Dionaea_muscipula_Dm-00019544-RA, Dionaea_muscipula_Dm-0001…	Drosera_spatulata_Ds-00013212-RA	Hylocereus_undatus_HU10G01713.1, Hylocereus_undatus_HU05G00275.1, Hylocereus_undatus_HU05G00289.1, Hylocereus_undatus_HU03G01611.1	Nepenthes_gracilis_Nepgr026487, Nepenthes_gracilis_Nepgr026486				Spinacia_oleracea_Spo23411, Spinacia_oleracea_Spo23412, Spinacia_oleracea_Spo23309, Spinacia_oleracea_Spo23406, Spinacia_oleracea_Spo23408, Spinacia_oleracea_Spo23409, Spinacia_oleracea_Spo14525
N3.HOG0000332	OG0000039	n109															Spinacia_oleracea_Spo22269, Spinacia_oleracea_Spo07309, Spinacia_oleracea_Spo07307, Spinacia_oleracea_Spo12046, Spinacia_oleracea_Spo25335, Spinacia_oleracea_Spo07308
N3.HOG0000333	OG0000039	n115	Aldrovanda_vesiculosa_Av-00002090-RA				Averrhoa_carambola_GWHTABKE002660, Averrhoa_carambola_GWHTABKE002628, Averrhoa_carambola_GWHTABKE002659, Averrhoa_carambola_GWHTABKE002625, Averrhoa_carambola_GWHTABKE002626, Averrhoa_carambola_GWHTABKE002629, Averrhoa_carambola_GWHTABKE002633, Averrhoa_carambola_GWHTABKE002665, Averrhoa_carambola_GWHTABKE002664		Cephalotus_follicularis_Cfol-v3-10538, Cephalotus_follicularis_Cfol-v3-10535	Dionaea_muscipula_Dm-00002958-RA		Hylocereus_undatus_HU11G01037.1, Hylocereus_undatus_HU11G01035.1, Hylocereus_undatus_HU11G01036.1, Hylocereus_undatus_HU11G01034.1, Hylocereus_undatus_HU11G00051.1					Spinacia_oleracea_Spo20635, Spinacia_oleracea_Spo25618, Spinacia_oleracea_Spo14220, Spinacia_oleracea_Spo24780, Spinacia_oleracea_Spo13140
N3.HOG0000334	OG0000039	n138													Populus_trichocarpa_Potri.017G121700.1, Populus_trichocarpa_Potri.017G121901.1, Populus_trichocarpa_Potri.017G121500.1, Populus_trichocarpa_Potri.017G127800.1, Populus_trichocarpa_Potri.017G127651.1, Populus_trichocarpa_Potri.017G128000.1, Populus_trichocarpa_Potri.017G127200.1, Populus_trichocarpa_Potri.017G133666.1, Populus_trichocarpa_Potri.017G133600.2, Populus_trichocarpa_Potri.017G136700.2,…
N3.HOG0000335	OG0000039	n153														Solanum_lycopersicum_Solyc01g088060.3.1
N3.HOG0000336	OG0000039	n158														Solanum_lycopersicum_Solyc09g064610.3.1, Solanum_lycopersicum_Solyc09g059830.2.1, Solanum_lycopersicum_Solyc08g075980.1.1, Solanum_lycopersicum_Solyc08g076000.3.1, Solanum_lycopersicum_Solyc08g075640.3.1, Solanum_lycopersicum_Solyc08g075630.3.1
N3.HOG0000337	OG0000039	n176									Drosera_spatulata_Ds-00018089-RA, Drosera_spatulata_Ds-00014201-RA, Drosera_spatulata_Ds-00014232-RA, Drosera_spatulata_Ds-00017935-RA, Drosera_spatulata_Ds-00013503-RA, Drosera_spatulata_Ds-00017936-RA, Drosera_spatulata_Ds-00016829-RA, Drosera_spatulata_Ds-00018102-RA, Drosera_spatulata_Ds-00017934-RA, Drosera_spatulata_Ds-00016831-RA, Drosera_spatulata_Ds-00014214-RA, Drosera_spatulata_Ds-0001…						Spinacia_oleracea_Spo15379, Spinacia_oleracea_Spo01355, Spinacia_oleracea_Spo27009, Spinacia_oleracea_Spo19892, Spinacia_oleracea_Spo17285
N3.HOG0000338	OG0000039	n192					Averrhoa_carambola_GWHTABKE002593, Averrhoa_carambola_GWHTABKE002584			Dionaea_muscipula_Dm-00002757-RA, Dionaea_muscipula_Dm-00009686-RA, Dionaea_muscipula_Dm-00010933-RA, Dionaea_muscipula_Dm-00016581-RA, Dionaea_muscipula_Dm-00003364-RA	Drosera_spatulata_Ds-00007208-RA		Nepenthes_gracilis_Nepgr026485, Nepenthes_gracilis_Nepgr026482		Populus_trichocarpa_Potri.006G275800.4, Populus_trichocarpa_Potri.006G271800.2, Populus_trichocarpa_Potri.006G272066.2, Populus_trichocarpa_Potri.006G273900.1, Populus_trichocarpa_Potri.006G271692.1	Solanum_lycopersicum_Solyc04g039980.3.1, Solanum_lycopersicum_Solyc04g039990.3.1	Spinacia_oleracea_Spo23307, Spinacia_oleracea_Spo23407
N3.HOG0000339	OG0000039	n215						Beta_vulgaris_Bv-014670-jwhm.t1
N3.HOG0000340	OG0000040	n2				Arabidopsis_thaliana_AT2G45560.1, Arabidopsis_thaliana_AT2G45570.1, Arabidopsis_thaliana_AT2G45550.1, Arabidopsis_thaliana_AT1G33730.1, Arabidopsis_thaliana_AT1G33720.1, Arabidopsis_thaliana_AT2G45580.1, Arabidopsis_thaliana_AT3G61040.1	Averrhoa_carambola_GWHTABKE018869, Averrhoa_carambola_GWHTABKE018859	Beta_vulgaris_Bv1-019600-qtnn.t2	Cephalotus_follicularis_Cfol-v3-20500			Hylocereus_undatus_HU11G01870.1			Populus_trichocarpa_Potri.002G150400.1, Populus_trichocarpa_Potri.002G150300.1, Populus_trichocarpa_Potri.002G150200.2, Populus_trichocarpa_Potri.002G150100.1, Populus_trichocarpa_Potri.002G150500.1	Solanum_lycopersicum_Solyc06g066280.3.1, Solanum_lycopersicum_Solyc06g066270.1.1, Solanum_lycopersicum_Solyc06g084820.2.1	Spinacia_oleracea_Spo17368, Spinacia_oleracea_Spo00435, Spinacia_oleracea_Spo00434, Spinacia_oleracea_Spo00437, Spinacia_oleracea_Spo00436, Spinacia_oleracea_Spo00433
N3.HOG0000341	OG0000040	n54	Aldrovanda_vesiculosa_Av-00016821-RA, Aldrovanda_vesiculosa_Av-00016683-RA				Averrhoa_carambola_GWHTABKE019337, Averrhoa_carambola_GWHTABKE019338	Beta_vulgaris_Bv2-031560-fhje.t1, Beta_vulgaris_Bv8-190920-epak.t1, Beta_vulgaris_Bv5-101580-hrsq.t1, Beta_vulgaris_Bv-016030-oczf.t1, Beta_vulgaris_Bv9-222520-gofj.t1, Beta_vulgaris_Bv9-222320-yqeq.t1, Beta_vulgaris_Bv2-029930-ucyh.t1, Beta_vulgaris_Bv9-222320-yqeq.t2, Beta_vulgaris_Bv9-222520-gofj.t2, Beta_vulgaris_Bv9-222510-ickx.t1, Beta_vulgaris_Bv1-019600-qtnn.t1, Beta_vulgaris_Bv1-019570-a…		Dionaea_muscipula_Dm-00010344-RA	Drosera_spatulata_Ds-00010245-RA, Drosera_spatulata_Ds-00002132-RA	Hylocereus_undatus_HU01G00518.1, Hylocereus_undatus_HU03G00482.1, Hylocereus_undatus_HU11G00379.1, Hylocereus_undatus_HU03G00480.1, Hylocereus_undatus_HU03G00481.1, Hylocereus_undatus_HU07G00503.1, Hylocereus_undatus_HU07G00502.1, Hylocereus_undatus_HU07G00510.1, Hylocereus_undatus_HU09G01023.1, Hylocereus_undatus_HU07G00500.1, Hylocereus_undatus_HU07G00504.1, Hylocereus_undatus_HU07G00499.1, Hyl…	Nepenthes_gracilis_Nepgr028463				Spinacia_oleracea_Spo00640, Spinacia_oleracea_Spo03078, Spinacia_oleracea_Spo00638, Spinacia_oleracea_Spo20664, Spinacia_oleracea_Spo05237, Spinacia_oleracea_Spo03088, Spinacia_oleracea_Spo02073, Spinacia_oleracea_Spo02072, Spinacia_oleracea_Spo06539
N3.HOG0000342	OG0000040	n109														Solanum_lycopersicum_Solyc09g098770.2.1, Solanum_lycopersicum_Solyc09g098030.3.1, Solanum_lycopersicum_Solyc09g098010.3.1, Solanum_lycopersicum_Solyc08g014190.3.1, Solanum_lycopersicum_Solyc02g090290.3.1, Solanum_lycopersicum_Solyc02g090265.1.1, Solanum_lycopersicum_Solyc02g090267.1.1, Solanum_lycopersicum_Solyc02g090300.3.1, Solanum_lycopersicum_Solyc09g098610.2.1, Solanum_lycopersicum_Solyc02g0…
N3.HOG0000343	OG0000040	n127								Dionaea_muscipula_Dm-00003959-RA, Dionaea_muscipula_Dm-00004650-RA	Drosera_spatulata_Ds-00009889-RA, Drosera_spatulata_Ds-00009886-RA, Drosera_spatulata_Ds-00002123-RA, Drosera_spatulata_Ds-00002122-RA, Drosera_spatulata_Ds-00009888-RA	Hylocereus_undatus_HU05G00563.1	Nepenthes_gracilis_Nepgr011305, Nepenthes_gracilis_Nepgr011307, Nepenthes_gracilis_Nepgr027438, Nepenthes_gracilis_Nepgr027436, Nepenthes_gracilis_Nepgr027442, Nepenthes_gracilis_Nepgr027440, Nepenthes_gracilis_Nepgr027444, Nepenthes_gracilis_Nepgr028460, Nepenthes_gracilis_Nepgr028462				Spinacia_oleracea_Spo26944, Spinacia_oleracea_Spo26943
N3.HOG0000344	OG0000040	n146					Averrhoa_carambola_GWHTABKE019340, Averrhoa_carambola_GWHTABKE019332		Cephalotus_follicularis_Cfol-v3-23057, Cephalotus_follicularis_Cfol-v3-23062, Cephalotus_follicularis_Cfol-v3-23060
N3.HOG0000345	OG0000040	n151								Dionaea_muscipula_Dm-00003960-RA, Dionaea_muscipula_Dm-00010968-RA	Drosera_spatulata_Ds-00014187-RA, Drosera_spatulata_Ds-00005890-RA, Drosera_spatulata_Ds-00012103-RA, Drosera_spatulata_Ds-00016546-RA, Drosera_spatulata_Ds-00001335-RA		Nepenthes_gracilis_Nepgr018979, Nepenthes_gracilis_Nepgr018976, Nepenthes_gracilis_Nepgr018974, Nepenthes_gracilis_Nepgr018978, Nepenthes_gracilis_Nepgr018981, Nepenthes_gracilis_Nepgr028459, Nepenthes_gracilis_Nepgr011302, Nepenthes_gracilis_Nepgr011304, Nepenthes_gracilis_Nepgr029038, Nepenthes_gracilis_Nepgr029039, Nepenthes_gracilis_Nepgr031657, Nepenthes_gracilis_Nepgr031679, Nepenthes_graci…
N3.HOG0000346	OG0000040	n172	Aldrovanda_vesiculosa_Av-00016682-RA							Dionaea_muscipula_Dm-00010156-RA	Drosera_spatulata_Ds-00000426-RA, Drosera_spatulata_Ds-00011994-RA
N3.HOG0000347	OG0000040	n178									Drosera_spatulata_Ds-00016545-RA	Hylocereus_undatus_HU07G00505.1, Hylocereus_undatus_HU07G00512.1, Hylocereus_undatus_HU09G00020.1, Hylocereus_undatus_HU07G00511.1	Nepenthes_gracilis_Nepgr018975, Nepenthes_gracilis_Nepgr018973				Spinacia_oleracea_Spo00639
N3.HOG0000348	OG0000040	n196				Arabidopsis_thaliana_AT3G61035.1					Drosera_spatulata_Ds-00012325-RA, Drosera_spatulata_Ds-00003829-RA		Nepenthes_gracilis_Nepgr011303
N3.HOG0000349	OG0000040	n202									Drosera_spatulata_Ds-00001336-RA		Nepenthes_gracilis_Nepgr018980, Nepenthes_gracilis_Nepgr028464, Nepenthes_gracilis_Nepgr011306
N3.HOG0000350	OG0000040	n205								Dionaea_muscipula_Dm-00003958-RA, Dionaea_muscipula_Dm-00016187-RA, Dionaea_muscipula_Dm-00001605-RA, Dionaea_muscipula_Dm-00001604-RA, Dionaea_muscipula_Dm-00018023-RA, Dionaea_muscipula_Dm-00013333-RA, Dionaea_muscipula_Dm-00020262-RA	Drosera_spatulata_Ds-00013127-RA, Drosera_spatulata_Ds-00010246-RA
N3.HOG0000351	OG0000040	n213													Populus_trichocarpa_Potri.001G113900.1, Populus_trichocarpa_Potri.003G118200.1
N3.HOG0000352	OG0000041	n6					Averrhoa_carambola_GWHTABKE020898	Beta_vulgaris_Bv9-225840-iyth.t1	Cephalotus_follicularis_Cfol-v3-17531				Nepenthes_gracilis_Nepgr009102, Nepenthes_gracilis_Nepgr000407		Populus_trichocarpa_Potri.017G013700.1, Populus_trichocarpa_Potri.007G138100.3	Solanum_lycopersicum_Solyc07g053740.1.1	Spinacia_oleracea_Spo18204
N3.HOG0000353	OG0000041	n14	Aldrovanda_vesiculosa_Av-00005902-RA				Averrhoa_carambola_GWHTABKE000552	Beta_vulgaris_Bv8-182660-gzjr.t1	Cephalotus_follicularis_Cfol-v3-22397	Dionaea_muscipula_Dm-00002282-RA, Dionaea_muscipula_Dm-00000724-RA	Drosera_spatulata_Ds-00011532-RA	Hylocereus_undatus_HU08G02191.1	Nepenthes_gracilis_Nepgr007303, Nepenthes_gracilis_Nepgr028792, Nepenthes_gracilis_Nepgr032196, Nepenthes_gracilis_Nepgr017667		Populus_trichocarpa_Potri.004G047600.2, Populus_trichocarpa_Potri.011G057000.1		Spinacia_oleracea_Spo20738
N3.HOG0000354	OG0000041	n36														Solanum_lycopersicum_Solyc12g038450.1.1, Solanum_lycopersicum_Solyc12g038440.1.1
N3.HOG0000355	OG0000041	n42				Arabidopsis_thaliana_AT5G50080.2
N3.HOG0000356	OG0000041	n45	Aldrovanda_vesiculosa_Av-00011671-RA, Aldrovanda_vesiculosa_Av-00014228-RA			Arabidopsis_thaliana_AT1G43160.1		Beta_vulgaris_Bv6-133340-zkhw.t1		Dionaea_muscipula_Dm-00017385-RA	Drosera_spatulata_Ds-00001418-RA, Drosera_spatulata_Ds-00016195-RA	Hylocereus_undatus_HU09G01358.1, Hylocereus_undatus_HU02G02837.1	Nepenthes_gracilis_Nepgr016794				Spinacia_oleracea_Spo00524
N3.HOG0000357	OG0000041	n55				Arabidopsis_thaliana_AT5G64750.1	Averrhoa_carambola_GWHTABKE016573		Cephalotus_follicularis_Cfol-v3-32132						Populus_trichocarpa_Potri.005G087200.2, Populus_trichocarpa_Potri.007G076800.1	Solanum_lycopersicum_Solyc04g051360.3.1, Solanum_lycopersicum_Solyc04g012050.3.1
N3.HOG0000358	OG0000041	n68	Aldrovanda_vesiculosa_Av-00010992-RA, Aldrovanda_vesiculosa_Av-00017726-RA			Arabidopsis_thaliana_AT5G61890.1, Arabidopsis_thaliana_AT5G07310.1	Averrhoa_carambola_GWHTABKE009805	Beta_vulgaris_Bv-006010-ajds.t1	Cephalotus_follicularis_Cfol-v3-31048	Dionaea_muscipula_Dm-00000946-RA	Drosera_spatulata_Ds-00009753-RA	Hylocereus_undatus_HU04G01372.1, Hylocereus_undatus_HU04G01373.1, Hylocereus_undatus_HU01G02255.1	Nepenthes_gracilis_Nepgr025324, Nepenthes_gracilis_Nepgr025326			Solanum_lycopersicum_Solyc03g118190.3.1, Solanum_lycopersicum_Solyc12g042210.2.1	Spinacia_oleracea_Spo05690
N3.HOG0000359	OG0000041	n84				Arabidopsis_thaliana_AT5G13330.1	Averrhoa_carambola_GWHTABKE020549	Beta_vulgaris_Bv6-149630-ammr.t1	Cephalotus_follicularis_Cfol-v3-03736, Cephalotus_follicularis_Cfol-v3-15578				Nepenthes_gracilis_Nepgr016915		Populus_trichocarpa_Potri.012G108500.1, Populus_trichocarpa_Potri.001G067600.1, Populus_trichocarpa_Potri.003G162500.1		Spinacia_oleracea_Spo04931
N3.HOG0000360	OG0000041	n96					Averrhoa_carambola_GWHTABKE002516, Averrhoa_carambola_GWHTABKE011062									Solanum_lycopersicum_Solyc06g068830.2.1
N3.HOG0000361	OG0000041	n99	Aldrovanda_vesiculosa_Av-00007721-RA			Arabidopsis_thaliana_AT4G34410.1	Averrhoa_carambola_GWHTABKE007002	Beta_vulgaris_Bv-003330-fefj.t1, Beta_vulgaris_Bv-003300-iwmx.t1	Cephalotus_follicularis_Cfol-v3-30538	Dionaea_muscipula_Dm-00002642-RA	Drosera_spatulata_Ds-00009466-RA	Hylocereus_undatus_HU06G00852.1, Hylocereus_undatus_HU06G00854.1, Hylocereus_undatus_HU05G01890.1	Nepenthes_gracilis_Nepgr016622		Populus_trichocarpa_Potri.007G043400.1, Populus_trichocarpa_Potri.009G101900.1, Populus_trichocarpa_Potri.004G141200.1	Solanum_lycopersicum_Solyc10g050960.2.1, Solanum_lycopersicum_Solyc10g050970.1.1, Solanum_lycopersicum_Solyc01g108240.3.1	Spinacia_oleracea_Spo06220, Spinacia_oleracea_Spo00093, Spinacia_oleracea_Spo09570
N3.HOG0000362	OG0000041	n123					Averrhoa_carambola_GWHTABKE016767, Averrhoa_carambola_GWHTABKE016768									Solanum_lycopersicum_Solyc02g090790.1.1, Solanum_lycopersicum_Solyc02g090800.1.1, Solanum_lycopersicum_Solyc02g090770.1.1
N3.HOG0000363	OG0000041	n131					Averrhoa_carambola_GWHTABKE021626						Nepenthes_gracilis_Nepgr004207		Populus_trichocarpa_Potri.005G219600.1, Populus_trichocarpa_Potri.002G043300.2
N3.HOG0000364	OG0000041	n136	Aldrovanda_vesiculosa_Av-00007496-RA, Aldrovanda_vesiculosa_Av-00005903-RA			Arabidopsis_thaliana_AT1G28360.1	Averrhoa_carambola_GWHTABKE000554	Beta_vulgaris_Bv8-182680-iuha.t1	Cephalotus_follicularis_Cfol-v3-22402	Dionaea_muscipula_Dm-00003851-RA	Drosera_spatulata_Ds-00011534-RA	Hylocereus_undatus_HU10G01654.1	Nepenthes_gracilis_Nepgr021372, Nepenthes_gracilis_Nepgr007301, Nepenthes_gracilis_Nepgr028790, Nepenthes_gracilis_Nepgr032195		Populus_trichocarpa_Potri.011G056900.1, Populus_trichocarpa_Potri.004G047500.1	Solanum_lycopersicum_Solyc02g077840.1.1	Spinacia_oleracea_Spo18313
N3.HOG0000365	OG0000041	n153				Arabidopsis_thaliana_AT1G24590.1						Hylocereus_undatus_HU08G00247.1, Hylocereus_undatus_HU10G00166.1
N3.HOG0000366	OG0000041	n157														Solanum_lycopersicum_Solyc07g049490.2.1, Solanum_lycopersicum_Solyc12g005960.2.1
N3.HOG0000367	OG0000041	n163	Aldrovanda_vesiculosa_Av-00008414-RA, Aldrovanda_vesiculosa_Av-00011565-RA, Aldrovanda_vesiculosa_Av-00000158-RA			Arabidopsis_thaliana_AT1G50640.1, Arabidopsis_thaliana_AT3G20310.1		Beta_vulgaris_Bv4-088950-cddu.t1	Cephalotus_follicularis_Cfol-v3-29311	Dionaea_muscipula_Dm-00005460-RA		Hylocereus_undatus_HU01G01681.1	Nepenthes_gracilis_Nepgr026204, Nepenthes_gracilis_Nepgr026843, Nepenthes_gracilis_Nepgr016270, Nepenthes_gracilis_Nepgr007606		Populus_trichocarpa_Potri.001G356100.1	Solanum_lycopersicum_Solyc07g064890.1.1, Solanum_lycopersicum_Solyc10g006130.1.1	Spinacia_oleracea_Spo14170
N3.HOG0000368	OG0000041	n180	Aldrovanda_vesiculosa_Av-00011940-RA, Aldrovanda_vesiculosa_Av-00010183-RA, Aldrovanda_vesiculosa_Av-00019130-RA, Aldrovanda_vesiculosa_Av-00004765-RA, Aldrovanda_vesiculosa_Av-00017751-RA						Cephalotus_follicularis_Cfol-v3-05957	Dionaea_muscipula_Dm-00010774-RA, Dionaea_muscipula_Dm-00004810-RA	Drosera_spatulata_Ds-00009531-RA		Nepenthes_gracilis_Nepgr013867, Nepenthes_gracilis_Nepgr009000
N3.HOG0000369	OG0000041	n191	Aldrovanda_vesiculosa_Av-00021011-RA, Aldrovanda_vesiculosa_Av-00019893-RA							Dionaea_muscipula_Dm-00003754-RA	Drosera_spatulata_Ds-00001171-RA
N3.HOG0000370	OG0000041	n194	Aldrovanda_vesiculosa_Av-00023267-RA, Aldrovanda_vesiculosa_Av-00017175-RA, Aldrovanda_vesiculosa_Av-00024258-RA, Aldrovanda_vesiculosa_Av-00023797-RA			Arabidopsis_thaliana_AT1G28370.2		Beta_vulgaris_Bv4-086670-khde.t1		Dionaea_muscipula_Dm-00015937-RA, Dionaea_muscipula_Dm-00009654-RA	Drosera_spatulata_Ds-00007566-RA		Nepenthes_gracilis_Nepgr026114, Nepenthes_gracilis_Nepgr026785, Nepenthes_gracilis_Nepgr016191				Spinacia_oleracea_Spo14908
N3.HOG0000371	OG0000041	n206				Arabidopsis_thaliana_AT1G53170.1, Arabidopsis_thaliana_AT3G15210.1	Averrhoa_carambola_GWHTABKE008401		Cephalotus_follicularis_Cfol-v3-33215						Populus_trichocarpa_Potri.011G115600.1, Populus_trichocarpa_Potri.001G397200.2	Solanum_lycopersicum_Solyc10g009110.1.1, Solanum_lycopersicum_Solyc03g006320.1.1
N3.HOG0000372	OG0000042	n0							Cephalotus_follicularis_Cfol-v3-20602, Cephalotus_follicularis_Cfol-v3-08349, Cephalotus_follicularis_Cfol-v3-17481, Cephalotus_follicularis_Cfol-v3-00985, Cephalotus_follicularis_Cfol-v3-13636, Cephalotus_follicularis_Cfol-v3-17138, Cephalotus_follicularis_Cfol-v3-36440, Cephalotus_follicularis_Cfol-v3-00172, Cephalotus_follicularis_Cfol-v3-04835, Cephalotus_follicularis_Cfol-v3-28850, Cephalotu…						Populus_trichocarpa_Potri.018G060100.1, Populus_trichocarpa_Potri.001G473250.1, Populus_trichocarpa_Potri.006G126750.1
N3.HOG0000373	OG0000043	n0							Cephalotus_follicularis_Cfol-v3-34552, Cephalotus_follicularis_Cfol-v3-12583, Cephalotus_follicularis_Cfol-v3-06571, Cephalotus_follicularis_Cfol-v3-11129, Cephalotus_follicularis_Cfol-v3-18287, Cephalotus_follicularis_Cfol-v3-35285, Cephalotus_follicularis_Cfol-v3-30071, Cephalotus_follicularis_Cfol-v3-03073, Cephalotus_follicularis_Cfol-v3-36368, Cephalotus_follicularis_Cfol-v3-02348, Cephalotu…
N3.HOG0000374	OG0000045	n0					Averrhoa_carambola_GWHTABKE012583	Beta_vulgaris_Bv4-092760-kxhf.t1		Dionaea_muscipula_Dm-00021006-RA, Dionaea_muscipula_Dm-00020940-RA, Dionaea_muscipula_Dm-00010671-RA, Dionaea_muscipula_Dm-00018571-RA, Dionaea_muscipula_Dm-00015172-RA, Dionaea_muscipula_Dm-00015473-RA, Dionaea_muscipula_Dm-00020257-RA, Dionaea_muscipula_Dm-00020495-RA, Dionaea_muscipula_Dm-00015438-RA, Dionaea_muscipula_Dm-00010778-RA, Dionaea_muscipula_Dm-00009270-RA, Dionaea_muscipula_Dm-0001…	Drosera_spatulata_Ds-00002097-RA
N3.HOG0000375	OG0000046	n1							Cephalotus_follicularis_Cfol-v3-32330
N3.HOG0000376	OG0000046	n14				Arabidopsis_thaliana_AT1G36095.1			Cephalotus_follicularis_Cfol-v3-00516, Cephalotus_follicularis_Cfol-v3-00418	Dionaea_muscipula_Dm-00013743-RA, Dionaea_muscipula_Dm-00004382-RA, Dionaea_muscipula_Dm-00010430-RA, Dionaea_muscipula_Dm-00007852-RA						Solanum_lycopersicum_Solyc10g047760.1.1	Spinacia_oleracea_Spo19128, Spinacia_oleracea_Spo28391
N3.HOG0000377	OG0000046	n24	Aldrovanda_vesiculosa_Av-00014725-RA, Aldrovanda_vesiculosa_Av-00023473-RA, Aldrovanda_vesiculosa_Av-00024046-RA, Aldrovanda_vesiculosa_Av-00024600-RA, Aldrovanda_vesiculosa_Av-00015834-RA, Aldrovanda_vesiculosa_Av-00023413-RA
N3.HOG0000378	OG0000046	n31	Aldrovanda_vesiculosa_Av-00024045-RA						Cephalotus_follicularis_Cfol-v3-00970	Dionaea_muscipula_Dm-00007632-RA, Dionaea_muscipula_Dm-00007171-RA, Dionaea_muscipula_Dm-00018447-RA, Dionaea_muscipula_Dm-00004557-RA	Drosera_spatulata_Ds-00013846-RA, Drosera_spatulata_Ds-00017379-RA					Solanum_lycopersicum_Solyc09g012050.1.1	Spinacia_oleracea_Spo20006
N3.HOG0000379	OG0000046	n41				Arabidopsis_thaliana_AT1G43260.1				Dionaea_muscipula_Dm-00013475-RA						Solanum_lycopersicum_Solyc08g021980.1.1, Solanum_lycopersicum_Solyc01g020480.1.1, Solanum_lycopersicum_Solyc08g023320.1.1
N3.HOG0000380	OG0000046	n45	Aldrovanda_vesiculosa_Av-00015672-RA						Cephalotus_follicularis_Cfol-v3-32872	Dionaea_muscipula_Dm-00015229-RA, Dionaea_muscipula_Dm-00010718-RA, Dionaea_muscipula_Dm-00008866-RA, Dionaea_muscipula_Dm-00003542-RA, Dionaea_muscipula_Dm-00008905-RA, Dionaea_muscipula_Dm-00012126-RA, Dionaea_muscipula_Dm-00007051-RA, Dionaea_muscipula_Dm-00002464-RA, Dionaea_muscipula_Dm-00010098-RA, Dionaea_muscipula_Dm-00005396-RA, Dionaea_muscipula_Dm-00015230-RA, Dionaea_muscipula_Dm-0000…	Drosera_spatulata_Ds-00011850-RA					Solanum_lycopersicum_Solyc11g016985.1.1
N3.HOG0000381	OG0000047	n1				Arabidopsis_thaliana_AT1G06620.1, Arabidopsis_thaliana_AT1G03410.1, Arabidopsis_thaliana_AT1G03400.2, Arabidopsis_thaliana_AT3G61400.1, Arabidopsis_thaliana_AT2G25450.1, Arabidopsis_thaliana_AT2G30830.1, Arabidopsis_thaliana_AT2G30840.1, Arabidopsis_thaliana_AT1G06650.2, Arabidopsis_thaliana_AT1G06640.1, Arabidopsis_thaliana_AT1G06645.1, Arabidopsis_thaliana_AT5G59530.1, Arabidopsis_thaliana_AT5G…
N3.HOG0000382	OG0000047	n19					Averrhoa_carambola_GWHTABKE023121								Populus_trichocarpa_Potri.010G073100.1
N3.HOG0000383	OG0000047	n22													Populus_trichocarpa_Potri.013G045000.1	Solanum_lycopersicum_Solyc04g009860.3.1, Solanum_lycopersicum_Solyc04g009850.3.1
N3.HOG0000384	OG0000047	n25	Aldrovanda_vesiculosa_Av-00002303-RA, Aldrovanda_vesiculosa_Av-00009695-RA				Averrhoa_carambola_GWHTABKE021571, Averrhoa_carambola_GWHTABKE021568, Averrhoa_carambola_GWHTABKE021569, Averrhoa_carambola_GWHTABKE021570	Beta_vulgaris_Bv5-120890-okgh.t1, Beta_vulgaris_Bv5-120900-pkmg.t1	Cephalotus_follicularis_Cfol-v3-02420	Dionaea_muscipula_Dm-00012812-RA	Drosera_spatulata_Ds-00015426-RA	Hylocereus_undatus_HU04G01816.1, Hylocereus_undatus_HU04G01817.1	Nepenthes_gracilis_Nepgr004193, Nepenthes_gracilis_Nepgr004192		Populus_trichocarpa_Potri.005G222300.1, Populus_trichocarpa_Potri.002G040700.1, Populus_trichocarpa_Potri.017G135800.2, Populus_trichocarpa_Potri.017G136000.1, Populus_trichocarpa_Potri.004G083100.1		Spinacia_oleracea_Spo02325, Spinacia_oleracea_Spo02326
N3.HOG0000385	OG0000047	n48					Averrhoa_carambola_GWHTABKE023128, Averrhoa_carambola_GWHTABKE023127	Beta_vulgaris_Bv3-049360-umac.t1, Beta_vulgaris_Bv3-049380-xxoz.t1, Beta_vulgaris_Bv3-049390-hnsi.t1, Beta_vulgaris_Bv3-049370-adgp.t1			Drosera_spatulata_Ds-00006689-RA	Hylocereus_undatus_HU02G03365.1, Hylocereus_undatus_HU02G03367.1	Nepenthes_gracilis_Nepgr010364, Nepenthes_gracilis_Nepgr031833, Nepenthes_gracilis_Nepgr031836, Nepenthes_gracilis_Nepgr031699, Nepenthes_gracilis_Nepgr031819, Nepenthes_gracilis_Nepgr010366			Solanum_lycopersicum_Solyc09g089810.1.1, Solanum_lycopersicum_Solyc09g089830.3.1, Solanum_lycopersicum_Solyc09g089780.3.1, Solanum_lycopersicum_Solyc09g089800.2.1, Solanum_lycopersicum_Solyc09g089820.2.1, Solanum_lycopersicum_Solyc09g089790.3.1	Spinacia_oleracea_Spo19036, Spinacia_oleracea_Spo19033, Spinacia_oleracea_Spo19034, Spinacia_oleracea_Spo19037, Spinacia_oleracea_Spo19035, Spinacia_oleracea_Spo19029, Spinacia_oleracea_Spo19032, Spinacia_oleracea_Spo19031, Spinacia_oleracea_Spo19028, Spinacia_oleracea_Spo19030
N3.HOG0000386	OG0000047	n92														Solanum_lycopersicum_Solyc09g010040.2.1, Solanum_lycopersicum_Solyc09g009985.1.1
N3.HOG0000387	OG0000047	n95					Averrhoa_carambola_GWHTABKE023117, Averrhoa_carambola_GWHTABKE023126	Beta_vulgaris_Bv3-060960-heso.t1, Beta_vulgaris_Bv-017550-wgpy.t1				Hylocereus_undatus_HU02G02035.1	Nepenthes_gracilis_Nepgr031050			Solanum_lycopersicum_Solyc09g089700.3.1, Solanum_lycopersicum_Solyc03g095920.2.1	Spinacia_oleracea_Spo08349
N3.HOG0000388	OG0000047	n104					Averrhoa_carambola_GWHTABKE002462, Averrhoa_carambola_GWHTABKE023122						Nepenthes_gracilis_Nepgr028409, Nepenthes_gracilis_Nepgr021856, Nepenthes_gracilis_Nepgr028410, Nepenthes_gracilis_Nepgr021793, Nepenthes_gracilis_Nepgr021792, Nepenthes_gracilis_Nepgr027616		Populus_trichocarpa_Potri.005G222401.1, Populus_trichocarpa_Potri.013G045101.1	Solanum_lycopersicum_Solyc09g089770.3.1
N3.HOG0000389	OG0000047	n115	Aldrovanda_vesiculosa_Av-00017038-RA, Aldrovanda_vesiculosa_Av-00013504-RA				Averrhoa_carambola_GWHTABKE023119, Averrhoa_carambola_GWHTABKE023116, Averrhoa_carambola_GWHTABKE023124, Averrhoa_carambola_GWHTABKE023125, Averrhoa_carambola_GWHTABKE023120, Averrhoa_carambola_GWHTABKE023123	Beta_vulgaris_Bv3-049410-qzxk.t1, Beta_vulgaris_Bv3-049420-rczf.t1, Beta_vulgaris_Bv6-130040-gkpy.t1, Beta_vulgaris_Bv2-045090-fuxx.t1	Cephalotus_follicularis_Cfol-v3-25840, Cephalotus_follicularis_Cfol-v3-05001, Cephalotus_follicularis_Cfol-v3-04998, Cephalotus_follicularis_Cfol-v3-04996, Cephalotus_follicularis_Cfol-v3-05002	Dionaea_muscipula_Dm-00020011-RA	Drosera_spatulata_Ds-00006436-RA, Drosera_spatulata_Ds-00006435-RA, Drosera_spatulata_Ds-00003183-RA, Drosera_spatulata_Ds-00014529-RA	Hylocereus_undatus_HU02G03368.1, Hylocereus_undatus_HU02G03369.1, Hylocereus_undatus_HU02G03370.1	Nepenthes_gracilis_Nepgr000860, Nepenthes_gracilis_Nepgr000859, Nepenthes_gracilis_Nepgr031053, Nepenthes_gracilis_Nepgr031052, Nepenthes_gracilis_Nepgr031051, Nepenthes_gracilis_Nepgr010408, Nepenthes_gracilis_Nepgr031049, Nepenthes_gracilis_Nepgr031047		Populus_trichocarpa_Potri.008G165400.2, Populus_trichocarpa_Potri.011G156200.1		Spinacia_oleracea_Spo03782, Spinacia_oleracea_Spo03784, Spinacia_oleracea_Spo21354, Spinacia_oleracea_Spo03777, Spinacia_oleracea_Spo03780, Spinacia_oleracea_Spo03778
N3.HOG0000390	OG0000047	n156						Beta_vulgaris_Bv3-061180-ucfq.t1			Drosera_spatulata_Ds-00003181-RA	Hylocereus_undatus_HU02G02032.1	Nepenthes_gracilis_Nepgr021800, Nepenthes_gracilis_Nepgr009114, Nepenthes_gracilis_Nepgr010541		Populus_trichocarpa_Potri.010G073300.2		Spinacia_oleracea_Spo12721
N3.HOG0000391	OG0000047	n163						Beta_vulgaris_Bv6-132830-osxt.t1, Beta_vulgaris_Bv-014290-tcfw.t1, Beta_vulgaris_Bv3-056560-payn.t1				Hylocereus_undatus_HU06G02326.1, Hylocereus_undatus_HU02G02034.1, Hylocereus_undatus_HU02G02033.1			Populus_trichocarpa_Potri.010G073232.1, Populus_trichocarpa_Potri.010G073166.1	Solanum_lycopersicum_Solyc09g089730.3.1, Solanum_lycopersicum_Solyc09g089740.3.1, Solanum_lycopersicum_Solyc03g095900.3.1, Solanum_lycopersicum_Solyc09g089580.3.1, Solanum_lycopersicum_Solyc09g089690.3.1, Solanum_lycopersicum_Solyc09g089720.2.1, Solanum_lycopersicum_Solyc09g089760.1.1, Solanum_lycopersicum_Solyc09g089680.3.1, Solanum_lycopersicum_Solyc12g006380.2.1, Solanum_lycopersicum_Solyc09g0…	Spinacia_oleracea_Spo08346, Spinacia_oleracea_Spo08353, Spinacia_oleracea_Spo08352, Spinacia_oleracea_Spo08350, Spinacia_oleracea_Spo07640, Spinacia_oleracea_Spo08351, Spinacia_oleracea_Spo15870, Spinacia_oleracea_Spo14462
N3.HOG0000392	OG0000048	n9				Arabidopsis_thaliana_AT1G18590.1, Arabidopsis_thaliana_AT1G74090.1, Arabidopsis_thaliana_AT1G74100.1	Averrhoa_carambola_GWHTABKE000194, Averrhoa_carambola_GWHTABKE002225, Averrhoa_carambola_GWHTABKE002224		Cephalotus_follicularis_Cfol-v3-29131, Cephalotus_follicularis_Cfol-v3-02999, Cephalotus_follicularis_Cfol-v3-03000						Populus_trichocarpa_Potri.012G032700.1, Populus_trichocarpa_Potri.011G048300.2, Populus_trichocarpa_Potri.011G049100.1, Populus_trichocarpa_Potri.011G048712.1, Populus_trichocarpa_Potri.011G048400.1, Populus_trichocarpa_Potri.011G048700.1, Populus_trichocarpa_Potri.011G048500.2, Populus_trichocarpa_Potri.011G048200.1, Populus_trichocarpa_Potri.011G048100.1	Solanum_lycopersicum_Solyc02g077620.1.1
N3.HOG0000393	OG0000048	n28					Averrhoa_carambola_GWHTABKE000200, Averrhoa_carambola_GWHTABKE006306, Averrhoa_carambola_GWHTABKE006308, Averrhoa_carambola_GWHTABKE006307, Averrhoa_carambola_GWHTABKE006304, Averrhoa_carambola_GWHTABKE006305	Beta_vulgaris_Bv5-105350-qhmp.t1, Beta_vulgaris_Bv5-105330-xnyx.t1	Cephalotus_follicularis_Cfol-v3-05462			Hylocereus_undatus_HU09G01715.1, Hylocereus_undatus_HU09G01716.1	Nepenthes_gracilis_Nepgr026134, Nepenthes_gracilis_Nepgr026129		Populus_trichocarpa_Potri.004G031400.1	Solanum_lycopersicum_Solyc03g114800.1.1
N3.HOG0000394	OG0000048	n62				Arabidopsis_thaliana_AT2G03770.1, Arabidopsis_thaliana_AT2G03760.1	Averrhoa_carambola_GWHTABKE019810	Beta_vulgaris_Bv6-139880-uaap.t1				Hylocereus_undatus_HU10G00475.1	Nepenthes_gracilis_Nepgr003652		Populus_trichocarpa_Potri.010G138501.2, Populus_trichocarpa_Potri.010G138450.1, Populus_trichocarpa_Potri.010G138400.1	Solanum_lycopersicum_Solyc05g011890.1.1, Solanum_lycopersicum_Solyc09g055500.1.1, Solanum_lycopersicum_Solyc05g011900.1.1, Solanum_lycopersicum_Solyc05g047470.1.1, Solanum_lycopersicum_Solyc05g047510.2.1, Solanum_lycopersicum_Solyc11g050900.2.1, Solanum_lycopersicum_Solyc05g011860.1.1, Solanum_lycopersicum_Solyc05g011885.1.1, Solanum_lycopersicum_Solyc10g019210.1.1, Solanum_lycopersicum_Solyc12g0…	Spinacia_oleracea_Spo23069
N3.HOG0000395	OG0000048	n91				Arabidopsis_thaliana_AT1G28170.1, Arabidopsis_thaliana_AT2G14920.1, Arabidopsis_thaliana_AT1G13430.1, Arabidopsis_thaliana_AT1G13420.1, Arabidopsis_thaliana_AT5G43690.1, Arabidopsis_thaliana_AT3G45080.1, Arabidopsis_thaliana_AT3G45070.2, Arabidopsis_thaliana_AT2G27570.1, Arabidopsis_thaliana_AT4G26280.1, Arabidopsis_thaliana_AT2G03750.1
N3.HOG0000396	OG0000048	n108				Arabidopsis_thaliana_AT5G07000.1, Arabidopsis_thaliana_AT5G07010.1	Averrhoa_carambola_GWHTABKE010941, Averrhoa_carambola_GWHTABKE010948, Averrhoa_carambola_GWHTABKE010937, Averrhoa_carambola_GWHTABKE010947, Averrhoa_carambola_GWHTABKE010938, Averrhoa_carambola_GWHTABKE010935, Averrhoa_carambola_GWHTABKE002266, Averrhoa_carambola_GWHTABKE002267	Beta_vulgaris_Bv2-041940-pjau.t1							Populus_trichocarpa_Potri.003G189066.1, Populus_trichocarpa_Potri.001G036700.1, Populus_trichocarpa_Potri.003G189100.1, Populus_trichocarpa_Potri.003G188800.2, Populus_trichocarpa_Potri.001G036500.2, Populus_trichocarpa_Potri.001G036600.2, Populus_trichocarpa_Potri.003G193200.1, Populus_trichocarpa_Potri.003G193250.1, Populus_trichocarpa_Potri.003G193300.1, Populus_trichocarpa_Potri.003G193400.1,…		Spinacia_oleracea_Spo17050
N3.HOG0000397	OG0000048	n130				Arabidopsis_thaliana_AT3G51210.1	Averrhoa_carambola_GWHTABKE000198	Beta_vulgaris_Bv3-057320-atdp.t1, Beta_vulgaris_Bv3-057340-cotf.t1, Beta_vulgaris_Bv3-068550-cndj.t1, Beta_vulgaris_Bv1-016640-jpjp.t1, Beta_vulgaris_Bv3-057380-nfxw.t1, Beta_vulgaris_Bv1-009930-izrp.t1, Beta_vulgaris_Bv8-184910-nezm.t1, Beta_vulgaris_Bv8-184930-cshk.t1, Beta_vulgaris_Bv8-184940-jhgm.t1, Beta_vulgaris_Bv6-147980-dzcp.t1, Beta_vulgaris_Bv-014130-mdqi.t1, Beta_vulgaris_Bv3-057280-d…	Cephalotus_follicularis_Cfol-v3-00814			Hylocereus_undatus_HU02G03180.1, Hylocereus_undatus_HU02G03186.1, Hylocereus_undatus_HU02G03176.1, Hylocereus_undatus_HU02G03181.1, Hylocereus_undatus_HU02G00957.1, Hylocereus_undatus_HU02G00666.1	Nepenthes_gracilis_Nepgr032640, Nepenthes_gracilis_Nepgr032642			Solanum_lycopersicum_Solyc10g019220.1.1, Solanum_lycopersicum_Solyc11g050960.1.1, Solanum_lycopersicum_Solyc05g011850.1.1, Solanum_lycopersicum_Solyc12g021140.1.1, Solanum_lycopersicum_Solyc05g047495.1.1	Spinacia_oleracea_Spo25979, Spinacia_oleracea_Spo25977, Spinacia_oleracea_Spo25894, Spinacia_oleracea_Spo25892, Spinacia_oleracea_Spo22434, Spinacia_oleracea_Spo16449, Spinacia_oleracea_Spo24551, Spinacia_oleracea_Spo14355, Spinacia_oleracea_Spo24332, Spinacia_oleracea_Spo25976, Spinacia_oleracea_Spo25893, Spinacia_oleracea_Spo17052, Spinacia_oleracea_Spo12696, Spinacia_oleracea_Spo17399, Spinaci…
N3.HOG0000398	OG0000049	n4				Arabidopsis_thaliana_AT3G30235.1				Dionaea_muscipula_Dm-00005058-RA	Drosera_spatulata_Ds-00013692-RA
N3.HOG0000399	OG0000049	n6								Dionaea_muscipula_Dm-00015428-RA	Drosera_spatulata_Ds-00017680-RA
N3.HOG0000400	OG0000049	n15							Cephalotus_follicularis_Cfol-v3-22076							Solanum_lycopersicum_Solyc07g008960.1.1
N3.HOG0000401	OG0000049	n32									Drosera_spatulata_Ds-00014167-RA, Drosera_spatulata_Ds-00006624-RA						Spinacia_oleracea_Spo07845
N3.HOG0000402	OG0000049	n35							Cephalotus_follicularis_Cfol-v3-16504	Dionaea_muscipula_Dm-00014990-RA
N3.HOG0000403	OG0000049	n36							Cephalotus_follicularis_Cfol-v3-11178, Cephalotus_follicularis_Cfol-v3-28956, Cephalotus_follicularis_Cfol-v3-13751, Cephalotus_follicularis_Cfol-v3-12867, Cephalotus_follicularis_Cfol-v3-10469, Cephalotus_follicularis_Cfol-v3-35875, Cephalotus_follicularis_Cfol-v3-00316, Cephalotus_follicularis_Cfol-v3-02078, Cephalotus_follicularis_Cfol-v3-23575, Cephalotus_follicularis_Cfol-v3-26986		Drosera_spatulata_Ds-00008372-RA						Spinacia_oleracea_Spo12235
N3.HOG0000404	OG0000049	n47					Averrhoa_carambola_GWHTABKE015869, Averrhoa_carambola_GWHTABKE005016, Averrhoa_carambola_GWHTABKE023334, Averrhoa_carambola_GWHTABKE002070
N3.HOG0000405	OG0000049	n50					Averrhoa_carambola_GWHTABKE010946, Averrhoa_carambola_GWHTABKE015213		Cephalotus_follicularis_Cfol-v3-08681, Cephalotus_follicularis_Cfol-v3-28289								Spinacia_oleracea_Spo18809
N3.HOG0000406	OG0000049	n54					Averrhoa_carambola_GWHTABKE011253										Spinacia_oleracea_Spo16510
N3.HOG0000407	OG0000049	n58				Arabidopsis_thaliana_AT3G29765.1, Arabidopsis_thaliana_AT3G29763.1, Arabidopsis_thaliana_AT4G09660.1, Arabidopsis_thaliana_AT1G19260.1, Arabidopsis_thaliana_AT1G41920.1, Arabidopsis_thaliana_AT3G29450.1, Arabidopsis_thaliana_AT2G06541.1				Dionaea_muscipula_Dm-00005564-RA, Dionaea_muscipula_Dm-00020741-RA, Dionaea_muscipula_Dm-00012329-RA, Dionaea_muscipula_Dm-00012123-RA, Dionaea_muscipula_Dm-00017960-RA, Dionaea_muscipula_Dm-00019229-RA, Dionaea_muscipula_Dm-00011937-RA							Spinacia_oleracea_Spo20037, Spinacia_oleracea_Spo25533, Spinacia_oleracea_Spo06640, Spinacia_oleracea_Spo21305, Spinacia_oleracea_Spo04008, Spinacia_oleracea_Spo19584, Spinacia_oleracea_Spo00996, Spinacia_oleracea_Spo03216, Spinacia_oleracea_Spo00829, Spinacia_oleracea_Spo11582, Spinacia_oleracea_Spo20044, Spinacia_oleracea_Spo22152
N3.HOG0000408	OG0000049	n102							Cephalotus_follicularis_Cfol-v3-18454, Cephalotus_follicularis_Cfol-v3-35508, Cephalotus_follicularis_Cfol-v3-17274, Cephalotus_follicularis_Cfol-v3-33628, Cephalotus_follicularis_Cfol-v3-15783, Cephalotus_follicularis_Cfol-v3-11761, Cephalotus_follicularis_Cfol-v3-34166, Cephalotus_follicularis_Cfol-v3-36001, Cephalotus_follicularis_Cfol-v3-31406, Cephalotus_follicularis_Cfol-v3-02877, Cephalotu…	Dionaea_muscipula_Dm-00005941-RA, Dionaea_muscipula_Dm-00007144-RA	Drosera_spatulata_Ds-00013443-RA
N3.HOG0000409	OG0000049	n146									Drosera_spatulata_Ds-00017679-RA, Drosera_spatulata_Ds-00012684-RA
N3.HOG0000410	OG0000049	n149							Cephalotus_follicularis_Cfol-v3-20764, Cephalotus_follicularis_Cfol-v3-32727, Cephalotus_follicularis_Cfol-v3-32728, Cephalotus_follicularis_Cfol-v3-15950, Cephalotus_follicularis_Cfol-v3-09249
N3.HOG0000411	OG0000049	n155							Cephalotus_follicularis_Cfol-v3-29224, Cephalotus_follicularis_Cfol-v3-14847, Cephalotus_follicularis_Cfol-v3-27807, Cephalotus_follicularis_Cfol-v3-18469		Drosera_spatulata_Ds-00011199-RA
N3.HOG0000412	OG0000049	n162							Cephalotus_follicularis_Cfol-v3-04822, Cephalotus_follicularis_Cfol-v3-35495, Cephalotus_follicularis_Cfol-v3-32742, Cephalotus_follicularis_Cfol-v3-09403, Cephalotus_follicularis_Cfol-v3-30719, Cephalotus_follicularis_Cfol-v3-22231	Dionaea_muscipula_Dm-00005059-RA
N3.HOG0000413	OG0000049	n170				Arabidopsis_thaliana_AT3G31402.1			Cephalotus_follicularis_Cfol-v3-25738, Cephalotus_follicularis_Cfol-v3-23585, Cephalotus_follicularis_Cfol-v3-23384, Cephalotus_follicularis_Cfol-v3-02778, Cephalotus_follicularis_Cfol-v3-05829, Cephalotus_follicularis_Cfol-v3-30149
N3.HOG0000414	OG0000049	n178							Cephalotus_follicularis_Cfol-v3-26575, Cephalotus_follicularis_Cfol-v3-10633	Dionaea_muscipula_Dm-00007145-RA	Drosera_spatulata_Ds-00010688-RA					Solanum_lycopersicum_Solyc03g063670.1.1
N3.HOG0000415	OG0000049	n183							Cephalotus_follicularis_Cfol-v3-34843		Drosera_spatulata_Ds-00013823-RA					Solanum_lycopersicum_Solyc00g016480.1.1
N3.HOG0000416	OG0000050	n8	Aldrovanda_vesiculosa_Av-00012807-RA						Cephalotus_follicularis_Cfol-v3-14581		Drosera_spatulata_Ds-00016378-RA, Drosera_spatulata_Ds-00008163-RA						Spinacia_oleracea_Spo09705
N3.HOG0000417	OG0000050	n15									Drosera_spatulata_Ds-00004521-RA	Hylocereus_undatus_HU02G02802.1
N3.HOG0000418	OG0000050	n19					Averrhoa_carambola_GWHTABKE019082, Averrhoa_carambola_GWHTABKE002358		Cephalotus_follicularis_Cfol-v3-22698, Cephalotus_follicularis_Cfol-v3-16149, Cephalotus_follicularis_Cfol-v3-21473, Cephalotus_follicularis_Cfol-v3-27471, Cephalotus_follicularis_Cfol-v3-28613, Cephalotus_follicularis_Cfol-v3-32545, Cephalotus_follicularis_Cfol-v3-06426	Dionaea_muscipula_Dm-00019277-RA, Dionaea_muscipula_Dm-00016824-RA, Dionaea_muscipula_Dm-00012378-RA, Dionaea_muscipula_Dm-00019415-RA		Hylocereus_undatus_HU11G00542.1	Nepenthes_gracilis_Nepgr018514
N3.HOG0000419	OG0000050	n34							Cephalotus_follicularis_Cfol-v3-30416, Cephalotus_follicularis_Cfol-v3-31771, Cephalotus_follicularis_Cfol-v3-01140, Cephalotus_follicularis_Cfol-v3-19221, Cephalotus_follicularis_Cfol-v3-10044, Cephalotus_follicularis_Cfol-v3-21105, Cephalotus_follicularis_Cfol-v3-09914, Cephalotus_follicularis_Cfol-v3-33595	Dionaea_muscipula_Dm-00010232-RA			Nepenthes_gracilis_Nepgr017866
N3.HOG0000420	OG0000050	n43							Cephalotus_follicularis_Cfol-v3-23394	Dionaea_muscipula_Dm-00020880-RA, Dionaea_muscipula_Dm-00002802-RA, Dionaea_muscipula_Dm-00014907-RA, Dionaea_muscipula_Dm-00001243-RA							Spinacia_oleracea_Spo20758
N3.HOG0000421	OG0000050	n48						Beta_vulgaris_Bv4-096530-ozyh.t1, Beta_vulgaris_Bv8-200580-izyn.t1			Drosera_spatulata_Ds-00006666-RA
N3.HOG0000422	OG0000050	n50	Aldrovanda_vesiculosa_Av-00018938-RA							Dionaea_muscipula_Dm-00018494-RA	Drosera_spatulata_Ds-00016857-RA, Drosera_spatulata_Ds-00009018-RA, Drosera_spatulata_Ds-00013838-RA, Drosera_spatulata_Ds-00002574-RA, Drosera_spatulata_Ds-00017062-RA, Drosera_spatulata_Ds-00010617-RA, Drosera_spatulata_Ds-00012851-RA
N3.HOG0000423	OG0000050	n58	Aldrovanda_vesiculosa_Av-00024445-RA						Cephalotus_follicularis_Cfol-v3-06432, Cephalotus_follicularis_Cfol-v3-30929
N3.HOG0000424	OG0000050	n62					Averrhoa_carambola_GWHTABKE016550, Averrhoa_carambola_GWHTABKE003417		Cephalotus_follicularis_Cfol-v3-24970, Cephalotus_follicularis_Cfol-v3-08924, Cephalotus_follicularis_Cfol-v3-02909, Cephalotus_follicularis_Cfol-v3-01669, Cephalotus_follicularis_Cfol-v3-16940, Cephalotus_follicularis_Cfol-v3-03500, Cephalotus_follicularis_Cfol-v3-04283, Cephalotus_follicularis_Cfol-v3-22646, Cephalotus_follicularis_Cfol-v3-20600, Cephalotus_follicularis_Cfol-v3-26961, Cephalotu…	Dionaea_muscipula_Dm-00020030-RA, Dionaea_muscipula_Dm-00000650-RA							Spinacia_oleracea_Spo13464
N3.HOG0000425	OG0000050	n118	Aldrovanda_vesiculosa_Av-00018370-RA					Beta_vulgaris_Bv5-104790-tpfg.t1, Beta_vulgaris_Bv2-038990-nqpe.t1, Beta_vulgaris_Bv5-117090-heti.t1								Solanum_lycopersicum_Solyc02g065260.3.1
N3.HOG0000426	OG0000050	n123						Beta_vulgaris_Bv5-106760-teor.t1, Beta_vulgaris_Bv8-186710-tfad.t1, Beta_vulgaris_Bv7-176360-hcpn.t1, Beta_vulgaris_Bv3-054770-iokh.t1, Beta_vulgaris_Bv4-078970-jxen.t1, Beta_vulgaris_Bv9-209780-ykyu.t1, Beta_vulgaris_Bv9-215420-gyja.t1, Beta_vulgaris_Bv-019060-enfo.t1, Beta_vulgaris_Bv7-159630-quak.t1, Beta_vulgaris_Bv1-020380-wxuy.t1, Beta_vulgaris_Bv8-201040-cifq.t1							Populus_trichocarpa_Potri.013G092801.1		Spinacia_oleracea_Spo08324, Spinacia_oleracea_Spo07135, Spinacia_oleracea_Spo28395
N3.HOG0000427	OG0000050	n139	Aldrovanda_vesiculosa_Av-00009969-RA						Cephalotus_follicularis_Cfol-v3-09102	Dionaea_muscipula_Dm-00021088-RA, Dionaea_muscipula_Dm-00017831-RA, Dionaea_muscipula_Dm-00021021-RA, Dionaea_muscipula_Dm-00007900-RA, Dionaea_muscipula_Dm-00016981-RA, Dionaea_muscipula_Dm-00019666-RA, Dionaea_muscipula_Dm-00006632-RA, Dionaea_muscipula_Dm-00006455-RA, Dionaea_muscipula_Dm-00005078-RA, Dionaea_muscipula_Dm-00016957-RA
N3.HOG0000428	OG0000050	n150							Cephalotus_follicularis_Cfol-v3-34332	Dionaea_muscipula_Dm-00020847-RA, Dionaea_muscipula_Dm-00012803-RA, Dionaea_muscipula_Dm-00007273-RA
N3.HOG0000429	OG0000050	n153	Aldrovanda_vesiculosa_Av-00002378-RA				Averrhoa_carambola_GWHTABKE020897, Averrhoa_carambola_GWHTABKE004770, Averrhoa_carambola_GWHTABKE017809	Beta_vulgaris_Bv8-184090-ucmw.t1, Beta_vulgaris_Bv2-030990-qxsw.t1, Beta_vulgaris_Bv3-063040-udaq.t1		Dionaea_muscipula_Dm-00017829-RA, Dionaea_muscipula_Dm-00010704-RA, Dionaea_muscipula_Dm-00020295-RA	Drosera_spatulata_Ds-00010616-RA, Drosera_spatulata_Ds-00007525-RA, Drosera_spatulata_Ds-00014948-RA, Drosera_spatulata_Ds-00017061-RA, Drosera_spatulata_Ds-00014906-RA, Drosera_spatulata_Ds-00008162-RA						Spinacia_oleracea_Spo10562, Spinacia_oleracea_Spo13958, Spinacia_oleracea_Spo16467, Spinacia_oleracea_Spo28424, Spinacia_oleracea_Spo06722, Spinacia_oleracea_Spo04144, Spinacia_oleracea_Spo26309, Spinacia_oleracea_Spo06770, Spinacia_oleracea_Spo17327, Spinacia_oleracea_Spo18934
N3.HOG0000430	OG0000050	n180							Cephalotus_follicularis_Cfol-v3-12478	Dionaea_muscipula_Dm-00020895-RA
N3.HOG0000431	OG0000050	n184								Dionaea_muscipula_Dm-00020165-RA, Dionaea_muscipula_Dm-00020914-RA, Dionaea_muscipula_Dm-00010682-RA
N3.HOG0000432	OG0000050	n188					Averrhoa_carambola_GWHTABKE015392			Dionaea_muscipula_Dm-00020894-RA, Dionaea_muscipula_Dm-00020872-RA, Dionaea_muscipula_Dm-00019134-RA, Dionaea_muscipula_Dm-00015316-RA	Drosera_spatulata_Ds-00009019-RA
N3.HOG0000433	OG0000051	n0	Aldrovanda_vesiculosa_Av-00016468-RA, Aldrovanda_vesiculosa_Av-00017670-RA							Dionaea_muscipula_Dm-00009347-RA, Dionaea_muscipula_Dm-00019804-RA, Dionaea_muscipula_Dm-00017621-RA, Dionaea_muscipula_Dm-00009445-RA, Dionaea_muscipula_Dm-00012631-RA, Dionaea_muscipula_Dm-00004690-RA, Dionaea_muscipula_Dm-00010977-RA, Dionaea_muscipula_Dm-00020020-RA, Dionaea_muscipula_Dm-00019945-RA, Dionaea_muscipula_Dm-00007408-RA, Dionaea_muscipula_Dm-00003341-RA, Dionaea_muscipula_Dm-0001…
N3.HOG0000434	OG0000052	n0							Cephalotus_follicularis_Cfol-v3-18052, Cephalotus_follicularis_Cfol-v3-21281, Cephalotus_follicularis_Cfol-v3-30628, Cephalotus_follicularis_Cfol-v3-06139, Cephalotus_follicularis_Cfol-v3-20713, Cephalotus_follicularis_Cfol-v3-25314, Cephalotus_follicularis_Cfol-v3-14656, Cephalotus_follicularis_Cfol-v3-34793, Cephalotus_follicularis_Cfol-v3-02277, Cephalotus_follicularis_Cfol-v3-17134, Cephalotu…
N3.HOG0000435	OG0000053	n0							Cephalotus_follicularis_Cfol-v3-05194, Cephalotus_follicularis_Cfol-v3-31134, Cephalotus_follicularis_Cfol-v3-07399, Cephalotus_follicularis_Cfol-v3-36351, Cephalotus_follicularis_Cfol-v3-34070, Cephalotus_follicularis_Cfol-v3-36242, Cephalotus_follicularis_Cfol-v3-36302, Cephalotus_follicularis_Cfol-v3-26002, Cephalotus_follicularis_Cfol-v3-27329, Cephalotus_follicularis_Cfol-v3-05075, Cephalotu…				Nepenthes_gracilis_Nepgr007949
N3.HOG0000436	OG0000054	n13										Hylocereus_undatus_HU04G01090.1			Populus_trichocarpa_Potri.002G121300.2
N3.HOG0000437	OG0000054	n35					Averrhoa_carambola_GWHTABKE023927	Beta_vulgaris_Bv1-021810-gphx.t1, Beta_vulgaris_Bv2-034540-uwcq.t1, Beta_vulgaris_Bv1-021730-kcsd.t1, Beta_vulgaris_Bv1-021740-xgxw.t1, Beta_vulgaris_Bv2-030050-fnzz.t1, Beta_vulgaris_Bv2-030040-dnyj.t1	Cephalotus_follicularis_Cfol-v3-28108, Cephalotus_follicularis_Cfol-v3-25042, Cephalotus_follicularis_Cfol-v3-27489, Cephalotus_follicularis_Cfol-v3-27491, Cephalotus_follicularis_Cfol-v3-15090			Hylocereus_undatus_HU02G01322.1, Hylocereus_undatus_HU04G00661.1, Hylocereus_undatus_HU06G00413.1, Hylocereus_undatus_HU02G01238.1	Nepenthes_gracilis_Nepgr015472		Populus_trichocarpa_Potri.002G121200.1, Populus_trichocarpa_Potri.002G121400.1, Populus_trichocarpa_Potri.014G020432.2, Populus_trichocarpa_Potri.014G020600.1, Populus_trichocarpa_Potri.014G020700.2, Populus_trichocarpa_Potri.014G020500.1, Populus_trichocarpa_Potri.002G121100.1	Solanum_lycopersicum_Solyc04g078270.3.1, Solanum_lycopersicum_Solyc04g078290.3.1	Spinacia_oleracea_Spo05345, Spinacia_oleracea_Spo06090, Spinacia_oleracea_Spo19025, Spinacia_oleracea_Spo12577, Spinacia_oleracea_Spo12585, Spinacia_oleracea_Spo19729, Spinacia_oleracea_Spo02064
N3.HOG0000438	OG0000054	n67									Drosera_spatulata_Ds-00002532-RA					Solanum_lycopersicum_Solyc12g088460.2.1, Solanum_lycopersicum_Solyc12g088510.1.1
N3.HOG0000439	OG0000054	n78				Arabidopsis_thaliana_AT5G10610.1, Arabidopsis_thaliana_AT5G10600.1	Averrhoa_carambola_GWHTABKE023932	Beta_vulgaris_Bv3-061380-mqtc.t1			Drosera_spatulata_Ds-00002531-RA, Drosera_spatulata_Ds-00000548-RA	Hylocereus_undatus_HU09G01854.1	Nepenthes_gracilis_Nepgr018506, Nepenthes_gracilis_Nepgr018504, Nepenthes_gracilis_Nepgr018502		Populus_trichocarpa_Potri.014G021400.1, Populus_trichocarpa_Potri.002G121900.1, Populus_trichocarpa_Potri.014G021700.1	Solanum_lycopersicum_Solyc04g078370.3.1, Solanum_lycopersicum_Solyc09g031875.1.1, Solanum_lycopersicum_Solyc07g014670.3.1, Solanum_lycopersicum_Solyc04g078340.3.1, Solanum_lycopersicum_Solyc04g078360.1.1	Spinacia_oleracea_Spo05581
N3.HOG0000440	OG0000054	n102						Beta_vulgaris_Bv8-183550-haqk.t1				Hylocereus_undatus_HU02G01092.1					Spinacia_oleracea_Spo14126, Spinacia_oleracea_Spo01438
N3.HOG0000441	OG0000054	n107	Aldrovanda_vesiculosa_Av-00014180-RA			Arabidopsis_thaliana_AT4G37310.1, Arabidopsis_thaliana_AT5G67310.1, Arabidopsis_thaliana_AT4G37400.1, Arabidopsis_thaliana_AT4G37410.1, Arabidopsis_thaliana_AT5G57220.1, Arabidopsis_thaliana_AT4G37430.1, Arabidopsis_thaliana_AT5G36220.1, Arabidopsis_thaliana_AT4G37330.1, Arabidopsis_thaliana_AT4G37320.1, Arabidopsis_thaliana_AT2G23190.1, Arabidopsis_thaliana_AT2G23220.1, Arabidopsis_thaliana_AT3G…	Averrhoa_carambola_GWHTABKE019655, Averrhoa_carambola_GWHTABKE019558, Averrhoa_carambola_GWHTABKE019653, Averrhoa_carambola_GWHTABKE019651, Averrhoa_carambola_GWHTABKE019654, Averrhoa_carambola_GWHTABKE016842, Averrhoa_carambola_GWHTABKE016848, Averrhoa_carambola_GWHTABKE016851	Beta_vulgaris_Bv6-127520-qhsx.t1	Cephalotus_follicularis_Cfol-v3-02319, Cephalotus_follicularis_Cfol-v3-02318, Cephalotus_follicularis_Cfol-v3-35749				Nepenthes_gracilis_Nepgr003283, Nepenthes_gracilis_Nepgr003282, Nepenthes_gracilis_Nepgr003277, Nepenthes_gracilis_Nepgr003276, Nepenthes_gracilis_Nepgr003280, Nepenthes_gracilis_Nepgr003281, Nepenthes_gracilis_Nepgr003286		Populus_trichocarpa_Potri.007G115500.1, Populus_trichocarpa_Potri.005G143900.1, Populus_trichocarpa_Potri.005G144000.1, Populus_trichocarpa_Potri.007G049900.1, Populus_trichocarpa_Potri.008G205200.1, Populus_trichocarpa_Potri.005G143800.1, Populus_trichocarpa_Potri.003G007900.1, Populus_trichocarpa_Potri.003G007000.1, Populus_trichocarpa_Potri.003G008200.1, Populus_trichocarpa_Potri.003G006000.1,…	Solanum_lycopersicum_Solyc02g092860.3.1, Solanum_lycopersicum_Solyc02g064850.2.1	Spinacia_oleracea_Spo09239, Spinacia_oleracea_Spo07215
N3.HOG0000442	OG0000054	n161					Averrhoa_carambola_GWHTABKE023938, Averrhoa_carambola_GWHTABKE023937	Beta_vulgaris_Bv1-015280-udcx.t1							Populus_trichocarpa_Potri.014G021800.1		Spinacia_oleracea_Spo22292, Spinacia_oleracea_Spo09185
N3.HOG0000443	OG0000054	n170					Averrhoa_carambola_GWHTABKE016845, Averrhoa_carambola_GWHTABKE016847, Averrhoa_carambola_GWHTABKE016843, Averrhoa_carambola_GWHTABKE016850		Cephalotus_follicularis_Cfol-v3-35748, Cephalotus_follicularis_Cfol-v3-35560			Hylocereus_undatus_HU04G01092.1
N3.HOG0000444	OG0000055	n10	Aldrovanda_vesiculosa_Av-00006518-RA, Aldrovanda_vesiculosa_Av-00007010-RA							Dionaea_muscipula_Dm-00016885-RA, Dionaea_muscipula_Dm-00019072-RA, Dionaea_muscipula_Dm-00003864-RA, Dionaea_muscipula_Dm-00019612-RA, Dionaea_muscipula_Dm-00019242-RA					Populus_trichocarpa_Potri.005G233900.1	Solanum_lycopersicum_Solyc01g079110.3.1	Spinacia_oleracea_Spo13362
N3.HOG0000445	OG0000055	n23							Cephalotus_follicularis_Cfol-v3-22808	Dionaea_muscipula_Dm-00012063-RA	Drosera_spatulata_Ds-00003598-RA
N3.HOG0000446	OG0000055	n29	Aldrovanda_vesiculosa_Av-00013714-RA			Arabidopsis_thaliana_AT4G40040.3		Beta_vulgaris_Bv6-129930-fjun.t1				Hylocereus_undatus_HU05G02104.1, Hylocereus_undatus_HU06G01532.1	Nepenthes_gracilis_Nepgr007770			Solanum_lycopersicum_Solyc05g051515.1.1
N3.HOG0000447	OG0000055	n38							Cephalotus_follicularis_Cfol-v3-24916							Solanum_lycopersicum_Solyc11g010230.2.1	Spinacia_oleracea_Spo20638
N3.HOG0000448	OG0000055	n40	Aldrovanda_vesiculosa_Av-00000367-RA			Arabidopsis_thaliana_AT4G40030.2			Cephalotus_follicularis_Cfol-v3-26706				Nepenthes_gracilis_Nepgr026013			Solanum_lycopersicum_Solyc04g074580.1.1
N3.HOG0000449	OG0000055	n45					Averrhoa_carambola_GWHTABKE024257, Averrhoa_carambola_GWHTABKE003090		Cephalotus_follicularis_Cfol-v3-19358						Populus_trichocarpa_Potri.002G026800.2
N3.HOG0000450	OG0000055	n50				Arabidopsis_thaliana_AT5G10980.1					Drosera_spatulata_Ds-00010955-RA				Populus_trichocarpa_Potri.007G096700.4, Populus_trichocarpa_Potri.005G072300.8, Populus_trichocarpa_Potri.007G014300.1, Populus_trichocarpa_Potri.005G235700.1, Populus_trichocarpa_Potri.002G100200.2
N3.HOG0000451	OG0000055	n58	Aldrovanda_vesiculosa_Av-00001845-RA, Aldrovanda_vesiculosa_Av-00021700-RA, Aldrovanda_vesiculosa_Av-00021188-RA				Averrhoa_carambola_GWHTABKE017106					Hylocereus_undatus_HU06G00113.1, Hylocereus_undatus_HU05G02209.1	Nepenthes_gracilis_Nepgr027148
N3.HOG0000452	OG0000055	n65				Arabidopsis_thaliana_AT1G75600.1, Arabidopsis_thaliana_AT1G13370.1		Beta_vulgaris_Bv1-005040-jdsz.t1			Drosera_spatulata_Ds-00017713-RA	Hylocereus_undatus_HU07G00772.1, Hylocereus_undatus_HU07G00776.1, Hylocereus_undatus_HU07G00773.1					Spinacia_oleracea_Spo18431, Spinacia_oleracea_Spo14439
N3.HOG0000453	OG0000055	n83											Nepenthes_gracilis_Nepgr021616		Populus_trichocarpa_Potri.003G208800.1		Spinacia_oleracea_Spo26495, Spinacia_oleracea_Spo18430
N3.HOG0000454	OG0000055	n87				Arabidopsis_thaliana_AT5G12910.1
N3.HOG0000455	OG0000055	n89				Arabidopsis_thaliana_AT1G01370.2	Averrhoa_carambola_GWHTABKE004640	Beta_vulgaris_Bv4-094950-nxzn.t1	Cephalotus_follicularis_Cfol-v3-00459	Dionaea_muscipula_Dm-00003576-RA		Hylocereus_undatus_HU08G00897.1	Nepenthes_gracilis_Nepgr002270		Populus_trichocarpa_Potri.014G096400.1	Solanum_lycopersicum_Solyc01g095650.3.1	Spinacia_oleracea_Spo23183
N3.HOG0000456	OG0000055	n102															Spinacia_oleracea_Spo14438
N3.HOG0000457	OG0000055	n104	Aldrovanda_vesiculosa_Av-00007994-RA				Averrhoa_carambola_GWHTABKE010395
N3.HOG0000458	OG0000055	n113													Populus_trichocarpa_Potri.001G016900.1		Spinacia_oleracea_Spo15651
N3.HOG0000459	OG0000055	n115													Populus_trichocarpa_Potri.003G207852.1
N3.HOG0000460	OG0000055	n116													Populus_trichocarpa_Potri.003G210100.1
N3.HOG0000461	OG0000055	n122	Aldrovanda_vesiculosa_Av-00007236-RA			Arabidopsis_thaliana_AT3G27360.1, Arabidopsis_thaliana_AT5G10400.1			Cephalotus_follicularis_Cfol-v3-31087, Cephalotus_follicularis_Cfol-v3-27930			Hylocereus_undatus_HU03G01670.1				Solanum_lycopersicum_Solyc01g074000.3.1	Spinacia_oleracea_Spo13378
N3.HOG0000462	OG0000055	n130					Averrhoa_carambola_GWHTABKE000528						Nepenthes_gracilis_Nepgr007447, Nepenthes_gracilis_Nepgr009428, Nepenthes_gracilis_Nepgr016193			Solanum_lycopersicum_Solyc12g056540.1.1	Spinacia_oleracea_Spo19516, Spinacia_oleracea_Spo08214
N3.HOG0000463	OG0000055	n138	Aldrovanda_vesiculosa_Av-00011868-RA			Arabidopsis_thaliana_AT5G65350.1	Averrhoa_carambola_GWHTABKE012678	Beta_vulgaris_Bv4-072160-ghnj.t1, Beta_vulgaris_Bv9-209670-zfng.t1, Beta_vulgaris_Bv4-086350-pcmw.t1			Drosera_spatulata_Ds-00006105-RA, Drosera_spatulata_Ds-00006103-RA	Hylocereus_undatus_HU07G00958.1, Hylocereus_undatus_HU08G01144.1				Solanum_lycopersicum_Solyc09g059280.2.1, Solanum_lycopersicum_Solyc01g073970.3.1
N3.HOG0000464	OG0000055	n157						Beta_vulgaris_Bv4-072180-czfn.t1				Hylocereus_undatus_HU01G01960.1, Hylocereus_undatus_HU01G01961.1	Nepenthes_gracilis_Nepgr012139
N3.HOG0000465	OG0000055	n161						Beta_vulgaris_Bv4-086410-dhew.t1
N3.HOG0000466	OG0000055	n162	Aldrovanda_vesiculosa_Av-00011359-RA, Aldrovanda_vesiculosa_Av-00016563-RA			Arabidopsis_thaliana_AT5G10390.1		Beta_vulgaris_Bv4-086420-hqgp.t1			Drosera_spatulata_Ds-00005544-RA	Hylocereus_undatus_HU03G01672.1, Hylocereus_undatus_HU07G00957.1	Nepenthes_gracilis_Nepgr026534, Nepenthes_gracilis_Nepgr032334			Solanum_lycopersicum_Solyc02g077480.1.1, Solanum_lycopersicum_Solyc01g086800.3.1, Solanum_lycopersicum_Solyc01g086760.3.1, Solanum_lycopersicum_Solyc04g049470.2.1, Solanum_lycopersicum_Solyc01g080600.3.1	Spinacia_oleracea_Spo23652, Spinacia_oleracea_Spo13367
N3.HOG0000467	OG0000056	n3	Aldrovanda_vesiculosa_Av-00004970-RA					Beta_vulgaris_Bv2-027140-oozk.t1, Beta_vulgaris_Bv2-027160-mdop.t1		Dionaea_muscipula_Dm-00008090-RA, Dionaea_muscipula_Dm-00014922-RA	Drosera_spatulata_Ds-00008461-RA, Drosera_spatulata_Ds-00008462-RA	Hylocereus_undatus_HU07G01658.1, Hylocereus_undatus_HU05G01705.1, Hylocereus_undatus_HU08G02080.1, Hylocereus_undatus_HU05G01702.1, Hylocereus_undatus_HU05G01704.1					Spinacia_oleracea_Spo00212, Spinacia_oleracea_Spo00186
N3.HOG0000468	OG0000056	n17						Beta_vulgaris_Bv3-060090-qwki.t1									Spinacia_oleracea_Spo15919, Spinacia_oleracea_Spo15918
N3.HOG0000469	OG0000056	n32				Arabidopsis_thaliana_AT5G38240.1, Arabidopsis_thaliana_AT5G38250.1, Arabidopsis_thaliana_AT1G66920.2, Arabidopsis_thaliana_AT1G66930.2, Arabidopsis_thaliana_AT1G67000.1, Arabidopsis_thaliana_AT1G66910.1, Arabidopsis_thaliana_AT5G38260.1, Arabidopsis_thaliana_AT1G70250.1, Arabidopsis_thaliana_AT5G38280.2, Arabidopsis_thaliana_AT4G18250.1, Arabidopsis_thaliana_AT4G18253.1
N3.HOG0000470	OG0000056	n63										Hylocereus_undatus_HU10G00633.1					Spinacia_oleracea_Spo00188, Spinacia_oleracea_Spo15917, Spinacia_oleracea_Spo03325, Spinacia_oleracea_Spo03323
N3.HOG0000471	OG0000056	n70					Averrhoa_carambola_GWHTABKE004987								Populus_trichocarpa_Potri.010G121350.1, Populus_trichocarpa_Potri.004G076500.2, Populus_trichocarpa_Potri.004G076100.2, Populus_trichocarpa_Potri.010G120950.1	Solanum_lycopersicum_Solyc04g007380.2.1, Solanum_lycopersicum_Solyc05g009090.2.1, Solanum_lycopersicum_Solyc05g009040.3.1, Solanum_lycopersicum_Solyc05g009050.2.1
N3.HOG0000472	OG0000056	n82					Averrhoa_carambola_GWHTABKE000322								Populus_trichocarpa_Potri.015G044875.1, Populus_trichocarpa_Potri.015G045200.1, Populus_trichocarpa_Potri.012G054550.1
N3.HOG0000473	OG0000056	n88					Averrhoa_carambola_GWHTABKE001788, Averrhoa_carambola_GWHTABKE001789, Averrhoa_carambola_GWHTABKE001790, Averrhoa_carambola_GWHTABKE001793, Averrhoa_carambola_GWHTABKE001794								Populus_trichocarpa_Potri.017G117065.1, Populus_trichocarpa_Potri.017G116955.1, Populus_trichocarpa_Potri.017G118401.1, Populus_trichocarpa_Potri.017G117285.1, Populus_trichocarpa_Potri.017G117340.1, Populus_trichocarpa_Potri.017G117120.1, Populus_trichocarpa_Potri.017G117010.1, Populus_trichocarpa_Potri.017G117175.1, Populus_trichocarpa_Potri.004G097000.1, Populus_trichocarpa_Potri.017G116900.6	Solanum_lycopersicum_Solyc02g086210.3.1
N3.HOG0000474	OG0000056	n113					Averrhoa_carambola_GWHTABKE004100, Averrhoa_carambola_GWHTABKE002698, Averrhoa_carambola_GWHTABKE003762, Averrhoa_carambola_GWHTABKE003764								Populus_trichocarpa_Potri.017G034500.1, Populus_trichocarpa_Potri.004G179400.1, Populus_trichocarpa_Potri.007G141125.1, Populus_trichocarpa_Potri.007G141450.1, Populus_trichocarpa_Potri.007G117050.1, Populus_trichocarpa_Potri.017G008600.3, Populus_trichocarpa_Potri.017G007900.1, Populus_trichocarpa_Potri.017G009100.2, Populus_trichocarpa_Potri.017G009400.2, Populus_trichocarpa_Potri.017G008901.1,…	Solanum_lycopersicum_Solyc03g007210.3.1
N3.HOG0000475	OG0000056	n134													Populus_trichocarpa_Potri.015G018600.1	Solanum_lycopersicum_Solyc01g008500.3.1, Solanum_lycopersicum_Solyc01g008570.1.1, Solanum_lycopersicum_Solyc02g081510.2.1, Solanum_lycopersicum_Solyc02g081470.3.1, Solanum_lycopersicum_Solyc02g079600.3.1
N3.HOG0000476	OG0000056	n140					Averrhoa_carambola_GWHTABKE003763, Averrhoa_carambola_GWHTABKE002699, Averrhoa_carambola_GWHTABKE003774, Averrhoa_carambola_GWHTABKE003765, Averrhoa_carambola_GWHTABKE003766		Cephalotus_follicularis_Cfol-v3-10879						Populus_trichocarpa_Potri.015G018000.1, Populus_trichocarpa_Potri.012G003500.1, Populus_trichocarpa_Potri.012G002800.1, Populus_trichocarpa_Potri.012G003000.1, Populus_trichocarpa_Potri.012G003400.2, Populus_trichocarpa_Potri.015G018101.2, Populus_trichocarpa_Potri.015G018200.1, Populus_trichocarpa_Potri.012G003200.1, Populus_trichocarpa_Potri.007G125600.1, Populus_trichocarpa_Potri.007G125900.1,…	Solanum_lycopersicum_Solyc03g083470.3.1
N3.HOG0000477	OG0000056	n159					Averrhoa_carambola_GWHTABKE005013									Solanum_lycopersicum_Solyc01g008497.1.1, Solanum_lycopersicum_Solyc02g081500.3.1, Solanum_lycopersicum_Solyc02g081485.1.1
N3.HOG0000478	OG0000057	n3						Beta_vulgaris_Bv2-041270-zhxk.t1									Spinacia_oleracea_Spo20547
N3.HOG0000479	OG0000057	n5					Averrhoa_carambola_GWHTABKE006438, Averrhoa_carambola_GWHTABKE002435, Averrhoa_carambola_GWHTABKE002693, Averrhoa_carambola_GWHTABKE002684, Averrhoa_carambola_GWHTABKE007306, Averrhoa_carambola_GWHTABKE002713, Averrhoa_carambola_GWHTABKE006602, Averrhoa_carambola_GWHTABKE002694, Averrhoa_carambola_GWHTABKE002692, Averrhoa_carambola_GWHTABKE002683, Averrhoa_carambola_GWHTABKE006053, Averrhoa_caram…
N3.HOG0000480	OG0000057	n19													Populus_trichocarpa_Potri.001G261600.1, Populus_trichocarpa_Potri.004G194800.4
N3.HOG0000481	OG0000057	n21					Averrhoa_carambola_GWHTABKE005743, Averrhoa_carambola_GWHTABKE005667, Averrhoa_carambola_GWHTABKE005730, Averrhoa_carambola_GWHTABKE005663, Averrhoa_carambola_GWHTABKE005664, Averrhoa_carambola_GWHTABKE005778, Averrhoa_carambola_GWHTABKE006100, Averrhoa_carambola_GWHTABKE006094, Averrhoa_carambola_GWHTABKE005745, Averrhoa_carambola_GWHTABKE005584, Averrhoa_carambola_GWHTABKE002459, Averrhoa_caram…
N3.HOG0000482	OG0000057	n37					Averrhoa_carambola_GWHTABKE006187, Averrhoa_carambola_GWHTABKE005662
N3.HOG0000483	OG0000057	n42					Averrhoa_carambola_GWHTABKE002546, Averrhoa_carambola_GWHTABKE002542, Averrhoa_carambola_GWHTABKE002573, Averrhoa_carambola_GWHTABKE002554, Averrhoa_carambola_GWHTABKE002556				Drosera_spatulata_Ds-00013585-RA	Hylocereus_undatus_HU05G01678.1				Solanum_lycopersicum_Solyc02g030270.1.1, Solanum_lycopersicum_Solyc11g069650.2.1
N3.HOG0000484	OG0000057	n51	Aldrovanda_vesiculosa_Av-00019060-RA				Averrhoa_carambola_GWHTABKE006052, Averrhoa_carambola_GWHTABKE010972, Averrhoa_carambola_GWHTABKE002498, Averrhoa_carambola_GWHTABKE006188, Averrhoa_carambola_GWHTABKE005927, Averrhoa_carambola_GWHTABKE002458, Averrhoa_carambola_GWHTABKE010112, Averrhoa_carambola_GWHTABKE009798, Averrhoa_carambola_GWHTABKE002411, Averrhoa_carambola_GWHTABKE002409, Averrhoa_carambola_GWHTABKE010145, Averrhoa_caram…		Cephalotus_follicularis_Cfol-v3-12897			Hylocereus_undatus_HU05G01679.1	Nepenthes_gracilis_Nepgr022476		Populus_trichocarpa_Potri.001G022800.2
N3.HOG0000485	OG0000057	n74					Averrhoa_carambola_GWHTABKE002447						Nepenthes_gracilis_Nepgr022477, Nepenthes_gracilis_Nepgr022461		Populus_trichocarpa_Potri.017G145625.1	Solanum_lycopersicum_Solyc11g042750.1.1, Solanum_lycopersicum_Solyc11g071400.1.1, Solanum_lycopersicum_Solyc11g065800.2.1, Solanum_lycopersicum_Solyc11g071390.1.1, Solanum_lycopersicum_Solyc11g065810.1.1, Solanum_lycopersicum_Solyc11g043060.1.1, Solanum_lycopersicum_Solyc11g043070.2.1, Solanum_lycopersicum_Solyc11g042770.1.1, Solanum_lycopersicum_Solyc08g007640.1.1, Solanum_lycopersicum_Solyc11g0…
N3.HOG0000486	OG0000057	n113					Averrhoa_carambola_GWHTABKE005788, Averrhoa_carambola_GWHTABKE004642, Averrhoa_carambola_GWHTABKE010146, Averrhoa_carambola_GWHTABKE015650, Averrhoa_carambola_GWHTABKE010177, Averrhoa_carambola_GWHTABKE005793, Averrhoa_carambola_GWHTABKE006372, Averrhoa_carambola_GWHTABKE010141, Averrhoa_carambola_GWHTABKE002367		Cephalotus_follicularis_Cfol-v3-02994, Cephalotus_follicularis_Cfol-v3-25074, Cephalotus_follicularis_Cfol-v3-32677, Cephalotus_follicularis_Cfol-v3-02995, Cephalotus_follicularis_Cfol-v3-18885, Cephalotus_follicularis_Cfol-v3-28643, Cephalotus_follicularis_Cfol-v3-18886, Cephalotus_follicularis_Cfol-v3-01269, Cephalotus_follicularis_Cfol-v3-21453						Populus_trichocarpa_Potri.004G196100.1
N3.HOG0000487	OG0000057	n132									Drosera_spatulata_Ds-00005251-RA, Drosera_spatulata_Ds-00005202-RA, Drosera_spatulata_Ds-00005278-RA	Hylocereus_undatus_HU05G01649.1, Hylocereus_undatus_HU05G01652.1, Hylocereus_undatus_HU05G01650.1			Populus_trichocarpa_Potri.001G025400.1
N3.HOG0000488	OG0000057	n147				Arabidopsis_thaliana_AT3G14470.1	Averrhoa_carambola_GWHTABKE002353					Hylocereus_undatus_HU05G01676.1			Populus_trichocarpa_Potri.003G055600.5, Populus_trichocarpa_Potri.001G029300.5, Populus_trichocarpa_Potri.005G007001.1, Populus_trichocarpa_Potri.003G200800.1, Populus_trichocarpa_Potri.003G200200.3, Populus_trichocarpa_Potri.T126806.1, Populus_trichocarpa_Potri.T126706.1, Populus_trichocarpa_Potri.T126306.1, Populus_trichocarpa_Potri.T126506.1, Populus_trichocarpa_Potri.T127106.1, Populus_tricho…		Spinacia_oleracea_Spo20548
N3.HOG0000489	OG0000059	n1						Beta_vulgaris_Bv4-093000-zrfg.t1, Beta_vulgaris_Bv1-012290-reei.t1, Beta_vulgaris_Bv5-101110-yjaa.t1, Beta_vulgaris_Bv4-092700-rtgi.t1, Beta_vulgaris_Bv4-092930-gxeq.t1, Beta_vulgaris_Bv1-011170-esfn.t1									Spinacia_oleracea_Spo12583, Spinacia_oleracea_Spo12587, Spinacia_oleracea_Spo30046
N3.HOG0000490	OG0000059	n10														Solanum_lycopersicum_Solyc08g066480.2.1, Solanum_lycopersicum_Solyc06g034310.3.1, Solanum_lycopersicum_Solyc12g036870.2.1, Solanum_lycopersicum_Solyc10g054274.1.1, Solanum_lycopersicum_Solyc05g018830.2.1
N3.HOG0000491	OG0000059	n16				Arabidopsis_thaliana_AT4G02550.3	Averrhoa_carambola_GWHTABKE002219		Cephalotus_follicularis_Cfol-v3-06252				Nepenthes_gracilis_Nepgr015118		Populus_trichocarpa_Potri.003G190900.2
N3.HOG0000492	OG0000059	n26					Averrhoa_carambola_GWHTABKE015753					Hylocereus_undatus_HU04G00778.1
N3.HOG0000493	OG0000059	n28					Averrhoa_carambola_GWHTABKE015752, Averrhoa_carambola_GWHTABKE004268					Hylocereus_undatus_HU05G01062.1, Hylocereus_undatus_HU10G01137.1, Hylocereus_undatus_HU08G00145.1, Hylocereus_undatus_HU11G00422.1, Hylocereus_undatus_HU03G02277.1, Hylocereus_undatus_HU08G00504.1
N3.HOG0000494	OG0000059	n38										Hylocereus_undatus_HU03G01951.1
N3.HOG0000495	OG0000059	n39					Averrhoa_carambola_GWHTABKE016023, Averrhoa_carambola_GWHTABKE018245, Averrhoa_carambola_GWHTABKE023383, Averrhoa_carambola_GWHTABKE002177, Averrhoa_carambola_GWHTABKE004282, Averrhoa_carambola_GWHTABKE020934, Averrhoa_carambola_GWHTABKE000643, Averrhoa_carambola_GWHTABKE001993, Averrhoa_carambola_GWHTABKE005233, Averrhoa_carambola_GWHTABKE009526, Averrhoa_carambola_GWHTABKE018766, Averrhoa_caram…		Cephalotus_follicularis_Cfol-v3-07936, Cephalotus_follicularis_Cfol-v3-05746, Cephalotus_follicularis_Cfol-v3-32465, Cephalotus_follicularis_Cfol-v3-01110, Cephalotus_follicularis_Cfol-v3-16077, Cephalotus_follicularis_Cfol-v3-11044, Cephalotus_follicularis_Cfol-v3-06270, Cephalotus_follicularis_Cfol-v3-03918, Cephalotus_follicularis_Cfol-v3-03834, Cephalotus_follicularis_Cfol-v3-19774, Cephalotu…			Hylocereus_undatus_HU05G00529.1, Hylocereus_undatus_HU03G01948.1, Hylocereus_undatus_HU01G00812.1, Hylocereus_undatus_HU05G01330.1, Hylocereus_undatus_HU03G02242.1, Hylocereus_undatus_HU09G00694.1, Hylocereus_undatus_HU0G00195.1, Hylocereus_undatus_HU06G01922.1, Hylocereus_undatus_HU02G02161.1, Hylocereus_undatus_HU03G02490.1, Hylocereus_undatus_HU03G02124.1, Hylocereus_undatus_HU03G02033.1, Hylo…			Populus_trichocarpa_Potri.006G191850.1, Populus_trichocarpa_Potri.015G008050.1, Populus_trichocarpa_Potri.012G061366.1, Populus_trichocarpa_Potri.006G202550.1, Populus_trichocarpa_Potri.011G088750.1, Populus_trichocarpa_Potri.001G014200.1, Populus_trichocarpa_Potri.018G071050.1, Populus_trichocarpa_Potri.004G111750.1, Populus_trichocarpa_Potri.004G170442.1, Populus_trichocarpa_Potri.004G108960.1,…
N3.HOG0000496	OG0000060	n3	Aldrovanda_vesiculosa_Av-00007275-RA			Arabidopsis_thaliana_AT2G21100.2	Averrhoa_carambola_GWHTABKE007373	Beta_vulgaris_Bv9-214420-dyyy.t1	Cephalotus_follicularis_Cfol-v3-24005	Dionaea_muscipula_Dm-00021132-RA	Drosera_spatulata_Ds-00000031-RA, Drosera_spatulata_Ds-00000030-RA	Hylocereus_undatus_HU01G00058.1, Hylocereus_undatus_HU03G00373.1	Nepenthes_gracilis_Nepgr004826		Populus_trichocarpa_Potri.009G131000.2	Solanum_lycopersicum_Solyc01g111230.3.1	Spinacia_oleracea_Spo15452
N3.HOG0000497	OG0000060	n16					Averrhoa_carambola_GWHTABKE000203	Beta_vulgaris_Bv9-214430-ofui.t1, Beta_vulgaris_Bv9-214450-sfis.t1, Beta_vulgaris_Bv9-214440-txhm.t1				Hylocereus_undatus_HU03G00369.1, Hylocereus_undatus_HU03G00371.1, Hylocereus_undatus_HU03G00370.1, Hylocereus_undatus_HU03G00368.1, Hylocereus_undatus_HU03G00367.1			Populus_trichocarpa_Potri.001G214600.1		Spinacia_oleracea_Spo15451, Spinacia_oleracea_Spo00824, Spinacia_oleracea_Spo16063, Spinacia_oleracea_Spo12454
N3.HOG0000498	OG0000060	n30					Averrhoa_carambola_GWHTABKE007375									Solanum_lycopersicum_Solyc00g131610.2.1, Solanum_lycopersicum_Solyc10g008900.3.1, Solanum_lycopersicum_Solyc02g032040.1.1, Solanum_lycopersicum_Solyc02g032050.1.1, Solanum_lycopersicum_Solyc02g032030.1.1, Solanum_lycopersicum_Solyc01g111235.1.1, Solanum_lycopersicum_Solyc10g055190.1.1, Solanum_lycopersicum_Solyc10g055210.2.1, Solanum_lycopersicum_Solyc10g055085.1.1, Solanum_lycopersicum_Solyc10g0…
N3.HOG0000499	OG0000060	n86					Averrhoa_carambola_GWHTABKE002426	Beta_vulgaris_Bv2-041020-gzdx.t1	Cephalotus_follicularis_Cfol-v3-19638			Hylocereus_undatus_HU05G01268.1			Populus_trichocarpa_Potri.001G023800.1	Solanum_lycopersicum_Solyc06g054320.1.1	Spinacia_oleracea_Spo11889
N3.HOG0000500	OG0000060	n94					Averrhoa_carambola_GWHTABKE002425	Beta_vulgaris_Bv2-047440-smfy.t1	Cephalotus_follicularis_Cfol-v3-19639			Hylocereus_undatus_HU06G01077.1			Populus_trichocarpa_Potri.001G023600.1
N3.HOG0000501	OG0000060	n99						Beta_vulgaris_Bv3-068810-ffky.t1, Beta_vulgaris_Bv3-068820-ipua.t1, Beta_vulgaris_Bv3-068790-mmaf.t1, Beta_vulgaris_Bv3-068800-ijrw.t1				Hylocereus_undatus_HU03G02573.1, Hylocereus_undatus_HU10G00887.1					Spinacia_oleracea_Spo20518, Spinacia_oleracea_Spo20523, Spinacia_oleracea_Spo21829, Spinacia_oleracea_Spo20524
N3.HOG0000502	OG0000060	n116				Arabidopsis_thaliana_AT1G55210.1, Arabidopsis_thaliana_AT3G13650.1, Arabidopsis_thaliana_AT3G13662.1, Arabidopsis_thaliana_AT5G49040.1, Arabidopsis_thaliana_AT3G13660.1	Averrhoa_carambola_GWHTABKE012752, Averrhoa_carambola_GWHTABKE012753		Cephalotus_follicularis_Cfol-v3-31941	Dionaea_muscipula_Dm-00009375-RA	Drosera_spatulata_Ds-00006087-RA		Nepenthes_gracilis_Nepgr001927, Nepenthes_gracilis_Nepgr013369, Nepenthes_gracilis_Nepgr012124, Nepenthes_gracilis_Nepgr012121		Populus_trichocarpa_Potri.001G009100.1, Populus_trichocarpa_Potri.003G216200.1
N3.HOG0000503	OG0000060	n131				Arabidopsis_thaliana_AT1G58170.1	Averrhoa_carambola_GWHTABKE012754	Beta_vulgaris_Bv4-071420-wysg.t1	Cephalotus_follicularis_Cfol-v3-32543			Hylocereus_undatus_HU08G01666.1				Solanum_lycopersicum_Solyc01g017563.1.1, Solanum_lycopersicum_Solyc01g021620.2.1, Solanum_lycopersicum_Solyc01g021600.3.1, Solanum_lycopersicum_Solyc01g017540.1.1, Solanum_lycopersicum_Solyc01g006060.3.1	Spinacia_oleracea_Spo00666
N3.HOG0000504	OG0000060	n144				Arabidopsis_thaliana_AT1G22900.1, Arabidopsis_thaliana_AT5G42510.1, Arabidopsis_thaliana_AT5G42500.1, Arabidopsis_thaliana_AT1G65870.1, Arabidopsis_thaliana_AT3G58090.1	Averrhoa_carambola_GWHTABKE013248, Averrhoa_carambola_GWHTABKE013261, Averrhoa_carambola_GWHTABKE013253		Cephalotus_follicularis_Cfol-v3-07509, Cephalotus_follicularis_Cfol-v3-07510, Cephalotus_follicularis_Cfol-v3-07508		Drosera_spatulata_Ds-00011039-RA		Nepenthes_gracilis_Nepgr010055, Nepenthes_gracilis_Nepgr030221, Nepenthes_gracilis_Nepgr030222		Populus_trichocarpa_Potri.003G216400.1, Populus_trichocarpa_Potri.003G216300.1, Populus_trichocarpa_Potri.016G061000.1, Populus_trichocarpa_Potri.006G195300.1, Populus_trichocarpa_Potri.016G060900.1, Populus_trichocarpa_Potri.016G060700.1, Populus_trichocarpa_Potri.016G060801.1	Solanum_lycopersicum_Solyc07g042300.1.1
N3.HOG0000505	OG0000061	n5					Averrhoa_carambola_GWHTABKE022478		Cephalotus_follicularis_Cfol-v3-05622, Cephalotus_follicularis_Cfol-v3-11908	Dionaea_muscipula_Dm-00017358-RA, Dionaea_muscipula_Dm-00010891-RA
N3.HOG0000506	OG0000061	n9					Averrhoa_carambola_GWHTABKE005679, Averrhoa_carambola_GWHTABKE023038, Averrhoa_carambola_GWHTABKE002172, Averrhoa_carambola_GWHTABKE004719, Averrhoa_carambola_GWHTABKE005984, Averrhoa_carambola_GWHTABKE001425, Averrhoa_carambola_GWHTABKE007994, Averrhoa_carambola_GWHTABKE018123, Averrhoa_carambola_GWHTABKE020686, Averrhoa_carambola_GWHTABKE002419, Averrhoa_carambola_GWHTABKE022476		Cephalotus_follicularis_Cfol-v3-10559, Cephalotus_follicularis_Cfol-v3-21485, Cephalotus_follicularis_Cfol-v3-10282, Cephalotus_follicularis_Cfol-v3-04979
N3.HOG0000507	OG0000061	n24					Averrhoa_carambola_GWHTABKE001427			Dionaea_muscipula_Dm-00006664-RA
N3.HOG0000508	OG0000061	n26					Averrhoa_carambola_GWHTABKE006325, Averrhoa_carambola_GWHTABKE012651, Averrhoa_carambola_GWHTABKE019776, Averrhoa_carambola_GWHTABKE015111, Averrhoa_carambola_GWHTABKE011010, Averrhoa_carambola_GWHTABKE010953, Averrhoa_carambola_GWHTABKE011371, Averrhoa_carambola_GWHTABKE002401, Averrhoa_carambola_GWHTABKE016411, Averrhoa_carambola_GWHTABKE009381, Averrhoa_carambola_GWHTABKE006208	Beta_vulgaris_Bv-018930-jczm.t1, Beta_vulgaris_Bv-018810-ynfp.t1, Beta_vulgaris_Bv4-078690-hfym.t1, Beta_vulgaris_Bv6-146570-igps.t1, Beta_vulgaris_Bv8-186190-pnjm.t1, Beta_vulgaris_Bv8-187060-csqg.t1	Cephalotus_follicularis_Cfol-v3-01316	Dionaea_muscipula_Dm-00009640-RA	Drosera_spatulata_Ds-00017662-RA		Nepenthes_gracilis_Nepgr017868
N3.HOG0000509	OG0000061	n46					Averrhoa_carambola_GWHTABKE019470	Beta_vulgaris_Bv6-156000-dcjw.t1	Cephalotus_follicularis_Cfol-v3-24531, Cephalotus_follicularis_Cfol-v3-13875		Drosera_spatulata_Ds-00008503-RA
N3.HOG0000510	OG0000061	n55					Averrhoa_carambola_GWHTABKE018605			Dionaea_muscipula_Dm-00010328-RA
N3.HOG0000511	OG0000061	n56					Averrhoa_carambola_GWHTABKE002497			Dionaea_muscipula_Dm-00013756-RA
N3.HOG0000512	OG0000061	n58								Dionaea_muscipula_Dm-00014667-RA						Solanum_lycopersicum_Solyc07g061870.1.1
N3.HOG0000513	OG0000061	n60	Aldrovanda_vesiculosa_Av-00010484-RA, Aldrovanda_vesiculosa_Av-00015952-RA							Dionaea_muscipula_Dm-00010462-RA, Dionaea_muscipula_Dm-00017266-RA							Spinacia_oleracea_Spo04713
N3.HOG0000514	OG0000061	n66							Cephalotus_follicularis_Cfol-v3-35267							Solanum_lycopersicum_Solyc10g150000.2.1
N3.HOG0000515	OG0000061	n71				Arabidopsis_thaliana_ATMG00810.1			Cephalotus_follicularis_Cfol-v3-00329, Cephalotus_follicularis_Cfol-v3-16644, Cephalotus_follicularis_Cfol-v3-09201							Solanum_lycopersicum_Solyc03g033760.2.1
N3.HOG0000516	OG0000061	n75				Arabidopsis_thaliana_ATMG00240.1										Solanum_lycopersicum_Solyc02g061930.2.1
N3.HOG0000517	OG0000061	n78							Cephalotus_follicularis_Cfol-v3-21840, Cephalotus_follicularis_Cfol-v3-19220, Cephalotus_follicularis_Cfol-v3-18690, Cephalotus_follicularis_Cfol-v3-12087, Cephalotus_follicularis_Cfol-v3-32563, Cephalotus_follicularis_Cfol-v3-02895, Cephalotus_follicularis_Cfol-v3-30137, Cephalotus_follicularis_Cfol-v3-05849, Cephalotus_follicularis_Cfol-v3-26316, Cephalotus_follicularis_Cfol-v3-27415, Cephalotu…							Solanum_lycopersicum_Solyc07g062320.2.1
N3.HOG0000518	OG0000061	n91							Cephalotus_follicularis_Cfol-v3-13644, Cephalotus_follicularis_Cfol-v3-01637							Solanum_lycopersicum_Solyc12g042860.2.1, Solanum_lycopersicum_Solyc07g041470.2.1, Solanum_lycopersicum_Solyc02g062050.2.1, Solanum_lycopersicum_Solyc05g005260.2.1
N3.HOG0000519	OG0000061	n97					Averrhoa_carambola_GWHTABKE001672	Beta_vulgaris_Bv7-158040-yzmr.t1	Cephalotus_follicularis_Cfol-v3-27470
N3.HOG0000520	OG0000061	n99							Cephalotus_follicularis_Cfol-v3-28081	Dionaea_muscipula_Dm-00008660-RA						Solanum_lycopersicum_Solyc10g009590.3.1
N3.HOG0000521	OG0000061	n103						Beta_vulgaris_Bv-019590-nxzf.t1, Beta_vulgaris_Bv-016830-audr.t1
N3.HOG0000522	OG0000061	n106							Cephalotus_follicularis_Cfol-v3-07308, Cephalotus_follicularis_Cfol-v3-33811, Cephalotus_follicularis_Cfol-v3-00374
N3.HOG0000523	OG0000061	n114					Averrhoa_carambola_GWHTABKE005638						Nepenthes_gracilis_Nepgr005960
N3.HOG0000524	OG0000061	n115					Averrhoa_carambola_GWHTABKE010766						Nepenthes_gracilis_Nepgr015893
N3.HOG0000525	OG0000061	n116					Averrhoa_carambola_GWHTABKE013459, Averrhoa_carambola_GWHTABKE018288, Averrhoa_carambola_GWHTABKE018289, Averrhoa_carambola_GWHTABKE010738, Averrhoa_carambola_GWHTABKE015205, Averrhoa_carambola_GWHTABKE015839
N3.HOG0000526	OG0000061	n122					Averrhoa_carambola_GWHTABKE010886, Averrhoa_carambola_GWHTABKE002490, Averrhoa_carambola_GWHTABKE002485, Averrhoa_carambola_GWHTABKE010890, Averrhoa_carambola_GWHTABKE005393		Cephalotus_follicularis_Cfol-v3-24399, Cephalotus_follicularis_Cfol-v3-06066, Cephalotus_follicularis_Cfol-v3-08732, Cephalotus_follicularis_Cfol-v3-21288, Cephalotus_follicularis_Cfol-v3-11164, Cephalotus_follicularis_Cfol-v3-23332, Cephalotus_follicularis_Cfol-v3-27927, Cephalotus_follicularis_Cfol-v3-17577, Cephalotus_follicularis_Cfol-v3-00624, Cephalotus_follicularis_Cfol-v3-13709, Cephalotu…
N3.HOG0000527	OG0000061	n164					Averrhoa_carambola_GWHTABKE014479, Averrhoa_carambola_GWHTABKE024065		Cephalotus_follicularis_Cfol-v3-10938, Cephalotus_follicularis_Cfol-v3-01007							Solanum_lycopersicum_Solyc10g045650.2.1
N3.HOG0000528	OG0000061	n168					Averrhoa_carambola_GWHTABKE006716		Cephalotus_follicularis_Cfol-v3-00473				Nepenthes_gracilis_Nepgr029369
N3.HOG0000529	OG0000062	n8	Aldrovanda_vesiculosa_Av-00004110-RA, Aldrovanda_vesiculosa_Av-00020253-RA, Aldrovanda_vesiculosa_Av-00022336-RA, Aldrovanda_vesiculosa_Av-00018109-RA, Aldrovanda_vesiculosa_Av-00023445-RA, Aldrovanda_vesiculosa_Av-00006768-RA			Arabidopsis_thaliana_AT3G13810.2, Arabidopsis_thaliana_AT1G55110.2	Averrhoa_carambola_GWHTABKE022294	Beta_vulgaris_Bv2-034570-jzgp.t1, Beta_vulgaris_Bv7-170610-mkwz.t1	Cephalotus_follicularis_Cfol-v3-33976	Dionaea_muscipula_Dm-00014819-RA, Dionaea_muscipula_Dm-00009532-RA	Drosera_spatulata_Ds-00012803-RA	Hylocereus_undatus_HU09G01505.1, Hylocereus_undatus_HU02G02985.1, Hylocereus_undatus_HU07G01988.1, Hylocereus_undatus_HU09G00312.1, Hylocereus_undatus_HU09G00319.1	Nepenthes_gracilis_Nepgr012615, Nepenthes_gracilis_Nepgr005602, Nepenthes_gracilis_Nepgr017861		Populus_trichocarpa_Potri.003G036900.6, Populus_trichocarpa_Potri.018G052200.1, Populus_trichocarpa_Potri.006G227600.1	Solanum_lycopersicum_Solyc03g121660.3.1, Solanum_lycopersicum_Solyc06g062670.3.1	Spinacia_oleracea_Spo22514
N3.HOG0000530	OG0000062	n37	Aldrovanda_vesiculosa_Av-00002322-RA, Aldrovanda_vesiculosa_Av-00009708-RA			Arabidopsis_thaliana_AT4G02670.2	Averrhoa_carambola_GWHTABKE021670	Beta_vulgaris_Bv5-119990-wdfk.t1	Cephalotus_follicularis_Cfol-v3-34871	Dionaea_muscipula_Dm-00016520-RA	Drosera_spatulata_Ds-00008624-RA	Hylocereus_undatus_HU04G01951.1	Nepenthes_gracilis_Nepgr004231		Populus_trichocarpa_Potri.005G215100.1, Populus_trichocarpa_Potri.002G048000.1	Solanum_lycopersicum_Solyc08g063040.3.1, Solanum_lycopersicum_Solyc09g065670.3.1	Spinacia_oleracea_Spo02268
N3.HOG0000531	OG0000062	n59							Cephalotus_follicularis_Cfol-v3-29652, Cephalotus_follicularis_Cfol-v3-35244, Cephalotus_follicularis_Cfol-v3-03226
N3.HOG0000532	OG0000062	n62				Arabidopsis_thaliana_AT3G50700.1, Arabidopsis_thaliana_AT5G66730.1
N3.HOG0000533	OG0000062	n64	Aldrovanda_vesiculosa_Av-00016449-RA				Averrhoa_carambola_GWHTABKE024135		Cephalotus_follicularis_Cfol-v3-13783	Dionaea_muscipula_Dm-00001157-RA	Drosera_spatulata_Ds-00007873-RA		Nepenthes_gracilis_Nepgr015723		Populus_trichocarpa_Potri.002G263600.1, Populus_trichocarpa_Potri.014G180600.1	Solanum_lycopersicum_Solyc04g080130.3.1
N3.HOG0000534	OG0000062	n72	Aldrovanda_vesiculosa_Av-00015365-RA, Aldrovanda_vesiculosa_Av-00000401-RA, Aldrovanda_vesiculosa_Av-00024396-RA, Aldrovanda_vesiculosa_Av-00001881-RA				Averrhoa_carambola_GWHTABKE002928	Beta_vulgaris_Bv6-137660-fwms.t1	Cephalotus_follicularis_Cfol-v3-13011	Dionaea_muscipula_Dm-00020841-RA	Drosera_spatulata_Ds-00010910-RA, Drosera_spatulata_Ds-00011206-RA	Hylocereus_undatus_HU05G02248.1	Nepenthes_gracilis_Nepgr008317, Nepenthes_gracilis_Nepgr026475, Nepenthes_gracilis_Nepgr016564		Populus_trichocarpa_Potri.007G028800.4, Populus_trichocarpa_Potri.005G125600.2	Solanum_lycopersicum_Solyc02g085580.3.1, Solanum_lycopersicum_Solyc02g062940.3.1	Spinacia_oleracea_Spo19164
N3.HOG0000535	OG0000062	n91				Arabidopsis_thaliana_AT1G03840.1, Arabidopsis_thaliana_AT5G44160.1	Averrhoa_carambola_GWHTABKE020866	Beta_vulgaris_Bv9-209500-fuun.t1	Cephalotus_follicularis_Cfol-v3-19428			Hylocereus_undatus_HU03G01924.1, Hylocereus_undatus_HU01G01101.1	Nepenthes_gracilis_Nepgr000397, Nepenthes_gracilis_Nepgr009109		Populus_trichocarpa_Potri.017G017100.1, Populus_trichocarpa_Potri.007G135000.1	Solanum_lycopersicum_Solyc07g053570.3.1
N3.HOG0000536	OG0000062	n105					Averrhoa_carambola_GWHTABKE015524, Averrhoa_carambola_GWHTABKE020571					Hylocereus_undatus_HU06G01520.1	Nepenthes_gracilis_Nepgr013271, Nepenthes_gracilis_Nepgr004269		Populus_trichocarpa_Potri.001G069948.1	Solanum_lycopersicum_Solyc01g007890.2.1
N3.HOG0000537	OG0000062	n119				Arabidopsis_thaliana_AT5G03150.1	Averrhoa_carambola_GWHTABKE013951		Cephalotus_follicularis_Cfol-v3-08213						Populus_trichocarpa_Potri.006G129300.1, Populus_trichocarpa_Potri.016G088500.1	Solanum_lycopersicum_Solyc10g084180.2.1, Solanum_lycopersicum_Solyc09g007550.3.1
N3.HOG0000538	OG0000062	n125					Averrhoa_carambola_GWHTABKE004376		Cephalotus_follicularis_Cfol-v3-21573							Solanum_lycopersicum_Solyc11g069240.2.1, Solanum_lycopersicum_Solyc06g075250.3.1
N3.HOG0000539	OG0000062	n128	Aldrovanda_vesiculosa_Av-00002870-RA, Aldrovanda_vesiculosa_Av-00012555-RA			Arabidopsis_thaliana_AT5G60470.2, Arabidopsis_thaliana_AT3G45260.1		Beta_vulgaris_Bv7-162330-mjoz.t1	Cephalotus_follicularis_Cfol-v3-27827	Dionaea_muscipula_Dm-00013428-RA, Dionaea_muscipula_Dm-00006961-RA	Drosera_spatulata_Ds-00008781-RA	Hylocereus_undatus_HU09G00769.1	Nepenthes_gracilis_Nepgr011924, Nepenthes_gracilis_Nepgr030526, Nepenthes_gracilis_Nepgr024961				Spinacia_oleracea_Spo13057
N3.HOG0000540	OG0000062	n143				Arabidopsis_thaliana_AT2G02070.2	Averrhoa_carambola_GWHTABKE012309, Averrhoa_carambola_GWHTABKE012308	Beta_vulgaris_Bv6-131640-dakt.t1	Cephalotus_follicularis_Cfol-v3-12667, Cephalotus_follicularis_Cfol-v3-05537	Dionaea_muscipula_Dm-00020338-RA	Drosera_spatulata_Ds-00005439-RA	Hylocereus_undatus_HU02G02253.1	Nepenthes_gracilis_Nepgr026936, Nepenthes_gracilis_Nepgr008566, Nepenthes_gracilis_Nepgr026321		Populus_trichocarpa_Potri.010G099200.7, Populus_trichocarpa_Potri.008G142400.6, Populus_trichocarpa_Potri.010G099100.3, Populus_trichocarpa_Potri.008G142500.2	Solanum_lycopersicum_Solyc04g008500.3.1
N3.HOG0000541	OG0000062	n160				Arabidopsis_thaliana_AT2G02080.3, Arabidopsis_thaliana_AT1G14580.3						Hylocereus_undatus_HU06G01519.1
N3.HOG0000542	OG0000063	n7					Averrhoa_carambola_GWHTABKE013837									Solanum_lycopersicum_Solyc12g042620.1.1
N3.HOG0000543	OG0000063	n14	Aldrovanda_vesiculosa_Av-00020033-RA							Dionaea_muscipula_Dm-00006123-RA	Drosera_spatulata_Ds-00008749-RA, Drosera_spatulata_Ds-00013684-RA		Nepenthes_gracilis_Nepgr028151
N3.HOG0000544	OG0000063	n19						Beta_vulgaris_Bv7-161130-nget.t1									Spinacia_oleracea_Spo24200
N3.HOG0000545	OG0000063	n21				Arabidopsis_thaliana_AT2G36760.1, Arabidopsis_thaliana_AT2G36780.1, Arabidopsis_thaliana_AT2G36770.1, Arabidopsis_thaliana_AT2G36790.1, Arabidopsis_thaliana_AT2G36800.1, Arabidopsis_thaliana_AT2G36750.1, Arabidopsis_thaliana_AT3G53160.1	Averrhoa_carambola_GWHTABKE013836, Averrhoa_carambola_GWHTABKE013838								Populus_trichocarpa_Potri.012G048700.1	Solanum_lycopersicum_Solyc12g042600.2.1, Solanum_lycopersicum_Solyc10g085880.1.1, Solanum_lycopersicum_Solyc10g085870.1.1
N3.HOG0000546	OG0000063	n35				Arabidopsis_thaliana_AT3G53150.1	Averrhoa_carambola_GWHTABKE013832	Beta_vulgaris_Bv7-161150-umtk.t1							Populus_trichocarpa_Potri.016G097400.1, Populus_trichocarpa_Potri.006G120600.1	Solanum_lycopersicum_Solyc10g085860.1.1	Spinacia_oleracea_Spo24196
N3.HOG0000547	OG0000063	n45							Cephalotus_follicularis_Cfol-v3-09528			Hylocereus_undatus_HU03G01671.1				Solanum_lycopersicum_Solyc10g083860.2.1
N3.HOG0000548	OG0000063	n47					Averrhoa_carambola_GWHTABKE013833		Cephalotus_follicularis_Cfol-v3-02454							Solanum_lycopersicum_Solyc06g072870.1.1, Solanum_lycopersicum_Solyc06g072860.2.1, Solanum_lycopersicum_Solyc06g072880.2.1
N3.HOG0000549	OG0000063	n51						Beta_vulgaris_Bv7-161310-fwst.t1	Cephalotus_follicularis_Cfol-v3-02452							Solanum_lycopersicum_Solyc09g008510.1.1	Spinacia_oleracea_Spo02759
N3.HOG0000550	OG0000063	n66	Aldrovanda_vesiculosa_Av-00002903-RA, Aldrovanda_vesiculosa_Av-00007287-RA				Averrhoa_carambola_GWHTABKE006952		Cephalotus_follicularis_Cfol-v3-34721		Drosera_spatulata_Ds-00017040-RA		Nepenthes_gracilis_Nepgr018145			Solanum_lycopersicum_Solyc01g107857.1.1, Solanum_lycopersicum_Solyc12g042605.1.1, Solanum_lycopersicum_Solyc01g107850.3.1	Spinacia_oleracea_Spo27095
N3.HOG0000551	OG0000063	n75						Beta_vulgaris_Bv8-192680-khdk.t1				Hylocereus_undatus_HU05G01924.1				Solanum_lycopersicum_Solyc01g107770.2.1, Solanum_lycopersicum_Solyc01g107780.3.1	Spinacia_oleracea_Spo19590, Spinacia_oleracea_Spo19296, Spinacia_oleracea_Spo08585
N3.HOG0000552	OG0000063	n86														Solanum_lycopersicum_Solyc01g107810.2.1, Solanum_lycopersicum_Solyc01g107820.2.1, Solanum_lycopersicum_Solyc01g107830.3.1
N3.HOG0000553	OG0000063	n89						Beta_vulgaris_Bv2-036790-tinc.t1, Beta_vulgaris_Bv9-216220-amwc.t1				Hylocereus_undatus_HU03G00266.1			Populus_trichocarpa_Potri.001G302400.1, Populus_trichocarpa_Potri.009G098400.1, Populus_trichocarpa_Potri.001G302300.1		Spinacia_oleracea_Spo18123
N3.HOG0000554	OG0000063	n95	Aldrovanda_vesiculosa_Av-00007168-RA			Arabidopsis_thaliana_AT4G34138.1, Arabidopsis_thaliana_AT2G15480.2, Arabidopsis_thaliana_AT2G15490.1, Arabidopsis_thaliana_AT4G34131.1, Arabidopsis_thaliana_AT4G34135.1	Averrhoa_carambola_GWHTABKE006951, Averrhoa_carambola_GWHTABKE006954, Averrhoa_carambola_GWHTABKE006955, Averrhoa_carambola_GWHTABKE006953, Averrhoa_carambola_GWHTABKE006949, Averrhoa_carambola_GWHTABKE006950, Averrhoa_carambola_GWHTABKE006948, Averrhoa_carambola_GWHTABKE006947	Beta_vulgaris_Bv6-140440-rwdj.t1, Beta_vulgaris_Bv9-224260-paaa.t1, Beta_vulgaris_Bv9-224280-wrdn.t1, Beta_vulgaris_Bv9-224300-ttcr.t1, Beta_vulgaris_Bv9-224290-aryh.t1	Cephalotus_follicularis_Cfol-v3-33857, Cephalotus_follicularis_Cfol-v3-13418, Cephalotus_follicularis_Cfol-v3-33858, Cephalotus_follicularis_Cfol-v3-36498	Dionaea_muscipula_Dm-00008693-RA	Drosera_spatulata_Ds-00000290-RA, Drosera_spatulata_Ds-00017039-RA	Hylocereus_undatus_HU10G00514.1, Hylocereus_undatus_HU01G00159.1, Hylocereus_undatus_HU01G00158.1, Hylocereus_undatus_HU03G00258.1, Hylocereus_undatus_HU01G00156.1, Hylocereus_undatus_HU01G00157.1	Nepenthes_gracilis_Nepgr004709, Nepenthes_gracilis_Nepgr018147, Nepenthes_gracilis_Nepgr015333, Nepenthes_gracilis_Nepgr004703, Nepenthes_gracilis_Nepgr004699, Nepenthes_gracilis_Nepgr004708, Nepenthes_gracilis_Nepgr004702, Nepenthes_gracilis_Nepgr004705		Populus_trichocarpa_Potri.009G099032.1, Populus_trichocarpa_Potri.001G303000.1, Populus_trichocarpa_Potri.001G303600.1, Populus_trichocarpa_Potri.009G098966.1, Populus_trichocarpa_Potri.001G303700.1, Populus_trichocarpa_Potri.001G303100.2, Populus_trichocarpa_Potri.001G303300.1		Spinacia_oleracea_Spo24493, Spinacia_oleracea_Spo24490, Spinacia_oleracea_Spo21237, Spinacia_oleracea_Spo12491, Spinacia_oleracea_Spo12488, Spinacia_oleracea_Spo12492, Spinacia_oleracea_Spo12496, Spinacia_oleracea_Spo07638, Spinacia_oleracea_Spo12493, Spinacia_oleracea_Spo13346, Spinacia_oleracea_Spo12490, Spinacia_oleracea_Spo12495, Spinacia_oleracea_Spo12494
N3.HOG0000555	OG0000063	n155	Aldrovanda_vesiculosa_Av-00016002-RA				Averrhoa_carambola_GWHTABKE024059	Beta_vulgaris_Bv1-000490-urud.t1	Cephalotus_follicularis_Cfol-v3-32298	Dionaea_muscipula_Dm-00001656-RA	Drosera_spatulata_Ds-00000555-RA		Nepenthes_gracilis_Nepgr015665		Populus_trichocarpa_Potri.002G123700.1		Spinacia_oleracea_Spo23616
N3.HOG0000556	OG0000063	n163					Averrhoa_carambola_GWHTABKE006956		Cephalotus_follicularis_Cfol-v3-15350		Drosera_spatulata_Ds-00017038-RA		Nepenthes_gracilis_Nepgr018146		Populus_trichocarpa_Potri.001G303800.1
N3.HOG0000557	OG0000064	n0							Cephalotus_follicularis_Cfol-v3-23484, Cephalotus_follicularis_Cfol-v3-33516, Cephalotus_follicularis_Cfol-v3-35265, Cephalotus_follicularis_Cfol-v3-20427, Cephalotus_follicularis_Cfol-v3-20307, Cephalotus_follicularis_Cfol-v3-14508, Cephalotus_follicularis_Cfol-v3-22157, Cephalotus_follicularis_Cfol-v3-33383, Cephalotus_follicularis_Cfol-v3-24128, Cephalotus_follicularis_Cfol-v3-22025, Cephalotu…							Solanum_lycopersicum_Solyc00g025650.2.1
N3.HOG0000558	OG0000065	n0					Averrhoa_carambola_GWHTABKE005693	Beta_vulgaris_Bv4-082210-yjfo.t1, Beta_vulgaris_Bv4-094550-wxzn.t1	Cephalotus_follicularis_Cfol-v3-20558, Cephalotus_follicularis_Cfol-v3-09944, Cephalotus_follicularis_Cfol-v3-24982, Cephalotus_follicularis_Cfol-v3-22835, Cephalotus_follicularis_Cfol-v3-00783, Cephalotus_follicularis_Cfol-v3-31361, Cephalotus_follicularis_Cfol-v3-06404, Cephalotus_follicularis_Cfol-v3-30468, Cephalotus_follicularis_Cfol-v3-04878, Cephalotus_follicularis_Cfol-v3-13194, Cephalotu…				Nepenthes_gracilis_Nepgr002799
N3.HOG0000559	OG0000066	n3					Averrhoa_carambola_GWHTABKE004737, Averrhoa_carambola_GWHTABKE002623		Cephalotus_follicularis_Cfol-v3-05948, Cephalotus_follicularis_Cfol-v3-01914, Cephalotus_follicularis_Cfol-v3-19811	Dionaea_muscipula_Dm-00011740-RA, Dionaea_muscipula_Dm-00018700-RA, Dionaea_muscipula_Dm-00011226-RA, Dionaea_muscipula_Dm-00021096-RA, Dionaea_muscipula_Dm-00019044-RA, Dionaea_muscipula_Dm-00001054-RA, Dionaea_muscipula_Dm-00016562-RA, Dionaea_muscipula_Dm-00009150-RA	Drosera_spatulata_Ds-00002196-RA, Drosera_spatulata_Ds-00014152-RA, Drosera_spatulata_Ds-00016112-RA
N3.HOG0000560	OG0000066	n19					Averrhoa_carambola_GWHTABKE011912				Drosera_spatulata_Ds-00014153-RA
N3.HOG0000561	OG0000066	n33					Averrhoa_carambola_GWHTABKE002318, Averrhoa_carambola_GWHTABKE009407, Averrhoa_carambola_GWHTABKE009554, Averrhoa_carambola_GWHTABKE002429, Averrhoa_carambola_GWHTABKE020613	Beta_vulgaris_Bv3-059270-wzix.t1, Beta_vulgaris_Bv6-142370-tmhi.t1	Cephalotus_follicularis_Cfol-v3-01208, Cephalotus_follicularis_Cfol-v3-27907	Dionaea_muscipula_Dm-00009350-RA, Dionaea_muscipula_Dm-00019002-RA, Dionaea_muscipula_Dm-00010971-RA, Dionaea_muscipula_Dm-00007399-RA, Dionaea_muscipula_Dm-00020877-RA, Dionaea_muscipula_Dm-00017231-RA, Dionaea_muscipula_Dm-00014313-RA, Dionaea_muscipula_Dm-00018684-RA	Drosera_spatulata_Ds-00010392-RA						Spinacia_oleracea_Spo30037
N3.HOG0000562	OG0000066	n53						Beta_vulgaris_Bv1-009240-zatn.t1, Beta_vulgaris_Bv9-204990-pdpo.t1	Cephalotus_follicularis_Cfol-v3-24201, Cephalotus_follicularis_Cfol-v3-25063, Cephalotus_follicularis_Cfol-v3-24470								Spinacia_oleracea_Spo20297
N3.HOG0000563	OG0000066	n60						Beta_vulgaris_Bv6-156120-ywjz.t1, Beta_vulgaris_Bv1-018230-pfcy.t1, Beta_vulgaris_Bv1-005670-mrif.t1
N3.HOG0000564	OG0000066	n63					Averrhoa_carambola_GWHTABKE022682, Averrhoa_carambola_GWHTABKE006757, Averrhoa_carambola_GWHTABKE016353, Averrhoa_carambola_GWHTABKE009408, Averrhoa_carambola_GWHTABKE006337, Averrhoa_carambola_GWHTABKE020612
N3.HOG0000565	OG0000066	n69							Cephalotus_follicularis_Cfol-v3-28696, Cephalotus_follicularis_Cfol-v3-05004, Cephalotus_follicularis_Cfol-v3-33490, Cephalotus_follicularis_Cfol-v3-29385, Cephalotus_follicularis_Cfol-v3-22197, Cephalotus_follicularis_Cfol-v3-01891, Cephalotus_follicularis_Cfol-v3-25701, Cephalotus_follicularis_Cfol-v3-13698, Cephalotus_follicularis_Cfol-v3-05793, Cephalotus_follicularis_Cfol-v3-27835
N3.HOG0000566	OG0000066	n79							Cephalotus_follicularis_Cfol-v3-26103, Cephalotus_follicularis_Cfol-v3-12732, Cephalotus_follicularis_Cfol-v3-27382
N3.HOG0000567	OG0000066	n82	Aldrovanda_vesiculosa_Av-00023306-RA						Cephalotus_follicularis_Cfol-v3-28715, Cephalotus_follicularis_Cfol-v3-02343, Cephalotus_follicularis_Cfol-v3-02550	Dionaea_muscipula_Dm-00011489-RA	Drosera_spatulata_Ds-00012864-RA
N3.HOG0000568	OG0000066	n87							Cephalotus_follicularis_Cfol-v3-33013	Dionaea_muscipula_Dm-00011224-RA, Dionaea_muscipula_Dm-00016563-RA, Dionaea_muscipula_Dm-00017230-RA	Drosera_spatulata_Ds-00009249-RA
N3.HOG0000569	OG0000066	n91					Averrhoa_carambola_GWHTABKE006195		Cephalotus_follicularis_Cfol-v3-29060	Dionaea_muscipula_Dm-00007591-RA
N3.HOG0000570	OG0000066	n97						Beta_vulgaris_Bv-016860-anxf.t1	Cephalotus_follicularis_Cfol-v3-20262, Cephalotus_follicularis_Cfol-v3-27443, Cephalotus_follicularis_Cfol-v3-22101, Cephalotus_follicularis_Cfol-v3-22441, Cephalotus_follicularis_Cfol-v3-35159, Cephalotus_follicularis_Cfol-v3-17806	Dionaea_muscipula_Dm-00008564-RA
N3.HOG0000571	OG0000066	n105				Arabidopsis_thaliana_AT5G28950.1	Averrhoa_carambola_GWHTABKE007598, Averrhoa_carambola_GWHTABKE011350, Averrhoa_carambola_GWHTABKE002751, Averrhoa_carambola_GWHTABKE009235, Averrhoa_carambola_GWHTABKE004269, Averrhoa_carambola_GWHTABKE019448, Averrhoa_carambola_GWHTABKE022695, Averrhoa_carambola_GWHTABKE015754, Averrhoa_carambola_GWHTABKE023761, Averrhoa_carambola_GWHTABKE017596, Averrhoa_carambola_GWHTABKE001994	Beta_vulgaris_Bv1-016060-ayyz.t1, Beta_vulgaris_Bv9-205730-ysux.t1, Beta_vulgaris_Bv9-215300-mzty.t1	Cephalotus_follicularis_Cfol-v3-00142, Cephalotus_follicularis_Cfol-v3-25001, Cephalotus_follicularis_Cfol-v3-14531, Cephalotus_follicularis_Cfol-v3-31709, Cephalotus_follicularis_Cfol-v3-32479, Cephalotus_follicularis_Cfol-v3-07343, Cephalotus_follicularis_Cfol-v3-08698, Cephalotus_follicularis_Cfol-v3-03264, Cephalotus_follicularis_Cfol-v3-34902, Cephalotus_follicularis_Cfol-v3-06438, Cephalotu…							Solanum_lycopersicum_Solyc12g036860.2.1, Solanum_lycopersicum_Solyc06g051665.1.1
N3.HOG0000572	OG0000066	n142				Arabidopsis_thaliana_AT5G41980.1, Arabidopsis_thaliana_AT5G28730.1, Arabidopsis_thaliana_AT3G30525.1, Arabidopsis_thaliana_AT1G43722.1	Averrhoa_carambola_GWHTABKE001624, Averrhoa_carambola_GWHTABKE001625	Beta_vulgaris_Bv4-077910-asca.t1	Cephalotus_follicularis_Cfol-v3-10384							Solanum_lycopersicum_Solyc05g056330.3.1
N3.HOG0000573	OG0000066	n151						Beta_vulgaris_Bv6-146160-rkjn.t1, Beta_vulgaris_Bv-001900-fjye.t1, Beta_vulgaris_Bv-001900-fjye.t2	Cephalotus_follicularis_Cfol-v3-00769
N3.HOG0000574	OG0000066	n154							Cephalotus_follicularis_Cfol-v3-13521, Cephalotus_follicularis_Cfol-v3-30375	Dionaea_muscipula_Dm-00006749-RA, Dionaea_muscipula_Dm-00012728-RA, Dionaea_muscipula_Dm-00020274-RA, Dionaea_muscipula_Dm-00020636-RA, Dionaea_muscipula_Dm-00020156-RA
N3.HOG0000575	OG0000066	n160				Arabidopsis_thaliana_AT5G35695.1				Dionaea_muscipula_Dm-00002483-RA			Nepenthes_gracilis_Nepgr014933			Solanum_lycopersicum_Solyc03g034420.1.1
N3.HOG0000576	OG0000066	n163								Dionaea_muscipula_Dm-00016475-RA	Drosera_spatulata_Ds-00016700-RA, Drosera_spatulata_Ds-00014154-RA
N3.HOG0000577	OG0000067	n1							Cephalotus_follicularis_Cfol-v3-28563	Dionaea_muscipula_Dm-00013167-RA, Dionaea_muscipula_Dm-00008143-RA, Dionaea_muscipula_Dm-00019925-RA
N3.HOG0000578	OG0000067	n4							Cephalotus_follicularis_Cfol-v3-04372	Dionaea_muscipula_Dm-00009200-RA, Dionaea_muscipula_Dm-00008144-RA, Dionaea_muscipula_Dm-00015538-RA, Dionaea_muscipula_Dm-00015004-RA, Dionaea_muscipula_Dm-00013166-RA, Dionaea_muscipula_Dm-00016674-RA, Dionaea_muscipula_Dm-00020538-RA, Dionaea_muscipula_Dm-00018816-RA, Dionaea_muscipula_Dm-00015867-RA, Dionaea_muscipula_Dm-00017183-RA, Dionaea_muscipula_Dm-00018480-RA, Dionaea_muscipula_Dm-0000…		Hylocereus_undatus_HU07G01286.1
N3.HOG0000579	OG0000068	n5										Hylocereus_undatus_HU02G00547.1			Populus_trichocarpa_Potri.010G061500.1
N3.HOG0000580	OG0000068	n7														Solanum_lycopersicum_Solyc01g081260.2.1
N3.HOG0000581	OG0000068	n23					Averrhoa_carambola_GWHTABKE018235, Averrhoa_carambola_GWHTABKE018394
N3.HOG0000582	OG0000068	n24				Arabidopsis_thaliana_AT2G29480.1, Arabidopsis_thaliana_AT2G29490.1, Arabidopsis_thaliana_AT2G29460.1, Arabidopsis_thaliana_AT2G29470.1, Arabidopsis_thaliana_AT2G29450.1, Arabidopsis_thaliana_AT2G29440.1, Arabidopsis_thaliana_AT2G29420.1	Averrhoa_carambola_GWHTABKE019146, Averrhoa_carambola_GWHTABKE019143, Averrhoa_carambola_GWHTABKE019144, Averrhoa_carambola_GWHTABKE019145	Beta_vulgaris_Bv7-173050-wmza.t1	Cephalotus_follicularis_Cfol-v3-21790			Hylocereus_undatus_HU02G01610.1			Populus_trichocarpa_Potri.016G104500.1		Spinacia_oleracea_Spo05300
N3.HOG0000583	OG0000068	n44							Cephalotus_follicularis_Cfol-v3-10304							Solanum_lycopersicum_Solyc01g081310.3.1
N3.HOG0000584	OG0000068	n48					Averrhoa_carambola_GWHTABKE003999								Populus_trichocarpa_Potri.006G024200.1, Populus_trichocarpa_Potri.016G023200.1, Populus_trichocarpa_Potri.016G023340.1, Populus_trichocarpa_Potri.013G072400.1	Solanum_lycopersicum_Solyc01g081250.3.1, Solanum_lycopersicum_Solyc01g081270.2.1
N3.HOG0000585	OG0000068	n58					Averrhoa_carambola_GWHTABKE000358		Cephalotus_follicularis_Cfol-v3-09990						Populus_trichocarpa_Potri.015G042000.1, Populus_trichocarpa_Potri.012G052200.1	Solanum_lycopersicum_Solyc06g069045.1.1
N3.HOG0000586	OG0000068	n62													Populus_trichocarpa_Potri.010G070900.1	Solanum_lycopersicum_Solyc01g099590.3.1
N3.HOG0000587	OG0000068	n69					Averrhoa_carambola_GWHTABKE023278, Averrhoa_carambola_GWHTABKE023279	Beta_vulgaris_Bv-010890-doqw.t1, Beta_vulgaris_Bv-009580-arzk.t1							Populus_trichocarpa_Potri.010G061200.1, Populus_trichocarpa_Potri.010G061401.1, Populus_trichocarpa_Potri.010G061700.1, Populus_trichocarpa_Potri.010G061100.1, Populus_trichocarpa_Potri.010G060900.2, Populus_trichocarpa_Potri.008G175100.1	Solanum_lycopersicum_Solyc09g091130.3.1, Solanum_lycopersicum_Solyc12g097080.2.1, Solanum_lycopersicum_Solyc09g091140.3.1	Spinacia_oleracea_Spo07932
N3.HOG0000588	OG0000068	n84					Averrhoa_carambola_GWHTABKE018236, Averrhoa_carambola_GWHTABKE018471, Averrhoa_carambola_GWHTABKE018470		Cephalotus_follicularis_Cfol-v3-07378			Hylocereus_undatus_HU02G00821.1			Populus_trichocarpa_Potri.008G175050.1, Populus_trichocarpa_Potri.002G254000.1		Spinacia_oleracea_Spo16929
N3.HOG0000589	OG0000068	n91					Averrhoa_carambola_GWHTABKE023277	Beta_vulgaris_Bv7-166460-turi.t1, Beta_vulgaris_Bv7-166450-rnzo.t1				Hylocereus_undatus_HU07G01567.1			Populus_trichocarpa_Potri.010G061600.2, Populus_trichocarpa_Potri.010G061800.3, Populus_trichocarpa_Potri.010G061301.1, Populus_trichocarpa_Potri.016G118500.1, Populus_trichocarpa_Potri.008G175000.1, Populus_trichocarpa_Potri.008G174900.1		Spinacia_oleracea_Spo16930
N3.HOG0000590	OG0000068	n109	Aldrovanda_vesiculosa_Av-00001967-RA				Averrhoa_carambola_GWHTABKE013555	Beta_vulgaris_Bv3-069410-iseq.t1, Beta_vulgaris_Bv4-077090-iome.t1, Beta_vulgaris_Bv7-178130-dngz.t1, Beta_vulgaris_Bv7-165490-giri.t1	Cephalotus_follicularis_Cfol-v3-08976, Cephalotus_follicularis_Cfol-v3-08973, Cephalotus_follicularis_Cfol-v3-08974	Dionaea_muscipula_Dm-00018921-RA	Drosera_spatulata_Ds-00009318-RA, Drosera_spatulata_Ds-00016604-RA	Hylocereus_undatus_HU02G00548.1, Hylocereus_undatus_HU02G00550.1, Hylocereus_undatus_HU02G00549.1, Hylocereus_undatus_HU04G00813.1, Hylocereus_undatus_HU04G00814.1	Nepenthes_gracilis_Nepgr024902, Nepenthes_gracilis_Nepgr012032, Nepenthes_gracilis_Nepgr012034, Nepenthes_gracilis_Nepgr012031, Nepenthes_gracilis_Nepgr027821, Nepenthes_gracilis_Nepgr012030, Nepenthes_gracilis_Nepgr012036, Nepenthes_gracilis_Nepgr030812			Solanum_lycopersicum_Solyc09g011650.3.1, Solanum_lycopersicum_Solyc01g086680.3.1, Solanum_lycopersicum_Solyc09g011550.2.1, Solanum_lycopersicum_Solyc09g011580.2.1, Solanum_lycopersicum_Solyc09g011600.3.1, Solanum_lycopersicum_Solyc12g036560.1.1, Solanum_lycopersicum_Solyc09g011610.3.1, Solanum_lycopersicum_Solyc09g011590.3.1, Solanum_lycopersicum_Solyc09g011570.3.1, Solanum_lycopersicum_Solyc09g0…	Spinacia_oleracea_Spo04638, Spinacia_oleracea_Spo28130, Spinacia_oleracea_Spo25590, Spinacia_oleracea_Spo25160
N3.HOG0000591	OG0000069	n3					Averrhoa_carambola_GWHTABKE014165, Averrhoa_carambola_GWHTABKE014164	Beta_vulgaris_Bv7-157260-frrk.t1, Beta_vulgaris_Bv9-216760-nmkn.t1, Beta_vulgaris_Bv7-157250-jzto.t1, Beta_vulgaris_Bv9-216770-tpxk.t1, Beta_vulgaris_Bv7-157270-anxq.t1	Cephalotus_follicularis_Cfol-v3-20650, Cephalotus_follicularis_Cfol-v3-20658, Cephalotus_follicularis_Cfol-v3-20659, Cephalotus_follicularis_Cfol-v3-20657		Drosera_spatulata_Ds-00014304-RA	Hylocereus_undatus_HU09G01130.1, Hylocereus_undatus_HU09G01125.1, Hylocereus_undatus_HU09G01132.1, Hylocereus_undatus_HU09G01127.1, Hylocereus_undatus_HU09G01126.1, Hylocereus_undatus_HU10G01294.1, Hylocereus_undatus_HU10G01296.1, Hylocereus_undatus_HU02G02612.1, Hylocereus_undatus_HU02G02611.1, Hylocereus_undatus_HU02G02610.1, Hylocereus_undatus_HU10G01299.1, Hylocereus_undatus_HU10G01295.1, Hyl…	Nepenthes_gracilis_Nepgr024974			Solanum_lycopersicum_Solyc10g075150.2.1, Solanum_lycopersicum_Solyc10g075130.2.1, Solanum_lycopersicum_Solyc10g076200.2.1, Solanum_lycopersicum_Solyc09g008500.2.1, Solanum_lycopersicum_Solyc10g075050.2.1, Solanum_lycopersicum_Solyc10g075060.2.1, Solanum_lycopersicum_Solyc10g075070.2.1, Solanum_lycopersicum_Solyc10g075090.2.1, Solanum_lycopersicum_Solyc10g075110.2.1, Solanum_lycopersicum_Solyc10g0…	Spinacia_oleracea_Spo27132, Spinacia_oleracea_Spo27131, Spinacia_oleracea_Spo06845, Spinacia_oleracea_Spo19946
N3.HOG0000592	OG0000069	n51	Aldrovanda_vesiculosa_Av-00020140-RA			Arabidopsis_thaliana_AT2G38530.1, Arabidopsis_thaliana_AT2G15050.1, Arabidopsis_thaliana_AT2G38540.1, Arabidopsis_thaliana_AT3G51600.1, Arabidopsis_thaliana_AT3G51590.1, Arabidopsis_thaliana_AT5G59330.1, Arabidopsis_thaliana_AT5G59310.1, Arabidopsis_thaliana_AT5G59320.1	Averrhoa_carambola_GWHTABKE018932, Averrhoa_carambola_GWHTABKE010866, Averrhoa_carambola_GWHTABKE014167, Averrhoa_carambola_GWHTABKE010864, Averrhoa_carambola_GWHTABKE014166			Dionaea_muscipula_Dm-00001575-RA	Drosera_spatulata_Ds-00001864-RA, Drosera_spatulata_Ds-00014049-RA, Drosera_spatulata_Ds-00014050-RA, Drosera_spatulata_Ds-00014051-RA, Drosera_spatulata_Ds-00006837-RA, Drosera_spatulata_Ds-00015981-RA	Hylocereus_undatus_HU10G01301.1, Hylocereus_undatus_HU09G01129.1	Nepenthes_gracilis_Nepgr026282		Populus_trichocarpa_Potri.016G135500.2, Populus_trichocarpa_Potri.016G135700.1, Populus_trichocarpa_Potri.006G108100.1, Populus_trichocarpa_Potri.016G135400.1
N3.HOG0000593	OG0000069	n80	Aldrovanda_vesiculosa_Av-00010310-RA, Aldrovanda_vesiculosa_Av-00022432-RA, Aldrovanda_vesiculosa_Av-00005053-RA					Beta_vulgaris_Bv7-157280-zzdg.t1				Hylocereus_undatus_HU02G02622.1, Hylocereus_undatus_HU09G01124.1	Nepenthes_gracilis_Nepgr011865, Nepenthes_gracilis_Nepgr011861, Nepenthes_gracilis_Nepgr011862, Nepenthes_gracilis_Nepgr028225				Spinacia_oleracea_Spo19945
N3.HOG0000594	OG0000069	n91					Averrhoa_carambola_GWHTABKE002507								Populus_trichocarpa_Potri.004G086600.1, Populus_trichocarpa_Potri.004G086500.1
N3.HOG0000595	OG0000069	n96				Arabidopsis_thaliana_AT3G08770.2, Arabidopsis_thaliana_AT5G01870.1	Averrhoa_carambola_GWHTABKE014163		Cephalotus_follicularis_Cfol-v3-10806						Populus_trichocarpa_Potri.016G135800.1, Populus_trichocarpa_Potri.016G136000.2	Solanum_lycopersicum_Solyc08g067540.1.1, Solanum_lycopersicum_Solyc08g067505.1.1, Solanum_lycopersicum_Solyc08g067520.1.1, Solanum_lycopersicum_Solyc08g067550.1.1, Solanum_lycopersicum_Solyc08g067530.1.1, Solanum_lycopersicum_Solyc06g065600.1.1, Solanum_lycopersicum_Solyc06g005795.1.1, Solanum_lycopersicum_Solyc06g005780.1.1, Solanum_lycopersicum_Solyc06g005770.1.1, Solanum_lycopersicum_Solyc08g0…
N3.HOG0000596	OG0000069	n119						Beta_vulgaris_Bv9-216750-ajsi.t1				Hylocereus_undatus_HU09G01133.1					Spinacia_oleracea_Spo27134, Spinacia_oleracea_Spo27133
N3.HOG0000597	OG0000069	n124														Solanum_lycopersicum_Solyc02g087910.2.1
N3.HOG0000598	OG0000069	n134				Arabidopsis_thaliana_AT2G18370.1	Averrhoa_carambola_GWHTABKE002792		Cephalotus_follicularis_Cfol-v3-12600						Populus_trichocarpa_Potri.001G232700.1, Populus_trichocarpa_Potri.001G232900.1, Populus_trichocarpa_Potri.009G025200.1	Solanum_lycopersicum_Solyc01g081600.3.1
N3.HOG0000599	OG0000069	n142	Aldrovanda_vesiculosa_Av-00010433-RA, Aldrovanda_vesiculosa_Av-00019438-RA					Beta_vulgaris_Bv1-020560-yreh.t1	Cephalotus_follicularis_Cfol-v3-10818	Dionaea_muscipula_Dm-00001249-RA, Dionaea_muscipula_Dm-00000024-RA	Drosera_spatulata_Ds-00015046-RA	Hylocereus_undatus_HU02G01321.1, Hylocereus_undatus_HU01G01456.1	Nepenthes_gracilis_Nepgr020760, Nepenthes_gracilis_Nepgr020759				Spinacia_oleracea_Spo14144, Spinacia_oleracea_Spo22078
N3.HOG0000600	OG0000070	n3	Aldrovanda_vesiculosa_Av-00004868-RA			Arabidopsis_thaliana_AT1G76370.1, Arabidopsis_thaliana_AT1G20650.1	Averrhoa_carambola_GWHTABKE024442	Beta_vulgaris_Bv1-020880-eeet.t1	Cephalotus_follicularis_Cfol-v3-07001	Dionaea_muscipula_Dm-00001268-RA	Drosera_spatulata_Ds-00007470-RA		Nepenthes_gracilis_Nepgr020745		Populus_trichocarpa_Potri.005G252000.7, Populus_trichocarpa_Potri.002G009300.1	Solanum_lycopersicum_Solyc04g082510.3.1, Solanum_lycopersicum_Solyc12g094680.2.1	Spinacia_oleracea_Spo18385
N3.HOG0000601	OG0000070	n18	Aldrovanda_vesiculosa_Av-00007157-RA					Beta_vulgaris_Bv9-212440-joxo.t1		Dionaea_muscipula_Dm-00004964-RA		Hylocereus_undatus_HU01G00460.1	Nepenthes_gracilis_Nepgr025479, Nepenthes_gracilis_Nepgr004741				Spinacia_oleracea_Spo24285
N3.HOG0000602	OG0000070	n33	Aldrovanda_vesiculosa_Av-00016413-RA, Aldrovanda_vesiculosa_Av-00013445-RA							Dionaea_muscipula_Dm-00011186-RA	Drosera_spatulata_Ds-00001660-RA
N3.HOG0000603	OG0000070	n38					Averrhoa_carambola_GWHTABKE005379	Beta_vulgaris_Bv2-045990-dtgq.t1, Beta_vulgaris_Bv2-045990-dtgq.t2	Cephalotus_follicularis_Cfol-v3-07242						Populus_trichocarpa_Potri.010G215100.1, Populus_trichocarpa_Potri.008G046500.3	Solanum_lycopersicum_Solyc10g085990.2.1	Spinacia_oleracea_Spo08526
N3.HOG0000604	OG0000070	n47				Arabidopsis_thaliana_AT5G02800.1	Averrhoa_carambola_GWHTABKE013997		Cephalotus_follicularis_Cfol-v3-27639						Populus_trichocarpa_Potri.006G133300.3
N3.HOG0000605	OG0000070	n51				Arabidopsis_thaliana_AT1G07870.2, Arabidopsis_thaliana_AT2G28590.1	Averrhoa_carambola_GWHTABKE004312		Cephalotus_follicularis_Cfol-v3-14876			Hylocereus_undatus_HU07G02351.1, Hylocereus_undatus_HU02G01426.1, Hylocereus_undatus_HU02G01524.1	Nepenthes_gracilis_Nepgr000019		Populus_trichocarpa_Potri.001G234100.1, Populus_trichocarpa_Potri.009G026500.3	Solanum_lycopersicum_Solyc11g072660.2.1, Solanum_lycopersicum_Solyc06g075550.3.1
N3.HOG0000606	OG0000070	n65	Aldrovanda_vesiculosa_Av-00013256-RA, Aldrovanda_vesiculosa_Av-00022659-RA			Arabidopsis_thaliana_AT5G18610.2	Averrhoa_carambola_GWHTABKE022762	Beta_vulgaris_Bv-003800-jpdz.t1	Cephalotus_follicularis_Cfol-v3-16642	Dionaea_muscipula_Dm-00013087-RA, Dionaea_muscipula_Dm-00006640-RA	Drosera_spatulata_Ds-00014521-RA		Nepenthes_gracilis_Nepgr020628, Nepenthes_gracilis_Nepgr031139		Populus_trichocarpa_Potri.008G205700.3, Populus_trichocarpa_Potri.010G021500.2	Solanum_lycopersicum_Solyc01g067400.3.1	Spinacia_oleracea_Spo18521
N3.HOG0000607	OG0000070	n82	Aldrovanda_vesiculosa_Av-00002758-RA			Arabidopsis_thaliana_AT5G13160.1	Averrhoa_carambola_GWHTABKE020511	Beta_vulgaris_Bv6-150170-oqyr.t1	Cephalotus_follicularis_Cfol-v3-14829	Dionaea_muscipula_Dm-00019791-RA	Drosera_spatulata_Ds-00010593-RA	Hylocereus_undatus_HU10G00026.1	Nepenthes_gracilis_Nepgr029247		Populus_trichocarpa_Potri.001G060800.1, Populus_trichocarpa_Potri.003G166900.1	Solanum_lycopersicum_Solyc05g024290.3.1	Spinacia_oleracea_Spo04907
N3.HOG0000608	OG0000070	n97										Hylocereus_undatus_HU09G00514.1, Hylocereus_undatus_HU02G00019.1
N3.HOG0000609	OG0000070	n100					Averrhoa_carambola_GWHTABKE001589		Cephalotus_follicularis_Cfol-v3-24177						Populus_trichocarpa_Potri.017G067900.1
N3.HOG0000610	OG0000070	n103							Cephalotus_follicularis_Cfol-v3-35967
N3.HOG0000611	OG0000070	n109	Aldrovanda_vesiculosa_Av-00008958-RA			Arabidopsis_thaliana_AT1G61860.1	Averrhoa_carambola_GWHTABKE000868			Dionaea_muscipula_Dm-00014246-RA, Dionaea_muscipula_Dm-00006448-RA		Hylocereus_undatus_HU06G02192.1	Nepenthes_gracilis_Nepgr028730		Populus_trichocarpa_Potri.004G018500.2, Populus_trichocarpa_Potri.011G000500.1	Solanum_lycopersicum_Solyc10g005300.3.1	Spinacia_oleracea_Spo16562
N3.HOG0000612	OG0000070	n119	Aldrovanda_vesiculosa_Av-00024743-RA, Aldrovanda_vesiculosa_Av-00019729-RA			Arabidopsis_thaliana_AT3G20530.1	Averrhoa_carambola_GWHTABKE008585	Beta_vulgaris_Bv4-091540-uamm.t1	Cephalotus_follicularis_Cfol-v3-12127	Dionaea_muscipula_Dm-00000848-RA	Drosera_spatulata_Ds-00002955-RA	Hylocereus_undatus_HU08G00151.1	Nepenthes_gracilis_Nepgr016260		Populus_trichocarpa_Potri.011G137000.1, Populus_trichocarpa_Potri.001G421400.1	Solanum_lycopersicum_Solyc07g064340.3.1, Solanum_lycopersicum_Solyc12g005160.2.1, Solanum_lycopersicum_Solyc10g006340.3.1	Spinacia_oleracea_Spo18366
N3.HOG0000613	OG0000070	n135	Aldrovanda_vesiculosa_Av-00014868-RA, Aldrovanda_vesiculosa_Av-00014439-RA, Aldrovanda_vesiculosa_Av-00001248-RA			Arabidopsis_thaliana_AT3G24790.2, Arabidopsis_thaliana_AT4G13190.1				Dionaea_muscipula_Dm-00001982-RA, Dionaea_muscipula_Dm-00001227-RA	Drosera_spatulata_Ds-00013727-RA	Hylocereus_undatus_HU08G01548.1, Hylocereus_undatus_HU03G01302.1	Nepenthes_gracilis_Nepgr014920, Nepenthes_gracilis_Nepgr012205
N3.HOG0000614	OG0000070	n147	Aldrovanda_vesiculosa_Av-00017818-RA			Arabidopsis_thaliana_AT3G07070.1	Averrhoa_carambola_GWHTABKE018542	Beta_vulgaris_Bv-014920-mznw.t1		Dionaea_muscipula_Dm-00000927-RA	Drosera_spatulata_Ds-00001014-RA	Hylocereus_undatus_HU07G01599.1	Nepenthes_gracilis_Nepgr022255		Populus_trichocarpa_Potri.002G241600.1	Solanum_lycopersicum_Solyc09g061330.2.1, Solanum_lycopersicum_Solyc06g083500.3.1	Spinacia_oleracea_Spo08672
N3.HOG0000615	OG0000071	n0								Dionaea_muscipula_Dm-00012029-RA, Dionaea_muscipula_Dm-00015968-RA, Dionaea_muscipula_Dm-00015551-RA, Dionaea_muscipula_Dm-00020997-RA, Dionaea_muscipula_Dm-00017429-RA, Dionaea_muscipula_Dm-00010500-RA, Dionaea_muscipula_Dm-00017951-RA, Dionaea_muscipula_Dm-00003941-RA, Dionaea_muscipula_Dm-00010691-RA, Dionaea_muscipula_Dm-00016661-RA, Dionaea_muscipula_Dm-00021071-RA, Dionaea_muscipula_Dm-0000…	Drosera_spatulata_Ds-00009752-RA
N3.HOG0000616	OG0000072	n19													Populus_trichocarpa_Potri.011G117700.3
N3.HOG0000617	OG0000072	n20					Averrhoa_carambola_GWHTABKE014932	Beta_vulgaris_Bv-000950-fauw.t1							Populus_trichocarpa_Potri.011G117600.1	Solanum_lycopersicum_Solyc07g041500.3.1
N3.HOG0000618	OG0000072	n28	Aldrovanda_vesiculosa_Av-00004852-RA			Arabidopsis_thaliana_AT3G14620.1, Arabidopsis_thaliana_AT3G14650.1, Arabidopsis_thaliana_AT3G14660.1, Arabidopsis_thaliana_AT3G14690.2, Arabidopsis_thaliana_AT3G14680.1, Arabidopsis_thaliana_AT3G14640.2, Arabidopsis_thaliana_AT3G14630.2, Arabidopsis_thaliana_AT3G14610.1	Averrhoa_carambola_GWHTABKE008159, Averrhoa_carambola_GWHTABKE008163	Beta_vulgaris_Bv7-158790-cinx.t1, Beta_vulgaris_Bv7-158760-rhtf.t1, Beta_vulgaris_Bv5-099070-ynuy.t1, Beta_vulgaris_Bv4-093990-kkod.t1, Beta_vulgaris_Bv5-116610-ewoo.t1, Beta_vulgaris_Bv1-012950-cfmo.t1, Beta_vulgaris_Bv5-116590-uprw.t1, Beta_vulgaris_Bv5-116600-ddhx.t1, Beta_vulgaris_Bv5-116620-egnq.t1, Beta_vulgaris_Bv5-116560-mfap.t1, Beta_vulgaris_Bv4-093980-hrrf.t1	Cephalotus_follicularis_Cfol-v3-34055, Cephalotus_follicularis_Cfol-v3-04392, Cephalotus_follicularis_Cfol-v3-04391	Dionaea_muscipula_Dm-00016700-RA, Dionaea_muscipula_Dm-00004789-RA, Dionaea_muscipula_Dm-00009149-RA, Dionaea_muscipula_Dm-00014846-RA, Dionaea_muscipula_Dm-00017809-RA, Dionaea_muscipula_Dm-00008089-RA	Drosera_spatulata_Ds-00007357-RA, Drosera_spatulata_Ds-00007354-RA, Drosera_spatulata_Ds-00014538-RA	Hylocereus_undatus_HU01G02035.1, Hylocereus_undatus_HU08G00702.1, Hylocereus_undatus_HU08G00385.1, Hylocereus_undatus_HU01G02499.1, Hylocereus_undatus_HU04G01109.1	Nepenthes_gracilis_Nepgr011714, Nepenthes_gracilis_Nepgr030473, Nepenthes_gracilis_Nepgr016038, Nepenthes_gracilis_Nepgr016034, Nepenthes_gracilis_Nepgr016032		Populus_trichocarpa_Potri.011G101250.1, Populus_trichocarpa_Potri.011G101401.1, Populus_trichocarpa_Potri.011G099800.2, Populus_trichocarpa_Potri.011G099400.1, Populus_trichocarpa_Potri.011G101500.5, Populus_trichocarpa_Potri.011G098800.4, Populus_trichocarpa_Potri.011G101700.1, Populus_trichocarpa_Potri.011G099200.2	Solanum_lycopersicum_Solyc10g007890.3.1, Solanum_lycopersicum_Solyc10g051020.2.1, Solanum_lycopersicum_Solyc10g007880.3.1, Solanum_lycopersicum_Solyc07g006145.1.1, Solanum_lycopersicum_Solyc07g055470.3.1, Solanum_lycopersicum_Solyc07g055540.3.1, Solanum_lycopersicum_Solyc07g055530.3.1, Solanum_lycopersicum_Solyc07g055440.2.1, Solanum_lycopersicum_Solyc07g055362.1.1, Solanum_lycopersicum_Solyc07g0…	Spinacia_oleracea_Spo01107, Spinacia_oleracea_Spo00447, Spinacia_oleracea_Spo21639, Spinacia_oleracea_Spo11303, Spinacia_oleracea_Spo16625, Spinacia_oleracea_Spo16624, Spinacia_oleracea_Spo16626, Spinacia_oleracea_Spo21640, Spinacia_oleracea_Spo21641, Spinacia_oleracea_Spo25280, Spinacia_oleracea_Spo25281, Spinacia_oleracea_Spo21078, Spinacia_oleracea_Spo25283, Spinacia_oleracea_Spo25282, Spinaci…
N3.HOG0000619	OG0000072	n125						Beta_vulgaris_Bv2-033910-amtk.t1				Hylocereus_undatus_HU09G01533.1				Solanum_lycopersicum_Solyc07g043460.3.1
N3.HOG0000620	OG0000073	n12					Averrhoa_carambola_GWHTABKE015861					Hylocereus_undatus_HU09G00960.1				Solanum_lycopersicum_Solyc12g005520.1.1
N3.HOG0000621	OG0000073	n58										Hylocereus_undatus_HU09G00959.1
N3.HOG0000622	OG0000073	n60				Arabidopsis_thaliana_AT4G27190.1, Arabidopsis_thaliana_AT4G27220.2	Averrhoa_carambola_GWHTABKE008220, Averrhoa_carambola_GWHTABKE008222								Populus_trichocarpa_Potri.001G416900.1	Solanum_lycopersicum_Solyc08g007250.2.1, Solanum_lycopersicum_Solyc08g013960.1.1, Solanum_lycopersicum_Solyc06g048910.1.1, Solanum_lycopersicum_Solyc08g013970.2.1
N3.HOG0000623	OG0000073	n86				Arabidopsis_thaliana_AT4G26090.1		Beta_vulgaris_Bv8-199260-qrne.t1				Hylocereus_undatus_HU09G00958.1			Populus_trichocarpa_Potri.006G147100.1
N3.HOG0000624	OG0000073	n112				Arabidopsis_thaliana_AT3G15700.1, Arabidopsis_thaliana_AT1G52660.1						Hylocereus_undatus_HU01G00730.1, Hylocereus_undatus_HU01G00728.1
N3.HOG0000625	OG0000073	n115				Arabidopsis_thaliana_AT4G10780.1, Arabidopsis_thaliana_AT1G12290.1, Arabidopsis_thaliana_AT1G12210.1, Arabidopsis_thaliana_AT1G12220.2, Arabidopsis_thaliana_AT1G12280.1, Arabidopsis_thaliana_AT1G63350.2, Arabidopsis_thaliana_AT1G63360.1, Arabidopsis_thaliana_AT1G62630.1, Arabidopsis_thaliana_AT1G61300.1, Arabidopsis_thaliana_AT1G61180.2, Arabidopsis_thaliana_AT1G61310.1, Arabidopsis_thaliana_AT1G…	Averrhoa_carambola_GWHTABKE022126, Averrhoa_carambola_GWHTABKE022127, Averrhoa_carambola_GWHTABKE010658, Averrhoa_carambola_GWHTABKE021990, Averrhoa_carambola_GWHTABKE010657, Averrhoa_carambola_GWHTABKE022114, Averrhoa_carambola_GWHTABKE010659		Cephalotus_follicularis_Cfol-v3-09507, Cephalotus_follicularis_Cfol-v3-18921, Cephalotus_follicularis_Cfol-v3-24947	Dionaea_muscipula_Dm-00012077-RA, Dionaea_muscipula_Dm-00012078-RA	Drosera_spatulata_Ds-00016529-RA, Drosera_spatulata_Ds-00015657-RA, Drosera_spatulata_Ds-00017015-RA	Hylocereus_undatus_HU03G00519.1, Hylocereus_undatus_HU01G00729.1, Hylocereus_undatus_HU01G00727.1	Nepenthes_gracilis_Nepgr016110, Nepenthes_gracilis_Nepgr002922, Nepenthes_gracilis_Nepgr002915, Nepenthes_gracilis_Nepgr002923, Nepenthes_gracilis_Nepgr002925		Populus_trichocarpa_Potri.001G313300.1, Populus_trichocarpa_Potri.013G007400.1
N3.HOG0000626	OG0000074	n14				Arabidopsis_thaliana_AT5G38020.1, Arabidopsis_thaliana_AT3G21950.2, Arabidopsis_thaliana_AT2G14060.1, Arabidopsis_thaliana_AT5G04380.3, Arabidopsis_thaliana_AT5G66430.1, Arabidopsis_thaliana_AT5G04370.2, Arabidopsis_thaliana_AT3G11480.1										Solanum_lycopersicum_Solyc01g080990.3.1, Solanum_lycopersicum_Solyc01g080970.3.1, Solanum_lycopersicum_Solyc10g061840.2.1
N3.HOG0000627	OG0000074	n26	Aldrovanda_vesiculosa_Av-00004188-RA, Aldrovanda_vesiculosa_Av-00015999-RA, Aldrovanda_vesiculosa_Av-00023881-RA, Aldrovanda_vesiculosa_Av-00019981-RA				Averrhoa_carambola_GWHTABKE007204	Beta_vulgaris_Bv6-151820-yirf.t1, Beta_vulgaris_Bv9-217160-crox.t1		Dionaea_muscipula_Dm-00019538-RA, Dionaea_muscipula_Dm-00005346-RA, Dionaea_muscipula_Dm-00002750-RA	Drosera_spatulata_Ds-00002506-RA, Drosera_spatulata_Ds-00009778-RA, Drosera_spatulata_Ds-00017965-RA, Drosera_spatulata_Ds-00017922-RA, Drosera_spatulata_Ds-00009830-RA, Drosera_spatulata_Ds-00009829-RA, Drosera_spatulata_Ds-00004983-RA, Drosera_spatulata_Ds-00004982-RA, Drosera_spatulata_Ds-00004984-RA	Hylocereus_undatus_HU03G00144.1, Hylocereus_undatus_HU03G00143.1	Nepenthes_gracilis_Nepgr004852, Nepenthes_gracilis_Nepgr019795, Nepenthes_gracilis_Nepgr004994, Nepenthes_gracilis_Nepgr005036, Nepenthes_gracilis_Nepgr018103		Populus_trichocarpa_Potri.014G168166.1		Spinacia_oleracea_Spo06516
N3.HOG0000628	OG0000074	n54					Averrhoa_carambola_GWHTABKE018769
N3.HOG0000629	OG0000074	n67					Averrhoa_carambola_GWHTABKE003041, Averrhoa_carambola_GWHTABKE003036, Averrhoa_carambola_GWHTABKE003039, Averrhoa_carambola_GWHTABKE003047, Averrhoa_carambola_GWHTABKE003046								Populus_trichocarpa_Potri.019G022400.1, Populus_trichocarpa_Potri.019G022002.1, Populus_trichocarpa_Potri.019G022402.1, Populus_trichocarpa_Potri.019G022200.5, Populus_trichocarpa_Potri.019G022000.1
N3.HOG0000630	OG0000074	n78					Averrhoa_carambola_GWHTABKE007205						Nepenthes_gracilis_Nepgr019335, Nepenthes_gracilis_Nepgr019336, Nepenthes_gracilis_Nepgr019796		Populus_trichocarpa_Potri.014G168232.1
N3.HOG0000631	OG0000074	n83	Aldrovanda_vesiculosa_Av-00023882-RA														Spinacia_oleracea_Spo28462
N3.HOG0000632	OG0000074	n94					Averrhoa_carambola_GWHTABKE003038, Averrhoa_carambola_GWHTABKE003035	Beta_vulgaris_Bv3-064890-ictf.t1, Beta_vulgaris_Bv3-064920-zonj.t1, Beta_vulgaris_Bv3-064910-jhrt.t1, Beta_vulgaris_Bv3-048550-unmg.t1, Beta_vulgaris_Bv3-064930-hcyw.t1, Beta_vulgaris_Bv3-064950-qmoe.t1, Beta_vulgaris_Bv3-064940-yqmy.t1, Beta_vulgaris_Bv3-064950-qmoe.t2				Hylocereus_undatus_HU09G02104.1, Hylocereus_undatus_HU09G02020.1, Hylocereus_undatus_HU09G02019.1, Hylocereus_undatus_HU09G02103.1, Hylocereus_undatus_HU06G00021.1, Hylocereus_undatus_HU06G00023.1, Hylocereus_undatus_HU06G00019.1			Populus_trichocarpa_Potri.007G021300.1	Solanum_lycopersicum_Solyc01g081340.3.1, Solanum_lycopersicum_Solyc12g036673.1.1, Solanum_lycopersicum_Solyc00g032947.1.1, Solanum_lycopersicum_Solyc04g055260.3.1, Solanum_lycopersicum_Solyc09g091550.3.1, Solanum_lycopersicum_Solyc09g091540.1.1, Solanum_lycopersicum_Solyc09g091530.2.1	Spinacia_oleracea_Spo25276, Spinacia_oleracea_Spo25252, Spinacia_oleracea_Spo25251, Spinacia_oleracea_Spo13828
N3.HOG0000633	OG0000074	n122				Arabidopsis_thaliana_AT1G19640.1	Averrhoa_carambola_GWHTABKE024195, Averrhoa_carambola_GWHTABKE003154	Beta_vulgaris_Bv1-007070-zqju.t1	Cephalotus_follicularis_Cfol-v3-16374, Cephalotus_follicularis_Cfol-v3-26719, Cephalotus_follicularis_Cfol-v3-13152		Drosera_spatulata_Ds-00000355-RA, Drosera_spatulata_Ds-00000354-RA	Hylocereus_undatus_HU11G01308.1, Hylocereus_undatus_HU11G01305.1, Hylocereus_undatus_HU11G01303.1	Nepenthes_gracilis_Nepgr019337, Nepenthes_gracilis_Nepgr019333, Nepenthes_gracilis_Nepgr019332, Nepenthes_gracilis_Nepgr019334, Nepenthes_gracilis_Nepgr019330, Nepenthes_gracilis_Nepgr019331, Nepenthes_gracilis_Nepgr019339		Populus_trichocarpa_Potri.005G230100.1, Populus_trichocarpa_Potri.005G045900.1	Solanum_lycopersicum_Solyc04g080660.3.1	Spinacia_oleracea_Spo18390
N3.HOG0000634	OG0000074	n144	Aldrovanda_vesiculosa_Av-00023880-RA			Arabidopsis_thaliana_AT4G36470.1	Averrhoa_carambola_GWHTABKE003049	Beta_vulgaris_Bv6-129210-maqf.t1	Cephalotus_follicularis_Cfol-v3-00785, Cephalotus_follicularis_Cfol-v3-20387		Drosera_spatulata_Ds-00001472-RA	Hylocereus_undatus_HU05G02047.1	Nepenthes_gracilis_Nepgr027022		Populus_trichocarpa_Potri.007G021400.2	Solanum_lycopersicum_Solyc02g084950.3.1	Spinacia_oleracea_Spo05501
N3.HOG0000635	OG0000075	n4				Arabidopsis_thaliana_AT4G28850.1	Averrhoa_carambola_GWHTABKE014717	Beta_vulgaris_Bv8-196940-rtcu.t1	Cephalotus_follicularis_Cfol-v3-35669, Cephalotus_follicularis_Cfol-v3-33418	Dionaea_muscipula_Dm-00005775-RA	Drosera_spatulata_Ds-00000246-RA	Hylocereus_undatus_HU03G02878.1, Hylocereus_undatus_HU11G00657.1	Nepenthes_gracilis_Nepgr005160, Nepenthes_gracilis_Nepgr005159		Populus_trichocarpa_Potri.018G084300.1, Populus_trichocarpa_Potri.006G160700.1	Solanum_lycopersicum_Solyc12g007270.2.1, Solanum_lycopersicum_Solyc12g007260.2.1, Solanum_lycopersicum_Solyc12g007250.1.1	Spinacia_oleracea_Spo10424
N3.HOG0000636	OG0000075	n29					Averrhoa_carambola_GWHTABKE002341, Averrhoa_carambola_GWHTABKE002335, Averrhoa_carambola_GWHTABKE002344		Cephalotus_follicularis_Cfol-v3-08684						Populus_trichocarpa_Potri.002G060500.1, Populus_trichocarpa_Potri.002G060400.1, Populus_trichocarpa_Potri.005G201250.1, Populus_trichocarpa_Potri.005G201200.1	Solanum_lycopersicum_Solyc12g017240.2.1, Solanum_lycopersicum_Solyc07g056000.2.1
N3.HOG0000637	OG0000075	n39	Aldrovanda_vesiculosa_Av-00022189-RA, Aldrovanda_vesiculosa_Av-00024182-RA			Arabidopsis_thaliana_AT4G14130.1, Arabidopsis_thaliana_AT3G23730.1	Averrhoa_carambola_GWHTABKE023452	Beta_vulgaris_Bv3-065250-doxn.t1		Dionaea_muscipula_Dm-00002549-RA, Dionaea_muscipula_Dm-00011577-RA	Drosera_spatulata_Ds-00005720-RA, Drosera_spatulata_Ds-00012613-RA	Hylocereus_undatus_HU10G00237.1, Hylocereus_undatus_HU10G01264.1	Nepenthes_gracilis_Nepgr009894		Populus_trichocarpa_Potri.014G146100.1, Populus_trichocarpa_Potri.002G236200.1	Solanum_lycopersicum_Solyc12g098610.2.1, Solanum_lycopersicum_Solyc09g092520.3.1
N3.HOG0000638	OG0000075	n56													Populus_trichocarpa_Potri.011G077320.1
N3.HOG0000639	OG0000075	n58	Aldrovanda_vesiculosa_Av-00010051-RA				Averrhoa_carambola_GWHTABKE008079	Beta_vulgaris_Bv7-161840-pgeq.t1		Dionaea_muscipula_Dm-00002317-RA	Drosera_spatulata_Ds-00010479-RA		Nepenthes_gracilis_Nepgr016149		Populus_trichocarpa_Potri.006G170100.1		Spinacia_oleracea_Spo02176
N3.HOG0000640	OG0000075	n65	Aldrovanda_vesiculosa_Av-00006833-RA, Aldrovanda_vesiculosa_Av-00007950-RA, Aldrovanda_vesiculosa_Av-00010055-RA				Averrhoa_carambola_GWHTABKE008072, Averrhoa_carambola_GWHTABKE008071	Beta_vulgaris_Bv5-110610-ydci.t1, Beta_vulgaris_Bv5-110620-yqwe.t1, Beta_vulgaris_Bv1-009300-pzfz.t1, Beta_vulgaris_Bv-013510-xztt.t1, Beta_vulgaris_Bv-013490-psrc.t1, Beta_vulgaris_Bv2-040540-duix.t1, Beta_vulgaris_Bv2-040530-tyiu.t1	Cephalotus_follicularis_Cfol-v3-03133, Cephalotus_follicularis_Cfol-v3-03134, Cephalotus_follicularis_Cfol-v3-35282	Dionaea_muscipula_Dm-00000624-RA, Dionaea_muscipula_Dm-00001319-RA, Dionaea_muscipula_Dm-00000758-RA, Dionaea_muscipula_Dm-00002331-RA	Drosera_spatulata_Ds-00009911-RA, Drosera_spatulata_Ds-00007970-RA, Drosera_spatulata_Ds-00000663-RA		Nepenthes_gracilis_Nepgr000864, Nepenthes_gracilis_Nepgr000866, Nepenthes_gracilis_Nepgr000867, Nepenthes_gracilis_Nepgr000862, Nepenthes_gracilis_Nepgr000863, Nepenthes_gracilis_Nepgr000865, Nepenthes_gracilis_Nepgr005455, Nepenthes_gracilis_Nepgr016143		Populus_trichocarpa_Potri.018G095100.2, Populus_trichocarpa_Potri.018G095200.1, Populus_trichocarpa_Potri.005G007200.1, Populus_trichocarpa_Potri.013G005700.1		Spinacia_oleracea_Spo00609, Spinacia_oleracea_Spo12328, Spinacia_oleracea_Spo00611, Spinacia_oleracea_Spo00618, Spinacia_oleracea_Spo23869, Spinacia_oleracea_Spo13620, Spinacia_oleracea_Spo23868, Spinacia_oleracea_Spo10906
N3.HOG0000641	OG0000075	n112	Aldrovanda_vesiculosa_Av-00011024-RA					Beta_vulgaris_Bv2-024720-cdsm.t1			Drosera_spatulata_Ds-00007968-RA	Hylocereus_undatus_HU10G00017.1, Hylocereus_undatus_HU05G01616.1				Solanum_lycopersicum_Solyc07g006860.3.1
N3.HOG0000642	OG0000075	n119	Aldrovanda_vesiculosa_Av-00004488-RA			Arabidopsis_thaliana_AT4G30270.1, Arabidopsis_thaliana_AT5G57560.1, Arabidopsis_thaliana_AT4G25810.1, Arabidopsis_thaliana_AT5G57550.1	Averrhoa_carambola_GWHTABKE008076, Averrhoa_carambola_GWHTABKE008077, Averrhoa_carambola_GWHTABKE008074, Averrhoa_carambola_GWHTABKE012857, Averrhoa_carambola_GWHTABKE008078	Beta_vulgaris_Bv1-009350-zaew.t1	Cephalotus_follicularis_Cfol-v3-03129, Cephalotus_follicularis_Cfol-v3-03131, Cephalotus_follicularis_Cfol-v3-03132		Drosera_spatulata_Ds-00009843-RA		Nepenthes_gracilis_Nepgr005818		Populus_trichocarpa_Potri.018G094900.1, Populus_trichocarpa_Potri.018G094800.1	Solanum_lycopersicum_Solyc07g006870.3.1	Spinacia_oleracea_Spo23870
N3.HOG0000643	OG0000075	n139	Aldrovanda_vesiculosa_Av-00011058-RA, Aldrovanda_vesiculosa_Av-00016851-RA					Beta_vulgaris_Bv8-190170-mzpf.t1	Cephalotus_follicularis_Cfol-v3-06604, Cephalotus_follicularis_Cfol-v3-06607	Dionaea_muscipula_Dm-00004862-RA	Drosera_spatulata_Ds-00007917-RA		Nepenthes_gracilis_Nepgr025566		Populus_trichocarpa_Potri.006G071200.1	Solanum_lycopersicum_Solyc07g009380.3.1, Solanum_lycopersicum_Solyc05g046290.3.1
N3.HOG0000644	OG0000075	n150														Solanum_lycopersicum_Solyc03g093130.3.1, Solanum_lycopersicum_Solyc03g093120.4.1, Solanum_lycopersicum_Solyc03g093110.3.1, Solanum_lycopersicum_Solyc03g093080.3.1
N3.HOG0000645	OG0000076	n3	Aldrovanda_vesiculosa_Av-00011314-RA, Aldrovanda_vesiculosa_Av-00014202-RA							Dionaea_muscipula_Dm-00006321-RA, Dionaea_muscipula_Dm-00001444-RA, Dionaea_muscipula_Dm-00001442-RA, Dionaea_muscipula_Dm-00006320-RA	Drosera_spatulata_Ds-00011385-RA, Drosera_spatulata_Ds-00011377-RA, Drosera_spatulata_Ds-00017488-RA, Drosera_spatulata_Ds-00011386-RA	Hylocereus_undatus_HU10G01749.1			Populus_trichocarpa_Potri.011G162101.1	Solanum_lycopersicum_Solyc01g014940.1.1, Solanum_lycopersicum_Solyc01g014930.1.1, Solanum_lycopersicum_Solyc01g014147.1.1, Solanum_lycopersicum_Solyc10g051230.1.1, Solanum_lycopersicum_Solyc01g014310.1.1, Solanum_lycopersicum_Solyc01g014300.1.1, Solanum_lycopersicum_Solyc01g013880.1.1, Solanum_lycopersicum_Solyc01g013960.2.1, Solanum_lycopersicum_Solyc10g051225.1.1	Spinacia_oleracea_Spo02351
N3.HOG0000646	OG0000076	n25	Aldrovanda_vesiculosa_Av-00014996-RA, Aldrovanda_vesiculosa_Av-00014977-RA, Aldrovanda_vesiculosa_Av-00014990-RA, Aldrovanda_vesiculosa_Av-00012397-RA, Aldrovanda_vesiculosa_Av-00014985-RA, Aldrovanda_vesiculosa_Av-00014998-RA, Aldrovanda_vesiculosa_Av-00014993-RA, Aldrovanda_vesiculosa_Av-00014979-RA, Aldrovanda_vesiculosa_Av-00014981-RA, Aldrovanda_vesiculosa_Av-00014987-RA, Aldrovanda_vesiculo…				Averrhoa_carambola_GWHTABKE008178			Dionaea_muscipula_Dm-00020344-RA, Dionaea_muscipula_Dm-00001425-RA, Dionaea_muscipula_Dm-00001427-RA, Dionaea_muscipula_Dm-00006415-RA, Dionaea_muscipula_Dm-00001424-RA, Dionaea_muscipula_Dm-00016376-RA, Dionaea_muscipula_Dm-00006416-RA, Dionaea_muscipula_Dm-00006419-RA, Dionaea_muscipula_Dm-00006418-RA, Dionaea_muscipula_Dm-00005634-RA, Dionaea_muscipula_Dm-00002994-RA, Dionaea_muscipula_Dm-0000…	Drosera_spatulata_Ds-00017856-RA, Drosera_spatulata_Ds-00017484-RA, Drosera_spatulata_Ds-00017487-RA, Drosera_spatulata_Ds-00017857-RA, Drosera_spatulata_Ds-00017485-RA, Drosera_spatulata_Ds-00011376-RA, Drosera_spatulata_Ds-00017796-RA, Drosera_spatulata_Ds-00011371-RA, Drosera_spatulata_Ds-00011387-RA, Drosera_spatulata_Ds-00011383-RA, Drosera_spatulata_Ds-00011381-RA, Drosera_spatulata_Ds-0001…	Hylocereus_undatus_HU10G01748.1				Solanum_lycopersicum_Solyc12g013680.2.1, Solanum_lycopersicum_Solyc12g013730.2.1
N3.HOG0000647	OG0000076	n93	Aldrovanda_vesiculosa_Av-00009276-RA			Arabidopsis_thaliana_AT1G45616.1	Averrhoa_carambola_GWHTABKE001490, Averrhoa_carambola_GWHTABKE001489, Averrhoa_carambola_GWHTABKE002238, Averrhoa_carambola_GWHTABKE001494, Averrhoa_carambola_GWHTABKE018793	Beta_vulgaris_Bv9-225680-tdgp.t1, Beta_vulgaris_Bv5-119800-woex.t1	Cephalotus_follicularis_Cfol-v3-11955		Drosera_spatulata_Ds-00010076-RA, Drosera_spatulata_Ds-00010074-RA	Hylocereus_undatus_HU10G01750.1, Hylocereus_undatus_HU06G02168.1, Hylocereus_undatus_HU09G01675.1, Hylocereus_undatus_HU09G01677.1, Hylocereus_undatus_HU09G01678.1, Hylocereus_undatus_HU09G01676.1			Populus_trichocarpa_Potri.016G127000.2, Populus_trichocarpa_Potri.016G127101.1, Populus_trichocarpa_Potri.016G126900.1, Populus_trichocarpa_Potri.001G400500.1	Solanum_lycopersicum_Solyc12g099880.1.1, Solanum_lycopersicum_Solyc12g100010.1.1, Solanum_lycopersicum_Solyc12g100030.2.1, Solanum_lycopersicum_Solyc12g100020.1.1, Solanum_lycopersicum_Solyc12g036793.1.1, Solanum_lycopersicum_Solyc12g036800.1.1, Solanum_lycopersicum_Solyc12g099950.2.1, Solanum_lycopersicum_Solyc12g099980.2.1, Solanum_lycopersicum_Solyc12g040750.1.1, Solanum_lycopersicum_Solyc08g0…	Spinacia_oleracea_Spo02349, Spinacia_oleracea_Spo02256
N3.HOG0000648	OG0000077	n1					Averrhoa_carambola_GWHTABKE012896, Averrhoa_carambola_GWHTABKE024082	Beta_vulgaris_Bv8-181740-jjeu.t1, Beta_vulgaris_Bv8-181690-ierx.t1, Beta_vulgaris_Bv8-199900-njsn.t1					Nepenthes_gracilis_Nepgr028889, Nepenthes_gracilis_Nepgr028891		Populus_trichocarpa_Potri.009G108766.1
N3.HOG0000649	OG0000077	n18											Nepenthes_gracilis_Nepgr004317, Nepenthes_gracilis_Nepgr004318, Nepenthes_gracilis_Nepgr004320
N3.HOG0000650	OG0000077	n21	Aldrovanda_vesiculosa_Av-00005925-RA			Arabidopsis_thaliana_AT3G25180.1	Averrhoa_carambola_GWHTABKE018616	Beta_vulgaris_Bv7-178650-gnha.t1	Cephalotus_follicularis_Cfol-v3-21691, Cephalotus_follicularis_Cfol-v3-21690, Cephalotus_follicularis_Cfol-v3-08651		Drosera_spatulata_Ds-00015216-RA				Populus_trichocarpa_Potri.016G008500.4, Populus_trichocarpa_Potri.013G125300.1, Populus_trichocarpa_Potri.004G106600.1	Solanum_lycopersicum_Solyc09g059240.3.1	Spinacia_oleracea_Spo09928
N3.HOG0000651	OG0000077	n33					Averrhoa_carambola_GWHTABKE018614, Averrhoa_carambola_GWHTABKE018615		Cephalotus_follicularis_Cfol-v3-20942						Populus_trichocarpa_Potri.001G334700.1	Solanum_lycopersicum_Solyc06g073570.3.1, Solanum_lycopersicum_Solyc10g039210.3.1, Solanum_lycopersicum_Solyc10g081550.2.1, Solanum_lycopersicum_Solyc04g007940.3.1
N3.HOG0000652	OG0000077	n40	Aldrovanda_vesiculosa_Av-00021411-RA								Drosera_spatulata_Ds-00004449-RA, Drosera_spatulata_Ds-00000487-RA, Drosera_spatulata_Ds-00004448-RA
N3.HOG0000653	OG0000077	n44				Arabidopsis_thaliana_AT4G31940.1, Arabidopsis_thaliana_AT4G31950.1, Arabidopsis_thaliana_AT4G31970.1	Averrhoa_carambola_GWHTABKE024079		Cephalotus_follicularis_Cfol-v3-18545, Cephalotus_follicularis_Cfol-v3-12338						Populus_trichocarpa_Potri.009G108600.3, Populus_trichocarpa_Potri.009G108832.1, Populus_trichocarpa_Potri.014G037300.2, Populus_trichocarpa_Potri.014G037500.1	Solanum_lycopersicum_Solyc12g088970.1.1
N3.HOG0000654	OG0000077	n56					Averrhoa_carambola_GWHTABKE002864, Averrhoa_carambola_GWHTABKE002861
N3.HOG0000655	OG0000077	n74														Solanum_lycopersicum_Solyc04g079680.3.1, Solanum_lycopersicum_Solyc04g079660.2.1, Solanum_lycopersicum_Solyc04g079640.3.1
N3.HOG0000656	OG0000077	n77					Averrhoa_carambola_GWHTABKE024080, Averrhoa_carambola_GWHTABKE024081		Cephalotus_follicularis_Cfol-v3-16000	Dionaea_muscipula_Dm-00011621-RA		Hylocereus_undatus_HU07G01127.1	Nepenthes_gracilis_Nepgr016558, Nepenthes_gracilis_Nepgr018527		Populus_trichocarpa_Potri.014G037900.1
N3.HOG0000657	OG0000077	n84	Aldrovanda_vesiculosa_Av-00004452-RA, Aldrovanda_vesiculosa_Av-00001047-RA				Averrhoa_carambola_GWHTABKE024085, Averrhoa_carambola_GWHTABKE024083, Averrhoa_carambola_GWHTABKE024084, Averrhoa_carambola_GWHTABKE024086		Cephalotus_follicularis_Cfol-v3-29723, Cephalotus_follicularis_Cfol-v3-07761, Cephalotus_follicularis_Cfol-v3-25081, Cephalotus_follicularis_Cfol-v3-30763, Cephalotus_follicularis_Cfol-v3-34791, Cephalotus_follicularis_Cfol-v3-26007, Cephalotus_follicularis_Cfol-v3-07763, Cephalotus_follicularis_Cfol-v3-23122, Cephalotus_follicularis_Cfol-v3-31309, Cephalotus_follicularis_Cfol-v3-25082, Cephalotu…	Dionaea_muscipula_Dm-00020788-RA, Dionaea_muscipula_Dm-00016029-RA, Dionaea_muscipula_Dm-00015941-RA	Drosera_spatulata_Ds-00007891-RA, Drosera_spatulata_Ds-00010987-RA, Drosera_spatulata_Ds-00009807-RA	Hylocereus_undatus_HU03G01864.1, Hylocereus_undatus_HU11G00945.1, Hylocereus_undatus_HU11G00216.1, Hylocereus_undatus_HU11G00950.1, Hylocereus_undatus_HU11G00947.1, Hylocereus_undatus_HU11G00946.1, Hylocereus_undatus_HU11G00943.1, Hylocereus_undatus_HU11G00944.1, Hylocereus_undatus_HU07G00977.1, Hylocereus_undatus_HU11G01017.1	Nepenthes_gracilis_Nepgr028886, Nepenthes_gracilis_Nepgr028887, Nepenthes_gracilis_Nepgr028890, Nepenthes_gracilis_Nepgr031479, Nepenthes_gracilis_Nepgr031480, Nepenthes_gracilis_Nepgr031485, Nepenthes_gracilis_Nepgr031475, Nepenthes_gracilis_Nepgr015699, Nepenthes_gracilis_Nepgr031490, Nepenthes_gracilis_Nepgr031481, Nepenthes_gracilis_Nepgr031484, Nepenthes_gracilis_Nepgr031488, Nepenthes_graci…		Populus_trichocarpa_Potri.014G037700.1, Populus_trichocarpa_Potri.014G037800.1, Populus_trichocarpa_Potri.014G037400.1, Populus_trichocarpa_Potri.014G037600.1, Populus_trichocarpa_Potri.014G038000.1, Populus_trichocarpa_Potri.014G038100.3, Populus_trichocarpa_Potri.014G038200.1
N3.HOG0000658	OG0000077	n152															Spinacia_oleracea_Spo03842, Spinacia_oleracea_Spo03843, Spinacia_oleracea_Spo03009
N3.HOG0000659	OG0000078	n3					Averrhoa_carambola_GWHTABKE008756, Averrhoa_carambola_GWHTABKE008757, Averrhoa_carambola_GWHTABKE002389										Spinacia_oleracea_Spo03875
N3.HOG0000660	OG0000078	n8														Solanum_lycopersicum_Solyc11g038350.1.1
N3.HOG0000661	OG0000078	n11							Cephalotus_follicularis_Cfol-v3-36503, Cephalotus_follicularis_Cfol-v3-08667						Populus_trichocarpa_Potri.008G223166.1, Populus_trichocarpa_Potri.001G365001.1, Populus_trichocarpa_Potri.001G365432.1	Solanum_lycopersicum_Solyc06g034238.1.1, Solanum_lycopersicum_Solyc12g036675.1.1
N3.HOG0000662	OG0000078	n19										Hylocereus_undatus_HU03G02503.1, Hylocereus_undatus_HU03G02406.1
N3.HOG0000663	OG0000078	n20					Averrhoa_carambola_GWHTABKE018787, Averrhoa_carambola_GWHTABKE018785, Averrhoa_carambola_GWHTABKE018788, Averrhoa_carambola_GWHTABKE008753, Averrhoa_carambola_GWHTABKE008755, Averrhoa_carambola_GWHTABKE006406	Beta_vulgaris_Bv8-196110-cfkc.t1, Beta_vulgaris_Bv8-191040-drte.t1, Beta_vulgaris_Bv8-191000-nnca.t1, Beta_vulgaris_Bv6-129130-ynru.t1, Beta_vulgaris_Bv8-191030-wero.t1, Beta_vulgaris_Bv8-191020-tfsc.t1	Cephalotus_follicularis_Cfol-v3-04244, Cephalotus_follicularis_Cfol-v3-26851, Cephalotus_follicularis_Cfol-v3-33116, Cephalotus_follicularis_Cfol-v3-11884, Cephalotus_follicularis_Cfol-v3-19998, Cephalotus_follicularis_Cfol-v3-28262, Cephalotus_follicularis_Cfol-v3-28261		Drosera_spatulata_Ds-00017343-RA	Hylocereus_undatus_HU11G00458.1, Hylocereus_undatus_HU11G00460.1, Hylocereus_undatus_HU01G01540.1, Hylocereus_undatus_HU01G01542.1, Hylocereus_undatus_HU03G02513.1, Hylocereus_undatus_HU01G01543.1, Hylocereus_undatus_HU03G02502.1, Hylocereus_undatus_HU03G02509.1, Hylocereus_undatus_HU0G00018.1, Hylocereus_undatus_HU03G02507.1, Hylocereus_undatus_HU03G02511.1, Hylocereus_undatus_HU03G02500.1, Hylo…	Nepenthes_gracilis_Nepgr006078, Nepenthes_gracilis_Nepgr006080, Nepenthes_gracilis_Nepgr032365, Nepenthes_gracilis_Nepgr021569, Nepenthes_gracilis_Nepgr029929, Nepenthes_gracilis_Nepgr029928, Nepenthes_gracilis_Nepgr017013		Populus_trichocarpa_Potri.008G223500.1, Populus_trichocarpa_Potri.001G365100.2, Populus_trichocarpa_Potri.001G364600.1, Populus_trichocarpa_Potri.001G364900.6, Populus_trichocarpa_Potri.001G365366.1, Populus_trichocarpa_Potri.001G365300.2, Populus_trichocarpa_Potri.007G075000.1, Populus_trichocarpa_Potri.007G074850.1, Populus_trichocarpa_Potri.007G074900.1, Populus_trichocarpa_Potri.007G074300.1,…	Solanum_lycopersicum_Solyc02g082070.3.1, Solanum_lycopersicum_Solyc01g008670.3.1, Solanum_lycopersicum_Solyc01g008640.3.1, Solanum_lycopersicum_Solyc01g008650.3.1, Solanum_lycopersicum_Solyc04g083140.2.1, Solanum_lycopersicum_Solyc11g007980.2.1, Solanum_lycopersicum_Solyc06g034234.1.1, Solanum_lycopersicum_Solyc03g118585.1.1, Solanum_lycopersicum_Solyc04g063245.1.1, Solanum_lycopersicum_Solyc06g0…	Spinacia_oleracea_Spo17448, Spinacia_oleracea_Spo02143, Spinacia_oleracea_Spo18624, Spinacia_oleracea_Spo14497, Spinacia_oleracea_Spo08960, Spinacia_oleracea_Spo19984, Spinacia_oleracea_Spo13158, Spinacia_oleracea_Spo13159
N3.HOG0000664	OG0000079	n2				Arabidopsis_thaliana_ATMG00750.1	Averrhoa_carambola_GWHTABKE019673						Nepenthes_gracilis_Nepgr002047
N3.HOG0000665	OG0000079	n4					Averrhoa_carambola_GWHTABKE002146, Averrhoa_carambola_GWHTABKE019578	Beta_vulgaris_Bv-011400-zjxr.t1	Cephalotus_follicularis_Cfol-v3-31929, Cephalotus_follicularis_Cfol-v3-21318, Cephalotus_follicularis_Cfol-v3-20488, Cephalotus_follicularis_Cfol-v3-02871, Cephalotus_follicularis_Cfol-v3-06356, Cephalotus_follicularis_Cfol-v3-16094, Cephalotus_follicularis_Cfol-v3-20266, Cephalotus_follicularis_Cfol-v3-29830, Cephalotus_follicularis_Cfol-v3-16114, Cephalotus_follicularis_Cfol-v3-20723				Nepenthes_gracilis_Nepgr023368
N3.HOG0000666	OG0000079	n19	Aldrovanda_vesiculosa_Av-00021135-RA						Cephalotus_follicularis_Cfol-v3-12462
N3.HOG0000667	OG0000079	n22	Aldrovanda_vesiculosa_Av-00022053-RA, Aldrovanda_vesiculosa_Av-00008421-RA
N3.HOG0000668	OG0000079	n25					Averrhoa_carambola_GWHTABKE004795, Averrhoa_carambola_GWHTABKE002149, Averrhoa_carambola_GWHTABKE002707, Averrhoa_carambola_GWHTABKE015810, Averrhoa_carambola_GWHTABKE002801, Averrhoa_carambola_GWHTABKE011218, Averrhoa_carambola_GWHTABKE006630, Averrhoa_carambola_GWHTABKE015917, Averrhoa_carambola_GWHTABKE012332, Averrhoa_carambola_GWHTABKE009726, Averrhoa_carambola_GWHTABKE012357, Averrhoa_caram…	Beta_vulgaris_Bv6-142130-yfsk.t1	Cephalotus_follicularis_Cfol-v3-17492, Cephalotus_follicularis_Cfol-v3-00430, Cephalotus_follicularis_Cfol-v3-06464, Cephalotus_follicularis_Cfol-v3-25249, Cephalotus_follicularis_Cfol-v3-22392, Cephalotus_follicularis_Cfol-v3-20911, Cephalotus_follicularis_Cfol-v3-09053, Cephalotus_follicularis_Cfol-v3-03059, Cephalotus_follicularis_Cfol-v3-28236, Cephalotus_follicularis_Cfol-v3-21983, Cephalotu…								Spinacia_oleracea_Spo28106
N3.HOG0000669	OG0000079	n108							Cephalotus_follicularis_Cfol-v3-17835, Cephalotus_follicularis_Cfol-v3-33385, Cephalotus_follicularis_Cfol-v3-08225, Cephalotus_follicularis_Cfol-v3-06775, Cephalotus_follicularis_Cfol-v3-02046, Cephalotus_follicularis_Cfol-v3-01049, Cephalotus_follicularis_Cfol-v3-20575, Cephalotus_follicularis_Cfol-v3-02040, Cephalotus_follicularis_Cfol-v3-25251, Cephalotus_follicularis_Cfol-v3-10762, Cephalotu…	Dionaea_muscipula_Dm-00014985-RA
N3.HOG0000670	OG0000079	n126							Cephalotus_follicularis_Cfol-v3-11124, Cephalotus_follicularis_Cfol-v3-11464, Cephalotus_follicularis_Cfol-v3-13080
N3.HOG0000671	OG0000079	n128									Drosera_spatulata_Ds-00013468-RA		Nepenthes_gracilis_Nepgr021128, Nepenthes_gracilis_Nepgr004457, Nepenthes_gracilis_Nepgr017524, Nepenthes_gracilis_Nepgr003666, Nepenthes_gracilis_Nepgr005670, Nepenthes_gracilis_Nepgr020495, Nepenthes_gracilis_Nepgr024579, Nepenthes_gracilis_Nepgr033292, Nepenthes_gracilis_Nepgr018185, Nepenthes_gracilis_Nepgr021581, Nepenthes_gracilis_Nepgr023423, Nepenthes_gracilis_Nepgr028178, Nepenthes_graci…
N3.HOG0000672	OG0000080	n3	Aldrovanda_vesiculosa_Av-00002197-RA				Averrhoa_carambola_GWHTABKE021516	Beta_vulgaris_Bv7-165620-ijii.t1, Beta_vulgaris_Bv7-165660-efzf.t1, Beta_vulgaris_Bv7-165650-huoh.t1	Cephalotus_follicularis_Cfol-v3-29162	Dionaea_muscipula_Dm-00013516-RA	Drosera_spatulata_Ds-00014454-RA, Drosera_spatulata_Ds-00015367-RA	Hylocereus_undatus_HU02G00853.1, Hylocereus_undatus_HU07G01521.1	Nepenthes_gracilis_Nepgr004405, Nepenthes_gracilis_Nepgr004414, Nepenthes_gracilis_Nepgr004413, Nepenthes_gracilis_Nepgr004411, Nepenthes_gracilis_Nepgr004408, Nepenthes_gracilis_Nepgr004409		Populus_trichocarpa_Potri.014G195100.7, Populus_trichocarpa_Potri.002G258200.3, Populus_trichocarpa_Potri.002G258000.1, Populus_trichocarpa_Potri.002G258400.1	Solanum_lycopersicum_Solyc09g072810.3.1	Spinacia_oleracea_Spo25166, Spinacia_oleracea_Spo25165
N3.HOG0000673	OG0000080	n31	Aldrovanda_vesiculosa_Av-00007926-RA				Averrhoa_carambola_GWHTABKE011821, Averrhoa_carambola_GWHTABKE011824, Averrhoa_carambola_GWHTABKE011823, Averrhoa_carambola_GWHTABKE011822, Averrhoa_carambola_GWHTABKE007119, Averrhoa_carambola_GWHTABKE007128, Averrhoa_carambola_GWHTABKE007126		Cephalotus_follicularis_Cfol-v3-11598, Cephalotus_follicularis_Cfol-v3-11604						Populus_trichocarpa_Potri.002G008375.1, Populus_trichocarpa_Potri.002G008100.1, Populus_trichocarpa_Potri.002G008175.1, Populus_trichocarpa_Potri.002G007925.1, Populus_trichocarpa_Potri.002G008450.1	Solanum_lycopersicum_Solyc04g077710.2.1
N3.HOG0000674	OG0000080	n51						Beta_vulgaris_Bv-002380-uwse.t1	Cephalotus_follicularis_Cfol-v3-36254, Cephalotus_follicularis_Cfol-v3-36270, Cephalotus_follicularis_Cfol-v3-21088, Cephalotus_follicularis_Cfol-v3-30234		Drosera_spatulata_Ds-00015633-RA				Populus_trichocarpa_Potri.003G108200.1		Spinacia_oleracea_Spo05363, Spinacia_oleracea_Spo05364, Spinacia_oleracea_Spo05372
N3.HOG0000675	OG0000080	n86					Averrhoa_carambola_GWHTABKE002439, Averrhoa_carambola_GWHTABKE002445, Averrhoa_carambola_GWHTABKE002448, Averrhoa_carambola_GWHTABKE002441, Averrhoa_carambola_GWHTABKE002438, Averrhoa_carambola_GWHTABKE010593, Averrhoa_carambola_GWHTABKE010592, Averrhoa_carambola_GWHTABKE006489, Averrhoa_carambola_GWHTABKE010591, Averrhoa_carambola_GWHTABKE006108, Averrhoa_carambola_GWHTABKE010320		Cephalotus_follicularis_Cfol-v3-14532							Solanum_lycopersicum_Solyc04g074030.3.1, Solanum_lycopersicum_Solyc04g074000.3.1, Solanum_lycopersicum_Solyc04g074050.3.1, Solanum_lycopersicum_Solyc04g074020.2.1
N3.HOG0000676	OG0000080	n101					Averrhoa_carambola_GWHTABKE006303	Beta_vulgaris_Bv9-214930-eeht.t1		Dionaea_muscipula_Dm-00003465-RA	Drosera_spatulata_Ds-00013568-RA	Hylocereus_undatus_HU01G00087.1	Nepenthes_gracilis_Nepgr025516, Nepenthes_gracilis_Nepgr025517, Nepenthes_gracilis_Nepgr025515, Nepenthes_gracilis_Nepgr004840		Populus_trichocarpa_Potri.019G099200.2		Spinacia_oleracea_Spo07298
N3.HOG0000677	OG0000080	n111				Arabidopsis_thaliana_AT4G08850.1, Arabidopsis_thaliana_AT1G35710.1
N3.HOG0000678	OG0000080	n112							Cephalotus_follicularis_Cfol-v3-00763						Populus_trichocarpa_Potri.019G129400.1, Populus_trichocarpa_Potri.019G129300.1, Populus_trichocarpa_Potri.019G129100.1, Populus_trichocarpa_Potri.019G120700.2, Populus_trichocarpa_Potri.019G060042.1, Populus_trichocarpa_Potri.019G060168.1, Populus_trichocarpa_Potri.019G060400.1, Populus_trichocarpa_Potri.019G059600.1, Populus_trichocarpa_Potri.019G059550.1, Populus_trichocarpa_Potri.019G060084.1,…	Solanum_lycopersicum_Solyc04g071680.2.1
N3.HOG0000679	OG0000081	n6						Beta_vulgaris_Bv5-116960-qpdp.t1, Beta_vulgaris_Bv-017030-qkmf.t1, Beta_vulgaris_Bv-015370-fccs.t1			Drosera_spatulata_Ds-00010750-RA, Drosera_spatulata_Ds-00010751-RA, Drosera_spatulata_Ds-00000977-RA, Drosera_spatulata_Ds-00010749-RA						Spinacia_oleracea_Spo14324
N3.HOG0000680	OG0000081	n14														Solanum_lycopersicum_Solyc08g074835.1.1, Solanum_lycopersicum_Solyc08g074887.1.1
N3.HOG0000681	OG0000081	n18														Solanum_lycopersicum_Solyc08g074910.3.1
N3.HOG0000682	OG0000081	n20														Solanum_lycopersicum_Solyc08g074883.1.1	Spinacia_oleracea_Spo18455
N3.HOG0000683	OG0000081	n22														Solanum_lycopersicum_Solyc11g011542.1.1, Solanum_lycopersicum_Solyc11g011506.1.1	Spinacia_oleracea_Spo03653
N3.HOG0000684	OG0000081	n26														Solanum_lycopersicum_Solyc11g011530.2.1
N3.HOG0000685	OG0000081	n27														Solanum_lycopersicum_Solyc08g015634.1.1, Solanum_lycopersicum_Solyc04g049871.1.1, Solanum_lycopersicum_Solyc12g016213.1.1, Solanum_lycopersicum_Solyc10g012257.1.1, Solanum_lycopersicum_Solyc05g010392.1.1, Solanum_lycopersicum_Solyc04g049492.1.1
N3.HOG0000686	OG0000081	n32										Hylocereus_undatus_HU02G00448.1, Hylocereus_undatus_HU02G00449.1, Hylocereus_undatus_HU08G01467.1, Hylocereus_undatus_HU08G01466.1
N3.HOG0000687	OG0000081	n39	Aldrovanda_vesiculosa_Av-00004451-RA				Averrhoa_carambola_GWHTABKE024105	Beta_vulgaris_Bv1-013300-tzkr.t2, Beta_vulgaris_Bv1-013300-tzkr.t1	Cephalotus_follicularis_Cfol-v3-15091		Drosera_spatulata_Ds-00009800-RA, Drosera_spatulata_Ds-00009802-RA	Hylocereus_undatus_HU11G00940.1			Populus_trichocarpa_Potri.014G039700.1, Populus_trichocarpa_Potri.002G132400.2	Solanum_lycopersicum_Solyc04g079810.2.1, Solanum_lycopersicum_Solyc04g079800.3.1	Spinacia_oleracea_Spo21823
N3.HOG0000688	OG0000081	n52	Aldrovanda_vesiculosa_Av-00005223-RA			Arabidopsis_thaliana_AT1G13570.1	Averrhoa_carambola_GWHTABKE019754	Beta_vulgaris_Bv6-140570-xmmg.t1	Cephalotus_follicularis_Cfol-v3-23677	Dionaea_muscipula_Dm-00004624-RA	Drosera_spatulata_Ds-00008413-RA	Hylocereus_undatus_HU02G00455.1, Hylocereus_undatus_HU10G00520.1, Hylocereus_undatus_HU10G00521.1, Hylocereus_undatus_HU10G00522.1	Nepenthes_gracilis_Nepgr003675		Populus_trichocarpa_Potri.010G134200.4, Populus_trichocarpa_Potri.008G110400.2	Solanum_lycopersicum_Solyc04g005900.3.1	Spinacia_oleracea_Spo15299
N3.HOG0000689	OG0000081	n68					Averrhoa_carambola_GWHTABKE001898		Cephalotus_follicularis_Cfol-v3-03612						Populus_trichocarpa_Potri.017G107600.5
N3.HOG0000690	OG0000081	n70							Cephalotus_follicularis_Cfol-v3-30100							Solanum_lycopersicum_Solyc05g010365.1.1, Solanum_lycopersicum_Solyc05g010363.1.1, Solanum_lycopersicum_Solyc05g010367.1.1, Solanum_lycopersicum_Solyc11g011548.1.1, Solanum_lycopersicum_Solyc11g011504.1.1, Solanum_lycopersicum_Solyc11g011546.1.1, Solanum_lycopersicum_Solyc07g055770.2.1, Solanum_lycopersicum_Solyc11g011540.2.1, Solanum_lycopersicum_Solyc09g012025.1.1, Solanum_lycopersicum_Solyc11g0…
N3.HOG0000691	OG0000081	n91						Beta_vulgaris_Bv6-140500-jgpa.t2, Beta_vulgaris_Bv6-140500-jgpa.t1, Beta_vulgaris_Bv6-140520-jhnq.t2, Beta_vulgaris_Bv6-140520-jhnq.t1, Beta_vulgaris_Bv6-140510-mjqk.t1				Hylocereus_undatus_HU10G00515.1, Hylocereus_undatus_HU02G00450.1, Hylocereus_undatus_HU02G00452.1, Hylocereus_undatus_HU02G00906.1, Hylocereus_undatus_HU10G00516.1, Hylocereus_undatus_HU02G00905.1, Hylocereus_undatus_HU10G00517.1, Hylocereus_undatus_HU10G00518.1, Hylocereus_undatus_HU10G00519.1				Solanum_lycopersicum_Solyc08g074800.3.1, Solanum_lycopersicum_Solyc08g074830.3.1, Solanum_lycopersicum_Solyc08g041670.2.1, Solanum_lycopersicum_Solyc08g074897.1.1, Solanum_lycopersicum_Solyc08g074880.1.1	Spinacia_oleracea_Spo17477, Spinacia_oleracea_Spo18107, Spinacia_oleracea_Spo17476, Spinacia_oleracea_Spo18454, Spinacia_oleracea_Spo18486
N3.HOG0000692	OG0000082	n6				Arabidopsis_thaliana_AT1G50060.1, Arabidopsis_thaliana_AT1G50050.1	Averrhoa_carambola_GWHTABKE006737								Populus_trichocarpa_Potri.009G083600.1	Solanum_lycopersicum_Solyc01g106640.2.1
N3.HOG0000693	OG0000082	n10	Aldrovanda_vesiculosa_Av-00004616-RA				Averrhoa_carambola_GWHTABKE006725, Averrhoa_carambola_GWHTABKE006728, Averrhoa_carambola_GWHTABKE006730, Averrhoa_carambola_GWHTABKE006726	Beta_vulgaris_Bv9-222540-cfgq.t1		Dionaea_muscipula_Dm-00019935-RA	Drosera_spatulata_Ds-00012193-RA	Hylocereus_undatus_HU01G00524.1	Nepenthes_gracilis_Nepgr004905		Populus_trichocarpa_Potri.009G082800.1	Solanum_lycopersicum_Solyc09g006010.2.1, Solanum_lycopersicum_Solyc09g007010.1.1, Solanum_lycopersicum_Solyc00g174340.2.1, Solanum_lycopersicum_Solyc00g174330.3.1, Solanum_lycopersicum_Solyc09g007020.1.1, Solanum_lycopersicum_Solyc01g106610.2.1, Solanum_lycopersicum_Solyc01g106620.2.1	Spinacia_oleracea_Spo12277
N3.HOG0000694	OG0000082	n28				Arabidopsis_thaliana_AT4G33720.1, Arabidopsis_thaliana_AT2G14610.1, Arabidopsis_thaliana_AT2G14580.1, Arabidopsis_thaliana_AT4G33730.1, Arabidopsis_thaliana_AT3G19690.1	Averrhoa_carambola_GWHTABKE006732								Populus_trichocarpa_Potri.001G288600.1, Populus_trichocarpa_Potri.001G288301.1, Populus_trichocarpa_Potri.001G288401.1	Solanum_lycopersicum_Solyc01g106600.2.1
N3.HOG0000695	OG0000082	n43					Averrhoa_carambola_GWHTABKE006729	Beta_vulgaris_Bv9-222550-mmjh.t1, Beta_vulgaris_Bv8-193560-pdcc.t1, Beta_vulgaris_Bv9-222560-dqkf.t1, Beta_vulgaris_Bv9-222580-xiuj.t1, Beta_vulgaris_Bv9-222590-dyfe.t1, Beta_vulgaris_Bv9-222570-eppe.t1	Cephalotus_follicularis_Cfol-v3-23746			Hylocereus_undatus_HU01G00528.1, Hylocereus_undatus_HU01G00530.1, Hylocereus_undatus_HU01G00529.1, Hylocereus_undatus_HU01G00531.1, Hylocereus_undatus_HU01G00527.1, Hylocereus_undatus_HU03G00483.1, Hylocereus_undatus_HU01G00525.1, Hylocereus_undatus_HU01G00526.1	Nepenthes_gracilis_Nepgr025548, Nepenthes_gracilis_Nepgr025549		Populus_trichocarpa_Potri.009G083300.1, Populus_trichocarpa_Potri.009G083100.1, Populus_trichocarpa_Potri.009G083000.1, Populus_trichocarpa_Potri.009G082900.2		Spinacia_oleracea_Spo24234, Spinacia_oleracea_Spo00642, Spinacia_oleracea_Spo01908, Spinacia_oleracea_Spo19803, Spinacia_oleracea_Spo24233, Spinacia_oleracea_Spo24235, Spinacia_oleracea_Spo19866
N3.HOG0000696	OG0000082	n88	Aldrovanda_vesiculosa_Av-00016409-RA, Aldrovanda_vesiculosa_Av-00015786-RA			Arabidopsis_thaliana_AT1G01310.1	Averrhoa_carambola_GWHTABKE017694, Averrhoa_carambola_GWHTABKE014010	Beta_vulgaris_Bv7-162460-wckm.t1	Cephalotus_follicularis_Cfol-v3-33735, Cephalotus_follicularis_Cfol-v3-08511	Dionaea_muscipula_Dm-00012966-RA, Dionaea_muscipula_Dm-00010282-RA	Drosera_spatulata_Ds-00010321-RA		Nepenthes_gracilis_Nepgr011954				Spinacia_oleracea_Spo17787
N3.HOG0000697	OG0000082	n103						Beta_vulgaris_Bv8-199990-goox.t1, Beta_vulgaris_Bv8-199980-gzsz.t1									Spinacia_oleracea_Spo22498
N3.HOG0000698	OG0000082	n117						Beta_vulgaris_Bv2-033660-yinc.t1				Hylocereus_undatus_HU09G01544.1			Populus_trichocarpa_Potri.018G007000.2	Solanum_lycopersicum_Solyc08g068990.2.1
N3.HOG0000699	OG0000082	n130					Averrhoa_carambola_GWHTABKE008057		Cephalotus_follicularis_Cfol-v3-32696						Populus_trichocarpa_Potri.018G096007.1, Populus_trichocarpa_Potri.006G171300.1	Solanum_lycopersicum_Solyc07g006710.1.1
N3.HOG0000700	OG0000082	n135				Arabidopsis_thaliana_AT5G57625.1, Arabidopsis_thaliana_AT4G25790.1							Nepenthes_gracilis_Nepgr018477
N3.HOG0000701	OG0000082	n137				Arabidopsis_thaliana_AT4G30320.1					Drosera_spatulata_Ds-00009851-RA	Hylocereus_undatus_HU03G02635.1	Nepenthes_gracilis_Nepgr019662
N3.HOG0000702	OG0000082	n140					Averrhoa_carambola_GWHTABKE006731	Beta_vulgaris_Bv8-198790-fcma.t1			Drosera_spatulata_Ds-00017357-RA	Hylocereus_undatus_HU10G00914.1, Hylocereus_undatus_HU09G01806.1, Hylocereus_undatus_HU11G00616.1, Hylocereus_undatus_HU03G02634.1					Spinacia_oleracea_Spo13991
N3.HOG0000703	OG0000083	n19											Nepenthes_gracilis_Nepgr005888		Populus_trichocarpa_Potri.014G032600.1
N3.HOG0000704	OG0000083	n22				Arabidopsis_thaliana_AT1G47480.1	Averrhoa_carambola_GWHTABKE023995	Beta_vulgaris_Bv8-181520-ujtx.t1	Cephalotus_follicularis_Cfol-v3-22300			Hylocereus_undatus_HU04G01303.1, Hylocereus_undatus_HU08G02092.1			Populus_trichocarpa_Potri.014G032800.1	Solanum_lycopersicum_Solyc04g079190.3.1
N3.HOG0000705	OG0000083	n33					Averrhoa_carambola_GWHTABKE022900, Averrhoa_carambola_GWHTABKE022899, Averrhoa_carambola_GWHTABKE022898	Beta_vulgaris_Bv-000900-iwkj.t1, Beta_vulgaris_Bv9-203150-oifo.t1, Beta_vulgaris_Bv5-104940-zody.t1	Cephalotus_follicularis_Cfol-v3-18270, Cephalotus_follicularis_Cfol-v3-29155	Dionaea_muscipula_Dm-00006677-RA, Dionaea_muscipula_Dm-00007112-RA, Dionaea_muscipula_Dm-00017610-RA	Drosera_spatulata_Ds-00003136-RA, Drosera_spatulata_Ds-00000763-RA		Nepenthes_gracilis_Nepgr010251, Nepenthes_gracilis_Nepgr005534, Nepenthes_gracilis_Nepgr015674			Solanum_lycopersicum_Solyc09g075670.1.1, Solanum_lycopersicum_Solyc06g054290.2.1	Spinacia_oleracea_Spo02868, Spinacia_oleracea_Spo07434, Spinacia_oleracea_Spo25959
N3.HOG0000706	OG0000083	n60				Arabidopsis_thaliana_AT2G03550.1, Arabidopsis_thaliana_AT1G19190.1, Arabidopsis_thaliana_AT3G48700.1, Arabidopsis_thaliana_AT3G48690.1, Arabidopsis_thaliana_AT1G49650.1, Arabidopsis_thaliana_AT1G49640.1, Arabidopsis_thaliana_AT1G49660.1	Averrhoa_carambola_GWHTABKE007036, Averrhoa_carambola_GWHTABKE007037, Averrhoa_carambola_GWHTABKE007035, Averrhoa_carambola_GWHTABKE007034	Beta_vulgaris_Bv3-048500-wjzc.t1, Beta_vulgaris_Bv3-048140-rnts.t1, Beta_vulgaris_Bv9-218710-xtdc.t1	Cephalotus_follicularis_Cfol-v3-21454, Cephalotus_follicularis_Cfol-v3-30165		Drosera_spatulata_Ds-00015312-RA	Hylocereus_undatus_HU01G00406.1	Nepenthes_gracilis_Nepgr004541		Populus_trichocarpa_Potri.009G104400.1, Populus_trichocarpa_Potri.009G104200.2, Populus_trichocarpa_Potri.009G104100.1, Populus_trichocarpa_Potri.009G104000.1, Populus_trichocarpa_Potri.004G142400.1, Populus_trichocarpa_Potri.009G104300.1, Populus_trichocarpa_Potri.009G104900.1	Solanum_lycopersicum_Solyc01g108560.4.1, Solanum_lycopersicum_Solyc01g108540.3.1, Solanum_lycopersicum_Solyc01g108580.3.1, Solanum_lycopersicum_Solyc01g108570.3.1	Spinacia_oleracea_Spo14847, Spinacia_oleracea_Spo13190, Spinacia_oleracea_Spo26735
N3.HOG0000707	OG0000083	n94	Aldrovanda_vesiculosa_Av-00010170-RA					Beta_vulgaris_Bv9-209460-tafa.t1			Drosera_spatulata_Ds-00009554-RA	Hylocereus_undatus_HU01G01097.1	Nepenthes_gracilis_Nepgr012833		Populus_trichocarpa_Potri.004G143100.1, Populus_trichocarpa_Potri.009G105100.1	Solanum_lycopersicum_Solyc01g108530.3.1, Solanum_lycopersicum_Solyc10g050880.1.1	Spinacia_oleracea_Spo04881
N3.HOG0000708	OG0000083	n103	Aldrovanda_vesiculosa_Av-00004412-RA, Aldrovanda_vesiculosa_Av-00012301-RA, Aldrovanda_vesiculosa_Av-00014121-RA					Beta_vulgaris_Bv3-055780-xcci.t1, Beta_vulgaris_Bv3-055820-cofs.t1, Beta_vulgaris_Bv3-055790-frem.t1, Beta_vulgaris_Bv3-055800-agma.t1	Cephalotus_follicularis_Cfol-v3-30166, Cephalotus_follicularis_Cfol-v3-30168	Dionaea_muscipula_Dm-00009109-RA, Dionaea_muscipula_Dm-00016522-RA	Drosera_spatulata_Ds-00015577-RA, Drosera_spatulata_Ds-00006390-RA	Hylocereus_undatus_HU01G00405.1, Hylocereus_undatus_HU03G00029.1	Nepenthes_gracilis_Nepgr011873, Nepenthes_gracilis_Nepgr011876, Nepenthes_gracilis_Nepgr011875		Populus_trichocarpa_Potri.004G142900.1, Populus_trichocarpa_Potri.009G104600.1, Populus_trichocarpa_Potri.009G104700.2, Populus_trichocarpa_Potri.004G142800.1		Spinacia_oleracea_Spo12899, Spinacia_oleracea_Spo12900, Spinacia_oleracea_Spo12798, Spinacia_oleracea_Spo12796, Spinacia_oleracea_Spo12795
N3.HOG0000709	OG0000083	n133															Spinacia_oleracea_Spo02869
N3.HOG0000710	OG0000083	n134															Spinacia_oleracea_Spo12799, Spinacia_oleracea_Spo12797
N3.HOG0000711	OG0000083	n136					Averrhoa_carambola_GWHTABKE007040	Beta_vulgaris_Bv9-218700-iawe.t1	Cephalotus_follicularis_Cfol-v3-15433, Cephalotus_follicularis_Cfol-v3-20478			Hylocereus_undatus_HU01G00404.1	Nepenthes_gracilis_Nepgr020029		Populus_trichocarpa_Potri.004G143200.1, Populus_trichocarpa_Potri.017G133732.1, Populus_trichocarpa_Potri.009G105000.1		Spinacia_oleracea_Spo26734
N3.HOG0000712	OG0000083	n145					Averrhoa_carambola_GWHTABKE007033		Cephalotus_follicularis_Cfol-v3-18849						Populus_trichocarpa_Potri.009G103800.1
N3.HOG0000713	OG0000084	n5					Averrhoa_carambola_GWHTABKE024400
N3.HOG0000714	OG0000084	n8								Dionaea_muscipula_Dm-00000141-RA	Drosera_spatulata_Ds-00015041-RA
N3.HOG0000715	OG0000084	n10					Averrhoa_carambola_GWHTABKE024403, Averrhoa_carambola_GWHTABKE024402, Averrhoa_carambola_GWHTABKE024405, Averrhoa_carambola_GWHTABKE024407, Averrhoa_carambola_GWHTABKE024404		Cephalotus_follicularis_Cfol-v3-06965						Populus_trichocarpa_Potri.005G249100.1, Populus_trichocarpa_Potri.005G249000.1, Populus_trichocarpa_Potri.005G248950.1, Populus_trichocarpa_Potri.005G248975.1, Populus_trichocarpa_Potri.002G012400.1, Populus_trichocarpa_Potri.002G012466.1, Populus_trichocarpa_Potri.002G012200.1, Populus_trichocarpa_Potri.002G012100.1
N3.HOG0000716	OG0000084	n24				Arabidopsis_thaliana_AT2G17080.1, Arabidopsis_thaliana_AT2G17070.1, Arabidopsis_thaliana_AT4G35200.1, Arabidopsis_thaliana_AT4G35210.1	Averrhoa_carambola_GWHTABKE007514, Averrhoa_carambola_GWHTABKE007515	Beta_vulgaris_Bv9-212870-dqdz.t1, Beta_vulgaris_Bv4-088770-ytdc.t1, Beta_vulgaris_Bv4-088700-xnho.t1, Beta_vulgaris_Bv4-088760-skzs.t1, Beta_vulgaris_Bv4-088720-egzp.t1, Beta_vulgaris_Bv4-088730-mfxs.t1, Beta_vulgaris_Bv4-088680-juym.t1, Beta_vulgaris_Bv4-088690-nmmg.t1, Beta_vulgaris_Bv4-088710-jfiz.t1, Beta_vulgaris_Bv4-088740-pipa.t1				Hylocereus_undatus_HU01G00424.1, Hylocereus_undatus_HU01G00423.1, Hylocereus_undatus_HU01G00422.1	Nepenthes_gracilis_Nepgr004757, Nepenthes_gracilis_Nepgr004758, Nepenthes_gracilis_Nepgr018177		Populus_trichocarpa_Potri.009G142700.1, Populus_trichocarpa_Potri.004G182550.1, Populus_trichocarpa_Potri.009G142600.1, Populus_trichocarpa_Potri.009G142400.1, Populus_trichocarpa_Potri.004G182250.1, Populus_trichocarpa_Potri.004G182700.1, Populus_trichocarpa_Potri.009G142500.1, Populus_trichocarpa_Potri.004G182400.1		Spinacia_oleracea_Spo11799, Spinacia_oleracea_Spo11798, Spinacia_oleracea_Spo28162, Spinacia_oleracea_Spo14184, Spinacia_oleracea_Spo24744, Spinacia_oleracea_Spo14183, Spinacia_oleracea_Spo14180, Spinacia_oleracea_Spo14190, Spinacia_oleracea_Spo14191, Spinacia_oleracea_Spo14187, Spinacia_oleracea_Spo14185, Spinacia_oleracea_Spo28180, Spinacia_oleracea_Spo24743, Spinacia_oleracea_Spo24742, Spinaci…
N3.HOG0000717	OG0000084	n70				Arabidopsis_thaliana_AT2G17043.1, Arabidopsis_thaliana_AT1G76220.1	Averrhoa_carambola_GWHTABKE024406	Beta_vulgaris_Bv-011940-hhhh.t1, Beta_vulgaris_Bv-013060-wwro.t1				Hylocereus_undatus_HU01G01484.1, Hylocereus_undatus_HU01G01490.1, Hylocereus_undatus_HU01G01489.1, Hylocereus_undatus_HU01G01486.1, Hylocereus_undatus_HU01G01483.1, Hylocereus_undatus_HU01G01496.1, Hylocereus_undatus_HU01G01482.1, Hylocereus_undatus_HU01G01480.1	Nepenthes_gracilis_Nepgr022357		Populus_trichocarpa_Potri.002G012433.1		Spinacia_oleracea_Spo04315
N3.HOG0000718	OG0000084	n100				Arabidopsis_thaliana_AT4G35710.1, Arabidopsis_thaliana_AT4G35690.1, Arabidopsis_thaliana_AT2G17680.1	Averrhoa_carambola_GWHTABKE003221	Beta_vulgaris_Bv6-152270-pkgz.t1, Beta_vulgaris_Bv6-152300-zptd.t1, Beta_vulgaris_Bv6-152290-uuqi.t1	Cephalotus_follicularis_Cfol-v3-22035	Dionaea_muscipula_Dm-00004700-RA	Drosera_spatulata_Ds-00005425-RA, Drosera_spatulata_Ds-00005424-RA	Hylocereus_undatus_HU09G01189.1, Hylocereus_undatus_HU09G01188.1	Nepenthes_gracilis_Nepgr026999, Nepenthes_gracilis_Nepgr008434		Populus_trichocarpa_Potri.005G103700.2, Populus_trichocarpa_Potri.005G103600.1	Solanum_lycopersicum_Solyc02g083100.2.1, Solanum_lycopersicum_Solyc02g083090.1.1, Solanum_lycopersicum_Solyc02g083070.2.1, Solanum_lycopersicum_Solyc03g032230.1.1, Solanum_lycopersicum_Solyc02g083040.1.1, Solanum_lycopersicum_Solyc02g083050.1.1, Solanum_lycopersicum_Solyc02g083020.1.1, Solanum_lycopersicum_Solyc02g083010.1.1, Solanum_lycopersicum_Solyc02g083000.1.1, Solanum_lycopersicum_Solyc02g0…	Spinacia_oleracea_Spo13472, Spinacia_oleracea_Spo13474
N3.HOG0000719	OG0000084	n128				Arabidopsis_thaliana_AT3G51400.1, Arabidopsis_thaliana_AT4G35720.1	Averrhoa_carambola_GWHTABKE003220	Beta_vulgaris_Bv6-152320-zjxf.t1				Hylocereus_undatus_HU09G01187.1			Populus_trichocarpa_Potri.005G103800.1	Solanum_lycopersicum_Solyc02g083120.2.1	Spinacia_oleracea_Spo13469
N3.HOG0000720	OG0000084	n136				Arabidopsis_thaliana_AT4G35660.1	Averrhoa_carambola_GWHTABKE003223, Averrhoa_carambola_GWHTABKE003222	Beta_vulgaris_Bv6-152230-czpc.t1				Hylocereus_undatus_HU09G01192.1, Hylocereus_undatus_HU02G02709.1	Nepenthes_gracilis_Nepgr016768		Populus_trichocarpa_Potri.007G059700.1, Populus_trichocarpa_Potri.005G103400.1	Solanum_lycopersicum_Solyc02g082980.1.1	Spinacia_oleracea_Spo15001
N3.HOG0000721	OG0000084	n146				Arabidopsis_thaliana_AT4G35680.1										Solanum_lycopersicum_Solyc02g082985.1.1
N3.HOG0000722	OG0000085	n12														Solanum_lycopersicum_Solyc05g016610.1.1
N3.HOG0000723	OG0000085	n18					Averrhoa_carambola_GWHTABKE011117						Nepenthes_gracilis_Nepgr025266
N3.HOG0000724	OG0000085	n20					Averrhoa_carambola_GWHTABKE011104, Averrhoa_carambola_GWHTABKE011103, Averrhoa_carambola_GWHTABKE015834, Averrhoa_carambola_GWHTABKE015835, Averrhoa_carambola_GWHTABKE015802, Averrhoa_carambola_GWHTABKE015832, Averrhoa_carambola_GWHTABKE011092
N3.HOG0000725	OG0000085	n27				Arabidopsis_thaliana_AT3G54070.1, Arabidopsis_thaliana_AT5G35830.1			Cephalotus_follicularis_Cfol-v3-20776							Solanum_lycopersicum_Solyc02g068610.2.1
N3.HOG0000726	OG0000085	n30					Averrhoa_carambola_GWHTABKE006384, Averrhoa_carambola_GWHTABKE011079, Averrhoa_carambola_GWHTABKE011116, Averrhoa_carambola_GWHTABKE011143, Averrhoa_carambola_GWHTABKE009134, Averrhoa_carambola_GWHTABKE003044, Averrhoa_carambola_GWHTABKE006387, Averrhoa_carambola_GWHTABKE011089, Averrhoa_carambola_GWHTABKE011094, Averrhoa_carambola_GWHTABKE011101, Averrhoa_carambola_GWHTABKE011106		Cephalotus_follicularis_Cfol-v3-27433, Cephalotus_follicularis_Cfol-v3-19923, Cephalotus_follicularis_Cfol-v3-19981				Nepenthes_gracilis_Nepgr025265			Solanum_lycopersicum_Solyc05g041330.1.1
N3.HOG0000727	OG0000085	n45					Averrhoa_carambola_GWHTABKE019692, Averrhoa_carambola_GWHTABKE003045, Averrhoa_carambola_GWHTABKE011118
N3.HOG0000728	OG0000085	n49					Averrhoa_carambola_GWHTABKE002581									Solanum_lycopersicum_Solyc02g068810.1.1
N3.HOG0000729	OG0000085	n53				Arabidopsis_thaliana_AT3G54065.1, Arabidopsis_thaliana_AT5G35810.1										Solanum_lycopersicum_Solyc02g068600.3.1
N3.HOG0000730	OG0000085	n57											Nepenthes_gracilis_Nepgr025156, Nepenthes_gracilis_Nepgr025163, Nepenthes_gracilis_Nepgr025165, Nepenthes_gracilis_Nepgr025160, Nepenthes_gracilis_Nepgr025162, Nepenthes_gracilis_Nepgr025158, Nepenthes_gracilis_Nepgr025263, Nepenthes_gracilis_Nepgr025164
N3.HOG0000731	OG0000085	n67						Beta_vulgaris_Bv8-200050-eatn.t1, Beta_vulgaris_Bv8-200070-fqcz.t1, Beta_vulgaris_Bv8-201150-iute.t1, Beta_vulgaris_Bv8-201130-imok.t1, Beta_vulgaris_Bv8-201160-jkyj.t2, Beta_vulgaris_Bv8-201160-jkyj.t1, Beta_vulgaris_Bv3-070620-ptpo.t1, Beta_vulgaris_Bv-000030-qypp.t1				Hylocereus_undatus_HU08G02006.1, Hylocereus_undatus_HU08G02004.1, Hylocereus_undatus_HU10G01906.1			Populus_trichocarpa_Potri.006G062700.2, Populus_trichocarpa_Potri.006G062900.1		Spinacia_oleracea_Spo04797, Spinacia_oleracea_Spo09859, Spinacia_oleracea_Spo04796, Spinacia_oleracea_Spo14916, Spinacia_oleracea_Spo14918, Spinacia_oleracea_Spo03584, Spinacia_oleracea_Spo03583, Spinacia_oleracea_Spo22300, Spinacia_oleracea_Spo22371, Spinacia_oleracea_Spo22368, Spinacia_oleracea_Spo22367
N3.HOG0000732	OG0000085	n90					Averrhoa_carambola_GWHTABKE011193	Beta_vulgaris_Bv2-029040-jayx.t3, Beta_vulgaris_Bv2-029040-jayx.t1, Beta_vulgaris_Bv2-029040-jayx.t2, Beta_vulgaris_Bv2-029040-jayx.t4				Hylocereus_undatus_HU06G01436.1, Hylocereus_undatus_HU09G01689.1			Populus_trichocarpa_Potri.015G125000.2	Solanum_lycopersicum_Solyc05g041440.3.1, Solanum_lycopersicum_Solyc05g041340.2.1, Solanum_lycopersicum_Solyc05g041590.3.1, Solanum_lycopersicum_Solyc02g068670.2.1	Spinacia_oleracea_Spo03373, Spinacia_oleracea_Spo03370
N3.HOG0000733	OG0000085	n104				Arabidopsis_thaliana_AT5G04730.1, Arabidopsis_thaliana_AT3G18670.2	Averrhoa_carambola_GWHTABKE012483, Averrhoa_carambola_GWHTABKE014390, Averrhoa_carambola_GWHTABKE019694, Averrhoa_carambola_GWHTABKE003042, Averrhoa_carambola_GWHTABKE015833, Averrhoa_carambola_GWHTABKE015801, Averrhoa_carambola_GWHTABKE011138, Averrhoa_carambola_GWHTABKE011099, Averrhoa_carambola_GWHTABKE015836, Averrhoa_carambola_GWHTABKE011335, Averrhoa_carambola_GWHTABKE009133, Averrhoa_caram…		Cephalotus_follicularis_Cfol-v3-16682						Populus_trichocarpa_Potri.008G023101.1, Populus_trichocarpa_Potri.008G022900.4, Populus_trichocarpa_Potri.008G023500.4, Populus_trichocarpa_Potri.008G023700.9, Populus_trichocarpa_Potri.008G023400.1, Populus_trichocarpa_Potri.005G057900.1, Populus_trichocarpa_Potri.007G110000.8
N3.HOG0000734	OG0000085	n143							Cephalotus_follicularis_Cfol-v3-16301, Cephalotus_follicularis_Cfol-v3-16303, Cephalotus_follicularis_Cfol-v3-35576, Cephalotus_follicularis_Cfol-v3-35428
N3.HOG0000735	OG0000086	n0							Cephalotus_follicularis_Cfol-v3-20265, Cephalotus_follicularis_Cfol-v3-12916, Cephalotus_follicularis_Cfol-v3-08153, Cephalotus_follicularis_Cfol-v3-05916, Cephalotus_follicularis_Cfol-v3-35087, Cephalotus_follicularis_Cfol-v3-27788, Cephalotus_follicularis_Cfol-v3-28145, Cephalotus_follicularis_Cfol-v3-33285, Cephalotus_follicularis_Cfol-v3-04792, Cephalotus_follicularis_Cfol-v3-04849, Cephalotu…						Populus_trichocarpa_Potri.001G199250.1
N3.HOG0000736	OG0000087	n2	Aldrovanda_vesiculosa_Av-00024073-RA, Aldrovanda_vesiculosa_Av-00006807-RA			Arabidopsis_thaliana_AT1G52290.1	Averrhoa_carambola_GWHTABKE022111, Averrhoa_carambola_GWHTABKE022112	Beta_vulgaris_Bv9-220850-qfqq.t1	Cephalotus_follicularis_Cfol-v3-07995	Dionaea_muscipula_Dm-00007080-RA	Drosera_spatulata_Ds-00000726-RA	Hylocereus_undatus_HU03G00661.1, Hylocereus_undatus_HU01G00755.1	Nepenthes_gracilis_Nepgr005520		Populus_trichocarpa_Potri.003G053301.1, Populus_trichocarpa_Potri.001G183000.2	Solanum_lycopersicum_Solyc03g120760.3.1	Spinacia_oleracea_Spo07225
N3.HOG0000737	OG0000087	n17	Aldrovanda_vesiculosa_Av-00004246-RA, Aldrovanda_vesiculosa_Av-00011412-RA, Aldrovanda_vesiculosa_Av-00015934-RA			Arabidopsis_thaliana_AT3G24550.1, Arabidopsis_thaliana_AT3G24540.1	Averrhoa_carambola_GWHTABKE014677	Beta_vulgaris_Bv8-196420-nanq.t1, Beta_vulgaris_Bv8-196430-kwiu.t1	Cephalotus_follicularis_Cfol-v3-21908	Dionaea_muscipula_Dm-00006378-RA, Dionaea_muscipula_Dm-00013509-RA	Drosera_spatulata_Ds-00013053-RA		Nepenthes_gracilis_Nepgr005136		Populus_trichocarpa_Potri.018G081300.1	Solanum_lycopersicum_Solyc12g007110.2.1	Spinacia_oleracea_Spo22950
N3.HOG0000738	OG0000087	n38						Beta_vulgaris_Bv8-196460-snri.t1, Beta_vulgaris_Bv8-196440-puch.t2, Beta_vulgaris_Bv8-196440-puch.t1				Hylocereus_undatus_HU11G00700.1					Spinacia_oleracea_Spo22954, Spinacia_oleracea_Spo22953
N3.HOG0000739	OG0000087	n44					Averrhoa_carambola_GWHTABKE014525		Cephalotus_follicularis_Cfol-v3-28596
N3.HOG0000740	OG0000087	n48														Solanum_lycopersicum_Solyc02g089750.4.1	Spinacia_oleracea_Spo00146, Spinacia_oleracea_Spo15035
N3.HOG0000741	OG0000087	n56	Aldrovanda_vesiculosa_Av-00002747-RA, Aldrovanda_vesiculosa_Av-00016996-RA			Arabidopsis_thaliana_AT1G68690.2, Arabidopsis_thaliana_AT1G26150.1		Beta_vulgaris_Bv6-140850-meiq.t1	Cephalotus_follicularis_Cfol-v3-32358	Dionaea_muscipula_Dm-00003891-RA, Dionaea_muscipula_Dm-00011430-RA	Drosera_spatulata_Ds-00008610-RA	Hylocereus_undatus_HU02G00483.1, Hylocereus_undatus_HU10G00528.1	Nepenthes_gracilis_Nepgr028046		Populus_trichocarpa_Potri.008G111600.1, Populus_trichocarpa_Potri.010G132900.1	Solanum_lycopersicum_Solyc05g010140.3.1, Solanum_lycopersicum_Solyc01g010030.3.1	Spinacia_oleracea_Spo03763
N3.HOG0000742	OG0000087	n73	Aldrovanda_vesiculosa_Av-00005749-RA, Aldrovanda_vesiculosa_Av-00009129-RA			Arabidopsis_thaliana_AT5G38560.1	Averrhoa_carambola_GWHTABKE001858	Beta_vulgaris_Bv2-026220-wquy.t1, Beta_vulgaris_Bv2-026240-atez.t1	Cephalotus_follicularis_Cfol-v3-14539	Dionaea_muscipula_Dm-00014024-RA, Dionaea_muscipula_Dm-00012683-RA	Drosera_spatulata_Ds-00012090-RA, Drosera_spatulata_Ds-00008496-RA	Hylocereus_undatus_HU05G01639.1, Hylocereus_undatus_HU06G00712.1	Nepenthes_gracilis_Nepgr032436, Nepenthes_gracilis_Nepgr022526		Populus_trichocarpa_Potri.004G105200.2, Populus_trichocarpa_Potri.017G110400.2	Solanum_lycopersicum_Solyc02g089760.3.1	Spinacia_oleracea_Spo24059
N3.HOG0000743	OG0000087	n92				Arabidopsis_thaliana_AT1G10620.1, Arabidopsis_thaliana_AT1G70460.1, Arabidopsis_thaliana_AT1G23540.1, Arabidopsis_thaliana_AT1G70450.1	Averrhoa_carambola_GWHTABKE020218		Cephalotus_follicularis_Cfol-v3-24745						Populus_trichocarpa_Potri.008G189700.1
N3.HOG0000744	OG0000087	n108	Aldrovanda_vesiculosa_Av-00024394-RA, Aldrovanda_vesiculosa_Av-00011655-RA, Aldrovanda_vesiculosa_Av-00014209-RA, Aldrovanda_vesiculosa_Av-00001876-RA			Arabidopsis_thaliana_AT2G18470.3	Averrhoa_carambola_GWHTABKE002945	Beta_vulgaris_Bv6-137450-pjpp.t1, Beta_vulgaris_Bv6-137450-pjpp.t2	Cephalotus_follicularis_Cfol-v3-26383	Dionaea_muscipula_Dm-00020179-RA, Dionaea_muscipula_Dm-00012741-RA	Drosera_spatulata_Ds-00010906-RA, Drosera_spatulata_Ds-00011215-RA	Hylocereus_undatus_HU06G00294.1, Hylocereus_undatus_HU11G00702.1	Nepenthes_gracilis_Nepgr016556, Nepenthes_gracilis_Nepgr026469		Populus_trichocarpa_Potri.005G124400.1, Populus_trichocarpa_Potri.007G027000.1	Solanum_lycopersicum_Solyc03g034060.3.1	Spinacia_oleracea_Spo09247
N3.HOG0000745	OG0000087	n129	Aldrovanda_vesiculosa_Av-00004429-RA, Aldrovanda_vesiculosa_Av-00012280-RA			Arabidopsis_thaliana_AT4G34440.1	Averrhoa_carambola_GWHTABKE007154	Beta_vulgaris_Bv9-217590-neyw.t1	Cephalotus_follicularis_Cfol-v3-29401	Dionaea_muscipula_Dm-00001752-RA	Drosera_spatulata_Ds-00016515-RA, Drosera_spatulata_Ds-00004346-RA		Nepenthes_gracilis_Nepgr018093, Nepenthes_gracilis_Nepgr020024			Solanum_lycopersicum_Solyc10g051330.2.1, Solanum_lycopersicum_Solyc01g109530.3.1, Solanum_lycopersicum_Solyc11g044460.2.1	Spinacia_oleracea_Spo24838
N3.HOG0000746	OG0000088	n36							Cephalotus_follicularis_Cfol-v3-04241	Dionaea_muscipula_Dm-00009029-RA		Hylocereus_undatus_HU01G02600.1			Populus_trichocarpa_Potri.019G054300.4		Spinacia_oleracea_Spo27278
N3.HOG0000747	OG0000088	n43	Aldrovanda_vesiculosa_Av-00019809-RA				Averrhoa_carambola_GWHTABKE005758, Averrhoa_carambola_GWHTABKE005760, Averrhoa_carambola_GWHTABKE005757	Beta_vulgaris_Bv3-069770-czop.t1, Beta_vulgaris_Bv3-069780-ogdz.t1, Beta_vulgaris_Bv3-069810-nhqu.t1, Beta_vulgaris_Bv1-018330-artn.t1, Beta_vulgaris_Bv8-181870-utim.t1	Cephalotus_follicularis_Cfol-v3-25548, Cephalotus_follicularis_Cfol-v3-34102, Cephalotus_follicularis_Cfol-v3-19049	Dionaea_muscipula_Dm-00006652-RA, Dionaea_muscipula_Dm-00010852-RA	Drosera_spatulata_Ds-00006219-RA, Drosera_spatulata_Ds-00005184-RA	Hylocereus_undatus_HU06G01985.1, Hylocereus_undatus_HU06G01986.1, Hylocereus_undatus_HU09G00512.1	Nepenthes_gracilis_Nepgr019762, Nepenthes_gracilis_Nepgr015427, Nepenthes_gracilis_Nepgr015430		Populus_trichocarpa_Potri.001G291300.1, Populus_trichocarpa_Potri.001G291800.1, Populus_trichocarpa_Potri.001G290900.1, Populus_trichocarpa_Potri.001G291700.3, Populus_trichocarpa_Potri.001G290800.4	Solanum_lycopersicum_Solyc10g049210.2.1, Solanum_lycopersicum_Solyc10g049270.2.1	Spinacia_oleracea_Spo03548, Spinacia_oleracea_Spo08648, Spinacia_oleracea_Spo30013, Spinacia_oleracea_Spo00326, Spinacia_oleracea_Spo08651
N3.HOG0000748	OG0000088	n79	Aldrovanda_vesiculosa_Av-00008789-RA						Cephalotus_follicularis_Cfol-v3-08863, Cephalotus_follicularis_Cfol-v3-08858, Cephalotus_follicularis_Cfol-v3-08633		Drosera_spatulata_Ds-00012138-RA				Populus_trichocarpa_Potri.001G312800.7
N3.HOG0000749	OG0000088	n86	Aldrovanda_vesiculosa_Av-00008849-RA					Beta_vulgaris_Bv9-222780-yeks.t1	Cephalotus_follicularis_Cfol-v3-22288	Dionaea_muscipula_Dm-00006887-RA	Drosera_spatulata_Ds-00012173-RA, Drosera_spatulata_Ds-00017909-RA, Drosera_spatulata_Ds-00012170-RA, Drosera_spatulata_Ds-00012172-RA	Hylocereus_undatus_HU01G00544.1	Nepenthes_gracilis_Nepgr015425, Nepenthes_gracilis_Nepgr015423				Spinacia_oleracea_Spo19875
N3.HOG0000750	OG0000088	n97	Aldrovanda_vesiculosa_Av-00018735-RA						Cephalotus_follicularis_Cfol-v3-19048				Nepenthes_gracilis_Nepgr015426
N3.HOG0000751	OG0000088	n99	Aldrovanda_vesiculosa_Av-00004265-RA						Cephalotus_follicularis_Cfol-v3-01250	Dionaea_muscipula_Dm-00020943-RA	Drosera_spatulata_Ds-00012169-RA, Drosera_spatulata_Ds-00016053-RA		Nepenthes_gracilis_Nepgr004914			Solanum_lycopersicum_Solyc12g019560.1.1
N3.HOG0000752	OG0000088	n105				Arabidopsis_thaliana_AT2G22970.3, Arabidopsis_thaliana_AT2G22920.2, Arabidopsis_thaliana_AT2G22980.4, Arabidopsis_thaliana_AT2G23000.1, Arabidopsis_thaliana_AT2G23010.1, Arabidopsis_thaliana_AT2G22990.3, Arabidopsis_thaliana_AT1G73310.1, Arabidopsis_thaliana_AT1G73280.1, Arabidopsis_thaliana_AT1G73300.1, Arabidopsis_thaliana_AT5G36180.1, Arabidopsis_thaliana_AT1G73290.1, Arabidopsis_thaliana_AT1G…	Averrhoa_carambola_GWHTABKE023894	Beta_vulgaris_Bv1-014840-zncj.t1	Cephalotus_follicularis_Cfol-v3-00145	Dionaea_muscipula_Dm-00007864-RA, Dionaea_muscipula_Dm-00007863-RA		Hylocereus_undatus_HU02G01142.1	Nepenthes_gracilis_Nepgr019826		Populus_trichocarpa_Potri.013G124900.2	Solanum_lycopersicum_Solyc04g079070.3.1, Solanum_lycopersicum_Solyc04g079060.3.1, Solanum_lycopersicum_Solyc04g079047.1.1, Solanum_lycopersicum_Solyc12g088250.2.1, Solanum_lycopersicum_Solyc12g088280.2.1, Solanum_lycopersicum_Solyc12g088270.2.1, Solanum_lycopersicum_Solyc04g077670.3.1, Solanum_lycopersicum_Solyc04g077630.3.1, Solanum_lycopersicum_Solyc04g077640.3.1, Solanum_lycopersicum_Solyc04g0…	Spinacia_oleracea_Spo16747
N3.HOG0000753	OG0000089	n3						Beta_vulgaris_Bv-014370-ypyu.t1				Hylocereus_undatus_HU08G00693.1			Populus_trichocarpa_Potri.001G152150.1	Solanum_lycopersicum_Solyc11g011430.1.1, Solanum_lycopersicum_Solyc07g025240.2.1, Solanum_lycopersicum_Solyc06g032740.1.1, Solanum_lycopersicum_Solyc04g024550.1.1, Solanum_lycopersicum_Solyc09g031810.2.1, Solanum_lycopersicum_Solyc12g035990.1.1, Solanum_lycopersicum_Solyc12g035760.1.1, Solanum_lycopersicum_Solyc02g011960.1.1, Solanum_lycopersicum_Solyc02g014820.1.1, Solanum_lycopersicum_Solyc04g0…	Spinacia_oleracea_Spo21949, Spinacia_oleracea_Spo13550, Spinacia_oleracea_Spo06567
N3.HOG0000754	OG0000089	n18	Aldrovanda_vesiculosa_Av-00002134-RA, Aldrovanda_vesiculosa_Av-00018538-RA, Aldrovanda_vesiculosa_Av-00024953-RA, Aldrovanda_vesiculosa_Av-00024990-RA				Averrhoa_carambola_GWHTABKE010209		Cephalotus_follicularis_Cfol-v3-05321, Cephalotus_follicularis_Cfol-v3-26649, Cephalotus_follicularis_Cfol-v3-12197			Hylocereus_undatus_HU11G00177.1, Hylocereus_undatus_HU11G00174.1, Hylocereus_undatus_HU11G00027.1				Solanum_lycopersicum_Solyc08g062850.2.1, Solanum_lycopersicum_Solyc12g035770.1.1	Spinacia_oleracea_Spo09612
N3.HOG0000755	OG0000089	n37	Aldrovanda_vesiculosa_Av-00020886-RA, Aldrovanda_vesiculosa_Av-00019578-RA, Aldrovanda_vesiculosa_Av-00015155-RA, Aldrovanda_vesiculosa_Av-00024991-RA, Aldrovanda_vesiculosa_Av-00018537-RA			Arabidopsis_thaliana_ATCG00860.1, Arabidopsis_thaliana_ATCG01280.1						Hylocereus_undatus_HU11G00206.1			Populus_trichocarpa_Potri.013G143400.2	Solanum_lycopersicum_Solyc04g050850.2.1, Solanum_lycopersicum_Solyc04g024540.1.1, Solanum_lycopersicum_Solyc12g035790.1.1, Solanum_lycopersicum_Solyc02g078420.2.1, Solanum_lycopersicum_Solyc12g035970.1.1
N3.HOG0000756	OG0000089	n55							Cephalotus_follicularis_Cfol-v3-00217							Solanum_lycopersicum_Solyc02g011940.2.1, Solanum_lycopersicum_Solyc03g120370.1.1, Solanum_lycopersicum_Solyc09g031820.1.1, Solanum_lycopersicum_Solyc10g047440.1.1, Solanum_lycopersicum_Solyc06g051370.1.1
N3.HOG0000757	OG0000089	n60														Solanum_lycopersicum_Solyc12g035780.1.1, Solanum_lycopersicum_Solyc12g035980.1.1
N3.HOG0000758	OG0000089	n61	Aldrovanda_vesiculosa_Av-00022331-RA					Beta_vulgaris_Bv6-142400-kncf.t1			Drosera_spatulata_Ds-00016959-RA, Drosera_spatulata_Ds-00016949-RA	Hylocereus_undatus_HU0G00116.1, Hylocereus_undatus_HU11G00124.1, Hylocereus_undatus_HU04G00577.1, Hylocereus_undatus_HU11G00282.1				Solanum_lycopersicum_Solyc03g078010.1.1, Solanum_lycopersicum_Solyc01g017410.2.1, Solanum_lycopersicum_Solyc03g059380.1.1, Solanum_lycopersicum_Solyc02g011950.1.1
N3.HOG0000759	OG0000089	n75									Drosera_spatulata_Ds-00005704-RA	Hylocereus_undatus_HU09G01351.1					Spinacia_oleracea_Spo24758
N3.HOG0000760	OG0000089	n80														Solanum_lycopersicum_Solyc03g020100.2.1, Solanum_lycopersicum_Solyc01g049743.1.1
N3.HOG0000761	OG0000089	n84	Aldrovanda_vesiculosa_Av-00021762-RA, Aldrovanda_vesiculosa_Av-00024992-RA, Aldrovanda_vesiculosa_Av-00024954-RA, Aldrovanda_vesiculosa_Av-00018536-RA, Aldrovanda_vesiculosa_Av-00022327-RA					Beta_vulgaris_Bv-011220-skzh.t1	Cephalotus_follicularis_Cfol-v3-26138							Solanum_lycopersicum_Solyc03g013480.1.1, Solanum_lycopersicum_Solyc10g018990.2.1, Solanum_lycopersicum_Solyc01g017120.1.1, Solanum_lycopersicum_Solyc11g062040.1.1, Solanum_lycopersicum_Solyc02g014790.1.1, Solanum_lycopersicum_Solyc02g010620.1.1, Solanum_lycopersicum_Solyc08g028670.1.1, Solanum_lycopersicum_Solyc09g015480.1.1	Spinacia_oleracea_Spo02657, Spinacia_oleracea_Spo26115
N3.HOG0000762	OG0000089	n100					Averrhoa_carambola_GWHTABKE004644		Cephalotus_follicularis_Cfol-v3-13331							Solanum_lycopersicum_Solyc04g039760.2.1, Solanum_lycopersicum_Solyc04g050840.1.1, Solanum_lycopersicum_Solyc02g011930.1.1, Solanum_lycopersicum_Solyc08g045620.1.1, Solanum_lycopersicum_Solyc10g018980.2.1, Solanum_lycopersicum_Solyc05g047670.1.1, Solanum_lycopersicum_Solyc09g031840.1.1
N3.HOG0000763	OG0000089	n111	Aldrovanda_vesiculosa_Av-00018535-RA					Beta_vulgaris_Bv2-039360-yzyu.t1				Hylocereus_undatus_HU11G00321.1				Solanum_lycopersicum_Solyc04g024580.1.1, Solanum_lycopersicum_Solyc11g040080.1.1, Solanum_lycopersicum_Solyc01g017140.1.1, Solanum_lycopersicum_Solyc08g014590.1.1, Solanum_lycopersicum_Solyc03g013490.1.1	Spinacia_oleracea_Spo25535
N3.HOG0000764	OG0000089	n120	Aldrovanda_vesiculosa_Av-00024331-RA, Aldrovanda_vesiculosa_Av-00024955-RA, Aldrovanda_vesiculosa_Av-00015178-RA, Aldrovanda_vesiculosa_Av-00022110-RA, Aldrovanda_vesiculosa_Av-00024581-RA					Beta_vulgaris_Bv4-078510-yuwp.t1							Populus_trichocarpa_Potri.019G028400.1	Solanum_lycopersicum_Solyc06g018000.2.1, Solanum_lycopersicum_Solyc11g021080.2.1, Solanum_lycopersicum_Solyc04g039770.2.1, Solanum_lycopersicum_Solyc02g011920.1.1, Solanum_lycopersicum_Solyc08g029400.2.1, Solanum_lycopersicum_Solyc08g048230.1.1, Solanum_lycopersicum_Solyc04g018190.1.1, Solanum_lycopersicum_Solyc10g078870.2.1, Solanum_lycopersicum_Solyc12g062470.2.1, Solanum_lycopersicum_Solyc10g0…	Spinacia_oleracea_Spo24457, Spinacia_oleracea_Spo15879
N3.HOG0000765	OG0000089	n140										Hylocereus_undatus_HU02G02746.1				Solanum_lycopersicum_Solyc09g031850.1.1
N3.HOG0000766	OG0000089	n141	Aldrovanda_vesiculosa_Av-00022330-RA, Aldrovanda_vesiculosa_Av-00024096-RA													Solanum_lycopersicum_Solyc01g020510.1.1
N3.HOG0000767	OG0000090	n11					Averrhoa_carambola_GWHTABKE000797						Nepenthes_gracilis_Nepgr030929, Nepenthes_gracilis_Nepgr006887, Nepenthes_gracilis_Nepgr018878, Nepenthes_gracilis_Nepgr031227, Nepenthes_gracilis_Nepgr019620, Nepenthes_gracilis_Nepgr006881, Nepenthes_gracilis_Nepgr026043
N3.HOG0000768	OG0000090	n21					Averrhoa_carambola_GWHTABKE012657						Nepenthes_gracilis_Nepgr008116, Nepenthes_gracilis_Nepgr006894		Populus_trichocarpa_Potri.006G164050.1
N3.HOG0000769	OG0000090	n24					Averrhoa_carambola_GWHTABKE010700	Beta_vulgaris_Bv-016850-oyqt.t1								Solanum_lycopersicum_Solyc06g016765.1.1
N3.HOG0000770	OG0000090	n26											Nepenthes_gracilis_Nepgr002897
N3.HOG0000771	OG0000090	n27	Aldrovanda_vesiculosa_Av-00019903-RA										Nepenthes_gracilis_Nepgr026737, Nepenthes_gracilis_Nepgr025966, Nepenthes_gracilis_Nepgr015756, Nepenthes_gracilis_Nepgr029613, Nepenthes_gracilis_Nepgr014785
N3.HOG0000772	OG0000090	n39					Averrhoa_carambola_GWHTABKE002261									Solanum_lycopersicum_Solyc02g024053.1.1, Solanum_lycopersicum_Solyc09g015255.1.1, Solanum_lycopersicum_Solyc08g029347.1.1, Solanum_lycopersicum_Solyc09g059914.1.1, Solanum_lycopersicum_Solyc09g018803.1.1, Solanum_lycopersicum_Solyc05g025923.1.1, Solanum_lycopersicum_Solyc00g304035.1.1, Solanum_lycopersicum_Solyc08g062653.1.1, Solanum_lycopersicum_Solyc01g014393.1.1
N3.HOG0000773	OG0000090	n50					Averrhoa_carambola_GWHTABKE004820, Averrhoa_carambola_GWHTABKE002168, Averrhoa_carambola_GWHTABKE022464						Nepenthes_gracilis_Nepgr019623
N3.HOG0000774	OG0000090	n53					Averrhoa_carambola_GWHTABKE009671						Nepenthes_gracilis_Nepgr016897, Nepenthes_gracilis_Nepgr020817
N3.HOG0000775	OG0000090	n55														Solanum_lycopersicum_Solyc09g018625.1.1, Solanum_lycopersicum_Solyc09g031685.1.1, Solanum_lycopersicum_Solyc09g018695.1.1, Solanum_lycopersicum_Solyc01g057773.1.1, Solanum_lycopersicum_Solyc08g022227.1.1, Solanum_lycopersicum_Solyc12g035366.1.1, Solanum_lycopersicum_Solyc12g038135.1.1
N3.HOG0000776	OG0000090	n64											Nepenthes_gracilis_Nepgr001098, Nepenthes_gracilis_Nepgr030476
N3.HOG0000777	OG0000090	n66				Arabidopsis_thaliana_ATMG00860.1	Averrhoa_carambola_GWHTABKE012185, Averrhoa_carambola_GWHTABKE013760		Cephalotus_follicularis_Cfol-v3-10771, Cephalotus_follicularis_Cfol-v3-21520, Cephalotus_follicularis_Cfol-v3-13090, Cephalotus_follicularis_Cfol-v3-30220, Cephalotus_follicularis_Cfol-v3-30222, Cephalotus_follicularis_Cfol-v3-36142, Cephalotus_follicularis_Cfol-v3-07133, Cephalotus_follicularis_Cfol-v3-21230, Cephalotus_follicularis_Cfol-v3-18537, Cephalotus_follicularis_Cfol-v3-12595, Cephalotu…				Nepenthes_gracilis_Nepgr013593
N3.HOG0000778	OG0000090	n86							Cephalotus_follicularis_Cfol-v3-23144, Cephalotus_follicularis_Cfol-v3-26838, Cephalotus_follicularis_Cfol-v3-10946				Nepenthes_gracilis_Nepgr031226
N3.HOG0000779	OG0000090	n91							Cephalotus_follicularis_Cfol-v3-28404				Nepenthes_gracilis_Nepgr013635, Nepenthes_gracilis_Nepgr006895, Nepenthes_gracilis_Nepgr008115, Nepenthes_gracilis_Nepgr019624, Nepenthes_gracilis_Nepgr002800
N3.HOG0000780	OG0000090	n96							Cephalotus_follicularis_Cfol-v3-24838				Nepenthes_gracilis_Nepgr006886, Nepenthes_gracilis_Nepgr019619, Nepenthes_gracilis_Nepgr026738, Nepenthes_gracilis_Nepgr030928, Nepenthes_gracilis_Nepgr013634
N3.HOG0000781	OG0000090	n113							Cephalotus_follicularis_Cfol-v3-09589, Cephalotus_follicularis_Cfol-v3-18741, Cephalotus_follicularis_Cfol-v3-17108, Cephalotus_follicularis_Cfol-v3-28495, Cephalotus_follicularis_Cfol-v3-29075, Cephalotus_follicularis_Cfol-v3-06486, Cephalotus_follicularis_Cfol-v3-33397, Cephalotus_follicularis_Cfol-v3-33759, Cephalotus_follicularis_Cfol-v3-34129, Cephalotus_follicularis_Cfol-v3-23082, Cephalotu…
N3.HOG0000782	OG0000090	n132					Averrhoa_carambola_GWHTABKE002123, Averrhoa_carambola_GWHTABKE012658, Averrhoa_carambola_GWHTABKE003170, Averrhoa_carambola_GWHTABKE022574, Averrhoa_carambola_GWHTABKE004552, Averrhoa_carambola_GWHTABKE016236
N3.HOG0000783	OG0000090	n138					Averrhoa_carambola_GWHTABKE022207	Beta_vulgaris_Bv4-072900-znpu.t1, Beta_vulgaris_Bv3-059490-iiqp.t1
N3.HOG0000784	OG0000090	n140					Averrhoa_carambola_GWHTABKE004841	Beta_vulgaris_Bv-005900-yzxi.t1
N3.HOG0000785	OG0000090	n141						Beta_vulgaris_Bv-017080-iwem.t1					Nepenthes_gracilis_Nepgr017971
N3.HOG0000786	OG0000090	n142														Solanum_lycopersicum_Solyc06g032745.1.1, Solanum_lycopersicum_Solyc09g059738.1.1
N3.HOG0000787	OG0000091	n9														Solanum_lycopersicum_Solyc02g070393.1.1
N3.HOG0000788	OG0000091	n13									Drosera_spatulata_Ds-00014079-RA						Spinacia_oleracea_Spo20028
N3.HOG0000789	OG0000091	n41	Aldrovanda_vesiculosa_Av-00003040-RA, Aldrovanda_vesiculosa_Av-00003041-RA, Aldrovanda_vesiculosa_Av-00003042-RA				Averrhoa_carambola_GWHTABKE018873, Averrhoa_carambola_GWHTABKE018871, Averrhoa_carambola_GWHTABKE018872				Drosera_spatulata_Ds-00004934-RA				Populus_trichocarpa_Potri.001G134500.2, Populus_trichocarpa_Potri.001G134425.1, Populus_trichocarpa_Potri.001G134601.1, Populus_trichocarpa_Potri.001G134701.1, Populus_trichocarpa_Potri.001G134450.1, Populus_trichocarpa_Potri.001G134300.3, Populus_trichocarpa_Potri.003G099100.3, Populus_trichocarpa_Potri.003G099000.1, Populus_trichocarpa_Potri.003G098900.1, Populus_trichocarpa_Potri.001G134475.1,…	Solanum_lycopersicum_Solyc01g086810.2.1
N3.HOG0000790	OG0000091	n63					Averrhoa_carambola_GWHTABKE021757, Averrhoa_carambola_GWHTABKE015831, Averrhoa_carambola_GWHTABKE021759, Averrhoa_carambola_GWHTABKE008225, Averrhoa_carambola_GWHTABKE008224, Averrhoa_carambola_GWHTABKE008226, Averrhoa_carambola_GWHTABKE008836, Averrhoa_carambola_GWHTABKE008833, Averrhoa_carambola_GWHTABKE008838, Averrhoa_carambola_GWHTABKE008837, Averrhoa_carambola_GWHTABKE021451, Averrhoa_caram…	Beta_vulgaris_Bv7-159070-qhcp.t1, Beta_vulgaris_Bv4-090940-iuzt.t1			Drosera_spatulata_Ds-00007557-RA, Drosera_spatulata_Ds-00014080-RA				Populus_trichocarpa_Potri.010G246650.1, Populus_trichocarpa_Potri.005G035400.3, Populus_trichocarpa_Potri.005G035700.2, Populus_trichocarpa_Potri.011G165700.1		Spinacia_oleracea_Spo21735, Spinacia_oleracea_Spo21734, Spinacia_oleracea_Spo21596, Spinacia_oleracea_Spo22285, Spinacia_oleracea_Spo22365, Spinacia_oleracea_Spo20029, Spinacia_oleracea_Spo17274
N3.HOG0000791	OG0000091	n101					Averrhoa_carambola_GWHTABKE020163								Populus_trichocarpa_Potri.005G008666.1, Populus_trichocarpa_Potri.005G009201.1, Populus_trichocarpa_Potri.005G009900.1, Populus_trichocarpa_Potri.018G013500.1
N3.HOG0000792	OG0000091	n105				Arabidopsis_thaliana_AT3G07040.1									Populus_trichocarpa_Potri.002G216800.1	Solanum_lycopersicum_Solyc08g005440.3.1
N3.HOG0000793	OG0000091	n114						Beta_vulgaris_Bv2-034690-iser.t1, Beta_vulgaris_Bv2-034710-htkr.t1			Drosera_spatulata_Ds-00003552-RA		Nepenthes_gracilis_Nepgr023530, Nepenthes_gracilis_Nepgr023531, Nepenthes_gracilis_Nepgr023532, Nepenthes_gracilis_Nepgr023533				Spinacia_oleracea_Spo04030
N3.HOG0000794	OG0000092	n4					Averrhoa_carambola_GWHTABKE023807	Beta_vulgaris_Bv5-109500-srsf.t1	Cephalotus_follicularis_Cfol-v3-15452, Cephalotus_follicularis_Cfol-v3-25032, Cephalotus_follicularis_Cfol-v3-26164
N3.HOG0000795	OG0000092	n9	Aldrovanda_vesiculosa_Av-00009492-RA					Beta_vulgaris_Bv3-050950-psgw.t1	Cephalotus_follicularis_Cfol-v3-22496	Dionaea_muscipula_Dm-00000193-RA	Drosera_spatulata_Ds-00004525-RA, Drosera_spatulata_Ds-00004526-RA, Drosera_spatulata_Ds-00004538-RA	Hylocereus_undatus_HU09G01117.1, Hylocereus_undatus_HU09G00064.1, Hylocereus_undatus_HU03G01076.1, Hylocereus_undatus_HU03G01075.1, Hylocereus_undatus_HU06G01469.1, Hylocereus_undatus_HU09G00004.1, Hylocereus_undatus_HU03G01090.1, Hylocereus_undatus_HU09G00063.1, Hylocereus_undatus_HU04G00557.1, Hylocereus_undatus_HU04G01787.1	Nepenthes_gracilis_Nepgr020168, Nepenthes_gracilis_Nepgr020164, Nepenthes_gracilis_Nepgr020163, Nepenthes_gracilis_Nepgr020141, Nepenthes_gracilis_Nepgr020166, Nepenthes_gracilis_Nepgr023719, Nepenthes_gracilis_Nepgr020167, Nepenthes_gracilis_Nepgr020169, Nepenthes_gracilis_Nepgr020159, Nepenthes_gracilis_Nepgr020160, Nepenthes_gracilis_Nepgr010660				Spinacia_oleracea_Spo03781, Spinacia_oleracea_Spo22378
N3.HOG0000796	OG0000092	n39				Arabidopsis_thaliana_AT1G33030.1	Averrhoa_carambola_GWHTABKE004082	Beta_vulgaris_Bv7-179340-radm.t1	Cephalotus_follicularis_Cfol-v3-20771			Hylocereus_undatus_HU02G01031.1			Populus_trichocarpa_Potri.016G101600.2, Populus_trichocarpa_Potri.011G150500.1, Populus_trichocarpa_Potri.001G451100.1		Spinacia_oleracea_Spo24439
N3.HOG0000797	OG0000092	n48					Averrhoa_carambola_GWHTABKE017796, Averrhoa_carambola_GWHTABKE021425, Averrhoa_carambola_GWHTABKE021431, Averrhoa_carambola_GWHTABKE021428	Beta_vulgaris_Bv1-002040-ehgj.t1, Beta_vulgaris_Bv6-152240-fztr.t1, Beta_vulgaris_Bv6-152240-fztr.t2, Beta_vulgaris_Bv1-002060-myou.t1, Beta_vulgaris_Bv1-002050-exzk.t1, Beta_vulgaris_Bv1-002070-mede.t1, Beta_vulgaris_Bv1-002020-guiy.t1, Beta_vulgaris_Bv1-002010-swde.t1, Beta_vulgaris_Bv1-002000-xiyt.t1	Cephalotus_follicularis_Cfol-v3-22453	Dionaea_muscipula_Dm-00004560-RA, Dionaea_muscipula_Dm-00020937-RA	Drosera_spatulata_Ds-00012539-RA, Drosera_spatulata_Ds-00013622-RA, Drosera_spatulata_Ds-00007406-RA, Drosera_spatulata_Ds-00013623-RA, Drosera_spatulata_Ds-00013624-RA	Hylocereus_undatus_HU11G01591.1, Hylocereus_undatus_HU07G00197.1			Populus_trichocarpa_Potri.002G180700.1, Populus_trichocarpa_Potri.002G180466.1, Populus_trichocarpa_Potri.002G180433.1, Populus_trichocarpa_Potri.002G180600.1, Populus_trichocarpa_Potri.014G106600.1, Populus_trichocarpa_Potri.014G106500.1	Solanum_lycopersicum_Solyc10g005060.3.1	Spinacia_oleracea_Spo01164, Spinacia_oleracea_Spo01163
N3.HOG0000798	OG0000092	n89														Solanum_lycopersicum_Solyc06g083450.3.1, Solanum_lycopersicum_Solyc06g083445.1.1, Solanum_lycopersicum_Solyc06g007960.3.1
N3.HOG0000799	OG0000092	n93											Nepenthes_gracilis_Nepgr020173, Nepenthes_gracilis_Nepgr020172, Nepenthes_gracilis_Nepgr020162
N3.HOG0000800	OG0000092	n97					Averrhoa_carambola_GWHTABKE021430					Hylocereus_undatus_HU09G01118.1, Hylocereus_undatus_HU09G01115.1				Solanum_lycopersicum_Solyc06g060220.1.1
N3.HOG0000801	OG0000092	n101					Averrhoa_carambola_GWHTABKE023806					Hylocereus_undatus_HU01G02518.1
N3.HOG0000802	OG0000092	n105	Aldrovanda_vesiculosa_Av-00010918-RA							Dionaea_muscipula_Dm-00020936-RA	Drosera_spatulata_Ds-00007405-RA
N3.HOG0000803	OG0000092	n108					Averrhoa_carambola_GWHTABKE002729				Drosera_spatulata_Ds-00012537-RA
N3.HOG0000804	OG0000092	n110					Averrhoa_carambola_GWHTABKE003882						Nepenthes_gracilis_Nepgr031383, Nepenthes_gracilis_Nepgr020161, Nepenthes_gracilis_Nepgr011904, Nepenthes_gracilis_Nepgr020165		Populus_trichocarpa_Potri.005G183800.2
N3.HOG0000805	OG0000092	n116					Averrhoa_carambola_GWHTABKE017797						Nepenthes_gracilis_Nepgr019168
N3.HOG0000806	OG0000092	n117	Aldrovanda_vesiculosa_Av-00008586-RA							Dionaea_muscipula_Dm-00004563-RA						Solanum_lycopersicum_Solyc06g060200.2.1
N3.HOG0000807	OG0000092	n119					Averrhoa_carambola_GWHTABKE015976, Averrhoa_carambola_GWHTABKE017335				Drosera_spatulata_Ds-00006783-RA				Populus_trichocarpa_Potri.013G017210.1		Spinacia_oleracea_Spo13335
N3.HOG0000808	OG0000092	n136				Arabidopsis_thaliana_AT5G54160.1	Averrhoa_carambola_GWHTABKE003883		Cephalotus_follicularis_Cfol-v3-16751						Populus_trichocarpa_Potri.012G006400.1, Populus_trichocarpa_Potri.015G003100.4	Solanum_lycopersicum_Solyc03g080180.3.1
N3.HOG0000809	OG0000093	n5						Beta_vulgaris_Bv5-100510-ttjr.t1									Spinacia_oleracea_Spo18730
N3.HOG0000810	OG0000093	n8					Averrhoa_carambola_GWHTABKE016346						Nepenthes_gracilis_Nepgr011244
N3.HOG0000811	OG0000093	n11					Averrhoa_carambola_GWHTABKE013533		Cephalotus_follicularis_Cfol-v3-08998
N3.HOG0000812	OG0000093	n14	Aldrovanda_vesiculosa_Av-00010415-RA, Aldrovanda_vesiculosa_Av-00018555-RA, Aldrovanda_vesiculosa_Av-00005476-RA, Aldrovanda_vesiculosa_Av-00023364-RA			Arabidopsis_thaliana_AT5G62690.1, Arabidopsis_thaliana_AT5G62700.1, Arabidopsis_thaliana_AT2G29550.1	Averrhoa_carambola_GWHTABKE019120		Cephalotus_follicularis_Cfol-v3-17974	Dionaea_muscipula_Dm-00013312-RA, Dionaea_muscipula_Dm-00006029-RA					Populus_trichocarpa_Potri.003G125400.1, Populus_trichocarpa_Potri.001G106100.1, Populus_trichocarpa_Potri.001G246900.1, Populus_trichocarpa_Potri.009G040200.1	Solanum_lycopersicum_Solyc10g086760.2.1, Solanum_lycopersicum_Solyc10g085020.2.1
N3.HOG0000813	OG0000093	n34				Arabidopsis_thaliana_AT5G23860.1	Averrhoa_carambola_GWHTABKE003631		Cephalotus_follicularis_Cfol-v3-31734							Solanum_lycopersicum_Solyc06g035970.3.1, Solanum_lycopersicum_Solyc03g025730.3.1
N3.HOG0000814	OG0000093	n38						Beta_vulgaris_Bv7-172940-ttsp.t1				Hylocereus_undatus_HU07G02208.1					Spinacia_oleracea_Spo13511
N3.HOG0000815	OG0000093	n43													Populus_trichocarpa_Potri.006G095000.2, Populus_trichocarpa_Potri.016G107300.1
N3.HOG0000816	OG0000093	n46	Aldrovanda_vesiculosa_Av-00008431-RA, Aldrovanda_vesiculosa_Av-00006162-RA
N3.HOG0000817	OG0000093	n52					Averrhoa_carambola_GWHTABKE011876
N3.HOG0000818	OG0000093	n55	Aldrovanda_vesiculosa_Av-00000865-RA
N3.HOG0000819	OG0000093	n56	Aldrovanda_vesiculosa_Av-00023933-RA, Aldrovanda_vesiculosa_Av-00002780-RA							Dionaea_muscipula_Dm-00021020-RA			Nepenthes_gracilis_Nepgr003257, Nepenthes_gracilis_Nepgr022902
N3.HOG0000820	OG0000093	n61				Arabidopsis_thaliana_AT4G20890.1, Arabidopsis_thaliana_AT5G44340.1					Drosera_spatulata_Ds-00000887-RA	Hylocereus_undatus_HU11G00906.1	Nepenthes_gracilis_Nepgr032890		Populus_trichocarpa_Potri.001G464400.1, Populus_trichocarpa_Potri.011G162500.1
N3.HOG0000821	OG0000093	n71	Aldrovanda_vesiculosa_Av-00009967-RA			Arabidopsis_thaliana_AT1G75780.1, Arabidopsis_thaliana_AT1G20010.1		Beta_vulgaris_Bv1-016340-zfif.t1	Cephalotus_follicularis_Cfol-v3-32049	Dionaea_muscipula_Dm-00003034-RA	Drosera_spatulata_Ds-00000511-RA	Hylocereus_undatus_HU02G01256.1			Populus_trichocarpa_Potri.005G239900.1, Populus_trichocarpa_Potri.002G021800.1	Solanum_lycopersicum_Solyc04g081490.3.1, Solanum_lycopersicum_Solyc12g089310.2.1	Spinacia_oleracea_Spo26386
N3.HOG0000822	OG0000093	n85	Aldrovanda_vesiculosa_Av-00020806-RA, Aldrovanda_vesiculosa_Av-00006102-RA				Averrhoa_carambola_GWHTABKE016325	Beta_vulgaris_Bv5-122970-kmfq.t1	Cephalotus_follicularis_Cfol-v3-01484	Dionaea_muscipula_Dm-00015457-RA	Drosera_spatulata_Ds-00001304-RA	Hylocereus_undatus_HU04G00204.1	Nepenthes_gracilis_Nepgr030715		Populus_trichocarpa_Potri.003G126800.1, Populus_trichocarpa_Potri.001G104600.1		Spinacia_oleracea_Spo18797, Spinacia_oleracea_Spo18798
N3.HOG0000823	OG0000093	n102	Aldrovanda_vesiculosa_Av-00003512-RA, Aldrovanda_vesiculosa_Av-00020288-RA, Aldrovanda_vesiculosa_Av-00006724-RA, Aldrovanda_vesiculosa_Av-00020594-RA, Aldrovanda_vesiculosa_Av-00013130-RA, Aldrovanda_vesiculosa_Av-00020473-RA							Dionaea_muscipula_Dm-00015844-RA, Dionaea_muscipula_Dm-00004482-RA	Drosera_spatulata_Ds-00005755-RA, Drosera_spatulata_Ds-00009375-RA		Nepenthes_gracilis_Nepgr022061, Nepenthes_gracilis_Nepgr020514, Nepenthes_gracilis_Nepgr009949
N3.HOG0000824	OG0000093	n116					Averrhoa_carambola_GWHTABKE012936
N3.HOG0000825	OG0000093	n118					Averrhoa_carambola_GWHTABKE002818	Beta_vulgaris_Bv4-074050-fchq.t1							Populus_trichocarpa_Potri.009G067100.1, Populus_trichocarpa_Potri.001G272700.1, Populus_trichocarpa_Potri.001G272800.2		Spinacia_oleracea_Spo12026
N3.HOG0000826	OG0000093	n123				Arabidopsis_thaliana_AT5G12250.1			Cephalotus_follicularis_Cfol-v3-27512						Populus_trichocarpa_Potri.016G033200.1, Populus_trichocarpa_Potri.006G035400.6	Solanum_lycopersicum_Solyc10g080940.2.1
N3.HOG0000827	OG0000093	n130					Averrhoa_carambola_GWHTABKE000389	Beta_vulgaris_Bv3-063290-dpra.t1			Drosera_spatulata_Ds-00012661-RA	Hylocereus_undatus_HU09G01955.1, Hylocereus_undatus_HU09G01954.1, Hylocereus_undatus_HU08G01272.1			Populus_trichocarpa_Potri.012G047600.1, Populus_trichocarpa_Potri.015G038800.1	Solanum_lycopersicum_Solyc03g118760.3.1	Spinacia_oleracea_Spo02942
N3.HOG0000828	OG0000094	n5					Averrhoa_carambola_GWHTABKE015755						Nepenthes_gracilis_Nepgr012840
N3.HOG0000829	OG0000094	n9	Aldrovanda_vesiculosa_Av-00010175-RA, Aldrovanda_vesiculosa_Av-00004762-RA							Dionaea_muscipula_Dm-00018668-RA, Dionaea_muscipula_Dm-00004889-RA	Drosera_spatulata_Ds-00017200-RA		Nepenthes_gracilis_Nepgr013859, Nepenthes_gracilis_Nepgr013862
N3.HOG0000830	OG0000094	n16				Arabidopsis_thaliana_AT3G14040.1, Arabidopsis_thaliana_AT3G07850.1	Averrhoa_carambola_GWHTABKE021292	Beta_vulgaris_Bv9-204800-jxui.t1							Populus_trichocarpa_Potri.014G162300.3
N3.HOG0000831	OG0000094	n20				Arabidopsis_thaliana_AT5G48140.1, Arabidopsis_thaliana_AT3G07820.1, Arabidopsis_thaliana_AT3G07830.1, Arabidopsis_thaliana_AT3G07840.1	Averrhoa_carambola_GWHTABKE021291, Averrhoa_carambola_GWHTABKE018195	Beta_vulgaris_Bv1-008520-muze.t1, Beta_vulgaris_Bv1-008550-noif.t1, Beta_vulgaris_Bv1-008530-izkx.t1, Beta_vulgaris_Bv1-008540-ygna.t1, Beta_vulgaris_Bv-014430-dzjc.t1, Beta_vulgaris_Bv1-008560-zkoj.t3, Beta_vulgaris_Bv1-008560-zkoj.t2, Beta_vulgaris_Bv1-008560-zkoj.t1, Beta_vulgaris_Bv1-003230-qsmx.t1	Cephalotus_follicularis_Cfol-v3-18081			Hylocereus_undatus_HU11G01408.1, Hylocereus_undatus_HU11G01409.1, Hylocereus_undatus_HU11G01407.1, Hylocereus_undatus_HU02G01760.1, Hylocereus_undatus_HU07G00396.1			Populus_trichocarpa_Potri.019G067050.1, Populus_trichocarpa_Potri.019G066800.1, Populus_trichocarpa_Potri.019G067133.1, Populus_trichocarpa_Potri.019G067100.1, Populus_trichocarpa_Potri.007G035800.1	Solanum_lycopersicum_Solyc00g030510.3.1, Solanum_lycopersicum_Solyc07g044870.3.1	Spinacia_oleracea_Spo02266, Spinacia_oleracea_Spo12592, Spinacia_oleracea_Spo02265, Spinacia_oleracea_Spo18493, Spinacia_oleracea_Spo23773
N3.HOG0000832	OG0000094	n53							Cephalotus_follicularis_Cfol-v3-26835, Cephalotus_follicularis_Cfol-v3-08741
N3.HOG0000833	OG0000094	n69	Aldrovanda_vesiculosa_Av-00017337-RA, Aldrovanda_vesiculosa_Av-00010741-RA					Beta_vulgaris_Bv4-089730-qskc.t1		Dionaea_muscipula_Dm-00019503-RA	Drosera_spatulata_Ds-00002300-RA				Populus_trichocarpa_Potri.009G038100.1	Solanum_lycopersicum_Solyc02g069480.2.1, Solanum_lycopersicum_Solyc10g047570.2.1, Solanum_lycopersicum_Solyc01g009635.1.1, Solanum_lycopersicum_Solyc07g041650.2.1, Solanum_lycopersicum_Solyc10g047590.2.1	Spinacia_oleracea_Spo09063
N3.HOG0000834	OG0000094	n81					Averrhoa_carambola_GWHTABKE008728		Cephalotus_follicularis_Cfol-v3-30679
N3.HOG0000835	OG0000094	n86					Averrhoa_carambola_GWHTABKE022675		Cephalotus_follicularis_Cfol-v3-07682
N3.HOG0000836	OG0000094	n90	Aldrovanda_vesiculosa_Av-00004857-RA, Aldrovanda_vesiculosa_Av-00009605-RA			Arabidopsis_thaliana_AT1G02790.1	Averrhoa_carambola_GWHTABKE018044	Beta_vulgaris_Bv7-163430-jnna.t1	Cephalotus_follicularis_Cfol-v3-35971	Dionaea_muscipula_Dm-00012403-RA	Drosera_spatulata_Ds-00004692-RA, Drosera_spatulata_Ds-00004691-RA	Hylocereus_undatus_HU07G01444.1, Hylocereus_undatus_HU07G01443.1	Nepenthes_gracilis_Nepgr004434		Populus_trichocarpa_Potri.002G202200.1, Populus_trichocarpa_Potri.002G202100.1	Solanum_lycopersicum_Solyc06g009200.3.1	Spinacia_oleracea_Spo24511
N3.HOG0000837	OG0000094	n105	Aldrovanda_vesiculosa_Av-00024294-RA				Averrhoa_carambola_GWHTABKE022676	Beta_vulgaris_Bv-006790-oufo.t1	Cephalotus_follicularis_Cfol-v3-07681	Dionaea_muscipula_Dm-00020408-RA	Drosera_spatulata_Ds-00003063-RA	Hylocereus_undatus_HU09G00586.1	Nepenthes_gracilis_Nepgr020618, Nepenthes_gracilis_Nepgr010132		Populus_trichocarpa_Potri.010G011200.1, Populus_trichocarpa_Potri.010G007300.1, Populus_trichocarpa_Potri.010G011100.1	Solanum_lycopersicum_Solyc01g066070.3.1	Spinacia_oleracea_Spo18633
N3.HOG0000838	OG0000094	n123	Aldrovanda_vesiculosa_Av-00008784-RA			Arabidopsis_thaliana_AT4G18180.1	Averrhoa_carambola_GWHTABKE007560	Beta_vulgaris_Bv9-215820-epwm.t1	Cephalotus_follicularis_Cfol-v3-25269	Dionaea_muscipula_Dm-00015330-RA, Dionaea_muscipula_Dm-00017574-RA	Drosera_spatulata_Ds-00017026-RA	Hylocereus_undatus_HU03G00292.1			Populus_trichocarpa_Potri.009G169100.1		Spinacia_oleracea_Spo24135
N3.HOG0000839	OG0000095	n3				Arabidopsis_thaliana_AT2G45430.1, Arabidopsis_thaliana_AT3G60870.1, Arabidopsis_thaliana_AT4G22810.1, Arabidopsis_thaliana_AT4G12050.1
N3.HOG0000840	OG0000095	n11						Beta_vulgaris_Bv5-101770-jymf.t1				Hylocereus_undatus_HU04G00111.1					Spinacia_oleracea_Spo26909
N3.HOG0000841	OG0000095	n14					Averrhoa_carambola_GWHTABKE019353		Cephalotus_follicularis_Cfol-v3-24671						Populus_trichocarpa_Potri.002G149300.1, Populus_trichocarpa_Potri.014G070800.1, Populus_trichocarpa_Potri.003G116900.1, Populus_trichocarpa_Potri.001G115200.1
N3.HOG0000842	OG0000095	n20	Aldrovanda_vesiculosa_Av-00005457-RA, Aldrovanda_vesiculosa_Av-00003033-RA				Averrhoa_carambola_GWHTABKE017408			Dionaea_muscipula_Dm-00014786-RA			Nepenthes_gracilis_Nepgr031659, Nepenthes_gracilis_Nepgr011315, Nepenthes_gracilis_Nepgr028465			Solanum_lycopersicum_Solyc06g060500.1.1, Solanum_lycopersicum_Solyc08g079720.3.1, Solanum_lycopersicum_Solyc08g007560.2.1
N3.HOG0000843	OG0000095	n29	Aldrovanda_vesiculosa_Av-00011458-RA					Beta_vulgaris_Bv1-019370-yhfy.t1		Dionaea_muscipula_Dm-00002918-RA	Drosera_spatulata_Ds-00001636-RA	Hylocereus_undatus_HU11G01886.1, Hylocereus_undatus_HU07G00533.1	Nepenthes_gracilis_Nepgr002416, Nepenthes_gracilis_Nepgr019079				Spinacia_oleracea_Spo18852
N3.HOG0000844	OG0000095	n38	Aldrovanda_vesiculosa_Av-00010262-RA, Aldrovanda_vesiculosa_Av-00012844-RA			Arabidopsis_thaliana_AT2G42940.1	Averrhoa_carambola_GWHTABKE020653	Beta_vulgaris_Bv2-033440-hjkw.t1	Cephalotus_follicularis_Cfol-v3-08696	Dionaea_muscipula_Dm-00013867-RA		Hylocereus_undatus_HU04G00202.1	Nepenthes_gracilis_Nepgr013768		Populus_trichocarpa_Potri.002G059400.1, Populus_trichocarpa_Potri.005G202700.1	Solanum_lycopersicum_Solyc07g056300.1.1	Spinacia_oleracea_Spo18744
N3.HOG0000845	OG0000095	n55				Arabidopsis_thaliana_AT2G35270.1, Arabidopsis_thaliana_AT4G17800.1	Averrhoa_carambola_GWHTABKE021361	Beta_vulgaris_Bv5-106090-cxot.t1	Cephalotus_follicularis_Cfol-v3-14731	Dionaea_muscipula_Dm-00016645-RA	Drosera_spatulata_Ds-00008101-RA	Hylocereus_undatus_HU05G00284.1, Hylocereus_undatus_HU04G00501.1	Nepenthes_gracilis_Nepgr011061		Populus_trichocarpa_Potri.001G142800.1, Populus_trichocarpa_Potri.003G091300.1	Solanum_lycopersicum_Solyc08g077010.1.1	Spinacia_oleracea_Spo23301
N3.HOG0000846	OG0000095	n71														Solanum_lycopersicum_Solyc01g080960.3.1
N3.HOG0000847	OG0000095	n80				Arabidopsis_thaliana_AT4G14465.1	Averrhoa_carambola_GWHTABKE023109		Cephalotus_follicularis_Cfol-v3-25823						Populus_trichocarpa_Potri.010G074201.2, Populus_trichocarpa_Potri.008G164466.1	Solanum_lycopersicum_Solyc09g089620.1.1
N3.HOG0000848	OG0000095	n86				Arabidopsis_thaliana_AT3G04570.1	Averrhoa_carambola_GWHTABKE016452	Beta_vulgaris_Bv4-095650-gksz.t1	Cephalotus_follicularis_Cfol-v3-10294			Hylocereus_undatus_HU08G01062.1	Nepenthes_gracilis_Nepgr010356, Nepenthes_gracilis_Nepgr012105, Nepenthes_gracilis_Nepgr009658, Nepenthes_gracilis_Nepgr013143		Populus_trichocarpa_Potri.013G044500.1	Solanum_lycopersicum_Solyc11g006090.2.1	Spinacia_oleracea_Spo05481
N3.HOG0000849	OG0000095	n99	Aldrovanda_vesiculosa_Av-00015623-RA, Aldrovanda_vesiculosa_Av-00012015-RA			Arabidopsis_thaliana_AT3G55560.1	Averrhoa_carambola_GWHTABKE005211	Beta_vulgaris_Bv2-025350-ofxy.t1	Cephalotus_follicularis_Cfol-v3-13829	Dionaea_muscipula_Dm-00019166-RA, Dionaea_muscipula_Dm-00006504-RA		Hylocereus_undatus_HU06G00550.1	Nepenthes_gracilis_Nepgr020899, Nepenthes_gracilis_Nepgr017206, Nepenthes_gracilis_Nepgr006092		Populus_trichocarpa_Potri.010G200100.4, Populus_trichocarpa_Potri.008G058700.9	Solanum_lycopersicum_Solyc05g053000.1.1	Spinacia_oleracea_Spo00115
N3.HOG0000850	OG0000095	n117	Aldrovanda_vesiculosa_Av-00009768-RA			Arabidopsis_thaliana_AT4G35390.1, Arabidopsis_thaliana_AT1G20900.1, Arabidopsis_thaliana_AT1G76500.1	Averrhoa_carambola_GWHTABKE007569, Averrhoa_carambola_GWHTABKE024494	Beta_vulgaris_Bv1-021620-tgsg.t1, Beta_vulgaris_Bv9-215940-tyyx.t1	Cephalotus_follicularis_Cfol-v3-25280, Cephalotus_follicularis_Cfol-v3-09335	Dionaea_muscipula_Dm-00004678-RA	Drosera_spatulata_Ds-00017034-RA	Hylocereus_undatus_HU02G01404.1, Hylocereus_undatus_HU03G00283.1	Nepenthes_gracilis_Nepgr004722		Populus_trichocarpa_Potri.004G208600.1, Populus_trichocarpa_Potri.005G257200.1, Populus_trichocarpa_Potri.002G003800.1	Solanum_lycopersicum_Solyc04g082810.3.1	Spinacia_oleracea_Spo23045, Spinacia_oleracea_Spo18061
N3.HOG0000851	OG0000096	n5					Averrhoa_carambola_GWHTABKE021621	Beta_vulgaris_Bv5-120540-sawq.t1				Hylocereus_undatus_HU01G02709.1	Nepenthes_gracilis_Nepgr001431
N3.HOG0000852	OG0000096	n8					Averrhoa_carambola_GWHTABKE015313	Beta_vulgaris_Bv4-083540-ezgc.t1					Nepenthes_gracilis_Nepgr012101, Nepenthes_gracilis_Nepgr001433
N3.HOG0000853	OG0000096	n12											Nepenthes_gracilis_Nepgr001432, Nepenthes_gracilis_Nepgr004900
N3.HOG0000854	OG0000096	n14						Beta_vulgaris_Bv4-076910-qwgf.t1				Hylocereus_undatus_HU03G01304.1	Nepenthes_gracilis_Nepgr001731			Solanum_lycopersicum_Solyc06g065250.1.1
N3.HOG0000855	OG0000096	n19					Averrhoa_carambola_GWHTABKE006694, Averrhoa_carambola_GWHTABKE006693
N3.HOG0000856	OG0000096	n31					Averrhoa_carambola_GWHTABKE017164, Averrhoa_carambola_GWHTABKE020405, Averrhoa_carambola_GWHTABKE003254, Averrhoa_carambola_GWHTABKE009291, Averrhoa_carambola_GWHTABKE019270		Cephalotus_follicularis_Cfol-v3-17276, Cephalotus_follicularis_Cfol-v3-05544, Cephalotus_follicularis_Cfol-v3-35509, Cephalotus_follicularis_Cfol-v3-26405, Cephalotus_follicularis_Cfol-v3-02045, Cephalotus_follicularis_Cfol-v3-23788, Cephalotus_follicularis_Cfol-v3-27517, Cephalotus_follicularis_Cfol-v3-04863, Cephalotus_follicularis_Cfol-v3-23584, Cephalotus_follicularis_Cfol-v3-11102, Cephalotu…		Drosera_spatulata_Ds-00017941-RA
N3.HOG0000857	OG0000096	n47							Cephalotus_follicularis_Cfol-v3-00453, Cephalotus_follicularis_Cfol-v3-03285, Cephalotus_follicularis_Cfol-v3-21411, Cephalotus_follicularis_Cfol-v3-09760, Cephalotus_follicularis_Cfol-v3-23700, Cephalotus_follicularis_Cfol-v3-05743, Cephalotus_follicularis_Cfol-v3-27589, Cephalotus_follicularis_Cfol-v3-08556, Cephalotus_follicularis_Cfol-v3-27232, Cephalotus_follicularis_Cfol-v3-18233, Cephalotu…	Dionaea_muscipula_Dm-00018146-RA, Dionaea_muscipula_Dm-00020272-RA, Dionaea_muscipula_Dm-00020458-RA	Drosera_spatulata_Ds-00002146-RA
N3.HOG0000858	OG0000096	n75							Cephalotus_follicularis_Cfol-v3-01525		Drosera_spatulata_Ds-00002128-RA, Drosera_spatulata_Ds-00011446-RA, Drosera_spatulata_Ds-00016827-RA	Hylocereus_undatus_HU03G00414.1				Solanum_lycopersicum_Solyc02g030330.1.1
N3.HOG0000859	OG0000096	n82								Dionaea_muscipula_Dm-00010750-RA, Dionaea_muscipula_Dm-00011033-RA, Dionaea_muscipula_Dm-00010751-RA, Dionaea_muscipula_Dm-00018924-RA, Dionaea_muscipula_Dm-00011034-RA	Drosera_spatulata_Ds-00015939-RA, Drosera_spatulata_Ds-00007728-RA, Drosera_spatulata_Ds-00009604-RA, Drosera_spatulata_Ds-00009217-RA, Drosera_spatulata_Ds-00015078-RA, Drosera_spatulata_Ds-00007988-RA, Drosera_spatulata_Ds-00016826-RA, Drosera_spatulata_Ds-00002791-RA, Drosera_spatulata_Ds-00002115-RA, Drosera_spatulata_Ds-00013380-RA, Drosera_spatulata_Ds-00008154-RA, Drosera_spatulata_Ds-0000…
N3.HOG0000860	OG0000096	n130					Averrhoa_carambola_GWHTABKE016859, Averrhoa_carambola_GWHTABKE016860, Averrhoa_carambola_GWHTABKE016377, Averrhoa_carambola_GWHTABKE016861									Solanum_lycopersicum_Solyc01g005700.3.1
N3.HOG0000861	OG0000096	n135											Nepenthes_gracilis_Nepgr030463			Solanum_lycopersicum_Solyc05g053200.2.1
N3.HOG0000862	OG0000096	n137					Averrhoa_carambola_GWHTABKE007820									Solanum_lycopersicum_Solyc06g072140.3.1
N3.HOG0000863	OG0000096	n138					Averrhoa_carambola_GWHTABKE015694	Beta_vulgaris_Bv4-079510-opmp.t1					Nepenthes_gracilis_Nepgr009546
N3.HOG0000864	OG0000097	n1				Arabidopsis_thaliana_AT2G07560.1, Arabidopsis_thaliana_AT3G42640.1, Arabidopsis_thaliana_AT4G11730.1	Averrhoa_carambola_GWHTABKE007885	Beta_vulgaris_Bv8-192430-rysg.t1	Cephalotus_follicularis_Cfol-v3-23428	Dionaea_muscipula_Dm-00000274-RA		Hylocereus_undatus_HU03G02116.1, Hylocereus_undatus_HU03G02948.1, Hylocereus_undatus_HU02G02109.1	Nepenthes_gracilis_Nepgr006316, Nepenthes_gracilis_Nepgr022433, Nepenthes_gracilis_Nepgr022431		Populus_trichocarpa_Potri.001G048300.2, Populus_trichocarpa_Potri.018G112400.1, Populus_trichocarpa_Potri.006G188600.2, Populus_trichocarpa_Potri.006G005900.1	Solanum_lycopersicum_Solyc12g010360.2.1, Solanum_lycopersicum_Solyc07g005040.3.1	Spinacia_oleracea_Spo08692
N3.HOG0000865	OG0000097	n24				Arabidopsis_thaliana_AT1G80660.1	Averrhoa_carambola_GWHTABKE021878	Beta_vulgaris_Bv9-223310-mifr.t1	Cephalotus_follicularis_Cfol-v3-15872			Hylocereus_undatus_HU01G00613.1, Hylocereus_undatus_HU03G00533.1			Populus_trichocarpa_Potri.003G179800.1	Solanum_lycopersicum_Solyc03g117150.3.1	Spinacia_oleracea_Spo19842
N3.HOG0000866	OG0000097	n36				Arabidopsis_thaliana_AT2G24520.2	Averrhoa_carambola_GWHTABKE007650	Beta_vulgaris_Bv2-033500-xhhk.t1	Cephalotus_follicularis_Cfol-v3-21357			Hylocereus_undatus_HU02G03040.1, Hylocereus_undatus_HU09G01551.1			Populus_trichocarpa_Potri.018G006000.1, Populus_trichocarpa_Potri.006G275000.1		Spinacia_oleracea_Spo19400
N3.HOG0000867	OG0000097	n46				Arabidopsis_thaliana_AT4G30190.2, Arabidopsis_thaliana_AT2G18960.1, Arabidopsis_thaliana_AT5G57350.1	Averrhoa_carambola_GWHTABKE008120	Beta_vulgaris_Bv8-198370-pqfr.t1	Cephalotus_follicularis_Cfol-v3-28938			Hylocereus_undatus_HU03G01401.1, Hylocereus_undatus_HU11G00617.1, Hylocereus_undatus_HU03G02664.1	Nepenthes_gracilis_Nepgr004999, Nepenthes_gracilis_Nepgr019800		Populus_trichocarpa_Potri.006G165900.1, Populus_trichocarpa_Potri.018G090300.1	Solanum_lycopersicum_Solyc07g017780.3.1	Spinacia_oleracea_Spo24326, Spinacia_oleracea_Spo24327
N3.HOG0000868	OG0000097	n63	Aldrovanda_vesiculosa_Av-00009069-RA, Aldrovanda_vesiculosa_Av-00004483-RA, Aldrovanda_vesiculosa_Av-00001022-RA, Aldrovanda_vesiculosa_Av-00017102-RA, Aldrovanda_vesiculosa_Av-00011040-RA, Aldrovanda_vesiculosa_Av-00024230-RA, Aldrovanda_vesiculosa_Av-00018214-RA, Aldrovanda_vesiculosa_Av-00023589-RA, Aldrovanda_vesiculosa_Av-00004170-RA, Aldrovanda_vesiculosa_Av-00015408-RA, Aldrovanda_vesiculo…							Dionaea_muscipula_Dm-00000738-RA, Dionaea_muscipula_Dm-00004749-RA, Dionaea_muscipula_Dm-00002324-RA, Dionaea_muscipula_Dm-00004939-RA	Drosera_spatulata_Ds-00007193-RA, Drosera_spatulata_Ds-00007953-RA, Drosera_spatulata_Ds-00009832-RA, Drosera_spatulata_Ds-00000646-RA					Solanum_lycopersicum_Solyc00g257110.3.1
N3.HOG0000869	OG0000097	n85	Aldrovanda_vesiculosa_Av-00004078-RA, Aldrovanda_vesiculosa_Av-00023371-RA, Aldrovanda_vesiculosa_Av-00001746-RA, Aldrovanda_vesiculosa_Av-00013864-RA, Aldrovanda_vesiculosa_Av-00011272-RA, Aldrovanda_vesiculosa_Av-00017675-RA							Dionaea_muscipula_Dm-00019371-RA, Dionaea_muscipula_Dm-00014996-RA	Drosera_spatulata_Ds-00002306-RA, Drosera_spatulata_Ds-00016246-RA, Drosera_spatulata_Ds-00016163-RA
N3.HOG0000870	OG0000097	n97				Arabidopsis_thaliana_AT5G62670.1, Arabidopsis_thaliana_AT3G47950.1	Averrhoa_carambola_GWHTABKE009558, Averrhoa_carambola_GWHTABKE001227	Beta_vulgaris_Bv5-115320-kaox.t1	Cephalotus_follicularis_Cfol-v3-31886, Cephalotus_follicularis_Cfol-v3-07012			Hylocereus_undatus_HU01G02447.1, Hylocereus_undatus_HU05G01223.1	Nepenthes_gracilis_Nepgr018675, Nepenthes_gracilis_Nepgr023291		Populus_trichocarpa_Potri.015G066000.2, Populus_trichocarpa_Potri.012G071600.5	Solanum_lycopersicum_Solyc06g071100.3.1, Solanum_lycopersicum_Solyc03g113405.1.1	Spinacia_oleracea_Spo20265, Spinacia_oleracea_Spo30038
N3.HOG0000871	OG0000097	n118				Arabidopsis_thaliana_AT3G60330.4	Averrhoa_carambola_GWHTABKE019526	Beta_vulgaris_Bv1-017650-ttis.t1				Hylocereus_undatus_HU07G00621.1			Populus_trichocarpa_Potri.014G046300.3, Populus_trichocarpa_Potri.003G080500.1	Solanum_lycopersicum_Solyc08g078200.2.1	Spinacia_oleracea_Spo02007
N3.HOG0000872	OG0000097	n128				Arabidopsis_thaliana_AT1G17260.1	Averrhoa_carambola_GWHTABKE022460	Beta_vulgaris_Bv7-168900-htsw.t1	Cephalotus_follicularis_Cfol-v3-32280			Hylocereus_undatus_HU02G00604.1	Nepenthes_gracilis_Nepgr016022, Nepenthes_gracilis_Nepgr005691		Populus_trichocarpa_Potri.001G161400.1		Spinacia_oleracea_Spo07752
N3.HOG0000873	OG0000098	n1														Solanum_lycopersicum_Solyc04g049017.1.1, Solanum_lycopersicum_Solyc12g039050.2.1, Solanum_lycopersicum_Solyc10g049530.2.1, Solanum_lycopersicum_Solyc12g039045.1.1
N3.HOG0000874	OG0000098	n6	Aldrovanda_vesiculosa_Av-00011992-RA, Aldrovanda_vesiculosa_Av-00015629-RA, Aldrovanda_vesiculosa_Av-00011991-RA, Aldrovanda_vesiculosa_Av-00005709-RA			Arabidopsis_thaliana_AT3G11290.2, Arabidopsis_thaliana_AT2G19220.1, Arabidopsis_thaliana_AT3G11310.1, Arabidopsis_thaliana_AT5G05800.3	Averrhoa_carambola_GWHTABKE005145			Dionaea_muscipula_Dm-00010818-RA	Drosera_spatulata_Ds-00005821-RA
N3.HOG0000875	OG0000098	n18													Populus_trichocarpa_Potri.015G012100.2, Populus_trichocarpa_Potri.017G072700.1, Populus_trichocarpa_Potri.001G238000.1, Populus_trichocarpa_Potri.005G163200.1, Populus_trichocarpa_Potri.010G132850.1, Populus_trichocarpa_Potri.003G006700.1, Populus_trichocarpa_Potri.014G026000.1, Populus_trichocarpa_Potri.018G075600.1, Populus_trichocarpa_Potri.018G054501.1, Populus_trichocarpa_Potri.001G256500.4,…
N3.HOG0000876	OG0000098	n50							Cephalotus_follicularis_Cfol-v3-08329, Cephalotus_follicularis_Cfol-v3-30512, Cephalotus_follicularis_Cfol-v3-24578, Cephalotus_follicularis_Cfol-v3-28644, Cephalotus_follicularis_Cfol-v3-31455, Cephalotus_follicularis_Cfol-v3-09577, Cephalotus_follicularis_Cfol-v3-09576, Cephalotus_follicularis_Cfol-v3-36481, Cephalotus_follicularis_Cfol-v3-17754, Cephalotus_follicularis_Cfol-v3-00306, Cephalotu…						Populus_trichocarpa_Potri.010G076000.2		Spinacia_oleracea_Spo28470
N3.HOG0000877	OG0000098	n80										Hylocereus_undatus_HU03G01833.1					Spinacia_oleracea_Spo00549
N3.HOG0000878	OG0000098	n82													Populus_trichocarpa_Potri.001G391600.2, Populus_trichocarpa_Potri.008G217500.2, Populus_trichocarpa_Potri.004G168200.2, Populus_trichocarpa_Potri.008G209401.1, Populus_trichocarpa_Potri.001G339400.2, Populus_trichocarpa_Potri.007G118701.1, Populus_trichocarpa_Potri.010G190650.1, Populus_trichocarpa_Potri.014G061450.1, Populus_trichocarpa_Potri.006G116400.3, Populus_trichocarpa_Potri.008G074066.1,…
N3.HOG0000879	OG0000098	n107							Cephalotus_follicularis_Cfol-v3-17177, Cephalotus_follicularis_Cfol-v3-29609, Cephalotus_follicularis_Cfol-v3-09774, Cephalotus_follicularis_Cfol-v3-31156, Cephalotus_follicularis_Cfol-v3-23316, Cephalotus_follicularis_Cfol-v3-09105, Cephalotus_follicularis_Cfol-v3-33134, Cephalotus_follicularis_Cfol-v3-27147, Cephalotus_follicularis_Cfol-v3-02748, Cephalotus_follicularis_Cfol-v3-25881, Cephalotu…
N3.HOG0000880	OG0000098	n125													Populus_trichocarpa_Potri.013G094950.1
N3.HOG0000881	OG0000098	n126				Arabidopsis_thaliana_AT3G11300.1			Cephalotus_follicularis_Cfol-v3-09171, Cephalotus_follicularis_Cfol-v3-25136, Cephalotus_follicularis_Cfol-v3-12682, Cephalotus_follicularis_Cfol-v3-23201, Cephalotus_follicularis_Cfol-v3-14308, Cephalotus_follicularis_Cfol-v3-05827, Cephalotus_follicularis_Cfol-v3-11315, Cephalotus_follicularis_Cfol-v3-03866, Cephalotus_follicularis_Cfol-v3-35434, Cephalotus_follicularis_Cfol-v3-21636						Populus_trichocarpa_Potri.002G214475.1
N3.HOG0000882	OG0000099	n4						Beta_vulgaris_Bv5-121360-ctwh.t1				Hylocereus_undatus_HU04G01003.1, Hylocereus_undatus_HU04G01841.1					Spinacia_oleracea_Spo17087, Spinacia_oleracea_Spo17086
N3.HOG0000883	OG0000099	n9	Aldrovanda_vesiculosa_Av-00001437-RA, Aldrovanda_vesiculosa_Av-00021531-RA, Aldrovanda_vesiculosa_Av-00003437-RA, Aldrovanda_vesiculosa_Av-00004792-RA			Arabidopsis_thaliana_AT2G31160.1	Averrhoa_carambola_GWHTABKE021550		Cephalotus_follicularis_Cfol-v3-19477	Dionaea_muscipula_Dm-00002472-RA, Dionaea_muscipula_Dm-00014714-RA	Drosera_spatulata_Ds-00014160-RA, Drosera_spatulata_Ds-00007828-RA		Nepenthes_gracilis_Nepgr004175, Nepenthes_gracilis_Nepgr022731		Populus_trichocarpa_Potri.005G225600.1, Populus_trichocarpa_Potri.002G037500.1	Solanum_lycopersicum_Solyc06g083860.2.1
N3.HOG0000884	OG0000099	n24					Averrhoa_carambola_GWHTABKE023172		Cephalotus_follicularis_Cfol-v3-22364				Nepenthes_gracilis_Nepgr020708		Populus_trichocarpa_Potri.010G070700.1, Populus_trichocarpa_Potri.008G167700.1	Solanum_lycopersicum_Solyc09g090180.1.1
N3.HOG0000885	OG0000099	n31					Averrhoa_carambola_GWHTABKE011189		Cephalotus_follicularis_Cfol-v3-09123						Populus_trichocarpa_Potri.001G460400.1, Populus_trichocarpa_Potri.011G156600.1	Solanum_lycopersicum_Solyc02g069510.1.1
N3.HOG0000886	OG0000099	n43				Arabidopsis_thaliana_AT3G23290.2		Beta_vulgaris_Bv3-048920-aijh.t1				Hylocereus_undatus_HU02G03342.1					Spinacia_oleracea_Spo03738
N3.HOG0000887	OG0000099	n48	Aldrovanda_vesiculosa_Av-00022737-RA			Arabidopsis_thaliana_AT1G07090.1	Averrhoa_carambola_GWHTABKE019011	Beta_vulgaris_Bv7-175310-infp.t1			Drosera_spatulata_Ds-00010037-RA	Hylocereus_undatus_HU02G01429.1, Hylocereus_undatus_HU04G01212.1	Nepenthes_gracilis_Nepgr014190, Nepenthes_gracilis_Nepgr000024		Populus_trichocarpa_Potri.001G281000.1, Populus_trichocarpa_Potri.009G076100.1	Solanum_lycopersicum_Solyc06g082210.1.1	Spinacia_oleracea_Spo05139
N3.HOG0000888	OG0000099	n68				Arabidopsis_thaliana_AT1G78815.1, Arabidopsis_thaliana_AT1G16910.1	Averrhoa_carambola_GWHTABKE008469	Beta_vulgaris_Bv4-085730-tree.t1	Cephalotus_follicularis_Cfol-v3-04251	Dionaea_muscipula_Dm-00005286-RA	Drosera_spatulata_Ds-00001818-RA		Nepenthes_gracilis_Nepgr026094, Nepenthes_gracilis_Nepgr007427		Populus_trichocarpa_Potri.011G109900.3, Populus_trichocarpa_Potri.001G390900.1	Solanum_lycopersicum_Solyc12g014260.1.1, Solanum_lycopersicum_Solyc07g062470.3.1, Solanum_lycopersicum_Solyc10g007310.1.1	Spinacia_oleracea_Spo11127
N3.HOG0000889	OG0000099	n83	Aldrovanda_vesiculosa_Av-00020981-RA, Aldrovanda_vesiculosa_Av-00021458-RA, Aldrovanda_vesiculosa_Av-00008455-RA			Arabidopsis_thaliana_AT2G42610.1		Beta_vulgaris_Bv8-180880-nnzc.t1, Beta_vulgaris_Bv9-209820-xxxd.t1		Dionaea_muscipula_Dm-00004092-RA, Dionaea_muscipula_Dm-00004510-RA	Drosera_spatulata_Ds-00012317-RA, Drosera_spatulata_Ds-00001200-RA	Hylocereus_undatus_HU08G02245.1, Hylocereus_undatus_HU03G01872.1, Hylocereus_undatus_HU01G01001.1	Nepenthes_gracilis_Nepgr012932, Nepenthes_gracilis_Nepgr013964, Nepenthes_gracilis_Nepgr014466, Nepenthes_gracilis_Nepgr000366				Spinacia_oleracea_Spo06123, Spinacia_oleracea_Spo18098
N3.HOG0000890	OG0000099	n102					Averrhoa_carambola_GWHTABKE020790		Cephalotus_follicularis_Cfol-v3-03698						Populus_trichocarpa_Potri.002G214200.2, Populus_trichocarpa_Potri.014G142400.1
N3.HOG0000891	OG0000099	n106					Averrhoa_carambola_GWHTABKE000449		Cephalotus_follicularis_Cfol-v3-04138						Populus_trichocarpa_Potri.011G066400.3, Populus_trichocarpa_Potri.004G057300.1	Solanum_lycopersicum_Solyc02g076820.3.1, Solanum_lycopersicum_Solyc10g008000.1.1
N3.HOG0000892	OG0000099	n112	Aldrovanda_vesiculosa_Av-00024697-RA, Aldrovanda_vesiculosa_Av-00015135-RA, Aldrovanda_vesiculosa_Av-00001344-RA, Aldrovanda_vesiculosa_Av-00002185-RA			Arabidopsis_thaliana_AT3G04510.1, Arabidopsis_thaliana_AT5G28490.1	Averrhoa_carambola_GWHTABKE016431	Beta_vulgaris_Bv4-093590-napk.t1	Cephalotus_follicularis_Cfol-v3-35505	Dionaea_muscipula_Dm-00004723-RA, Dionaea_muscipula_Dm-00020388-RA, Dionaea_muscipula_Dm-00017800-RA	Drosera_spatulata_Ds-00006963-RA, Drosera_spatulata_Ds-00006257-RA	Hylocereus_undatus_HU08G01046.1, Hylocereus_undatus_HU03G01000.1	Nepenthes_gracilis_Nepgr015057, Nepenthes_gracilis_Nepgr001419, Nepenthes_gracilis_Nepgr009664		Populus_trichocarpa_Potri.009G157600.1, Populus_trichocarpa_Potri.019G018600.1, Populus_trichocarpa_Potri.013G046500.1	Solanum_lycopersicum_Solyc09g025280.1.1, Solanum_lycopersicum_Solyc05g055020.3.1, Solanum_lycopersicum_Solyc04g009980.3.1	Spinacia_oleracea_Spo06447
N3.HOG0000893	OG0000100	n2	Aldrovanda_vesiculosa_Av-00005674-RA				Averrhoa_carambola_GWHTABKE011976	Beta_vulgaris_Bv2-029810-ytgo.t1, Beta_vulgaris_Bv2-029820-qsgu.t1, Beta_vulgaris_Bv2-029820-qsgu.t3, Beta_vulgaris_Bv2-029800-oqps.t1	Cephalotus_follicularis_Cfol-v3-05993	Dionaea_muscipula_Dm-00020250-RA		Hylocereus_undatus_HU05G01374.1	Nepenthes_gracilis_Nepgr006893, Nepenthes_gracilis_Nepgr017273				Spinacia_oleracea_Spo21847, Spinacia_oleracea_Spo21849, Spinacia_oleracea_Spo00394
N3.HOG0000894	OG0000100	n18				Arabidopsis_thaliana_AT5G05340.1	Averrhoa_carambola_GWHTABKE011974	Beta_vulgaris_Bv2-029880-xnjg.t1, Beta_vulgaris_Bv2-029890-gxek.t1	Cephalotus_follicularis_Cfol-v3-05994			Hylocereus_undatus_HU05G01369.1, Hylocereus_undatus_HU04G01258.1			Populus_trichocarpa_Potri.013G083600.1	Solanum_lycopersicum_Solyc05g052280.3.1, Solanum_lycopersicum_Solyc06g050440.3.1	Spinacia_oleracea_Spo21845, Spinacia_oleracea_Spo21846, Spinacia_oleracea_Spo02075, Spinacia_oleracea_Spo02074
N3.HOG0000895	OG0000100	n33					Averrhoa_carambola_GWHTABKE018951	Beta_vulgaris_Bv7-175660-rzzu.t1, Beta_vulgaris_Bv2-029870-niqq.t1				Hylocereus_undatus_HU02G01419.1, Hylocereus_undatus_HU05G01370.1	Nepenthes_gracilis_Nepgr006889, Nepenthes_gracilis_Nepgr006890		Populus_trichocarpa_Potri.013G156500.2		Spinacia_oleracea_Spo23464, Spinacia_oleracea_Spo21844
N3.HOG0000896	OG0000100	n48														Solanum_lycopersicum_Solyc09g018590.1.1, Solanum_lycopersicum_Solyc05g050870.3.1
N3.HOG0000897	OG0000100	n53					Averrhoa_carambola_GWHTABKE018954	Beta_vulgaris_Bv7-175600-ajws.t1, Beta_vulgaris_Bv7-175640-tzua.t1, Beta_vulgaris_Bv7-175620-hiut.t1				Hylocereus_undatus_HU07G02354.1	Nepenthes_gracilis_Nepgr014201		Populus_trichocarpa_Potri.013G154400.1
N3.HOG0000898	OG0000100	n59					Averrhoa_carambola_GWHTABKE014151	Beta_vulgaris_Bv7-157620-ozmt.t1, Beta_vulgaris_Bv7-157610-jfdc.t1, Beta_vulgaris_Bv7-157600-gerx.t1	Cephalotus_follicularis_Cfol-v3-34959	Dionaea_muscipula_Dm-00000040-RA		Hylocereus_undatus_HU02G02575.1	Nepenthes_gracilis_Nepgr011847, Nepenthes_gracilis_Nepgr011846		Populus_trichocarpa_Potri.016G132700.1		Spinacia_oleracea_Spo12350, Spinacia_oleracea_Spo21309, Spinacia_oleracea_Spo21312, Spinacia_oleracea_Spo21314
N3.HOG0000899	OG0000100	n72											Nepenthes_gracilis_Nepgr017069
N3.HOG0000900	OG0000100	n81					Averrhoa_carambola_GWHTABKE014152		Cephalotus_follicularis_Cfol-v3-18159						Populus_trichocarpa_Potri.016G132800.1, Populus_trichocarpa_Potri.006G107000.1, Populus_trichocarpa_Potri.016G132900.1	Solanum_lycopersicum_Solyc09g018600.1.1, Solanum_lycopersicum_Solyc10g076243.1.1, Solanum_lycopersicum_Solyc10g075120.2.1, Solanum_lycopersicum_Solyc10g076230.2.1, Solanum_lycopersicum_Solyc10g076190.2.1, Solanum_lycopersicum_Solyc10g076210.2.1
N3.HOG0000901	OG0000100	n94	Aldrovanda_vesiculosa_Av-00017389-RA, Aldrovanda_vesiculosa_Av-00017394-RA, Aldrovanda_vesiculosa_Av-00017390-RA, Aldrovanda_vesiculosa_Av-00002221-RA				Averrhoa_carambola_GWHTABKE020770	Beta_vulgaris_Bv9-208880-nudx.t1, Beta_vulgaris_Bv9-208890-dcrt.t1, Beta_vulgaris_Bv9-208860-ygmw.t1, Beta_vulgaris_Bv9-209000-fazn.t1, Beta_vulgaris_Bv9-209040-yxox.t1		Dionaea_muscipula_Dm-00001327-RA, Dionaea_muscipula_Dm-00017284-RA	Drosera_spatulata_Ds-00010181-RA, Drosera_spatulata_Ds-00001207-RA	Hylocereus_undatus_HU01G00979.1	Nepenthes_gracilis_Nepgr013974, Nepenthes_gracilis_Nepgr013973, Nepenthes_gracilis_Nepgr013971, Nepenthes_gracilis_Nepgr013970, Nepenthes_gracilis_Nepgr013975, Nepenthes_gracilis_Nepgr013972, Nepenthes_gracilis_Nepgr009137, Nepenthes_gracilis_Nepgr013976		Populus_trichocarpa_Potri.014G143200.2	Solanum_lycopersicum_Solyc03g025380.3.1, Solanum_lycopersicum_Solyc07g055190.3.1	Spinacia_oleracea_Spo11032, Spinacia_oleracea_Spo11031, Spinacia_oleracea_Spo11029, Spinacia_oleracea_Spo11028
N3.HOG0000902	OG0000101	n3	Aldrovanda_vesiculosa_Av-00005016-RA, Aldrovanda_vesiculosa_Av-00021401-RA, Aldrovanda_vesiculosa_Av-00014100-RA, Aldrovanda_vesiculosa_Av-00014101-RA			Arabidopsis_thaliana_AT5G45890.1	Averrhoa_carambola_GWHTABKE000461, Averrhoa_carambola_GWHTABKE006240, Averrhoa_carambola_GWHTABKE000459	Beta_vulgaris_Bv8-181650-ufgm.t1	Cephalotus_follicularis_Cfol-v3-33286	Dionaea_muscipula_Dm-00017323-RA, Dionaea_muscipula_Dm-00021072-RA, Dionaea_muscipula_Dm-00000680-RA	Drosera_spatulata_Ds-00005815-RA, Drosera_spatulata_Ds-00011521-RA, Drosera_spatulata_Ds-00007139-RA, Drosera_spatulata_Ds-00010889-RA, Drosera_spatulata_Ds-00013837-RA, Drosera_spatulata_Ds-00013839-RA, Drosera_spatulata_Ds-00002262-RA, Drosera_spatulata_Ds-00010888-RA, Drosera_spatulata_Ds-00001972-RA, Drosera_spatulata_Ds-00000392-RA, Drosera_spatulata_Ds-00011096-RA, Drosera_spatulata_Ds-0000…	Hylocereus_undatus_HU08G02237.1	Nepenthes_gracilis_Nepgr007345		Populus_trichocarpa_Potri.004G056366.1, Populus_trichocarpa_Potri.004G056316.1, Populus_trichocarpa_Potri.004G056100.1, Populus_trichocarpa_Potri.004G056258.1, Populus_trichocarpa_Potri.004G056000.2, Populus_trichocarpa_Potri.004G056200.1, Populus_trichocarpa_Potri.004G055900.1	Solanum_lycopersicum_Solyc02g076910.3.1	Spinacia_oleracea_Spo13563
N3.HOG0000903	OG0000101	n59					Averrhoa_carambola_GWHTABKE020691, Averrhoa_carambola_GWHTABKE020690, Averrhoa_carambola_GWHTABKE020684, Averrhoa_carambola_GWHTABKE000460, Averrhoa_carambola_GWHTABKE000462, Averrhoa_carambola_GWHTABKE000463, Averrhoa_carambola_GWHTABKE020679								Populus_trichocarpa_Potri.007G075100.1, Populus_trichocarpa_Potri.007G075300.1, Populus_trichocarpa_Potri.007G076100.1, Populus_trichocarpa_Potri.007G075900.1, Populus_trichocarpa_Potri.007G076000.1, Populus_trichocarpa_Potri.005G089100.2, Populus_trichocarpa_Potri.005G088600.1, Populus_trichocarpa_Potri.011G064900.1, Populus_trichocarpa_Potri.013G126100.1, Populus_trichocarpa_Potri.013G118400.1,…	Solanum_lycopersicum_Solyc12g056020.1.1, Solanum_lycopersicum_Solyc12g056010.2.1, Solanum_lycopersicum_Solyc12g056000.1.1, Solanum_lycopersicum_Solyc02g076970.2.1, Solanum_lycopersicum_Solyc03g006200.2.1
N3.HOG0000904	OG0000101	n96								Dionaea_muscipula_Dm-00018155-RA					Populus_trichocarpa_Potri.004G056050.1, Populus_trichocarpa_Potri.004G056308.1
N3.HOG0000905	OG0000101	n99								Dionaea_muscipula_Dm-00001451-RA
N3.HOG0000906	OG0000101	n118				Arabidopsis_thaliana_AT3G49340.1	Averrhoa_carambola_GWHTABKE000469, Averrhoa_carambola_GWHTABKE000470	Beta_vulgaris_Bv8-181670-iegn.t1, Beta_vulgaris_Bv8-181680-fsos.t1, Beta_vulgaris_Bv8-181660-cxha.t1				Hylocereus_undatus_HU10G01587.1					Spinacia_oleracea_Spo25432
N3.HOG0000907	OG0000101	n125	Aldrovanda_vesiculosa_Av-00008451-RA			Arabidopsis_thaliana_AT1G06260.1	Averrhoa_carambola_GWHTABKE020832	Beta_vulgaris_Bv2-043350-xhek.t1	Cephalotus_follicularis_Cfol-v3-19455	Dionaea_muscipula_Dm-00010647-RA	Drosera_spatulata_Ds-00001189-RA	Hylocereus_undatus_HU01G01058.1	Nepenthes_gracilis_Nepgr009126			Solanum_lycopersicum_Solyc07g053460.3.1	Spinacia_oleracea_Spo20674
N3.HOG0000908	OG0000103	n0							Cephalotus_follicularis_Cfol-v3-10636, Cephalotus_follicularis_Cfol-v3-17355, Cephalotus_follicularis_Cfol-v3-28544, Cephalotus_follicularis_Cfol-v3-26030, Cephalotus_follicularis_Cfol-v3-19313, Cephalotus_follicularis_Cfol-v3-18303, Cephalotus_follicularis_Cfol-v3-21990, Cephalotus_follicularis_Cfol-v3-32939, Cephalotus_follicularis_Cfol-v3-29400, Cephalotus_follicularis_Cfol-v3-24190, Cephalotu…				Nepenthes_gracilis_Nepgr016386
N3.HOG0000909	OG0000104	n2					Averrhoa_carambola_GWHTABKE015872, Averrhoa_carambola_GWHTABKE001960		Cephalotus_follicularis_Cfol-v3-25407, Cephalotus_follicularis_Cfol-v3-03091, Cephalotus_follicularis_Cfol-v3-25836, Cephalotus_follicularis_Cfol-v3-23390, Cephalotus_follicularis_Cfol-v3-21953, Cephalotus_follicularis_Cfol-v3-33546, Cephalotus_follicularis_Cfol-v3-08312, Cephalotus_follicularis_Cfol-v3-21012, Cephalotus_follicularis_Cfol-v3-25879, Cephalotus_follicularis_Cfol-v3-24452, Cephalotu…	Dionaea_muscipula_Dm-00005900-RA, Dionaea_muscipula_Dm-00012508-RA, Dionaea_muscipula_Dm-00011294-RA, Dionaea_muscipula_Dm-00016382-RA, Dionaea_muscipula_Dm-00016361-RA, Dionaea_muscipula_Dm-00013220-RA, Dionaea_muscipula_Dm-00006117-RA, Dionaea_muscipula_Dm-00009284-RA
N3.HOG0000910	OG0000104	n23	Aldrovanda_vesiculosa_Av-00024736-RA				Averrhoa_carambola_GWHTABKE020696, Averrhoa_carambola_GWHTABKE010896, Averrhoa_carambola_GWHTABKE011136, Averrhoa_carambola_GWHTABKE002015, Averrhoa_carambola_GWHTABKE012271, Averrhoa_carambola_GWHTABKE006235, Averrhoa_carambola_GWHTABKE020989, Averrhoa_carambola_GWHTABKE020992, Averrhoa_carambola_GWHTABKE004868	Beta_vulgaris_Bv2-039170-gatm.t1	Cephalotus_follicularis_Cfol-v3-34738, Cephalotus_follicularis_Cfol-v3-30221, Cephalotus_follicularis_Cfol-v3-21521, Cephalotus_follicularis_Cfol-v3-23307, Cephalotus_follicularis_Cfol-v3-16663, Cephalotus_follicularis_Cfol-v3-24031, Cephalotus_follicularis_Cfol-v3-31497, Cephalotus_follicularis_Cfol-v3-32709, Cephalotus_follicularis_Cfol-v3-07132, Cephalotus_follicularis_Cfol-v3-26846, Cephalotu…	Dionaea_muscipula_Dm-00011948-RA, Dionaea_muscipula_Dm-00020224-RA, Dionaea_muscipula_Dm-00016593-RA, Dionaea_muscipula_Dm-00012457-RA, Dionaea_muscipula_Dm-00018471-RA, Dionaea_muscipula_Dm-00018100-RA
N3.HOG0000911	OG0000104	n61	Aldrovanda_vesiculosa_Av-00019993-RA						Cephalotus_follicularis_Cfol-v3-10402, Cephalotus_follicularis_Cfol-v3-13929, Cephalotus_follicularis_Cfol-v3-32043							Solanum_lycopersicum_Solyc08g062387.1.1
N3.HOG0000912	OG0000104	n67					Averrhoa_carambola_GWHTABKE011475		Cephalotus_follicularis_Cfol-v3-11149, Cephalotus_follicularis_Cfol-v3-03204, Cephalotus_follicularis_Cfol-v3-12637, Cephalotus_follicularis_Cfol-v3-10400	Dionaea_muscipula_Dm-00018096-RA
N3.HOG0000913	OG0000104	n75					Averrhoa_carambola_GWHTABKE011892, Averrhoa_carambola_GWHTABKE005058, Averrhoa_carambola_GWHTABKE006783, Averrhoa_carambola_GWHTABKE020347, Averrhoa_carambola_GWHTABKE004348, Averrhoa_carambola_GWHTABKE016404, Averrhoa_carambola_GWHTABKE013264		Cephalotus_follicularis_Cfol-v3-10812, Cephalotus_follicularis_Cfol-v3-08453, Cephalotus_follicularis_Cfol-v3-01786, Cephalotus_follicularis_Cfol-v3-28658, Cephalotus_follicularis_Cfol-v3-26141, Cephalotus_follicularis_Cfol-v3-15929, Cephalotus_follicularis_Cfol-v3-01094, Cephalotus_follicularis_Cfol-v3-32325, Cephalotus_follicularis_Cfol-v3-27897, Cephalotus_follicularis_Cfol-v3-19849, Cephalotu…
N3.HOG0000914	OG0000104	n126							Cephalotus_follicularis_Cfol-v3-24453, Cephalotus_follicularis_Cfol-v3-14088
N3.HOG0000915	OG0000104	n128					Averrhoa_carambola_GWHTABKE020851		Cephalotus_follicularis_Cfol-v3-25224	Dionaea_muscipula_Dm-00006118-RA
N3.HOG0000916	OG0000105	n0							Cephalotus_follicularis_Cfol-v3-14311, Cephalotus_follicularis_Cfol-v3-22753, Cephalotus_follicularis_Cfol-v3-18769, Cephalotus_follicularis_Cfol-v3-31447, Cephalotus_follicularis_Cfol-v3-28314, Cephalotus_follicularis_Cfol-v3-02579, Cephalotus_follicularis_Cfol-v3-19824, Cephalotus_follicularis_Cfol-v3-26290, Cephalotus_follicularis_Cfol-v3-05172, Cephalotus_follicularis_Cfol-v3-16551, Cephalotu…
N3.HOG0000917	OG0000106	n1	Aldrovanda_vesiculosa_Av-00023507-RA				Averrhoa_carambola_GWHTABKE014384	Beta_vulgaris_Bv2-030600-ucpm.t1	Cephalotus_follicularis_Cfol-v3-04053	Dionaea_muscipula_Dm-00016399-RA	Drosera_spatulata_Ds-00004232-RA, Drosera_spatulata_Ds-00002603-RA	Hylocereus_undatus_HU02G02079.1	Nepenthes_gracilis_Nepgr013746		Populus_trichocarpa_Potri.018G025900.1, Populus_trichocarpa_Potri.006G256100.1	Solanum_lycopersicum_Solyc06g065970.1.1	Spinacia_oleracea_Spo11642
N3.HOG0000918	OG0000106	n35	Aldrovanda_vesiculosa_Av-00006065-RA, Aldrovanda_vesiculosa_Av-00018581-RA			Arabidopsis_thaliana_AT5G46900.1, Arabidopsis_thaliana_AT5G46890.1	Averrhoa_carambola_GWHTABKE017347	Beta_vulgaris_Bv-015590-wdpm.t1	Cephalotus_follicularis_Cfol-v3-33327	Dionaea_muscipula_Dm-00006695-RA	Drosera_spatulata_Ds-00011325-RA	Hylocereus_undatus_HU04G00055.1, Hylocereus_undatus_HU04G00054.1	Nepenthes_gracilis_Nepgr030866, Nepenthes_gracilis_Nepgr011367			Solanum_lycopersicum_Solyc08g079230.1.1, Solanum_lycopersicum_Solyc08g079190.1.1, Solanum_lycopersicum_Solyc08g078920.2.1, Solanum_lycopersicum_Solyc08g079200.1.1, Solanum_lycopersicum_Solyc08g078870.2.1, Solanum_lycopersicum_Solyc06g060640.1.1
N3.HOG0000919	OG0000106	n55				Arabidopsis_thaliana_AT2G45180.1			Cephalotus_follicularis_Cfol-v3-15278							Solanum_lycopersicum_Solyc08g074480.1.1, Solanum_lycopersicum_Solyc08g005960.2.1
N3.HOG0000920	OG0000106	n59				Arabidopsis_thaliana_AT1G12100.1		Beta_vulgaris_Bv5-122790-pzmw.t1, Beta_vulgaris_Bv5-097750-dyzh.t1				Hylocereus_undatus_HU04G00053.1, Hylocereus_undatus_HU04G00070.1, Hylocereus_undatus_HU04G00004.1			Populus_trichocarpa_Potri.001G121800.1	Solanum_lycopersicum_Solyc03g093070.1.1, Solanum_lycopersicum_Solyc03g091010.1.1, Solanum_lycopersicum_Solyc03g093060.1.1, Solanum_lycopersicum_Solyc03g091020.1.1, Solanum_lycopersicum_Solyc03g090990.1.1, Solanum_lycopersicum_Solyc03g091030.1.1, Solanum_lycopersicum_Solyc03g091000.1.1, Solanum_lycopersicum_Solyc03g093050.1.1, Solanum_lycopersicum_Solyc03g093040.3.1, Solanum_lycopersicum_Solyc03g0…	Spinacia_oleracea_Spo26052, Spinacia_oleracea_Spo28173, Spinacia_oleracea_Spo26414
N3.HOG0000921	OG0000106	n81				Arabidopsis_thaliana_AT4G12545.1, Arabidopsis_thaliana_AT4G12550.1, Arabidopsis_thaliana_AT4G12530.1		Beta_vulgaris_Bv5-097740-ishz.t1				Hylocereus_undatus_HU04G00005.1
N3.HOG0000922	OG0000106	n86					Averrhoa_carambola_GWHTABKE019445, Averrhoa_carambola_GWHTABKE019439, Averrhoa_carambola_GWHTABKE019444, Averrhoa_carambola_GWHTABKE019443, Averrhoa_carambola_GWHTABKE017154, Averrhoa_carambola_GWHTABKE017155, Averrhoa_carambola_GWHTABKE017149, Averrhoa_carambola_GWHTABKE012376, Averrhoa_carambola_GWHTABKE017150, Averrhoa_carambola_GWHTABKE017153, Averrhoa_carambola_GWHTABKE017148
N3.HOG0000923	OG0000106	n100				Arabidopsis_thaliana_AT1G12090.1, Arabidopsis_thaliana_AT1G62510.1										Solanum_lycopersicum_Solyc08g078910.1.1, Solanum_lycopersicum_Solyc08g078930.1.1
N3.HOG0000924	OG0000106	n103				Arabidopsis_thaliana_AT4G12510.1, Arabidopsis_thaliana_AT4G12520.1										Solanum_lycopersicum_Solyc08g078900.1.1
N3.HOG0000925	OG0000106	n106	Aldrovanda_vesiculosa_Av-00014535-RA, Aldrovanda_vesiculosa_Av-00010366-RA, Aldrovanda_vesiculosa_Av-00003020-RA, Aldrovanda_vesiculosa_Av-00005449-RA					Beta_vulgaris_Bv5-097650-qokw.t1, Beta_vulgaris_Bv5-097660-ossj.t1		Dionaea_muscipula_Dm-00006693-RA		Hylocereus_undatus_HU04G00061.1, Hylocereus_undatus_HU01G00993.1, Hylocereus_undatus_HU04G00059.1, Hylocereus_undatus_HU01G00995.1, Hylocereus_undatus_HU01G00997.1, Hylocereus_undatus_HU01G00994.1, Hylocereus_undatus_HU04G00012.1, Hylocereus_undatus_HU01G00996.1	Nepenthes_gracilis_Nepgr030743, Nepenthes_gracilis_Nepgr011365		Populus_trichocarpa_Potri.003G111400.1, Populus_trichocarpa_Potri.001G121900.2, Populus_trichocarpa_Potri.001G158400.1		Spinacia_oleracea_Spo26419
N3.HOG0000926	OG0000106	n126					Averrhoa_carambola_GWHTABKE019436, Averrhoa_carambola_GWHTABKE019437, Averrhoa_carambola_GWHTABKE019434, Averrhoa_carambola_GWHTABKE019435		Cephalotus_follicularis_Cfol-v3-32177
N3.HOG0000927	OG0000107	n2					Averrhoa_carambola_GWHTABKE016524
N3.HOG0000928	OG0000107	n10					Averrhoa_carambola_GWHTABKE016520, Averrhoa_carambola_GWHTABKE016517								Populus_trichocarpa_Potri.007G110901.2, Populus_trichocarpa_Potri.005G057000.2, Populus_trichocarpa_Potri.005G056800.1, Populus_trichocarpa_Potri.005G056700.1	Solanum_lycopersicum_Solyc11g005630.1.1
N3.HOG0000929	OG0000107	n29														Solanum_lycopersicum_Solyc01g014655.1.1, Solanum_lycopersicum_Solyc01g014690.2.1
N3.HOG0000930	OG0000107	n31														Solanum_lycopersicum_Solyc01g014647.1.1, Solanum_lycopersicum_Solyc01g014520.1.1, Solanum_lycopersicum_Solyc01g014550.2.1
N3.HOG0000931	OG0000107	n34														Solanum_lycopersicum_Solyc01g014643.1.1
N3.HOG0000932	OG0000107	n36														Solanum_lycopersicum_Solyc01g014680.1.1
N3.HOG0000933	OG0000107	n37								Dionaea_muscipula_Dm-00011903-RA			Nepenthes_gracilis_Nepgr008919		Populus_trichocarpa_Potri.003G211866.1
N3.HOG0000934	OG0000107	n42					Averrhoa_carambola_GWHTABKE023546, Averrhoa_carambola_GWHTABKE022549, Averrhoa_carambola_GWHTABKE012708, Averrhoa_carambola_GWHTABKE012705	Beta_vulgaris_Bv4-097130-wdct.t1, Beta_vulgaris_Bv-004130-fkwc.t1	Cephalotus_follicularis_Cfol-v3-32414	Dionaea_muscipula_Dm-00018420-RA	Drosera_spatulata_Ds-00006098-RA	Hylocereus_undatus_HU02G01310.1	Nepenthes_gracilis_Nepgr009418, Nepenthes_gracilis_Nepgr020185		Populus_trichocarpa_Potri.001G153800.1, Populus_trichocarpa_Potri.001G014401.1, Populus_trichocarpa_Potri.001G228200.2, Populus_trichocarpa_Potri.001G228300.2, Populus_trichocarpa_Potri.001G014700.1, Populus_trichocarpa_Potri.T084900.1, Populus_trichocarpa_Potri.003G211700.1, Populus_trichocarpa_Potri.T084601.1, Populus_trichocarpa_Potri.T084800.1, Populus_trichocarpa_Potri.T085100.1, Populus_tri…		Spinacia_oleracea_Spo06115
N3.HOG0000935	OG0000107	n83					Averrhoa_carambola_GWHTABKE012709								Populus_trichocarpa_Potri.001G014600.1, Populus_trichocarpa_Potri.001G014100.1	Solanum_lycopersicum_Solyc01g006590.2.1, Solanum_lycopersicum_Solyc01g006520.3.1
N3.HOG0000936	OG0000107	n87													Populus_trichocarpa_Potri.003G211932.1, Populus_trichocarpa_Potri.T084351.1, Populus_trichocarpa_Potri.T084200.2, Populus_trichocarpa_Potri.T084300.4, Populus_trichocarpa_Potri.T084401.1, Populus_trichocarpa_Potri.003G212000.1, Populus_trichocarpa_Potri.T084500.1	Solanum_lycopersicum_Solyc01g006530.1.1
N3.HOG0000937	OG0000107	n94						Beta_vulgaris_Bv4-079680-srac.t1, Beta_vulgaris_Bv4-071770-aznw.t1, Beta_vulgaris_Bv4-071970-eomn.t1, Beta_vulgaris_Bv4-071930-pous.t1, Beta_vulgaris_Bv4-071870-fjng.t1, Beta_vulgaris_Bv4-071790-jfup.t1, Beta_vulgaris_Bv4-071800-fanm.t1				Hylocereus_undatus_HU08G01644.1, Hylocereus_undatus_HU03G01684.1					Spinacia_oleracea_Spo15674, Spinacia_oleracea_Spo15660, Spinacia_oleracea_Spo15661, Spinacia_oleracea_Spo25484, Spinacia_oleracea_Spo15662, Spinacia_oleracea_Spo15664, Spinacia_oleracea_Spo15676, Spinacia_oleracea_Spo15663, Spinacia_oleracea_Spo15750
N3.HOG0000938	OG0000107	n111										Hylocereus_undatus_HU02G01309.1	Nepenthes_gracilis_Nepgr001920, Nepenthes_gracilis_Nepgr001922
N3.HOG0000939	OG0000107	n116													Populus_trichocarpa_Potri.013G060000.1	Solanum_lycopersicum_Solyc09g075910.1.1
N3.HOG0000940	OG0000107	n117													Populus_trichocarpa_Potri.013G059900.1	Solanum_lycopersicum_Solyc09g075920.1.1
N3.HOG0000941	OG0000108	n1					Averrhoa_carambola_GWHTABKE013606	Beta_vulgaris_Bv5-120630-zrwq.t1			Drosera_spatulata_Ds-00015307-RA		Nepenthes_gracilis_Nepgr002030			Solanum_lycopersicum_Solyc01g108390.3.1, Solanum_lycopersicum_Solyc01g108380.2.1
N3.HOG0000942	OG0000108	n24				Arabidopsis_thaliana_AT2G38900.2, Arabidopsis_thaliana_AT2G38870.1
N3.HOG0000943	OG0000108	n27													Populus_trichocarpa_Potri.011G110100.1, Populus_trichocarpa_Potri.011G110400.1, Populus_trichocarpa_Potri.005G221000.1
N3.HOG0000944	OG0000108	n30					Averrhoa_carambola_GWHTABKE023093, Averrhoa_carambola_GWHTABKE023091, Averrhoa_carambola_GWHTABKE023092, Averrhoa_carambola_GWHTABKE023090								Populus_trichocarpa_Potri.010G075800.1, Populus_trichocarpa_Potri.010G075501.2, Populus_trichocarpa_Potri.009G028300.1, Populus_trichocarpa_Potri.010G075200.1, Populus_trichocarpa_Potri.010G075400.1, Populus_trichocarpa_Potri.010G075600.2, Populus_trichocarpa_Potri.006G212000.2, Populus_trichocarpa_Potri.016G078800.1, Populus_trichocarpa_Potri.006G212200.1, Populus_trichocarpa_Potri.016G078900.1,…
N3.HOG0000945	OG0000108	n47						Beta_vulgaris_Bv5-120680-dqeh.t1		Dionaea_muscipula_Dm-00008366-RA	Drosera_spatulata_Ds-00003019-RA		Nepenthes_gracilis_Nepgr029882, Nepenthes_gracilis_Nepgr029815, Nepenthes_gracilis_Nepgr002032		Populus_trichocarpa_Potri.002G042300.1		Spinacia_oleracea_Spo02309, Spinacia_oleracea_Spo02311
N3.HOG0000946	OG0000108	n57	Aldrovanda_vesiculosa_Av-00009696-RA					Beta_vulgaris_Bv5-120610-trqe.t1, Beta_vulgaris_Bv5-120640-tmyg.t1, Beta_vulgaris_Bv5-120670-pszo.t1, Beta_vulgaris_Bv8-194020-jwkr.t1, Beta_vulgaris_Bv5-120690-mquo.t1, Beta_vulgaris_Bv5-120660-zkjr.t1, Beta_vulgaris_Bv5-120650-ntqp.t1, Beta_vulgaris_Bv8-194010-psrm.t1		Dionaea_muscipula_Dm-00008527-RA	Drosera_spatulata_Ds-00007811-RA, Drosera_spatulata_Ds-00007812-RA	Hylocereus_undatus_HU01G02713.1, Hylocereus_undatus_HU01G02714.1					Spinacia_oleracea_Spo02310, Spinacia_oleracea_Spo02312, Spinacia_oleracea_Spo02313, Spinacia_oleracea_Spo02302, Spinacia_oleracea_Spo02301, Spinacia_oleracea_Spo02305, Spinacia_oleracea_Spo02304, Spinacia_oleracea_Spo02303, Spinacia_oleracea_Spo02306, Spinacia_oleracea_Spo02307, Spinacia_oleracea_Spo28005
N3.HOG0000947	OG0000108	n83				Arabidopsis_thaliana_AT5G43580.1, Arabidopsis_thaliana_AT5G43570.2		Beta_vulgaris_Bv9-216830-rexd.t1				Hylocereus_undatus_HU01G00262.1, Hylocereus_undatus_HU01G00263.1				Solanum_lycopersicum_Solyc09g083430.2.1, Solanum_lycopersicum_Solyc10g086090.2.1, Solanum_lycopersicum_Solyc10g086100.2.1, Solanum_lycopersicum_Solyc08g080630.3.1, Solanum_lycopersicum_Solyc09g084470.3.1, Solanum_lycopersicum_Solyc09g084465.1.1, Solanum_lycopersicum_Solyc09g084480.3.1, Solanum_lycopersicum_Solyc09g084450.3.1, Solanum_lycopersicum_Solyc09g084460.3.1, Solanum_lycopersicum_Solyc09g0…
N3.HOG0000948	OG0000108	n101						Beta_vulgaris_Bv5-120700-icio.t1									Spinacia_oleracea_Spo02314, Spinacia_oleracea_Spo02316, Spinacia_oleracea_Spo02317, Spinacia_oleracea_Spo02409, Spinacia_oleracea_Spo02395, Spinacia_oleracea_Spo02318, Spinacia_oleracea_Spo02315
N3.HOG0000949	OG0000108	n109														Solanum_lycopersicum_Solyc08g080020.1.1, Solanum_lycopersicum_Solyc11g007050.1.1
N3.HOG0000950	OG0000108	n112				Arabidopsis_thaliana_AT3G46860.1	Averrhoa_carambola_GWHTABKE018038, Averrhoa_carambola_GWHTABKE018039, Averrhoa_carambola_GWHTABKE003941	Beta_vulgaris_Bv4-078460-xqac.t1	Cephalotus_follicularis_Cfol-v3-15816		Drosera_spatulata_Ds-00017221-RA		Nepenthes_gracilis_Nepgr001726				Spinacia_oleracea_Spo01458
N3.HOG0000951	OG0000108	n120	Aldrovanda_vesiculosa_Av-00010397-RA, Aldrovanda_vesiculosa_Av-00014559-RA, Aldrovanda_vesiculosa_Av-00006603-RA			Arabidopsis_thaliana_AT3G50020.1, Arabidopsis_thaliana_AT5G45277.1				Dionaea_muscipula_Dm-00013584-RA	Drosera_spatulata_Ds-00005025-RA, Drosera_spatulata_Ds-00017897-RA
N3.HOG0000952	OG0000109	n1				Arabidopsis_thaliana_AT1G29490.1, Arabidopsis_thaliana_AT1G29420.2, Arabidopsis_thaliana_AT1G29460.2, Arabidopsis_thaliana_AT1G29450.1, Arabidopsis_thaliana_AT1G29500.1, Arabidopsis_thaliana_AT1G29510.1, Arabidopsis_thaliana_AT1G29440.1, Arabidopsis_thaliana_AT5G27780.1, Arabidopsis_thaliana_AT1G29430.1										Solanum_lycopersicum_Solyc04g052890.2.1, Solanum_lycopersicum_Solyc04g052910.2.1, Solanum_lycopersicum_Solyc10g052570.1.1, Solanum_lycopersicum_Solyc11g011640.1.1, Solanum_lycopersicum_Solyc11g011710.1.1, Solanum_lycopersicum_Solyc11g011690.1.1, Solanum_lycopersicum_Solyc04g052960.1.1, Solanum_lycopersicum_Solyc04g052990.1.1, Solanum_lycopersicum_Solyc11g011670.1.1, Solanum_lycopersicum_Solyc11g0…
N3.HOG0000953	OG0000109	n55						Beta_vulgaris_Bv9-213110-jeoe.t1, Beta_vulgaris_Bv9-213080-mzmt.t1, Beta_vulgaris_Bv9-213120-isog.t1, Beta_vulgaris_Bv9-213100-stks.t1, Beta_vulgaris_Bv9-213060-zpuk.t1, Beta_vulgaris_Bv9-213040-nxdo.t1, Beta_vulgaris_Bv9-213130-mutw.t1, Beta_vulgaris_Bv9-213140-ucer.t1, Beta_vulgaris_Bv9-213030-teuh.t1									Spinacia_oleracea_Spo28161, Spinacia_oleracea_Spo11795, Spinacia_oleracea_Spo11792, Spinacia_oleracea_Spo11794, Spinacia_oleracea_Spo11767, Spinacia_oleracea_Spo11793, Spinacia_oleracea_Spo11796, Spinacia_oleracea_Spo11766, Spinacia_oleracea_Spo11797, Spinacia_oleracea_Spo11764, Spinacia_oleracea_Spo11763, Spinacia_oleracea_Spo11791, Spinacia_oleracea_Spo11790, Spinacia_oleracea_Spo11789, Spinaci…
N3.HOG0000954	OG0000109	n80	Aldrovanda_vesiculosa_Av-00023239-RA, Aldrovanda_vesiculosa_Av-00011132-RA
N3.HOG0000955	OG0000109	n84					Averrhoa_carambola_GWHTABKE024395
N3.HOG0000956	OG0000109	n89					Averrhoa_carambola_GWHTABKE007508
N3.HOG0000957	OG0000109	n91					Averrhoa_carambola_GWHTABKE002246, Averrhoa_carambola_GWHTABKE006528
N3.HOG0000958	OG0000109	n92						Beta_vulgaris_Bv9-213150-yndu.t1							Populus_trichocarpa_Potri.002G064150.1
N3.HOG0000959	OG0000109	n96	Aldrovanda_vesiculosa_Av-00007250-RA, Aldrovanda_vesiculosa_Av-00004301-RA, Aldrovanda_vesiculosa_Av-00000933-RA, Aldrovanda_vesiculosa_Av-00004577-RA, Aldrovanda_vesiculosa_Av-00004576-RA, Aldrovanda_vesiculosa_Av-00004300-RA, Aldrovanda_vesiculosa_Av-00011369-RA, Aldrovanda_vesiculosa_Av-00011131-RA, Aldrovanda_vesiculosa_Av-00013001-RA, Aldrovanda_vesiculosa_Av-00024896-RA				Averrhoa_carambola_GWHTABKE007506			Dionaea_muscipula_Dm-00020809-RA, Dionaea_muscipula_Dm-00017534-RA, Dionaea_muscipula_Dm-00014065-RA, Dionaea_muscipula_Dm-00014066-RA, Dionaea_muscipula_Dm-00003375-RA, Dionaea_muscipula_Dm-00016346-RA			Nepenthes_gracilis_Nepgr004767, Nepenthes_gracilis_Nepgr019967, Nepenthes_gracilis_Nepgr019965, Nepenthes_gracilis_Nepgr004768		Populus_trichocarpa_Potri.009G141000.1, Populus_trichocarpa_Potri.009G140900.1, Populus_trichocarpa_Potri.004G181400.1, Populus_trichocarpa_Potri.009G141100.1, Populus_trichocarpa_Potri.009G141150.1, Populus_trichocarpa_Potri.009G141201.1, Populus_trichocarpa_Potri.004G181500.2, Populus_trichocarpa_Potri.017G043500.1, Populus_trichocarpa_Potri.017G043400.1, Populus_trichocarpa_Potri.017G043600.1
N3.HOG0000960	OG0000111	n0							Cephalotus_follicularis_Cfol-v3-13964, Cephalotus_follicularis_Cfol-v3-04264, Cephalotus_follicularis_Cfol-v3-28727, Cephalotus_follicularis_Cfol-v3-17499, Cephalotus_follicularis_Cfol-v3-15001, Cephalotus_follicularis_Cfol-v3-26946, Cephalotus_follicularis_Cfol-v3-04745, Cephalotus_follicularis_Cfol-v3-00160, Cephalotus_follicularis_Cfol-v3-00070, Cephalotus_follicularis_Cfol-v3-30498, Cephalotu…
N3.HOG0000961	OG0000112	n1	Aldrovanda_vesiculosa_Av-00019465-RA			Arabidopsis_thaliana_AT1G53440.1, Arabidopsis_thaliana_AT1G53430.1	Averrhoa_carambola_GWHTABKE008510	Beta_vulgaris_Bv4-085180-xism.t1, Beta_vulgaris_Bv4-085170-mxdg.t1, Beta_vulgaris_Bv4-085130-ratf.t1	Cephalotus_follicularis_Cfol-v3-04219	Dionaea_muscipula_Dm-00006025-RA	Drosera_spatulata_Ds-00006864-RA	Hylocereus_undatus_HU04G01064.1, Hylocereus_undatus_HU02G00133.1, Hylocereus_undatus_HU02G00094.1, Hylocereus_undatus_HU02G00093.1	Nepenthes_gracilis_Nepgr031242, Nepenthes_gracilis_Nepgr027429, Nepenthes_gracilis_Nepgr033603, Nepenthes_gracilis_Nepgr016015, Nepenthes_gracilis_Nepgr027758, Nepenthes_gracilis_Nepgr026109		Populus_trichocarpa_Potri.001G385900.4, Populus_trichocarpa_Potri.003G025566.1, Populus_trichocarpa_Potri.001G385400.1, Populus_trichocarpa_Potri.001G385600.2, Populus_trichocarpa_Potri.003G026325.1, Populus_trichocarpa_Potri.001G385750.1, Populus_trichocarpa_Potri.001G385300.1, Populus_trichocarpa_Potri.001G386300.1, Populus_trichocarpa_Potri.003G025800.2, Populus_trichocarpa_Potri.011G106400.1	Solanum_lycopersicum_Solyc12g014350.2.1	Spinacia_oleracea_Spo18160
N3.HOG0000962	OG0000112	n41											Nepenthes_gracilis_Nepgr027428, Nepenthes_gracilis_Nepgr033816, Nepenthes_gracilis_Nepgr027465, Nepenthes_gracilis_Nepgr027424, Nepenthes_gracilis_Nepgr029775, Nepenthes_gracilis_Nepgr033804, Nepenthes_gracilis_Nepgr033805, Nepenthes_gracilis_Nepgr027499, Nepenthes_gracilis_Nepgr030985, Nepenthes_gracilis_Nepgr030984, Nepenthes_gracilis_Nepgr030986, Nepenthes_gracilis_Nepgr027425, Nepenthes_graci…
N3.HOG0000963	OG0000112	n56					Averrhoa_carambola_GWHTABKE008509					Hylocereus_undatus_HU04G01063.1	Nepenthes_gracilis_Nepgr031241, Nepenthes_gracilis_Nepgr033817		Populus_trichocarpa_Potri.003G025632.1
N3.HOG0000964	OG0000112	n63					Averrhoa_carambola_GWHTABKE000506					Hylocereus_undatus_HU04G01067.1, Hylocereus_undatus_HU02G00132.1				Solanum_lycopersicum_Solyc06g036467.1.1
N3.HOG0000965	OG0000112	n69	Aldrovanda_vesiculosa_Av-00003723-RA, Aldrovanda_vesiculosa_Av-00007446-RA			Arabidopsis_thaliana_AT1G29750.2	Averrhoa_carambola_GWHTABKE002137	Beta_vulgaris_Bv8-201000-ixxd.t1			Drosera_spatulata_Ds-00011159-RA	Hylocereus_undatus_HU08G01897.1	Nepenthes_gracilis_Nepgr007042, Nepenthes_gracilis_Nepgr007041		Populus_trichocarpa_Potri.004G063200.3, Populus_trichocarpa_Potri.011G072300.1	Solanum_lycopersicum_Solyc02g071875.1.1	Spinacia_oleracea_Spo09238
N3.HOG0000966	OG0000112	n81													Populus_trichocarpa_Potri.011G072766.1, Populus_trichocarpa_Potri.004G063500.1, Populus_trichocarpa_Potri.011G072566.1, Populus_trichocarpa_Potri.011G072691.1	Solanum_lycopersicum_Solyc02g071870.3.1, Solanum_lycopersicum_Solyc02g071880.3.1
N3.HOG0000967	OG0000112	n87	Aldrovanda_vesiculosa_Av-00003724-RA, Aldrovanda_vesiculosa_Av-00003725-RA				Averrhoa_carambola_GWHTABKE002138	Beta_vulgaris_Bv8-200990-pqjh.t1	Cephalotus_follicularis_Cfol-v3-24024	Dionaea_muscipula_Dm-00016161-RA	Drosera_spatulata_Ds-00011160-RA		Nepenthes_gracilis_Nepgr017583, Nepenthes_gracilis_Nepgr031694		Populus_trichocarpa_Potri.001G308600.1, Populus_trichocarpa_Potri.019G008900.3, Populus_trichocarpa_Potri.019G009700.1, Populus_trichocarpa_Potri.019G009601.2, Populus_trichocarpa_Potri.019G009800.1, Populus_trichocarpa_Potri.019G007900.1	Solanum_lycopersicum_Solyc02g071860.3.1, Solanum_lycopersicum_Solyc02g071820.3.1, Solanum_lycopersicum_Solyc02g071810.3.1	Spinacia_oleracea_Spo11077, Spinacia_oleracea_Spo11079, Spinacia_oleracea_Spo14236
N3.HOG0000968	OG0000112	n110				Arabidopsis_thaliana_AT3G14840.2, Arabidopsis_thaliana_AT1G53420.1									Populus_trichocarpa_Potri.001G385500.2, Populus_trichocarpa_Potri.001G385200.1
N3.HOG0000969	OG0000112	n119				Arabidopsis_thaliana_AT1G07650.2	Averrhoa_carambola_GWHTABKE020712		Cephalotus_follicularis_Cfol-v3-19030						Populus_trichocarpa_Potri.004G135500.1	Solanum_lycopersicum_Solyc07g055810.3.1
N3.HOG0000970	OG0000113	n0														Solanum_lycopersicum_Solyc00g008270.1.1, Solanum_lycopersicum_Solyc00g008265.1.1, Solanum_lycopersicum_Solyc00g174345.1.1, Solanum_lycopersicum_Solyc00g006650.1.1, Solanum_lycopersicum_Solyc01g058510.1.1, Solanum_lycopersicum_Solyc06g030630.1.1, Solanum_lycopersicum_Solyc00g013188.1.1, Solanum_lycopersicum_Solyc00g006655.1.1, Solanum_lycopersicum_Solyc06g024330.2.1, Solanum_lycopersicum_Solyc00g0…
N3.HOG0000971	OG0000114	n0							Cephalotus_follicularis_Cfol-v3-05880, Cephalotus_follicularis_Cfol-v3-17788, Cephalotus_follicularis_Cfol-v3-27229, Cephalotus_follicularis_Cfol-v3-35945, Cephalotus_follicularis_Cfol-v3-24489, Cephalotus_follicularis_Cfol-v3-12067, Cephalotus_follicularis_Cfol-v3-20089, Cephalotus_follicularis_Cfol-v3-15505, Cephalotus_follicularis_Cfol-v3-09662, Cephalotus_follicularis_Cfol-v3-12003, Cephalotu…
N3.HOG0000972	OG0000115	n1	Aldrovanda_vesiculosa_Av-00021291-RA			Arabidopsis_thaliana_AT5G48540.1	Averrhoa_carambola_GWHTABKE018654	Beta_vulgaris_Bv-005670-dspm.t1, Beta_vulgaris_Bv-005660-puqw.t1	Cephalotus_follicularis_Cfol-v3-14255	Dionaea_muscipula_Dm-00001119-RA	Drosera_spatulata_Ds-00006467-RA	Hylocereus_undatus_HU07G01715.1, Hylocereus_undatus_HU07G01716.1, Hylocereus_undatus_HU0G00153.1, Hylocereus_undatus_HU05G02258.1, Hylocereus_undatus_HU07G01714.1	Nepenthes_gracilis_Nepgr022681, Nepenthes_gracilis_Nepgr022682, Nepenthes_gracilis_Nepgr022683		Populus_trichocarpa_Potri.002G249600.1	Solanum_lycopersicum_Solyc09g057960.1.1	Spinacia_oleracea_Spo07641
N3.HOG0000973	OG0000115	n31	Aldrovanda_vesiculosa_Av-00003679-RA				Averrhoa_carambola_GWHTABKE000783		Cephalotus_follicularis_Cfol-v3-25752, Cephalotus_follicularis_Cfol-v3-24168				Nepenthes_gracilis_Nepgr012883
N3.HOG0000974	OG0000115	n38									Drosera_spatulata_Ds-00007765-RA, Drosera_spatulata_Ds-00007766-RA
N3.HOG0000975	OG0000115	n41	Aldrovanda_vesiculosa_Av-00003680-RA				Averrhoa_carambola_GWHTABKE000777, Averrhoa_carambola_GWHTABKE000778, Averrhoa_carambola_GWHTABKE000780	Beta_vulgaris_Bv8-186760-hdeh.t1, Beta_vulgaris_Bv8-186770-qtog.t1		Dionaea_muscipula_Dm-00011828-RA, Dionaea_muscipula_Dm-00005864-RA, Dionaea_muscipula_Dm-00020659-RA					Populus_trichocarpa_Potri.011G029400.1, Populus_trichocarpa_Potri.011G030400.1, Populus_trichocarpa_Potri.011G028500.1	Solanum_lycopersicum_Solyc02g080050.1.1, Solanum_lycopersicum_Solyc02g080060.1.1	Spinacia_oleracea_Spo14296, Spinacia_oleracea_Spo14289
N3.HOG0000976	OG0000115	n68				Arabidopsis_thaliana_AT3G22060.1
N3.HOG0000977	OG0000115	n72	Aldrovanda_vesiculosa_Av-00008551-RA					Beta_vulgaris_Bv7-161960-hmwa.t1			Drosera_spatulata_Ds-00012275-RA, Drosera_spatulata_Ds-00009540-RA, Drosera_spatulata_Ds-00009539-RA		Nepenthes_gracilis_Nepgr013901, Nepenthes_gracilis_Nepgr013897, Nepenthes_gracilis_Nepgr013898, Nepenthes_gracilis_Nepgr013899, Nepenthes_gracilis_Nepgr013900, Nepenthes_gracilis_Nepgr000501, Nepenthes_gracilis_Nepgr012882, Nepenthes_gracilis_Nepgr012885, Nepenthes_gracilis_Nepgr012884				Spinacia_oleracea_Spo16735, Spinacia_oleracea_Spo16734, Spinacia_oleracea_Spo24821
N3.HOG0000978	OG0000115	n91													Populus_trichocarpa_Potri.017G040049.1, Populus_trichocarpa_Potri.017G040300.1, Populus_trichocarpa_Potri.017G040215.1, Populus_trichocarpa_Potri.007G120300.1, Populus_trichocarpa_Potri.007G120600.2, Populus_trichocarpa_Potri.007G120601.1
N3.HOG0000979	OG0000115	n97					Averrhoa_carambola_GWHTABKE021121		Cephalotus_follicularis_Cfol-v3-23419, Cephalotus_follicularis_Cfol-v3-23420						Populus_trichocarpa_Potri.017G040132.1	Solanum_lycopersicum_Solyc12g005720.1.1
N3.HOG0000980	OG0000115	n101					Averrhoa_carambola_GWHTABKE021122, Averrhoa_carambola_GWHTABKE021123, Averrhoa_carambola_GWHTABKE020973		Cephalotus_follicularis_Cfol-v3-25765, Cephalotus_follicularis_Cfol-v3-23421, Cephalotus_follicularis_Cfol-v3-25766, Cephalotus_follicularis_Cfol-v3-21450, Cephalotus_follicularis_Cfol-v3-17423, Cephalotus_follicularis_Cfol-v3-30056, Cephalotus_follicularis_Cfol-v3-25212						Populus_trichocarpa_Potri.017G039883.1, Populus_trichocarpa_Potri.017G039966.1, Populus_trichocarpa_Potri.017G040450.1, Populus_trichocarpa_Potri.007G120400.1, Populus_trichocarpa_Potri.007G120401.1, Populus_trichocarpa_Potri.007G120700.1, Populus_trichocarpa_Potri.007G120500.1, Populus_trichocarpa_Potri.007G120501.1
N3.HOG0000981	OG0000115	n119									Drosera_spatulata_Ds-00014575-RA, Drosera_spatulata_Ds-00014576-RA, Drosera_spatulata_Ds-00014574-RA
N3.HOG0000982	OG0000116	n6					Averrhoa_carambola_GWHTABKE011378		Cephalotus_follicularis_Cfol-v3-12738							Solanum_lycopersicum_Solyc02g081690.1.1
N3.HOG0000983	OG0000116	n9	Aldrovanda_vesiculosa_Av-00009973-RA, Aldrovanda_vesiculosa_Av-00006885-RA			Arabidopsis_thaliana_AT1G07250.1, Arabidopsis_thaliana_AT2G29750.1, Arabidopsis_thaliana_AT2G29740.1, Arabidopsis_thaliana_AT1G07260.1, Arabidopsis_thaliana_AT1G07240.1, Arabidopsis_thaliana_AT2G29730.1, Arabidopsis_thaliana_AT2G29710.1	Averrhoa_carambola_GWHTABKE019083, Averrhoa_carambola_GWHTABKE019080, Averrhoa_carambola_GWHTABKE019081, Averrhoa_carambola_GWHTABKE005940	Beta_vulgaris_Bv6-136740-mpff.t1	Cephalotus_follicularis_Cfol-v3-35254, Cephalotus_follicularis_Cfol-v3-35168, Cephalotus_follicularis_Cfol-v3-17048, Cephalotus_follicularis_Cfol-v3-32505, Cephalotus_follicularis_Cfol-v3-35169	Dionaea_muscipula_Dm-00002364-RA, Dionaea_muscipula_Dm-00001357-RA, Dionaea_muscipula_Dm-00001356-RA	Drosera_spatulata_Ds-00002543-RA, Drosera_spatulata_Ds-00009255-RA, Drosera_spatulata_Ds-00000525-RA		Nepenthes_gracilis_Nepgr025603, Nepenthes_gracilis_Nepgr005029, Nepenthes_gracilis_Nepgr005028		Populus_trichocarpa_Potri.016G015800.1, Populus_trichocarpa_Potri.016G015700.1, Populus_trichocarpa_Potri.016G014500.1, Populus_trichocarpa_Potri.006G009900.1, Populus_trichocarpa_Potri.009G044600.1	Solanum_lycopersicum_Solyc07g043050.1.1, Solanum_lycopersicum_Solyc07g043060.1.1, Solanum_lycopersicum_Solyc07g043020.1.1, Solanum_lycopersicum_Solyc07g043030.2.1
N3.HOG0000984	OG0000116	n45	Aldrovanda_vesiculosa_Av-00015889-RA			Arabidopsis_thaliana_AT3G21750.1, Arabidopsis_thaliana_AT3G21800.1, Arabidopsis_thaliana_AT3G21790.1, Arabidopsis_thaliana_AT3G21780.1, Arabidopsis_thaliana_AT4G15280.2, Arabidopsis_thaliana_AT4G15270.3, Arabidopsis_thaliana_AT4G15260.1, Arabidopsis_thaliana_AT3G21760.1	Averrhoa_carambola_GWHTABKE013411, Averrhoa_carambola_GWHTABKE013409	Beta_vulgaris_Bv6-141320-gkux.t1, Beta_vulgaris_Bv6-138390-aijq.t1, Beta_vulgaris_Bv6-138380-kjqf.t1, Beta_vulgaris_Bv6-138350-oxgp.t1, Beta_vulgaris_Bv6-138360-rrrh.t1, Beta_vulgaris_Bv6-138370-eghx.t1		Dionaea_muscipula_Dm-00002220-RA	Drosera_spatulata_Ds-00011885-RA, Drosera_spatulata_Ds-00011884-RA	Hylocereus_undatus_HU06G00243.1, Hylocereus_undatus_HU06G00220.1, Hylocereus_undatus_HU06G00244.1, Hylocereus_undatus_HU06G00242.1, Hylocereus_undatus_HU06G00241.1	Nepenthes_gracilis_Nepgr019473, Nepenthes_gracilis_Nepgr016823, Nepenthes_gracilis_Nepgr016822, Nepenthes_gracilis_Nepgr023517, Nepenthes_gracilis_Nepgr008553, Nepenthes_gracilis_Nepgr025803, Nepenthes_gracilis_Nepgr025802, Nepenthes_gracilis_Nepgr025910, Nepenthes_gracilis_Nepgr025805, Nepenthes_gracilis_Nepgr025801, Nepenthes_gracilis_Nepgr025807, Nepenthes_gracilis_Nepgr008554, Nepenthes_graci…		Populus_trichocarpa_Potri.016G016200.1, Populus_trichocarpa_Potri.016G016700.1, Populus_trichocarpa_Potri.006G007350.1, Populus_trichocarpa_Potri.006G007400.1, Populus_trichocarpa_Potri.016G016600.1, Populus_trichocarpa_Potri.016G016100.1, Populus_trichocarpa_Potri.016G016300.1, Populus_trichocarpa_Potri.006G007300.1, Populus_trichocarpa_Potri.016G017002.1, Populus_trichocarpa_Potri.016G016400.1,…	Solanum_lycopersicum_Solyc07g043190.2.1, Solanum_lycopersicum_Solyc07g043170.3.1, Solanum_lycopersicum_Solyc12g014010.2.1, Solanum_lycopersicum_Solyc07g043120.1.1, Solanum_lycopersicum_Solyc07g043110.1.1, Solanum_lycopersicum_Solyc07g043100.1.1, Solanum_lycopersicum_Solyc07g043150.1.1, Solanum_lycopersicum_Solyc09g098080.3.1, Solanum_lycopersicum_Solyc07g043160.1.1	Spinacia_oleracea_Spo16094, Spinacia_oleracea_Spo16093, Spinacia_oleracea_Spo07984, Spinacia_oleracea_Spo26496, Spinacia_oleracea_Spo28077, Spinacia_oleracea_Spo16205
N3.HOG0000985	OG0000117	n3	Aldrovanda_vesiculosa_Av-00009274-RA					Beta_vulgaris_Bv-003570-qsqa.t1, Beta_vulgaris_Bv4-075540-gjxt.t1			Drosera_spatulata_Ds-00017477-RA, Drosera_spatulata_Ds-00009687-RA, Drosera_spatulata_Ds-00017478-RA	Hylocereus_undatus_HU03G00638.1, Hylocereus_undatus_HU03G00637.1					Spinacia_oleracea_Spo00489, Spinacia_oleracea_Spo24615
N3.HOG0000986	OG0000117	n29					Averrhoa_carambola_GWHTABKE016551, Averrhoa_carambola_GWHTABKE016546, Averrhoa_carambola_GWHTABKE016549									Solanum_lycopersicum_Solyc03g112175.1.1, Solanum_lycopersicum_Solyc02g079895.1.1
N3.HOG0000987	OG0000117	n35					Averrhoa_carambola_GWHTABKE021108, Averrhoa_carambola_GWHTABKE021104									Solanum_lycopersicum_Solyc01g105860.3.1, Solanum_lycopersicum_Solyc01g105950.3.1
N3.HOG0000988	OG0000117	n39					Averrhoa_carambola_GWHTABKE021106, Averrhoa_carambola_GWHTABKE021103, Averrhoa_carambola_GWHTABKE021102								Populus_trichocarpa_Potri.017G041700.7, Populus_trichocarpa_Potri.007G118600.1
N3.HOG0000989	OG0000117	n43							Cephalotus_follicularis_Cfol-v3-01845, Cephalotus_follicularis_Cfol-v3-34324
[truncated: 30,373 more rows]
