# Supplementary material for: Transcriptomic prey‐capture responses in convergently evolved carnivorous pitcher plants
Source: New Phytol. 2025 Dec 17;249(5):2559–73. doi: 10.1111/nph.70848 (PMC12873510; doi:10.1111/nph.70848)
Supplement: Supplementary file 7 — Table S6 GO enrichment analysis results of DEGs in commonly upregulated or downregulated orthogroups in the lower pitcher wall of Cephalotus follicularis pitcher and the digestive zone of Nepenthes gracilis pitcher. [file NPH-249-2559-s001.xlsx]

## Sheet: Sheet1
New Phytologist Supporting Information
Article title: Transcriptomic prey-capture responses in convergently evolved carnivorous pitcher plants.
Authors: Takanori Wakatake, Kenji Fukushima
Article acceptance date: 22 November 2025

## Sheet: Cf_LWP_DGZ_up_GO
ID	Description	GeneRatio	BgRatio	pvalue	p.adjust	qvalue	geneID	Count
GO:0044391	ribosomal subunit	52/132	227/22023	9.33398e-70	5.47905e-67	4.54909e-67	Cfol_v3_14918/Cfol_v3_01644/Cfol_v3_22941/Cfol_v3_33828/Cfol_v3_04573/Cfol_v3_01129/Cfol_v3_13986/Cfol_v3_08000/Cfol_v3_35336/Cfol_v3_17085/Cfol_v3_19545/Cfol_v3_04055/Cfol_v3_08409/Cfol_v3_15829/Cfol_v3_29129/Cfol_v3_20528/Cfol_v3_24135/Cfol_v3_23043/Cfol_v3_29154/Cfol_v3_08200/Cfol_v3_23040/Cfol_v3_14261/Cfol_v3_02827/Cfol_v3_11724/Cfol_v3_10199/Cfol_v3_35900/Cfol_v3_30676/Cfol_v3_16312/Cfol_v3…	52
GO:0022626	cytosolic ribosome	54/132	281/22023	4.58322e-68	1.34518e-65	1.11686e-65	Cfol_v3_14918/Cfol_v3_01644/Cfol_v3_22941/Cfol_v3_33828/Cfol_v3_20098/Cfol_v3_07366/Cfol_v3_04573/Cfol_v3_01129/Cfol_v3_13986/Cfol_v3_08000/Cfol_v3_35336/Cfol_v3_17085/Cfol_v3_19545/Cfol_v3_04055/Cfol_v3_08409/Cfol_v3_15829/Cfol_v3_29129/Cfol_v3_20528/Cfol_v3_24135/Cfol_v3_23043/Cfol_v3_29154/Cfol_v3_08200/Cfol_v3_23040/Cfol_v3_14261/Cfol_v3_02827/Cfol_v3_11724/Cfol_v3_10199/Cfol_v3_35900/Cfol_v3…	54
GO:0022625	cytosolic large ribosomal subunit	35/132	91/22023	1.72458e-55	3.37442e-53	2.80168e-53	Cfol_v3_14918/Cfol_v3_01644/Cfol_v3_22941/Cfol_v3_04573/Cfol_v3_01129/Cfol_v3_08000/Cfol_v3_04055/Cfol_v3_08409/Cfol_v3_29129/Cfol_v3_20528/Cfol_v3_24135/Cfol_v3_08200/Cfol_v3_23040/Cfol_v3_14261/Cfol_v3_02827/Cfol_v3_11724/Cfol_v3_10199/Cfol_v3_35900/Cfol_v3_16312/Cfol_v3_07627/Cfol_v3_30579/Cfol_v3_00348/Cfol_v3_10464/Cfol_v3_25824/Cfol_v3_16237/Cfol_v3_05704/Cfol_v3_25646/Cfol_v3_23430/Cfol_v3…	35
GO:0003735	structural constituent of ribosome	51/132	459/22023	3.05364e-51	4.48122e-49	3.72062e-49	Cfol_v3_01644/Cfol_v3_22941/Cfol_v3_33828/Cfol_v3_04573/Cfol_v3_01129/Cfol_v3_13986/Cfol_v3_08000/Cfol_v3_35336/Cfol_v3_17085/Cfol_v3_19545/Cfol_v3_04055/Cfol_v3_08409/Cfol_v3_15829/Cfol_v3_29129/Cfol_v3_20528/Cfol_v3_24135/Cfol_v3_23043/Cfol_v3_29154/Cfol_v3_08200/Cfol_v3_23040/Cfol_v3_14261/Cfol_v3_02827/Cfol_v3_11724/Cfol_v3_10199/Cfol_v3_35900/Cfol_v3_30676/Cfol_v3_16312/Cfol_v3_07627/Cfol_v3…	51
GO:0015934	large ribosomal subunit	35/132	123/22023	5.17376e-50	6.07399e-48	5.04305e-48	Cfol_v3_14918/Cfol_v3_01644/Cfol_v3_22941/Cfol_v3_04573/Cfol_v3_01129/Cfol_v3_08000/Cfol_v3_04055/Cfol_v3_08409/Cfol_v3_29129/Cfol_v3_20528/Cfol_v3_24135/Cfol_v3_08200/Cfol_v3_23040/Cfol_v3_14261/Cfol_v3_02827/Cfol_v3_11724/Cfol_v3_10199/Cfol_v3_35900/Cfol_v3_16312/Cfol_v3_07627/Cfol_v3_30579/Cfol_v3_00348/Cfol_v3_10464/Cfol_v3_25824/Cfol_v3_16237/Cfol_v3_05704/Cfol_v3_25646/Cfol_v3_23430/Cfol_v3…	35
GO:0022627	cytosolic small ribosomal subunit	17/132	84/22023	1.0458e-21	1.02314e-19	8.49483e-20	Cfol_v3_33828/Cfol_v3_13986/Cfol_v3_35336/Cfol_v3_17085/Cfol_v3_19545/Cfol_v3_15829/Cfol_v3_23043/Cfol_v3_29154/Cfol_v3_30676/Cfol_v3_27810/Cfol_v3_15850/Cfol_v3_28972/Cfol_v3_35715/Cfol_v3_08373/Cfol_v3_00836/Cfol_v3_21046/Cfol_v3_01115	17
GO:0015935	small ribosomal subunit	17/132	106/22023	7.16535e-20	6.00866e-18	4.98881e-18	Cfol_v3_33828/Cfol_v3_13986/Cfol_v3_35336/Cfol_v3_17085/Cfol_v3_19545/Cfol_v3_15829/Cfol_v3_23043/Cfol_v3_29154/Cfol_v3_30676/Cfol_v3_27810/Cfol_v3_15850/Cfol_v3_28972/Cfol_v3_35715/Cfol_v3_08373/Cfol_v3_00836/Cfol_v3_21046/Cfol_v3_01115	17
GO:0019843	rRNA binding	9/132	104/22023	1.28815e-08	9.45178e-07	7.84753e-07	Cfol_v3_04573/Cfol_v3_01129/Cfol_v3_08000/Cfol_v3_17085/Cfol_v3_15829/Cfol_v3_08200/Cfol_v3_30249/Cfol_v3_11901/Cfol_v3_08631	9
GO:0005507	copper ion binding	11/132	283/22023	1.13705e-06	7.41612e-05	6.15738e-05	Cfol_v3_14762/Cfol_v3_14763/Cfol_v3_13126/Cfol_v3_20098/Cfol_v3_07366/Cfol_v3_23806/Cfol_v3_16347/Cfol_v3_33664/Cfol_v3_30773/Cfol_v3_28371/Cfol_v3_18599	11
GO:0042274	ribosomal small subunit biogenesis	4/132	21/22023	6.81842e-06	0.000400241	0.000332308	Cfol_v3_33828/Cfol_v3_30676/Cfol_v3_28972/Cfol_v3_35715	4
GO:0006364	rRNA processing	7/132	138/22023	2.00011e-05	0.00106519	0.000884398	Cfol_v3_33828/Cfol_v3_30676/Cfol_v3_28972/Cfol_v3_35715/Cfol_v3_19765/Cfol_v3_04532/Cfol_v3_10765	7
GO:0009741	response to brassinosteroid	6/132	94/22023	2.18666e-05	0.00106519	0.000884398	Cfol_v3_19129/Cfol_v3_02780/Cfol_v3_10323/Cfol_v3_26710/Cfol_v3_02158/Cfol_v3_06271	6
GO:0042254	ribosome biogenesis	8/132	195/22023	2.36131e-05	0.00106519	0.000884398	Cfol_v3_33828/Cfol_v3_30676/Cfol_v3_28972/Cfol_v3_35715/Cfol_v3_19765/Cfol_v3_12330/Cfol_v3_04532/Cfol_v3_10765	8
GO:0009408	response to heat	8/132	197/22023	2.5405e-05	0.00106519	0.000884398	Cfol_v3_20098/Cfol_v3_07366/Cfol_v3_12191/Cfol_v3_23806/Cfol_v3_16347/Cfol_v3_12539/Cfol_v3_08599/Cfol_v3_31326	8
GO:0016072	rRNA metabolic process	7/132	146/22023	2.87678e-05	0.00112578	0.000934701	Cfol_v3_33828/Cfol_v3_30676/Cfol_v3_28972/Cfol_v3_35715/Cfol_v3_19765/Cfol_v3_04532/Cfol_v3_10765	7
GO:0022613	ribonucleoprotein complex biogenesis	8/132	225/22023	6.51386e-05	0.00238977	0.00198416	Cfol_v3_33828/Cfol_v3_30676/Cfol_v3_28972/Cfol_v3_35715/Cfol_v3_19765/Cfol_v3_12330/Cfol_v3_04532/Cfol_v3_10765	8
GO:0006457	protein folding	7/132	212/22023	0.000295884	0.0102167	0.00848263	Cfol_v3_20098/Cfol_v3_07366/Cfol_v3_23806/Cfol_v3_16347/Cfol_v3_08599/Cfol_v3_31326/Cfol_v3_00287	7
GO:0009955	adaxial/abaxial pattern specification	5/132	102/22023	0.000375013	0.0119506	0.00992223	Cfol_v3_04055/Cfol_v3_08409/Cfol_v3_30249/Cfol_v3_11901/Cfol_v3_08631	5
GO:0009742	brassinosteroid mediated signaling pathway	4/132	58/22023	0.000407176	0.0119506	0.00992223	Cfol_v3_19129/Cfol_v3_02780/Cfol_v3_10323/Cfol_v3_26710	4
GO:0071367	cellular response to brassinosteroid stimulus	4/132	58/22023	0.000407176	0.0119506	0.00992223	Cfol_v3_19129/Cfol_v3_02780/Cfol_v3_10323/Cfol_v3_26710	4
GO:0043401	steroid hormone mediated signaling pathway	4/132	60/22023	0.000463684	0.0128545	0.0106727	Cfol_v3_19129/Cfol_v3_02780/Cfol_v3_10323/Cfol_v3_26710	4
GO:0034470	ncRNA processing	7/132	231/22023	0.000495444	0.0128545	0.0106727	Cfol_v3_33828/Cfol_v3_30676/Cfol_v3_28972/Cfol_v3_35715/Cfol_v3_19765/Cfol_v3_04532/Cfol_v3_10765	7
GO:0005759	mitochondrial matrix	5/132	109/22023	0.000508747	0.0128545	0.0106727	Cfol_v3_20098/Cfol_v3_07366/Cfol_v3_13811/Cfol_v3_28371/Cfol_v3_21081	5
GO:0071383	cellular response to steroid hormone stimulus	4/132	62/22023	0.000525568	0.0128545	0.0106727	Cfol_v3_19129/Cfol_v3_02780/Cfol_v3_10323/Cfol_v3_26710	4
GO:0048545	response to steroid hormone	4/132	65/22023	0.000629094	0.0147711	0.012264	Cfol_v3_19129/Cfol_v3_02780/Cfol_v3_10323/Cfol_v3_26710	4
GO:0004857	enzyme inhibitor activity	5/132	123/22023	0.00088025	0.0198733	0.0165002	Cfol_v3_19129/Cfol_v3_26710/Cfol_v3_07443/Cfol_v3_02158/Cfol_v3_06271	5

## Sheet: Ng_LWP_DGZ_up_GO
ID	Description	GeneRatio	BgRatio	pvalue	p.adjust	qvalue	geneID	Count
GO:0003735	structural constituent of ribosome	53/137	251/18037	1.6609e-63	3.62076e-61	3.12948e-61	Nepgr005700/Nepgr003554/Nepgr023264/Nepgr033005/Nepgr004250/Nepgr012945/Nepgr018427/Nepgr014269/Nepgr033267/Nepgr029639/Nepgr032438/Nepgr000076/Nepgr013050/Nepgr014144/Nepgr009169/Nepgr023781/Nepgr029655/Nepgr006280/Nepgr022445/Nepgr013579/Nepgr020661/Nepgr025473/Nepgr030314/Nepgr000638/Nepgr013816/Nepgr004298/Nepgr032812/Nepgr000204/Nepgr031376/Nepgr016276/Nepgr024620/Nepgr013404/Nepgr017224/Nep…	53
GO:0006412	translation	46/137	233/18037	3.12345e-53	3.40456e-51	2.94262e-51	Nepgr003554/Nepgr023264/Nepgr033005/Nepgr004250/Nepgr012945/Nepgr018427/Nepgr014269/Nepgr033267/Nepgr029639/Nepgr032438/Nepgr000076/Nepgr013050/Nepgr014144/Nepgr009169/Nepgr023781/Nepgr029655/Nepgr006280/Nepgr022445/Nepgr013579/Nepgr020661/Nepgr025473/Nepgr030314/Nepgr000638/Nepgr013816/Nepgr004298/Nepgr032812/Nepgr031376/Nepgr016276/Nepgr013404/Nepgr008776/Nepgr012602/Nepgr010062/Nepgr005442/Nep…	46
GO:0022627	cytosolic small ribosomal subunit	21/137	57/18037	1.06539e-30	7.74181e-29	6.69137e-29	Nepgr004250/Nepgr018427/Nepgr033267/Nepgr029639/Nepgr032438/Nepgr000076/Nepgr013050/Nepgr014144/Nepgr023781/Nepgr029655/Nepgr020661/Nepgr025473/Nepgr030314/Nepgr016276/Nepgr008776/Nepgr012602/Nepgr022509/Nepgr029915/Nepgr018652/Nepgr031224/Nepgr001455	21
GO:0022625	cytosolic large ribosomal subunit	18/137	67/18037	1.52909e-23	8.33354e-22	7.20282e-22	Nepgr005700/Nepgr003554/Nepgr033005/Nepgr014269/Nepgr013579/Nepgr004298/Nepgr032812/Nepgr000204/Nepgr031376/Nepgr024620/Nepgr013404/Nepgr017224/Nepgr030248/Nepgr010062/Nepgr022288/Nepgr029660/Nepgr019761/Nepgr012730	18
GO:0022626	cytosolic ribosome	17/137	79/18037	1.80218e-20	7.85749e-19	6.79136e-19	Nepgr005700/Nepgr004250/Nepgr033267/Nepgr032438/Nepgr000076/Nepgr013050/Nepgr014144/Nepgr004298/Nepgr032812/Nepgr031376/Nepgr013404/Nepgr008776/Nepgr012602/Nepgr030248/Nepgr010062/Nepgr029915/Nepgr018652	17
GO:0042788	polysomal ribosome	13/137	44/18037	6.65205e-18	2.41691e-16	2.08898e-16	Nepgr005700/Nepgr004250/Nepgr033267/Nepgr000076/Nepgr013050/Nepgr014144/Nepgr004298/Nepgr032812/Nepgr031376/Nepgr013404/Nepgr030248/Nepgr029915/Nepgr018652	13
GO:0015935	small ribosomal subunit	8/137	22/18037	2.63481e-12	8.20556e-11	7.0922e-11	Nepgr023781/Nepgr029655/Nepgr020661/Nepgr025473/Nepgr030314/Nepgr029915/Nepgr010348/Nepgr021811	8
GO:0005840	ribosome	13/137	118/18037	5.5443e-12	1.51082e-10	1.30583e-10	Nepgr023264/Nepgr012945/Nepgr033267/Nepgr006280/Nepgr022445/Nepgr000638/Nepgr013816/Nepgr005442/Nepgr015545/Nepgr012708/Nepgr024498/Nepgr012059/Nepgr010924	13
GO:0005730	nucleolus	19/137	439/18037	9.32367e-10	2.2584e-08	1.95197e-08	Nepgr004250/Nepgr013999/Nepgr032438/Nepgr004298/Nepgr032812/Nepgr031376/Nepgr024620/Nepgr008776/Nepgr012602/Nepgr030248/Nepgr010062/Nepgr029915/Nepgr018652/Nepgr029959/Nepgr006352/Nepgr008663/Nepgr026702/Nepgr000735/Nepgr029549	19
GO:0019843	rRNA binding	10/137	99/18037	4.0256e-09	8.77582e-08	7.58509e-08	Nepgr012945/Nepgr014269/Nepgr029639/Nepgr032438/Nepgr023781/Nepgr029655/Nepgr000638/Nepgr013816/Nepgr010924/Nepgr012730	10
GO:0000462	maturation of SSU-rRNA from tricistronic rRNA transcript (SSU-rRNA, 5.8S rRNA, LSU-rRNA)	5/137	23/18037	7.08207e-07	1.40354e-05	1.2131e-05	Nepgr020661/Nepgr025473/Nepgr030314/Nepgr016276/Nepgr025589	5
GO:0002181	cytoplasmic translation	5/137	24/18037	8.89133e-07	1.61526e-05	1.39609e-05	Nepgr024620/Nepgr017224/Nepgr030248/Nepgr019761/Nepgr012730	5
GO:0009505	plant-type cell wall	10/137	242/18037	1.62308e-05	0.000272178	0.000235248	Nepgr000918/Nepgr031209/Nepgr005700/Nepgr033267/Nepgr000076/Nepgr013050/Nepgr014144/Nepgr031376/Nepgr029915/Nepgr028243	10
GO:0000325	plant-type vacuole	13/137	443/18037	3.35196e-05	0.000521949	0.000451129	Nepgr005700/Nepgr021566/Nepgr004250/Nepgr000076/Nepgr013050/Nepgr014144/Nepgr031376/Nepgr022288/Nepgr029660/Nepgr027026/Nepgr023855/Nepgr008663/Nepgr026702	13
GO:0015934	large ribosomal subunit	3/137	14/18037	0.000146765	0.00213298	0.00184357	Nepgr009169/Nepgr022288/Nepgr029660	3
GO:0005759	mitochondrial matrix	5/137	91/18037	0.000647503	0.00882223	0.0076252	Nepgr009951/Nepgr017009/Nepgr006087/Nepgr016065/Nepgr033469	5
GO:0042254	ribosome biogenesis	3/137	38/18037	0.00297748	0.0368058	0.0318119	Nepgr003554/Nepgr033005/Nepgr006352	3
GO:0042026	protein refolding	3/137	39/18037	0.00320784	0.0368058	0.0318119	Nepgr010104/Nepgr021912/Nepgr024500	3
GO:0032040	small-subunit processome	3/137	39/18037	0.00320784	0.0368058	0.0318119	Nepgr022509/Nepgr029959/Nepgr029549	3
GO:0051085	chaperone cofactor-dependent protein refolding	3/137	41/18037	0.00370065	0.0384119	0.0332	Nepgr024500/Nepgr009951/Nepgr017009	3
GO:0051082	unfolded protein binding	5/137	135/18037	0.00370312	0.0384119	0.0332	Nepgr024500/Nepgr009951/Nepgr017009/Nepgr004890/Nepgr005116	5
