# Supplementary material for: Transcriptomic prey‐capture responses in convergently evolved carnivorous pitcher plants
Source: New Phytol. 2025 Dec 17;249(5):2559–73. doi: 10.1111/nph.70848 (PMC12873510; doi:10.1111/nph.70848)
Supplement: Supplementary file 8 — Table S7 SOM clustering results based on the merged gene expression dataset including both before and after the feeding treatment. [file NPH-249-2559-s010.xlsx]

## Sheet: Sheet1
New Phytologist Supporting Information
Article title: Transcriptomic prey-capture responses in convergently evolved carnivorous pitcher plants.
Authors: Takanori Wakatake, Kenji Fukushima
Article acceptance date: 22 November 2025

## Sheet: Ng_som
gene_ID	Ng_CON_DGZ_mean	Ng_WOR_DGZ_mean	Ng_CON_FLP_mean	Ng_WOR_FLP_mean	Ng_CON_LID_mean	Ng_WOR_LID_mean	Ng_CON_PRS_mean	Ng_WOR_PRS_mean	Ng_CON_TDR_mean	Ng_WOR_TDR_mean	Ng_CON_WXZ_mean	Ng_WOR_WXZ_mean	Ng_CON_DGZ_Zmean	Ng_WOR_DGZ_Zmean	Ng_CON_FLP_Zmean	Ng_WOR_FLP_Zmean	Ng_CON_LID_Zmean	Ng_WOR_LID_Zmean	Ng_CON_PRS_Zmean	Ng_WOR_PRS_Zmean	Ng_CON_TDR_Zmean	Ng_WOR_TDR_Zmean	Ng_CON_WXZ_Zmean	Ng_WOR_WXZ_Zmean	unit.class
Nepenthes_gracilis_Nepgr000035	0	0	0	0	2.28816	0.71011	0.747999	0.495394	0.0726005	0	0	0	-0.533308	-0.533308	-0.533308	-0.533308	2.8609	0.520057	0.57626	0.201551	-0.425614	-0.533308	-0.533308	-0.533308	10
Nepenthes_gracilis_Nepgr000038	0.823563	1.66325	0	0.465356	42.2844	157.179	12.3625	11.5024	4.01797	2.81433	1.37755	5.63281	-0.428689	-0.409928	-0.44709	-0.436693	0.497674	3.06476	-0.170874	-0.190092	-0.357316	-0.384209	-0.416311	-0.321236	12
Nepenthes_gracilis_Nepgr000040	0	0	0.486351	0	1.38897	0	0	0.752384	0.603204	0.682681	0	0.498052	-0.824323	-0.824323	0.266182	-0.824323	2.29006	-0.824323	-0.824323	0.862688	0.528193	0.706397	-0.824323	0.29242	10
Nepenthes_gracilis_Nepgr000062	0	0.257331	0.431847	0.213634	0.716784	0	1.29957	2.11567	0	0.57641	1.07017	0.25405	-0.902542	-0.50069	-0.228164	-0.568928	0.216795	-0.902542	1.12688	2.40131	-0.902542	-0.00241412	0.768647	-0.505814	7
Nepenthes_gracilis_Nepgr000065	0.996633	0.142969	0	0	1.33189	0.454449	7.58678	6.20998	0.015838	0	0.352562	0.0812401	-0.166723	-0.494364	-0.549236	-0.549236	-0.0380494	-0.374816	2.36261	1.83418	-0.543157	-0.549236	-0.413921	-0.518056	2
Nepenthes_gracilis_Nepgr000074	48.5372	73.6495	8.93819	6.93598	956.731	1385.66	224.049	575.442	51.2714	61.5918	74.5143	92.659	-0.556215	-0.499922	-0.644982	-0.64947	1.47964	2.44114	-0.162778	0.62492	-0.550086	-0.526951	-0.497983	-0.457309	11
Nepenthes_gracilis_Nepgr000097	5.65146	2.45436	0.602121	1.57016	32.1636	28.8236	4.70912	3.51043	1.65876	3.28331	1.96715	27.5369	-0.315239	-0.577509	-0.729456	-0.650043	1.85966	1.58566	-0.392543	-0.490875	-0.642776	-0.509507	-0.617477	1.48011	11
Nepenthes_gracilis_Nepgr000114	0	0	1.24103	0.362323	0.722231	0	0.398735	0.129522	1.52711	1.6489	0.253891	0.124004	-0.876995	-0.876995	1.16124	-0.281925	0.30918	-0.876995	-0.222123	-0.664271	1.6311	1.83112	-0.46001	-0.673333	3
Nepenthes_gracilis_Nepgr000140	0.415293	0.551529	0.149053	0.189892	7.07205	5.67035	1.01298	1.49001	0.282115	1.28174	0.360683	0.521679	-0.50859	-0.449258	-0.624538	-0.606753	2.39045	1.78	-0.248295	-0.040548	-0.566589	-0.131251	-0.532373	-0.462258	11
Nepenthes_gracilis_Nepgr000141	38.0194	6.73006	4.40028	1.37839	3.62424	4.48219	4.10533	7.7885	3.81699	1.61611	12.3016	6.71086	3.03172	-0.119279	-0.353899	-0.658221	-0.432051	-0.345652	-0.383603	-0.0126882	-0.41264	-0.634281	0.441802	-0.121212	9
Nepenthes_gracilis_Nepgr000161	0.226807	0.734191	2.72932	2.25797	0	0	0	0	0	1.28761	0.35338	0.185574	-0.443473	0.0908717	2.19201	1.69562	-0.682332	-0.682332	-0.682332	-0.682332	-0.682332	0.673696	-0.310175	-0.486897	4
Nepenthes_gracilis_Nepgr000162	0.975158	0.892894	6.54573	12.9613	0.579313	0	0	1.26686	1.56037	2.05859	1.41926	1.69042	-0.409991	-0.43217	1.0919	2.82163	-0.516716	-0.672906	-0.672906	-0.331346	-0.252212	-0.117883	-0.290254	-0.217149	4
Nepenthes_gracilis_Nepgr000170	80.1952	30.8044	310.582	278.283	42.796	27.1376	27.4563	22.0028	67.7449	40.8515	79.6211	49.7582	-0.0801703	-0.580914	2.25558	1.92813	-0.459338	-0.618089	-0.614858	-0.670148	-0.206396	-0.479052	-0.0859911	-0.388753	4
Nepenthes_gracilis_Nepgr000242	1.11019	0	0	0.297755	1.81467	0	0.922547	0	1.96486	0	0.497214	1.1459	0.634929	-0.883922	-0.883922	-0.476563	1.59872	-0.883922	0.378215	-0.883922	1.8042	-0.883922	-0.203684	0.683789	10
Nepenthes_gracilis_Nepgr000245	34.4413	86.5152	9.04999	10.6796	433.632	505.321	64.4456	152.716	17.623	54.9207	48.178	81.9588	-0.543834	-0.230964	-0.69639	-0.686599	1.85458	2.2853	-0.363562	0.166782	-0.644881	-0.420789	-0.461301	-0.258339	11
Nepenthes_gracilis_Nepgr000250	0.0722033	0.20968	1.57885	1.81577	0.0548965	0.0295864	0	0.0177103	1.98758	0.514346	0	0	-0.575071	-0.399844	1.34528	1.64725	-0.59713	-0.62939	-0.6671	-0.644527	1.86625	-0.0115214	-0.6671	-0.6671	4
Nepenthes_gracilis_Nepgr000274	0	0.835991	0	0	1.93493	1.53108	0.278882	0	0.749005	0.344642	0	0.387176	-0.778401	0.509824	-0.778401	-0.778401	2.20323	1.58092	-0.348656	-0.778401	0.375782	-0.247323	-0.778401	-0.18178	10
Nepenthes_gracilis_Nepgr000284	66.3329	139.046	6.6627	9.84572	257.687	443.297	89.8167	134.308	24.4458	71.9222	46.9077	64.6039	-0.372381	0.209004	-0.849477	-0.824027	1.1576	2.64166	-0.184615	0.17112	-0.707291	-0.327691	-0.527696	-0.386205	11
Nepenthes_gracilis_Nepgr000293	0	0	0	0	0	0	0	0	4.68449	0	0	0	-0.288675	-0.288675	-0.288675	-0.288675	-0.288675	-0.288675	-0.288675	-0.288675	3.17543	-0.288675	-0.288675	-0.288675	3
Nepenthes_gracilis_Nepgr000301	3.43597	21.8879	6.10628	9.2835	145.787	306.024	23.2995	20.9984	1.7445	6.77396	8.74326	39.3357	-0.512063	-0.30673	-0.482347	-0.446991	1.07202	2.85514	-0.291021	-0.316628	-0.530885	-0.474917	-0.453003	-0.11257	12
Nepenthes_gracilis_Nepgr000302	0.421644	2.29043	0.0291317	3.08789	2.22265	5.25905	1.37772	0.559982	2.07486	70.1625	0.6886	0.340579	-0.350751	-0.2565	-0.370548	-0.216281	-0.259919	-0.10678	-0.302532	-0.343774	-0.267373	3.16659	-0.337288	-0.35484	8
Nepenthes_gracilis_Nepgr000310	0.111992	0.331577	0.44781	0.126965	45.0905	102.579	4.83804	5.25011	0.351442	1.02725	0.886932	2.07275	-0.438512	-0.43137	-0.427589	-0.438025	1.02457	2.89458	-0.284781	-0.271377	-0.430723	-0.40874	-0.413305	-0.374732	12
Nepenthes_gracilis_Nepgr000317	16.4599	18.328	16.3684	11.5983	26.9551	38.9595	5.72367	6.36561	233.405	99.109	6.49289	6.56352	-0.364328	-0.336049	-0.365714	-0.437922	-0.205455	-0.0237337	-0.526852	-0.517134	2.91974	0.886797	-0.515207	-0.514138	3
Nepenthes_gracilis_Nepgr000319	2.54476	1.77712	0.961928	1.80163	9.28013	14.393	32.0244	28.9687	1.42689	0.512411	3.19755	1.64318	-0.506247	-0.574832	-0.647665	-0.572642	0.0955237	0.552333	2.12761	1.85459	-0.606124	-0.687827	-0.447923	-0.586798	2
Nepenthes_gracilis_Nepgr000337	0.469998	0.457889	0.41938	0.057496	54.7822	244.02	9.00997	39.184	1.99611	2.76583	1.76979	4.34199	-0.422797	-0.422971	-0.423523	-0.428715	0.356414	3.07139	-0.300275	0.132628	-0.400902	-0.389859	-0.404149	-0.367246	12
Nepenthes_gracilis_Nepgr000366	7.70269	8.09279	0.303833	0.638916	1.40383	2.53052	0.26809	0.284487	1.81372	2.02355	1.18281	1.14875	1.99214	2.13553	-0.727408	-0.604243	-0.32309	0.0910406	-0.740545	-0.734518	-0.172427	-0.0953018	-0.404329	-0.416849	1
Nepenthes_gracilis_Nepgr000375	0	1.43125	0	0.186709	0	0	0	0	0	0	0.197783	0.157535	-0.403957	3.112	-0.403957	0.0547067	-0.403957	-0.403957	-0.403957	-0.403957	-0.403957	-0.403957	0.0819101	-0.0169625	1
Nepenthes_gracilis_Nepgr000377	0.339824	0.484199	0	0	2.11857	2.08525	1.47389	0.381104	0.134793	0	0.562858	0	-0.364583	-0.184249	-0.789048	-0.789048	1.8572	1.81558	1.05195	-0.313022	-0.620682	-0.789048	-0.0859989	-0.789048	11
Nepenthes_gracilis_Nepgr000389	0.780741	0.281368	0	0	3.40306	6.00118	3.64811	4.18767	0.0439763	0	0.777031	0.386092	-0.403828	-0.642471	-0.776933	-0.776933	0.849344	2.09095	0.966449	1.2243	-0.755918	-0.776933	-0.4056	-0.592425	11
Nepenthes_gracilis_Nepgr000396	3.5235	4.49801	1.49704	0.599682	25.5003	33.7906	5.32495	10.3968	0.861491	0.851554	3.46038	3.43011	-0.401133	-0.309964	-0.590718	-0.674669	1.65489	2.43049	-0.2326	0.241896	-0.650176	-0.651106	-0.407038	-0.40987	11
Nepenthes_gracilis_Nepgr000407	14.7134	8.77881	16.5059	12.7413	135.795	534.535	60.8204	116.771	32.2703	13.2851	26.4373	22.9182	-0.460075	-0.50008	-0.447992	-0.473369	0.356126	3.04401	-0.14927	0.227889	-0.341725	-0.469703	-0.381045	-0.404767	12
Nepenthes_gracilis_Nepgr000408	0	0	0	0	0	2.07953	0	0	0	0	0	0	-0.288675	-0.288675	-0.288675	-0.288675	-0.288675	3.17543	-0.288675	-0.288675	-0.288675	-0.288675	-0.288675	-0.288675	12
Nepenthes_gracilis_Nepgr000409	0	0	0	0	6.19835	60	1.17139	1.0721	0.12838	0	0.10666	0.165405	-0.333958	-0.333958	-0.333958	-0.333958	0.026865	3.15881	-0.265768	-0.271549	-0.326485	-0.333958	-0.327749	-0.32433	12
Nepenthes_gracilis_Nepgr000473	2.34957	1.34208	26.731	31.5587	3.64565	11.2866	0.646204	0.814789	5.19831	1.49912	2.30513	0.303327	-0.464353	-0.558728	1.81954	2.27177	-0.342944	0.372814	-0.623913	-0.608121	-0.197501	-0.544017	-0.468516	-0.656032	4
Nepenthes_gracilis_Nepgr000475	1.88207	0.852551	0.234052	0.411488	13.1394	19.1117	11.8535	17.2843	1.42973	1.87547	3.41945	4.22337	-0.632538	-0.779615	-0.867974	-0.842625	0.975686	1.82888	0.791982	1.56781	-0.69716	-0.633481	-0.412908	-0.298061	7
Nepenthes_gracilis_Nepgr000487	2.2407	1.34099	2.31577	1.6078	32.6852	34.9133	8.87123	16.2568	1.32058	1.40051	5.92963	3.46297	-0.582509	-0.656102	-0.576368	-0.634277	1.90775	2.09	-0.0401538	0.563964	-0.657771	-0.651234	-0.280766	-0.482531	11
Nepenthes_gracilis_Nepgr000496	4.36852	0.956869	51.5421	16.3847	9.82916	8.38091	0.439855	4.33851	6.30619	7.54713	9.90101	6.85226	-0.456348	-0.707377	3.01467	0.427802	-0.0545549	-0.161117	-0.745419	-0.458556	-0.313775	-0.222467	-0.0492684	-0.273595	4
Nepenthes_gracilis_Nepgr000515	0.891164	0.457248	5.14317	7.19719	87.8856	15.465	20.9331	15.2403	1.58687	0.276322	38.7982	20.2749	-0.681408	-0.698848	-0.510519	-0.427968	2.81492	-0.0956837	0.12408	-0.104715	-0.653448	-0.706119	0.842083	0.0976279	10
Nepenthes_gracilis_Nepgr000517	0.602638	0.632285	0.373768	0.597789	6.15382	13.1418	2.79897	10.9541	0.622608	1.08825	1.38043	1.9114	-0.627301	-0.620544	-0.679467	-0.628406	0.63797	2.23073	-0.126696	1.7321	-0.622749	-0.516617	-0.45002	-0.328998	11
Nepenthes_gracilis_Nepgr000536	16.3798	11.1963	3.62204	4.22201	217.322	236.224	32.0737	45.5687	4.65056	6.58854	12.7264	14.1786	-0.407868	-0.47002	-0.560839	-0.553645	2.00151	2.22815	-0.219693	-0.0578812	-0.548507	-0.525269	-0.451674	-0.434262	11
Nepenthes_gracilis_Nepgr000544	1.67935	2.86441	2.46176	1.78243	230.86	224.201	14.6495	26.9654	1.892	2.0086	8.93948	4.02742	-0.485012	-0.471277	-0.475944	-0.483817	2.17114	2.09397	-0.33469	-0.191952	-0.482547	-0.481196	-0.400868	-0.457798	11
Nepenthes_gracilis_Nepgr000546	0.25942	0.300513	0.537184	0	0.756142	4.47708	1.27862	0.555045	0	0.404169	0.544192	0.255019	-0.429247	-0.395403	-0.200485	-0.642901	-0.0201556	3.04434	0.410149	-0.185776	-0.642901	-0.310034	-0.194714	-0.432872	12
Nepenthes_gracilis_Nepgr000556	14.011	18.1093	5.28372	5.30231	88.3708	109.755	28.1677	62.2228	10.9016	11.8194	8.64783	7.66792	-0.470992	-0.356395	-0.715024	-0.714504	1.60826	2.2062	-0.0751404	0.877113	-0.557936	-0.532273	-0.620957	-0.648357	11
Nepenthes_gracilis_Nepgr000560	2.32961	3.84633	3.76122	3.07466	33.5079	50.369	14.7341	28.1276	5.22191	4.52363	5.57528	4.96391	-0.705013	-0.607862	-0.613313	-0.65729	1.29206	2.37207	0.089537	0.947433	-0.519751	-0.564478	-0.497117	-0.536277	11
Nepenthes_gracilis_Nepgr000567	0	0	0	0	0.416782	1.86453	0	0	0	0	0	0	-0.351568	-0.351568	-0.351568	-0.351568	0.419185	3.0965	-0.351568	-0.351568	-0.351568	-0.351568	-0.351568	-0.351568	12
Nepenthes_gracilis_Nepgr000573	174.422	198.363	307.589	296.947	1643.75	3527.88	233.903	782.78	350.606	590.703	216.413	510.044	-0.579223	-0.554535	-0.441901	-0.452875	0.93596	2.87889	-0.517887	0.0481188	-0.397542	-0.149952	-0.535922	-0.233128	12
Nepenthes_gracilis_Nepgr000581	4.55436	6.5477	6.96639	9.29639	15.7383	34.1402	8.46206	11.126	45.2494	93.8501	5.97505	7.47923	-0.618536	-0.542558	-0.526599	-0.437789	-0.192249	0.509159	-0.46959	-0.368052	0.932593	2.78506	-0.564385	-0.507052	8
Nepenthes_gracilis_Nepgr000592	5675.38	2881.06	10587.2	12085.5	626.568	509.54	1048.03	802.798	2048.52	1178.73	2627.59	2246.74	0.547656	-0.164486	1.79945	2.18131	-0.739051	-0.768876	-0.63164	-0.694139	-0.376661	-0.598332	-0.229084	-0.326145	4
Nepenthes_gracilis_Nepgr000596	0.320452	0	0	0	0.759602	1.55128	0.644544	1.62749	0.871772	0	0	0	-0.262412	-0.785331	-0.785331	-0.785331	0.454199	1.74608	0.266447	1.87043	0.63724	-0.785331	-0.785331	-0.785331	7
Nepenthes_gracilis_Nepgr000615	0.106717	0	0	0	1.3152	2.5274	0.505008	0.73171	0	0	0	0.0635705	-0.426131	-0.563623	-0.563623	-0.563623	1.13085	2.69262	0.0870186	0.379098	-0.563623	-0.563623	-0.563623	-0.48172	11
Nepenthes_gracilis_Nepgr000633	4.77257	17.7972	0.134825	0.196378	35.9927	38.6328	5.37216	12.4921	0.231079	0.867808	2.05571	1.72566	-0.378615	0.560684	-0.713075	-0.708636	1.87288	2.06328	-0.335374	0.178096	-0.706133	-0.660214	-0.574547	-0.598349	11
Nepenthes_gracilis_Nepgr000770	6.08311	9.27421	6.83559	11.9148	0.998034	1.47885	2.20743	2.65839	51.4985	28.0286	2.96188	5.21451	-0.316132	-0.100561	-0.265299	0.0778182	-0.659648	-0.627167	-0.577949	-0.547485	2.75185	1.16637	-0.526982	-0.374809	3
Nepenthes_gracilis_Nepgr000777	2.17292	11.5243	0	0	0	0.0407039	0	0	0	0	0.984504	1.49142	0.250039	3.09534	-0.411111	-0.411111	-0.411111	-0.398726	-0.411111	-0.411111	-0.411111	-0.411111	-0.111558	0.042679	1
Nepenthes_gracilis_Nepgr000833	0	0.427549	0	0.355384	0	2.45188	0	0.626269	0.193834	2.38103	0.351204	0.850818	-0.72813	-0.239029	-0.72813	-0.321583	-0.72813	2.07673	-0.72813	-0.0117008	-0.506391	1.99568	-0.326365	0.245175	12
Nepenthes_gracilis_Nepgr000840	2.61675	2.91607	0.944832	1.11618	104.574	135.659	14.6967	14.7702	0.949647	1.7358	7.02811	6.03603	-0.479709	-0.473124	-0.516494	-0.512724	1.7635	2.44742	-0.213933	-0.212315	-0.516388	-0.499092	-0.382653	-0.40448	11
Nepenthes_gracilis_Nepgr000862	6.81538	7.37362	0.499005	1.46097	38.7651	50.5618	34.4483	17.2344	1.33333	4.86261	5.50309	5.2698	-0.450967	-0.418252	-0.821128	-0.764754	1.4214	2.11272	1.16842	0.159621	-0.772234	-0.565406	-0.527872	-0.541543	11
Nepenthes_gracilis_Nepgr000863	0.923202	0.747151	0.0278277	0.18785	4.9291	6.58333	4.60464	2.66274	0.240017	0.543085	0.600557	0.601397	-0.42858	-0.506819	-0.826496	-0.75538	1.35169	2.08685	1.2075	0.344494	-0.732196	-0.597509	-0.571968	-0.571594	11
Nepenthes_gracilis_Nepgr000864	12.0105	19.3773	0.999775	2.042	73.958	112.508	35.9031	41.6312	2.14009	6.3588	14.3412	16.3459	-0.474649	-0.257792	-0.798773	-0.768093	1.34891	2.48371	0.228681	0.3973	-0.765206	-0.641019	-0.40604	-0.347026	11
Nepenthes_gracilis_Nepgr000865	0.591924	1.03292	0	0.132781	5.0852	9.37976	2.77813	2.34378	0.0811479	0.450264	0.567478	0.676766	-0.480362	-0.321653	-0.693388	-0.645602	1.13671	2.68227	0.306427	0.15011	-0.664184	-0.531343	-0.489159	-0.449828	11
Nepenthes_gracilis_Nepgr000866	0.86969	1.71781	0.249055	0.20831	5.35293	7.4291	5.1622	3.50243	0.150917	0.763329	0.975903	0.780609	-0.563683	-0.220692	-0.814676	-0.831153	1.24939	2.08902	1.17226	0.50103	-0.854364	-0.606697	-0.52073	-0.599709	11
Nepenthes_gracilis_Nepgr000867	12.9878	10.5478	2.76018	4.01596	66.2923	151.968	75.0771	47.1379	4.77003	15.651	12.5651	19.1786	-0.503026	-0.55817	-0.734168	-0.705788	0.701636	2.63787	0.900171	0.268753	-0.688746	-0.44284	-0.51258	-0.363116	11
Nepenthes_gracilis_Nepgr000884	0.218992	0.174947	0	0.268926	4.00609	4.49229	1.80769	1.34232	1.44597	0.783969	0.500851	0.471587	-0.718454	-0.747924	-0.864976	-0.685045	1.81538	2.14068	0.344493	0.0331283	0.102483	-0.340446	-0.529871	-0.549451	11
Nepenthes_gracilis_Nepgr000918	0.236518	1.54028	0.0796621	0.69721	0.742697	0.195832	0.422025	0.346014	2.81388	18.6338	0.300572	0.47235	-0.376752	-0.127443	-0.406747	-0.288657	-0.279959	-0.384532	-0.341279	-0.355814	0.1161	3.14124	-0.364504	-0.331656	8
Nepenthes_gracilis_Nepgr000969	0.970326	0.516337	3.87137	2.60266	0.226868	0.287738	0.324078	0.208784	0.707292	0.213961	0.528566	0.377385	0.0588154	-0.337474	2.59114	1.48369	-0.590152	-0.537018	-0.505297	-0.605938	-0.170788	-0.601419	-0.326799	-0.458765	4
Nepenthes_gracilis_Nepgr000970	16.8888	6.24398	64.1421	59.6245	5.67794	4.73635	5.83725	5.11499	17.1252	8.47013	13.6248	7.78904	-0.0500019	-0.556544	2.19858	1.98361	-0.58348	-0.628286	-0.575899	-0.610268	-0.0387538	-0.450611	-0.205325	-0.483021	4
Nepenthes_gracilis_Nepgr000979	0	0.388484	0	0	0	0	0	0	0	0	0	1.31709	-0.367736	0.637387	-0.367736	-0.367736	-0.367736	-0.367736	-0.367736	-0.367736	-0.367736	-0.367736	-0.367736	3.03997	6
Nepenthes_gracilis_Nepgr000980	0	0	0	0	0	1.05015e-07	0	0.387476	0	0	1.69572	0.693408	-0.453467	-0.453467	-0.453467	-0.453467	-0.453467	-0.453467	-0.453467	0.305911	-0.453467	-0.453467	2.86982	0.905477	6
Nepenthes_gracilis_Nepgr000985	0.180942	0.180922	0.164559	0.308977	0.235663	1.07648	0	0	1.33401	0	0	0.566284	-0.354771	-0.354816	-0.391939	-0.064301	-0.230627	1.67692	-0.765269	-0.765269	2.26116	-0.765269	-0.765269	0.519445	3
Nepenthes_gracilis_Nepgr000989	1.34661	1.22677	0	0.126559	0	0.114999	0	0	0	0.222576	1.13897	1.18247	1.55199	1.34533	-0.770069	-0.551835	-0.770069	-0.571769	-0.770069	-0.770069	-0.770069	-0.386266	1.19394	1.26895	5
Nepenthes_gracilis_Nepgr000998	3.3749	0.783503	0.0818344	0.386062	0.126787	0	0	0.138668	0.590698	0.452292	0.487081	0.19576	3.05843	0.251349	-0.508718	-0.17917	-0.460025	-0.597364	-0.597364	-0.447155	0.0424977	-0.107428	-0.0697434	-0.385311	9
Nepenthes_gracilis_Nepgr001002	2.71835	0.332994	0.678636	1.56052	0	0	0	0	0	0.630511	0	0	2.63007	-0.189635	0.218946	1.26141	-0.583265	-0.583265	-0.583265	-0.583265	-0.583265	0.162058	-0.583265	-0.583265	9
Nepenthes_gracilis_Nepgr001006	0	2.0883	1.01184	0.806455	10.8225	3.02822	0.6145	2.85273	2.18865	0.132604	1.98272	0.481809	-0.743692	-0.0271837	-0.396522	-0.466993	2.96958	0.295308	-0.532854	0.235098	0.00724644	-0.698195	-0.0634082	-0.578381	10
Nepenthes_gracilis_Nepgr001008	0	0	0	0	0	2.146	0	0	0	0	0	0	-0.288675	-0.288675	-0.288675	-0.288675	-0.288675	3.17543	-0.288675	-0.288675	-0.288675	-0.288675	-0.288675	-0.288675	12
Nepenthes_gracilis_Nepgr001142	0	0	0	0	0.898557	1.78441	0	0.18251	0	0	0	0	-0.433312	-0.433312	-0.433312	-0.433312	1.19722	2.80471	-0.433312	-0.102126	-0.433312	-0.433312	-0.433312	-0.433312	11
Nepenthes_gracilis_Nepgr001157	6.30569	4.96737	0.804405	0.840721	9.80144	29.4761	4.41905	3.47132	1.89746	2.12224	2.26744	1.48905	0.0818978	-0.0865974	-0.610716	-0.606144	0.522014	2.99906	-0.155631	-0.27495	-0.4731	-0.4448	-0.426519	-0.524519	12
Nepenthes_gracilis_Nepgr001191	0.513367	0.364442	0.0934325	0.0860063	0.40506	0	0.138962	0.111875	0.616562	2.31336	0.166191	0.0800933	0.167819	-0.0681337	-0.497514	-0.50928	-0.00378046	-0.645546	-0.425378	-0.468294	0.331318	3.01968	-0.382237	-0.518648	8
Nepenthes_gracilis_Nepgr001234	0	0	0	0	0.291451	1.1931	1.23446	0.910685	0	0	0.108364	0.101839	-0.651327	-0.651327	-0.651327	-0.651327	-0.0580931	1.77717	1.86135	1.20233	-0.651327	-0.651327	-0.430756	-0.444039	2
Nepenthes_gracilis_Nepgr001235	0	0	0	0	3.80473	0.338188	1.04306	0.277315	0	0	0.595473	0.250045	-0.486314	-0.486314	-0.486314	-0.486314	3.03313	-0.173484	0.478534	-0.229792	-0.486314	-0.486314	0.0645102	-0.255017	10
Nepenthes_gracilis_Nepgr001245	0.324203	0.274626	0.132725	0.30563	0.957294	1.80214	0.180576	0.182073	0	0	0.534819	0.315184	-0.184281	-0.282272	-0.562743	-0.220991	1.06703	2.73688	-0.468165	-0.465205	-0.825076	-0.825076	0.232004	-0.202108	12
Nepenthes_gracilis_Nepgr001284	0	0	13.815	21.6389	0	0	0	0	0.331936	0	0.475072	0	-0.427393	-0.427393	1.52659	2.6332	-0.427393	-0.427393	-0.427393	-0.427393	-0.380444	-0.427393	-0.360199	-0.427393	4
Nepenthes_gracilis_Nepgr001307	0	0	0	0	0.715744	1.11711	0.0389751	0.062066	0	0	0	0.103522	-0.470834	-0.470834	-0.470834	-0.470834	1.51401	2.62705	-0.362751	-0.298717	-0.470834	-0.470834	-0.470834	-0.183755	11
Nepenthes_gracilis_Nepgr001324	41.2464	46.8986	67.6631	59.3147	29.9598	16.7102	30.7306	36.2164	280.839	235.541	31.3204	27.7586	-0.391662	-0.326749	-0.0882792	-0.184157	-0.521282	-0.673448	-0.512431	-0.449429	2.35994	1.83972	-0.505657	-0.546562	3
Nepenthes_gracilis_Nepgr001340	31.9664	65.5124	3.40925	5.8468	360.192	459.321	108.047	335.93	23.1329	63.5611	47.4843	67.1912	-0.624864	-0.413129	-0.805109	-0.789724	1.44682	2.0725	-0.144662	1.29368	-0.680619	-0.425445	-0.526918	-0.402533	11
Nepenthes_gracilis_Nepgr001381	0.0145987	0.138797	0	0	0.505911	1.39152	0.220326	0.599606	0.0558326	0.0820553	0.0515836	0.0457384	-0.598706	-0.294247	-0.634493	-0.634493	0.605691	2.77665	-0.0943904	0.835372	-0.497626	-0.433344	-0.508042	-0.522371	12
Nepenthes_gracilis_Nepgr001402	1.01042	0.218131	0.188607	0.631449	22.946	22.7459	7.72227	12.6464	0.943414	1.86191	2.38478	3.84174	-0.637764	-0.731027	-0.734502	-0.682374	1.94433	1.92076	0.152303	0.731929	-0.645652	-0.537533	-0.475985	-0.304484	11
Nepenthes_gracilis_Nepgr001403	0	0	0	0	2.38226	0	0.907867	3.11648	0	0	0	0	-0.495089	-0.495089	-0.495089	-0.495089	1.71406	-0.495089	0.346807	2.39493	-0.495089	-0.495089	-0.495089	-0.495089	7
Nepenthes_gracilis_Nepgr001405	0.845573	0.268437	0	0	1.47479	7.13145	5.1216	1.72126	1.44168	4.14144	0.339215	1.72077	-0.517001	-0.771675	-0.890129	-0.890129	-0.239342	2.25679	1.36989	-0.130586	-0.253953	0.937374	-0.740443	-0.130799	12
Nepenthes_gracilis_Nepgr001419	0.220213	0.242209	26.5067	24.0849	0.0446767	0	0.0344584	0.064591	5.29224	3.0719	0.467905	0.222751	-0.499048	-0.496762	2.23344	1.9817	-0.517295	-0.521939	-0.518357	-0.515225	0.0281899	-0.202614	-0.4733	-0.498784	4
Nepenthes_gracilis_Nepgr001439	32.8719	23.5013	5.41628	7.01025	3.04045	3.52281	3.28286	1.76131	6.54309	8.67902	3.43274	2.84676	2.53242	1.55905	-0.319531	-0.153958	-0.56632	-0.516216	-0.541141	-0.699192	-0.202483	0.0193861	-0.525572	-0.58644	9
Nepenthes_gracilis_Nepgr001472	20.0857	15.7533	31.7248	34.8722	13.1813	11.7955	18.5037	10.7336	159.728	170.635	13.4021	15.4102	-0.397442	-0.472633	-0.195436	-0.140811	-0.517273	-0.541325	-0.424898	-0.559753	2.02616	2.21544	-0.513441	-0.478589	3
Nepenthes_gracilis_Nepgr001483	40.694	28.495	90.5848	72.4004	45.2505	23.4735	35.1747	25.3728	413.73	321.43	36.4039	27.2095	-0.432009	-0.526133	-0.0470672	-0.187372	-0.396853	-0.564877	-0.474594	-0.550222	2.44622	1.73407	-0.46511	-0.536051	3
Nepenthes_gracilis_Nepgr001485	12.3828	6.96195	21.017	23.9983	7.15302	2.97748	6.03311	5.03884	109.175	76.9292	10.3571	9.96425	-0.357638	-0.519877	-0.0992243	-0.00999662	-0.514158	-0.639128	-0.547676	-0.577434	2.53925	1.57417	-0.418264	-0.430021	3
Nepenthes_gracilis_Nepgr001507	1.40912	0.519496	5.74072	4.05756	0.386573	0.480332	0.276958	0.371948	1.15191	0.915262	0.86115	0.462568	0.01341	-0.505479	2.53988	1.55815	-0.583008	-0.528322	-0.646943	-0.591539	-0.136616	-0.274643	-0.306204	-0.538683	4
Nepenthes_gracilis_Nepgr001536	7.08101	9.73369	3.66346	4.42684	110.816	65.879	18.6453	25.8649	12.1668	29.8603	9.92033	13.1749	-0.594782	-0.511103	-0.702588	-0.678508	2.67754	1.26	-0.229988	-0.00224433	-0.434352	0.123789	-0.505216	-0.402549	10
Nepenthes_gracilis_Nepgr001540	5.4079	9.07491	0.420238	0.423803	0.3911	0.92688	1.50331	1.48722	0.43472	0.513247	3.02391	3.95893	1.15795	2.52297	-0.698682	-0.697355	-0.709528	-0.510087	-0.295514	-0.301502	-0.693291	-0.66406	0.27052	0.618576	1
Nepenthes_gracilis_Nepgr001565	0.393867	0.565972	0.241977	0.579473	0.311687	0.252399	0.283947	0.23264	0.74512	3.44422	0.285077	0.243772	-0.263855	-0.0729032	-0.432379	-0.0579228	-0.355035	-0.420815	-0.385813	-0.442738	0.125864	3.12054	-0.384559	-0.430388	8
Nepenthes_gracilis_Nepgr001575	9.09775	17.1297	3.30867	3.40231	63.5333	95.8307	13.6047	16.2881	4.29058	4.74822	12.4199	17.0661	-0.444209	-0.161692	-0.647834	-0.64454	1.4705	2.60653	-0.285681	-0.191297	-0.613296	-0.597199	-0.327357	-0.163932	11
Nepenthes_gracilis_Nepgr001581	7.26244	8.67786	2.64343	8.38441	73.9491	148.141	53.0704	84.9399	10.9466	11.4423	23.8904	32.1631	-0.714043	-0.681989	-0.818647	-0.688634	0.796167	2.47635	0.32334	1.04507	-0.630611	-0.619384	-0.33748	-0.150134	11
Nepenthes_gracilis_Nepgr001590	0.0325736	0.0495419	0	0.0166791	0.602898	0.414532	0.980411	1.14867	0.0770244	0	0.113278	0.126251	-0.653741	-0.611762	-0.734327	-0.693064	0.757223	0.291212	1.69118	2.10745	-0.543772	-0.734327	-0.454081	-0.421986	7
Nepenthes_gracilis_Nepgr001608	0	0	0.278949	0.29463	2.7346	1.2207	0.644429	2.07873	0	0	0.229494	0	-0.679612	-0.679612	-0.37554	-0.358447	2.30128	0.65103	0.0228562	1.58633	-0.679612	-0.679612	-0.429449	-0.679612	10
Nepenthes_gracilis_Nepgr001618	4.72946	68.6254	0.246087	0.792164	15.3071	28.4901	11.6351	36.6235	0.706997	3.64926	4.78892	9.90342	-0.529117	2.6221	-0.750227	-0.723296	-0.00744804	0.642712	-0.188542	1.04383	-0.727496	-0.58239	-0.526184	-0.273947	1
Nepenthes_gracilis_Nepgr001624	0.878974	0.750526	1.2057	1.05991	3.48615	9.62567	1.04821	1.4729	0.727563	0.831605	1.01297	1.29168	-0.423377	-0.474185	-0.294142	-0.351807	0.607894	3.03639	-0.356434	-0.188451	-0.483268	-0.442114	-0.370373	-0.260132	12
Nepenthes_gracilis_Nepgr001642	0	0	0	0	0.693872	0.252871	1.04693	0.407858	0	0.380667	0	0	-0.672442	-0.672442	-0.672442	-0.672442	1.34002	0.0609697	2.364	0.510484	-0.672442	0.431621	-0.672442	-0.672442	2
Nepenthes_gracilis_Nepgr001676	0.359083	1.19668	0.428824	0.369435	7.18008	17.8232	1.99962	4.66601	0.292184	0.696287	1.33643	1.03345	-0.542545	-0.377658	-0.528816	-0.540507	0.800221	2.8954	-0.219593	0.305307	-0.555714	-0.476163	-0.350146	-0.40979	12
Nepenthes_gracilis_Nepgr001687	7.70845	4.57062	6.71351	4.48206	188.877	218.782	73.5818	128.722	32.5697	49.1653	15.0995	13.1209	-0.713929	-0.75523	-0.727025	-0.756396	1.67064	2.06426	0.15311	0.878871	-0.386701	-0.168266	-0.616646	-0.64269	11
Nepenthes_gracilis_Nepgr001708	0.0745542	0.0820591	0.0696682	0.148196	0.843327	1.64029	0.123705	0.24668	0	0.350137	0	0	-0.462512	-0.446992	-0.472615	-0.310228	1.12722	2.77526	-0.360873	-0.106576	-0.616681	0.107362	-0.616681	-0.616681	11
Nepenthes_gracilis_Nepgr001767	5.39991	3.30589	31.2764	23.6716	0.816206	0.461887	1.6499	1.5876	46.4999	13.339	5.32889	4.28777	-0.411434	-0.553397	1.34285	0.827288	-0.722184	-0.746205	-0.665665	-0.669888	2.37492	0.126795	-0.416249	-0.486831	3
Nepenthes_gracilis_Nepgr001773	0.149586	0.136896	0	0	1.57847	1.8777	1.09785	0.893743	0	0	0.162761	0.413287	-0.561397	-0.58033	-0.784578	-0.784578	1.5705	2.01694	0.853414	0.548882	-0.784578	-0.784578	-0.541739	-0.167956	11
Nepenthes_gracilis_Nepgr001812	0.123438	0.0569643	0.0497118	0	0.900972	1.73688	0.843145	0.617723	0	0.115976	0.0833765	0.280723	-0.521186	-0.646122	-0.659753	-0.753185	0.940166	2.51124	0.831483	0.407809	-0.753185	-0.535212	-0.596481	-0.225575	11
Nepenthes_gracilis_Nepgr001815	0	0	0	0	0	2.19953	0	0	0	0.303897	0	0.367127	-0.379161	-0.379161	-0.379161	-0.379161	-0.379161	3.10717	-0.379161	-0.379161	-0.379161	0.102526	-0.379161	0.202747	12
Nepenthes_gracilis_Nepgr001825	1.62507	0.937	0.175763	1.28212	0	0	0	0.100233	0	0.129553	1.75367	0.60636	1.58978	0.571514	-0.555035	1.08226	-0.815145	-0.815145	-0.815145	-0.666811	-0.815145	-0.62342	1.7801	0.0822019	5
Nepenthes_gracilis_Nepgr001826	1.26655	1.50297	0.141949	0.578112	0	0.0620965	0.178373	0	0.142448	0	1.05401	0.522412	1.51038	1.94988	-0.580242	0.230581	-0.844124	-0.728687	-0.512529	-0.844124	-0.579314	-0.844124	1.11527	0.127036	5
Nepenthes_gracilis_Nepgr001847	157.01	199.253	12.4619	15.0792	882.404	655.279	156.948	473.525	48.4706	113.426	43.5266	271.822	-0.343691	-0.191544	-0.864316	-0.854889	2.26899	1.45095	-0.343914	0.796312	-0.734622	-0.50067	-0.752429	0.0698299	11
Nepenthes_gracilis_Nepgr001859	61.754	263.692	38.7567	49.6942	1937.04	965.978	200.371	236.273	82.6149	573.434	116.56	233.07	-0.604557	-0.239966	-0.646078	-0.626331	2.78119	1.02799	-0.354289	-0.28947	-0.566893	0.319262	-0.505607	-0.295252	10
Nepenthes_gracilis_Nepgr001869	0.324233	0	0.116994	0	0.368676	0.215675	2.29198	0.687802	0	0	0.41244	0	-0.068126	-0.571093	-0.389606	-0.571093	0.000816667	-0.236527	2.98434	0.49586	-0.571093	-0.571093	0.0687049	-0.571093	2
Nepenthes_gracilis_Nepgr001874	0	0.474171	0.366587	0	0	0	0	0	0	1.02271	0	0	-0.487581	1.00123	0.663441	-0.487581	-0.487581	-0.487581	-0.487581	-0.487581	-0.487581	2.72356	-0.487581	-0.487581	8
Nepenthes_gracilis_Nepgr001875	1.55577	1.03336	8.01559	6.46428	0.251305	0.244067	0.0882944	0	0.90771	0.888188	0.921441	0.938258	-0.0841328	-0.283985	2.38714	1.79367	-0.58317	-0.585939	-0.645532	-0.67931	-0.332055	-0.339523	-0.326802	-0.320368	4
Nepenthes_gracilis_Nepgr001879	0.27189	0.147726	0.241704	0.179497	0.962023	0.652552	0.0750281	0.0901127	2.29262	3.05454	0	0.0551391	-0.400763	-0.526204	-0.43126	-0.494107	0.296475	-0.0161819	-0.599651	-0.584411	1.64077	2.41053	-0.675452	-0.619745	8
Nepenthes_gracilis_Nepgr001894	53.0817	119.55	10.8306	15.5428	358.936	249.341	34.7755	48.3464	11.2241	41.0013	39.5249	71.2661	-0.321714	0.294474	-0.713401	-0.669716	2.51369	1.49769	-0.491421	-0.365612	-0.709753	-0.433705	-0.447392	-0.153137	10
Nepenthes_gracilis_Nepgr001905	3.48731	1.97422	0	1.99186	0	1.66129	0	0	0	0	1.24486	1.36492	2.16828	0.861323	-0.843926	0.87656	-0.843926	0.591033	-0.843926	-0.843926	-0.843926	-0.843926	0.23133	0.335034	5
Nepenthes_gracilis_Nepgr001908	1.53085	1.43703	2.13379	1.35792	28.9631	42.6728	4.44572	15.4676	5.80085	3.07361	1.23728	0.998201	-0.563236	-0.570224	-0.51833	-0.576115	1.47988	2.50096	-0.34614	0.474755	-0.245213	-0.448333	-0.5851	-0.602907	11
Nepenthes_gracilis_Nepgr001917	6.24909	9.27484	4.08218	7.39837	108.244	60.7281	5.24289	13.2891	3.28804	4.25698	9.97863	11.2488	-0.440927	-0.345797	-0.509055	-0.404794	2.76581	1.2719	-0.472562	-0.219588	-0.534023	-0.503559	-0.32367	-0.283737	10
Nepenthes_gracilis_Nepgr001961	0	0.422307	0	0	2.61217	1.77678	0	0.613466	0	0	0.301871	0	-0.563353	-0.0648197	-0.563353	-0.563353	2.52031	1.53414	-0.563353	0.160843	-0.563353	-0.563353	-0.206995	-0.563353	10
Nepenthes_gracilis_Nepgr001993	39.5893	69.7361	17.4576	18.0053	336.472	495.695	80.0192	136.918	23.9322	22.3851	58.8663	84.7828	-0.509247	-0.306531	-0.658068	-0.654385	1.48708	2.55775	-0.237384	0.14522	-0.614531	-0.624934	-0.379623	-0.205352	11
Nepenthes_gracilis_Nepgr002056	4.69339	5.45665	1.13929	0.989373	54.7422	55.4737	13.3178	15.4581	6.08174	3.87183	4.77821	3.88602	-0.48266	-0.443735	-0.663919	-0.671565	2.06982	2.10712	-0.0428171	0.0663386	-0.411855	-0.52456	-0.478335	-0.523836	11
Nepenthes_gracilis_Nepgr002067	0.863543	0.795674	0.124681	0.116457	2.90442	5.08989	3.71315	0.850789	0.393526	0.768257	1.14296	0.385291	-0.354734	-0.397308	-0.81821	-0.823368	0.925472	2.29638	1.43277	-0.362734	-0.649568	-0.414506	-0.179464	-0.654733	11
Nepenthes_gracilis_Nepgr002070	1.12771	0.615892	0	0.248752	10.3466	7.76573	5.85921	3.8585	0.556161	0.777761	1.31415	1.23427	-0.493203	-0.643367	-0.824066	-0.751084	2.21158	1.45436	0.894997	0.307999	-0.660892	-0.595875	-0.438502	-0.461938	11
Nepenthes_gracilis_Nepgr002071	0.212483	0.260754	0.0249571	0.0350594	2.31272	3.04853	5.14922	1.34914	0.0350209	0.173192	0.293074	0.109371	-0.535323	-0.50566	-0.650559	-0.644351	0.755288	1.20744	2.49833	0.163157	-0.644375	-0.559468	-0.4858	-0.598686	2
Nepenthes_gracilis_Nepgr002075	2.44703	1.63342	0.34254	0.597923	7.77926	14.937	12.7778	3.90946	0.330209	1.31073	1.30892	1.80424	-0.329297	-0.491558	-0.749	-0.698069	0.734117	2.1616	1.73098	-0.0376428	-0.751459	-0.555912	-0.556274	-0.45749	11
Nepenthes_gracilis_Nepgr002080	39.1557	23.7662	172.134	147.702	14.4096	13.9872	8.28596	9.27449	29.4209	16.1603	38.4926	29.3715	-0.109859	-0.390498	2.31511	1.86957	-0.561123	-0.568827	-0.672793	-0.654767	-0.287381	-0.529198	-0.121951	-0.288282	4
Nepenthes_gracilis_Nepgr002096	1.06918	1.76033	5.92491	6.63267	0.503834	0.566127	0.447234	1.73542	16.9131	11.1833	0.84649	0.518007	-0.556884	-0.425935	0.36312	0.497218	-0.663999	-0.652197	-0.674723	-0.430653	2.44503	1.35941	-0.599077	-0.661314	3
Nepenthes_gracilis_Nepgr002111	38.7823	44.3008	1.09913	1.33974	1.9539	5.74405	5.88447	6.29544	2.48003	1.85286	1.64672	3.19565	1.93561	2.30099	-0.559395	-0.543464	-0.502801	-0.251855	-0.242558	-0.215347	-0.467966	-0.50949	-0.523139	-0.420584	1
Nepenthes_gracilis_Nepgr002116	0	0	0	0	0	1.0865	0.194681	0	0	0.607399	0	0	-0.459558	-0.459558	-0.459558	-0.459558	-0.459558	2.71305	0.108915	-0.459558	-0.459558	1.31406	-0.459558	-0.459558	12
Nepenthes_gracilis_Nepgr002119	22.8156	35.838	3.77085	2.18652	0.71931	0.392221	0.143319	0	25.1849	8.10078	1.42936	2.32846	1.16287	2.22632	-0.392387	-0.521768	-0.641586	-0.668297	-0.688623	-0.700327	1.35636	-0.0387898	-0.583601	-0.510177	1
Nepenthes_gracilis_Nepgr002144	0.124972	0	0	0.0560041	0.629009	1.04764	1.45379	1.70247	0.0989588	0.211133	0	0.161097	-0.544194	-0.748969	-0.748969	-0.657203	0.281699	0.967657	1.63315	2.04064	-0.586819	-0.403015	-0.748969	-0.485001	7
Nepenthes_gracilis_Nepgr002145	0	0.263972	0.491926	0	0.748913	1.19146	0.356832	4.14603	0.569189	0.320175	0.509627	0.820653	-0.706521	-0.468908	-0.263717	-0.706521	-0.0323921	0.365966	-0.385321	3.0255	-0.194169	-0.418318	-0.247784	0.0321837	7
Nepenthes_gracilis_Nepgr002160	3.64244	0.964857	0.387292	0.120412	0.218414	0	0.626642	0.527042	0.875615	0.177655	15.4375	14.2746	0.0964539	-0.38353	-0.487064	-0.534905	-0.517337	-0.55649	-0.444158	-0.462013	-0.399527	-0.524644	2.21084	2.00237	6
Nepenthes_gracilis_Nepgr002164	0.400709	0.743299	0.0732614	0.243453	1.30178	2.68936	0.818211	1.02657	0	0.39958	0.126128	0.063847	-0.335579	0.112676	-0.764021	-0.541337	0.843412	2.65896	0.210692	0.483319	-0.859878	-0.337056	-0.694849	-0.776339	11
Nepenthes_gracilis_Nepgr002170	0.146952	0	0.17814	0.143744	1.51475	1.23903	0.156606	0.247664	0.407606	0.142346	0.255456	0	-0.457104	-0.759131	-0.393004	-0.463698	2.35409	1.78741	-0.437263	-0.250114	0.0786098	-0.466571	-0.2341	-0.759131	11
Nepenthes_gracilis_Nepgr002177	11.0633	24.6238	5.98967	7.91725	197.318	65.1373	232.829	298.07	7.39022	36.1528	18.0783	24.5049	-0.642295	-0.511043	-0.691403	-0.672746	1.16046	-0.118912	1.50418	2.13565	-0.677847	-0.399454	-0.574397	-0.512193	7
Nepenthes_gracilis_Nepgr002183	0.320408	0.20663	0.576082	0.388513	2.73247	10.2879	0.505441	0.577176	0.448352	0.265284	0.367571	0.553319	-0.388853	-0.42852	-0.299716	-0.365109	0.452077	3.08618	-0.324343	-0.299334	-0.344247	-0.408071	-0.37241	-0.307652	12
Nepenthes_gracilis_Nepgr002201	49.1054	37.2457	434.047	406.269	8.24684	8.32344	13.3776	7.23711	74.7384	48.3474	24.5655	22.1259	-0.295326	-0.372534	2.21071	2.02987	-0.561322	-0.560823	-0.52792	-0.567896	-0.12845	-0.30026	-0.455085	-0.470967	4
Nepenthes_gracilis_Nepgr002212	6.37775	10.5597	2.13795	2.53736	7.72558	54.5462	3.53187	1.82696	5.96422	11.1315	1.22017	3.74079	-0.197941	0.0877715	-0.487606	-0.460318	-0.105857	3.09295	-0.392373	-0.508853	-0.226194	0.126833	-0.550309	-0.3781	12
Nepenthes_gracilis_Nepgr002224	2.3015	1.5129	0.108944	0.0143036	0	0.0563654	0.00792952	0.160642	0.0253991	0.0452824	0.580584	0.510659	2.54427	1.46427	-0.458466	-0.588076	-0.607665	-0.530472	-0.596806	-0.387663	-0.572881	-0.54565	0.187452	0.0916892	9
Nepenthes_gracilis_Nepgr002258	22.6378	20.5241	66.1125	76.4918	8.1873	11.8571	2.85398	3.59343	3.43184	4.03893	22.4828	26.1016	0.0113638	-0.0749267	1.78624	2.20998	-0.578585	-0.428763	-0.79632	-0.766132	-0.772729	-0.747944	0.00503629	0.152775	4
Nepenthes_gracilis_Nepgr002304	13.8263	24.562	40.5268	45.2242	11.8448	11.819	3.38218	4.76461	137.16	69.8691	8.88452	9.29495	-0.462438	-0.185656	0.22594	0.347044	-0.513526	-0.514189	-0.731703	-0.696062	2.71727	0.982426	-0.589845	-0.579264	3
Nepenthes_gracilis_Nepgr002316	0.413355	0.403721	0.0154063	0.0321379	23.8791	2.84757	0.971144	0.867476	0.0440961	0.0531144	0.12117	0.276731	-0.306792	-0.308213	-0.365477	-0.363009	3.15365	0.0521766	-0.224536	-0.239824	-0.361246	-0.359916	-0.34988	-0.32694	10
Nepenthes_gracilis_Nepgr002374	1.41894	2.44351	0.139868	0.245359	268.971	120.962	9.3667	20.6076	1.01376	0.963808	1.20597	1.12892	-0.423196	-0.41055	-0.438984	-0.437682	2.87917	1.05231	-0.325098	-0.186353	-0.428197	-0.428814	-0.425825	-0.426776	10
Nepenthes_gracilis_Nepgr002376	2.4846	1.87496	0.514855	0.240328	122.827	67.061	7.08388	13.9127	2.4013	2.23172	1.4454	2.10289	-0.429187	-0.445341	-0.481381	-0.488655	2.75962	1.28194	-0.307317	-0.126369	-0.431394	-0.435888	-0.456723	-0.439302	10
Nepenthes_gracilis_Nepgr002385	0.846573	1.07492	0.443666	1.24092	0.105386	0	0	0	0	0.0262748	1.24895	1.66776	0.468624	0.835057	-0.177914	1.10142	-0.720747	-0.889859	-0.889859	-0.889859	-0.889859	-0.847696	1.11431	1.78637	5
Nepenthes_gracilis_Nepgr002408	30.2807	8.91342	339.547	327.884	0.498308	1.34496	0.313602	0.210451	14.6854	14.4032	11.4692	9.16215	-0.260111	-0.428811	2.18162	2.08954	-0.49525	-0.488565	-0.496708	-0.497522	-0.38324	-0.385467	-0.408632	-0.426847	4
Nepenthes_gracilis_Nepgr002451	12.8167	2.81559	3.2543	3.27853	51.7428	85.7253	16.4644	19.5766	7.7175	7.61109	12.9775	12.2466	-0.279164	-0.685624	-0.667794	-0.66681	1.30286	2.68397	-0.130914	-0.00442674	-0.486403	-0.490727	-0.272629	-0.302332	11
Nepenthes_gracilis_Nepgr002463	12.0166	1.26735	0.0940946	0.0566974	5.83733	1.57569	4.35387	1.17259	0.558179	0.647046	2.93898	0.659748	2.72194	-0.384611	-0.723686	-0.734494	0.936122	-0.295502	0.5074	-0.412	-0.589565	-0.563882	0.0984909	-0.560211	9
Nepenthes_gracilis_Nepgr002505	56.058	186.44	0	0	0	0	0.873969	0	0	0	17.7078	47.0357	0.558787	2.95681	-0.472245	-0.472245	-0.472245	-0.472245	-0.456171	-0.472245	-0.472245	-0.472245	-0.146559	0.392847	1
Nepenthes_gracilis_Nepgr002506	11.761	28.5923	0	0	0	0.0938567	0.00905378	0	0	0	3.04107	8.17095	0.869119	2.83128	-0.501947	-0.501947	-0.501947	-0.491006	-0.500892	-0.501947	-0.501947	-0.501947	-0.147426	0.450604	1
Nepenthes_gracilis_Nepgr002507	11.1812	8.48162	17.8251	20.1093	95.2478	128.096	22.6868	10.1507	19.5303	9.71349	9.39438	11.5454	-0.491811	-0.561145	-0.321173	-0.262507	1.66731	2.51096	-0.196308	-0.518278	-0.277378	-0.529506	-0.537702	-0.482457	11
Nepenthes_gracilis_Nepgr002526	0.0788013	0	0	0.228306	1.39826	1.66851	1.14034	1.89958	0.377017	0.379561	0.0663661	0.17486	-0.765532	-0.877487	-0.877487	-0.553128	1.10906	1.49301	0.742621	1.82129	-0.341851	-0.338236	-0.783199	-0.629059	7
Nepenthes_gracilis_Nepgr002527	39.7361	52.5494	32.0654	26.7072	100.019	126.906	334.06	310.651	58.1725	50.8666	30.2059	33.0056	-0.552019	-0.433822	-0.622777	-0.672204	0.00406476	0.252084	2.16297	1.94703	-0.381952	-0.449345	-0.63993	-0.614104	2
Nepenthes_gracilis_Nepgr002545	9.93278	29.3047	2.00467	6.28064	98.7527	129.699	12.0477	17.4311	6.42693	16.5846	13.5006	18.1584	-0.495715	-0.0174214	-0.69146	-0.585886	1.69725	2.46131	-0.443498	-0.310581	-0.582274	-0.331481	-0.407625	-0.292623	11
Nepenthes_gracilis_Nepgr002547	2.57692	1.3687	5.76394	2.62125	122.974	208.848	6.73656	5.77368	9.38866	2.32918	3.57718	2.82949	-0.4371	-0.455529	-0.388486	-0.436423	1.3994	2.70929	-0.37365	-0.388337	-0.333196	-0.440879	-0.421842	-0.433247	11
Nepenthes_gracilis_Nepgr002581	0	0	0	0	0	1.22817	0	0	0	0	0	0	-0.288675	-0.288675	-0.288675	-0.288675	-0.288675	3.17543	-0.288675	-0.288675	-0.288675	-0.288675	-0.288675	-0.288675	12
Nepenthes_gracilis_Nepgr002610	24.7356	60.0117	13.0315	14.0517	246.43	348.496	35.8595	71.9683	71.5214	86.1639	51.2712	45.8584	-0.629131	-0.284412	-0.743503	-0.733534	1.53727	2.53465	-0.520428	-0.167573	-0.17194	-0.0288542	-0.369825	-0.422719	11
Nepenthes_gracilis_Nepgr002625	0.739755	0.732086	0	0.53796	0	0	0	1.40992	0	0	1.03233	0.286978	0.704293	0.68863	-0.806585	0.292147	-0.806585	-0.806585	-0.806585	2.07304	-0.806585	-0.806585	1.30185	-0.22046	5
Nepenthes_gracilis_Nepgr002639	0.360831	0	0.497483	0.147908	0.400385	0.248253	0	0	0	0	0	1.38464	0.268175	-0.631643	0.608949	-0.262799	0.366813	-0.0125643	-0.631643	-0.631643	-0.631643	-0.631643	-0.631643	2.82129	6
Nepenthes_gracilis_Nepgr002668	0.105481	0.33698	0	0	0	1.41433	0.103968	0	0	0	0	0	-0.142561	0.427281	-0.402206	-0.402206	-0.402206	3.07921	-0.146286	-0.402206	-0.402206	-0.402206	-0.402206	-0.402206	12
Nepenthes_gracilis_Nepgr002682	0	0.115721	0.160262	0	0.585283	0.118876	0	1.05844	0.599273	0.386389	0.30365	8.31806e-08	-0.841826	-0.490551	-0.355348	-0.841826	0.934817	-0.480975	-0.841826	2.3711	0.977284	0.331069	0.0799105	-0.841826	7
Nepenthes_gracilis_Nepgr002710	0	0	0	0	2.47762	0	0	0	0	0	0	0	-0.288675	-0.288675	-0.288675	-0.288675	3.17543	-0.288675	-0.288675	-0.288675	-0.288675	-0.288675	-0.288675	-0.288675	10
Nepenthes_gracilis_Nepgr002728	0	0.520208	0	0	0	0.279516	1.74814	3.89596	0	0	0	0.391421	-0.490351	-0.0425235	-0.490351	-0.490351	-0.490351	-0.249726	1.01456	2.86354	-0.490351	-0.490351	-0.490351	-0.153391	7
Nepenthes_gracilis_Nepgr002748	0.120098	0	0.104681	0.809912	0.250743	0.383164	0	0.13586	2.03854	0.573023	0.162363	0	-0.452424	-0.660259	-0.479103	0.741333	-0.226337	0.00282469	-0.660259	-0.425147	2.86753	0.331384	-0.379282	-0.660259	3
Nepenthes_gracilis_Nepgr002749	0.159356	2.30787	1.07844	0.221336	0.731469	0.264191	0.406121	0.281842	0	0.909458	0.668931	0	-0.661515	2.67172	0.764367	-0.565358	0.226069	-0.498873	-0.278681	-0.471489	-0.908743	0.502204	0.129046	-0.908743	1
Nepenthes_gracilis_Nepgr002753	0.346408	0.287443	0.906874	0.290499	3.69701	6.97306	2.05693	4.49971	0	6.33865	0.401673	0.260924	-0.714914	-0.73801	-0.495384	-0.736813	0.597495	1.8807	-0.0449133	0.911904	-0.8506	1.6322	-0.693268	-0.748398	11
Nepenthes_gracilis_Nepgr002756	0.31127	0	0	0.30776	0.900989	4.15508	1.93203	1.0361	0	0	0.66551	0	-0.381593	-0.637328	-0.637328	-0.384477	0.102912	2.77643	0.950002	0.213916	-0.637328	-0.637328	-0.0905537	-0.637328	12
Nepenthes_gracilis_Nepgr002760	21.5875	38.1141	6.37882	3.36159	740.851	684.64	145.983	200.37	27.8905	33.9972	28.6654	34.4539	-0.540273	-0.477513	-0.598028	-0.609486	2.19114	1.97768	-0.0678784	0.138656	-0.516337	-0.493147	-0.513394	-0.491413	11
Nepenthes_gracilis_Nepgr002802	0	0.236629	0	0	1.72405	0.346268	0	0	0.350732	0.492399	0.479102	0	-0.616674	-0.134175	-0.616674	-0.616674	2.89875	0.0893863	-0.616674	-0.616674	0.0984871	0.387355	0.360241	-0.616674	10
Nepenthes_gracilis_Nepgr002812	0.139801	0.136124	3.77081	1.1928	0	0	0	0	0.416244	0	0.133201	0	-0.314216	-0.317588	3.01583	0.651504	-0.442429	-0.442429	-0.442429	-0.442429	-0.0606866	-0.442429	-0.320269	-0.442429	4
Nepenthes_gracilis_Nepgr002813	0.119648	0.122615	4.00188	1.1978	0	0	0	0	0.398919	0	0.164971	0	-0.329895	-0.327324	3.03302	0.604036	-0.433537	-0.433537	-0.433537	-0.433537	-0.0879809	-0.433537	-0.290634	-0.433537	4
Nepenthes_gracilis_Nepgr002831	0.268251	0	0	0	0	0	1.55864	0	1.94184	0	0	0.330221	-0.108971	-0.50761	-0.50761	-0.50761	-0.50761	-0.50761	1.80863	-0.50761	2.3781	-0.50761	-0.50761	-0.0168787	3
Nepenthes_gracilis_Nepgr002835	3.29691	3.78139	20.2053	16.2874	0.773195	0	0.266544	1.18654	4.73044	2.38885	1.69927	3.03556	-0.232094	-0.157497	2.37132	1.76808	-0.620674	-0.739724	-0.698684	-0.55703	-0.0113705	-0.37191	-0.478085	-0.272334	4
Nepenthes_gracilis_Nepgr002869	0	0	0.141687	0	1.43879	0	0	0	0.158722	0	0.354958	0	-0.422587	-0.422587	-0.0794897	-0.422587	3.06148	-0.422587	-0.422587	-0.422587	-0.0382399	-0.422587	0.43695	-0.422587	10
Nepenthes_gracilis_Nepgr002872	0	0	0	0	0	0	0	1.4574	0	0	0	0	-0.288675	-0.288675	-0.288675	-0.288675	-0.288675	-0.288675	-0.288675	3.17543	-0.288675	-0.288675	-0.288675	-0.288675	7
Nepenthes_gracilis_Nepgr002900	2.82342	2.47697	5.55098	5.15739	2.28197	1.94635	0.685075	1.60593	22.3659	16.1509	2.87951	5.69335	-0.450138	-0.502504	-0.0378633	-0.0973552	-0.531979	-0.58271	-0.773352	-0.634165	2.50373	1.56434	-0.44166	-0.016344	3
Nepenthes_gracilis_Nepgr002906	1.02609	0.237086	0	0.642507	0	0	0.299915	0	0	0.532567	0	0.902365	1.89185	-0.173532	-0.794156	0.887745	-0.794156	-0.794156	-0.00906373	-0.794156	-0.794156	0.599952	-0.794156	1.56798	5
Nepenthes_gracilis_Nepgr002916	0.0263447	0.0142189	0.0326007	0.0229275	0.136126	0.0513532	4.05169	1.33158	0.0259082	0.0440874	0.0271355	0.145581	-0.394875	-0.405148	-0.389575	-0.39777	-0.301873	-0.373689	3.01523	0.710861	-0.395245	-0.379844	-0.394205	-0.293863	2
Nepenthes_gracilis_Nepgr002927	498.296	610.741	1190.29	2036.56	1089.15	1200.98	1089.31	1689.7	14980.1	19348.7	983.572	1185.06	-0.526979	-0.509168	-0.417368	-0.28332	-0.433389	-0.415675	-0.433363	-0.338262	1.76693	2.45891	-0.450112	-0.418197	8
Nepenthes_gracilis_Nepgr002960	155.839	153.197	16.2423	17.9603	1555.72	647.563	245.538	463.105	35.1186	61.3966	60.465	70.3034	-0.302821	-0.308775	-0.617431	-0.613559	2.85212	0.805382	-0.100666	0.389668	-0.574889	-0.515666	-0.517766	-0.495593	10
Nepenthes_gracilis_Nepgr002973	9.98119	5.38698	54.2458	51.0562	0.747531	0.904174	0.667699	0.569239	37.9189	12.8519	4.34591	3.27027	-0.254629	-0.480422	1.92085	1.76409	-0.708437	-0.700738	-0.712361	-0.7172	1.11843	-0.11354	-0.531587	-0.584452	4
Nepenthes_gracilis_Nepgr002977	0.40936	0	0.123418	0.151153	0.323581	0	1.84841	0.265188	0.121452	0.454344	0.313641	0.0582204	0.14083	-0.67928	-0.432025	-0.376461	-0.0310194	-0.67928	3.02383	-0.148004	-0.435964	0.230952	-0.0509325	-0.562642	2
Nepenthes_gracilis_Nepgr002981	0.138237	0.103689	0.0432307	0.0983585	0.965542	1.32663	0.170748	0.273962	0.100219	0.0616447	0.236916	0.285428	-0.444138	-0.529948	-0.680115	-0.543188	1.61073	2.5076	-0.363387	-0.107024	-0.538567	-0.634378	-0.199039	-0.0785448	11
Nepenthes_gracilis_Nepgr003022	8.09067	5.11098	8.0006	8.73387	23.5279	77.7791	1.81857	3.68052	23.7564	23.496	4.6167	3.74024	-0.375357	-0.516243	-0.379615	-0.344944	0.354549	2.91967	-0.671915	-0.583878	0.365355	0.353044	-0.539614	-0.581055	12
Nepenthes_gracilis_Nepgr003029	6.7458	6.26577	0	0	9.76446	11.3398	31.446	42.0767	1.17192	2.74448	0.772257	0.889514	-0.198914	-0.234423	-0.697933	-0.697933	0.0243923	0.140929	1.62828	2.41469	-0.611241	-0.494911	-0.640806	-0.632132	7
Nepenthes_gracilis_Nepgr003044	1.0007	1.51364	5.94729	2.16839	0	0.810583	1.19178	0.84582	0	0	1.25305	0.851748	-0.185985	0.134273	2.90249	0.543077	-0.810791	-0.304691	-0.0666824	-0.28269	-0.810791	-0.810791	-0.0284322	-0.278989	4
Nepenthes_gracilis_Nepgr003067	15.1487	7.3824	0.0437013	0.0485431	0.962184	0.457441	10.4153	5.70523	0.218309	0	11.6009	7.8801	1.87137	0.440912	-0.910781	-0.909889	-0.741608	-0.834575	0.999538	0.131998	-0.87862	-0.91883	1.2179	0.532582	9
Nepenthes_gracilis_Nepgr003068	7.23764	4.376	0.0505262	0.0206373	0.354235	0.125567	2.01041	1.44608	0	0.0227128	5.54411	3.2947	2.06842	0.929574	-0.79184	-0.803735	-0.670973	-0.761976	-0.0118611	-0.236452	-0.811948	-0.802909	1.39445	0.499248	9
Nepenthes_gracilis_Nepgr003085	9.44299	3.6551	5.10988	5.47926	65.4864	140.269	17.9152	22.5726	14.6469	15.4218	12.5823	15.3152	-0.457039	-0.604972	-0.567789	-0.558348	0.975378	2.88674	-0.240499	-0.121459	-0.324032	-0.304227	-0.376803	-0.306951	12
Nepenthes_gracilis_Nepgr003092	1.91056	0.672635	0.121862	0.332967	72.0344	13.596	13.8137	17.003	2.7875	1.63534	1.30958	3.55749	-0.436066	-0.497265	-0.524493	-0.514057	3.03062	0.141625	0.152386	0.310056	-0.392713	-0.449672	-0.465776	-0.354647	10
Nepenthes_gracilis_Nepgr003097	1.89896	2.02398	0.591064	0.848403	15.7751	55.6962	2.55564	3.39922	0.800097	1.73084	1.78981	1.80828	-0.349873	-0.341936	-0.432909	-0.416571	0.531099	3.06561	-0.308182	-0.254625	-0.419638	-0.360547	-0.356803	-0.35563	12
Nepenthes_gracilis_Nepgr003118	3.65423	3.5247	9.20167	8.23018	71.8091	135.48	17.46	29.3197	8.26638	7.57217	9.11092	11.307	-0.57591	-0.579212	-0.434486	-0.459253	1.1616	2.78479	-0.223952	0.0783935	-0.45833	-0.476028	-0.436799	-0.380813	11
Nepenthes_gracilis_Nepgr003130	0.160955	0.305099	0	0.080336	8.75698	12.8381	4.36034	5.03553	0.0729897	0.0502635	0.925027	1.20304	-0.633513	-0.599116	-0.671922	-0.652752	1.41778	2.39166	0.368596	0.529719	-0.654505	-0.659928	-0.451181	-0.384838	11
Nepenthes_gracilis_Nepgr003151	110.637	124.414	152.061	170.737	152.913	118.982	113.47	103.482	1128.7	1009.87	111.918	132.041	-0.476662	-0.439166	-0.363916	-0.313087	-0.361598	-0.45395	-0.468952	-0.496136	2.29423	1.97082	-0.473177	-0.418406	3
Nepenthes_gracilis_Nepgr003189	0.770514	0	0	0.288979	4.43011	1.85597	1.12997	0	0	0	0.185879	0	0.0372659	-0.552001	-0.552001	-0.330998	2.83602	0.867392	0.312169	-0.552001	-0.552001	-0.552001	-0.409846	-0.552001	10
Nepenthes_gracilis_Nepgr003200	3.88425	9.16128	8.95199	8.03215	6.351	14.6993	2.8862	1.12157	86.6809	43.9044	4.277	11.6598	-0.52267	-0.309135	-0.317604	-0.354825	-0.422853	-0.0850379	-0.563056	-0.634462	2.8277	1.09675	-0.506778	-0.208031	3
Nepenthes_gracilis_Nepgr003201	0	0.748069	0.316193	0.91203	1.69645	7.48446	1.57546	1.93652	0.692431	1.62531	0	0.530439	-0.726189	-0.354051	-0.568894	-0.272486	0.117736	2.99707	0.057546	0.23716	-0.381729	0.0823449	-0.726189	-0.462314	12
Nepenthes_gracilis_Nepgr003212	0.569723	0.162805	0.25446	0.32062	1.39847	3.5482	1.0211	1.10551	0	0.23984	0	0	-0.147381	-0.55077	-0.459909	-0.394324	0.674178	2.80526	0.300077	0.383756	-0.712163	-0.474403	-0.712163	-0.712163	12
Nepenthes_gracilis_Nepgr003238	0.579821	0	4.0612	3.85309	2.31579	0.379803	0	0	0.837871	0.903821	0.825327	0.258887	-0.406033	-0.806318	1.99737	1.8537	0.792412	-0.544117	-0.806318	-0.806318	-0.227885	-0.182356	-0.236545	-0.627593	4
Nepenthes_gracilis_Nepgr003268	11.217	15.5796	3.26512	5.49557	186.593	44.2072	18.4924	33.413	1.47469	2.58431	26.9646	36.9707	-0.413386	-0.32739	-0.570135	-0.526168	3.04366	0.236923	-0.269971	0.0241452	-0.605428	-0.583555	-0.102967	0.0942748	10
Nepenthes_gracilis_Nepgr003277	216.647	393.171	0.0843845	0.0918939	1.75646	1.37239	27.5649	36.3472	8.20162	3.22306	290.6	292.926	0.750488	1.94779	-0.71838	-0.71833	-0.707039	-0.709644	-0.53199	-0.472422	-0.663324	-0.697092	1.25209	1.26786	1
Nepenthes_gracilis_Nepgr003280	1.69783	0.107526	0	0	0.124124	0	1.70383	0.30772	0	0	16.8656	13.827	-0.201757	-0.471768	-0.490025	-0.490025	-0.46895	-0.490025	-0.200739	-0.437778	-0.490025	-0.490025	2.37351	1.8576	6
Nepenthes_gracilis_Nepgr003281	6.18816	6.8625	0	0	0.0845848	0.0746661	2.15102	1.84502	0.177464	0.119557	19.2803	14.5336	0.296607	0.40123	-0.663478	-0.663478	-0.650355	-0.651894	-0.32975	-0.377226	-0.635945	-0.644929	2.32783	1.59139	6
Nepenthes_gracilis_Nepgr003282	4.83713	5.51174	0.199265	0.240351	8.44911	7.21042	86.6018	65.567	0.23116	0.535729	100.092	86.8008	-0.628898	-0.612381	-0.742453	-0.741447	-0.540462	-0.57079	1.37304	0.858025	-0.741672	-0.734215	1.70333	1.37792	6
Nepenthes_gracilis_Nepgr003283	0.505819	0.513657	0.160013	0.174274	0.0759369	0.0472272	2.80365	2.25321	0.0281323	0	2.11466	1.59101	-0.338614	-0.331026	-0.673349	-0.659544	-0.754733	-0.782523	1.88565	1.35283	-0.801007	-0.828238	1.21872	0.711835	2
Nepenthes_gracilis_Nepgr003286	16.7133	11.4298	111.604	94.9847	20.2237	14.0331	1.4651	1.46381	23.3867	11.8117	18.7039	15.2862	-0.327464	-0.475186	2.3256	1.86095	-0.229315	-0.402401	-0.753792	-0.753828	-0.14088	-0.464509	-0.271809	-0.367364	4
Nepenthes_gracilis_Nepgr003288	0.653839	0.525048	0.0895057	0.22473	7.22822	9.68747	1.04987	3.21714	0.184403	0.695136	1.06673	1.23016	-0.483873	-0.525404	-0.665854	-0.622248	1.63618	2.42921	-0.356165	0.342717	-0.635252	-0.470556	-0.350729	-0.298026	11
Nepenthes_gracilis_Nepgr003293	0.313291	1.04971	0.121369	0.111904	0.0284143	0.198137	0.0182517	0.0555015	0.0288529	1.0754	0.410111	0.511363	-0.0358479	1.90987	-0.542931	-0.567939	-0.788529	-0.340101	-0.81538	-0.716962	-0.787371	1.97775	0.219962	0.487484	1
Nepenthes_gracilis_Nepgr003326	2.31483	5.99646	1.23572	2.53994	35.7408	55.7771	10.0488	22.3077	4.63566	17.1873	4.56753	7.41464	-0.713235	-0.491313	-0.778282	-0.699666	1.30163	2.50938	-0.247045	0.491898	-0.573339	0.183249	-0.577446	-0.405828	11
Nepenthes_gracilis_Nepgr003331	9.5704	5.90565	0.914025	0.914883	49.3221	11.5598	4.09647	3.47749	1.39382	1.13847	3.17179	14.7744	0.0529939	-0.217823	-0.586692	-0.586629	2.99055	0.200003	-0.351517	-0.397258	-0.551236	-0.570106	-0.419849	0.437559	10
Nepenthes_gracilis_Nepgr003332	0.973132	0.826623	1.0216	0.480286	1.78507	0.460701	1.08396	0.403367	7.25132	1.39414	1.11982	0.815135	-0.265423	-0.344014	-0.239425	-0.529799	0.170121	-0.540305	-0.205972	-0.571061	3.10237	-0.0395849	-0.186734	-0.350177	3
Nepenthes_gracilis_Nepgr003363	248.813	718.989	61.3716	84.4997	7034.57	5620.29	1139.62	3365.09	268.409	883.849	440.241	458.513	-0.612967	-0.413502	-0.692486	-0.682674	2.26579	1.6658	-0.235053	0.709068	-0.604654	-0.343562	-0.531756	-0.524005	11
Nepenthes_gracilis_Nepgr003394	4.02529	4.30066	2.83843	1.31611	121.024	105.565	34.1581	104.094	3.09964	5.98923	11.6601	12.3996	-0.644354	-0.638474	-0.669693	-0.702195	1.85356	1.52352	-0.00101894	1.49211	-0.664116	-0.602424	-0.48135	-0.465562	11
Nepenthes_gracilis_Nepgr003400	1.39095	1.5721	0	0.121928	344.237	341.789	71.2228	269.785	3.12001	5.45563	7.42526	7.56749	-0.609933	-0.608655	-0.619751	-0.61889	1.8099	1.79262	-0.117054	1.28441	-0.597729	-0.581244	-0.567343	-0.566339	11
Nepenthes_gracilis_Nepgr003401	6.55245	6.6526	3.25327	3.04521	65.6581	48.0611	11.9411	12.0133	4.95399	6.9915	6.97669	5.56624	-0.428456	-0.423459	-0.593085	-0.603467	2.5209	1.64281	-0.159564	-0.155963	-0.508219	-0.406548	-0.407287	-0.477668	10
Nepenthes_gracilis_Nepgr003403	5.07921	6.78602	0	0.00767019	0.224191	2.74919	0.211668	0.0374929	0.0149584	0.0732107	1.15761	2.15014	1.55466	2.3046	-0.677067	-0.673697	-0.578561	0.530881	-0.584064	-0.660594	-0.670495	-0.6449	-0.168433	0.267669	1
Nepenthes_gracilis_Nepgr003408	156.614	80.3251	485.549	444.043	34.8244	29.8769	33.7327	30.8723	89.5558	52.0593	106.36	92.4292	0.128003	-0.353976	2.20615	1.94392	-0.641441	-0.672699	-0.648339	-0.66641	-0.295659	-0.532555	-0.189496	-0.277506	4
Nepenthes_gracilis_Nepgr003436	1.9605	0.498351	0.463728	0.295062	0.138741	0	0	0	0.138167	0.140728	0.514782	0.765335	2.83604	0.162267	0.0989532	-0.20948	-0.495339	-0.749049	-0.749049	-0.749049	-0.496388	-0.491706	0.192313	0.650491	9
Nepenthes_gracilis_Nepgr003447	17.0641	31.6716	7.73873	5.25741	234.047	217.094	47.9184	87.4988	17.6509	25.2998	25.6972	37.1734	-0.578656	-0.394012	-0.696533	-0.727897	2.16409	1.94979	-0.188647	0.311663	-0.57124	-0.474554	-0.469531	-0.324467	11
Nepenthes_gracilis_Nepgr003451	7.09609	23.4962	0.214591	0.473694	0.976571	1.18089	4.26107	8.81523	0.447579	0.75629	4.0323	9.26486	0.300296	2.7487	-0.727053	-0.688371	-0.613296	-0.582793	-0.122948	0.556949	-0.69227	-0.646182	-0.157102	0.624075	1
Nepenthes_gracilis_Nepgr003457	8.47255	8.29289	4.81592	5.19088	108.41	159.134	31.0312	44.9097	8.23558	8.78887	10.5066	10.047	-0.517451	-0.521095	-0.591612	-0.584007	1.5094	2.53816	-0.0599319	0.22154	-0.522257	-0.511036	-0.476197	-0.485518	11
Nepenthes_gracilis_Nepgr003458	0.0658747	0.20508	0.0362888	0.0759986	1.45461	2.62529	2.70791	2.13982	0.0870973	0.0493071	0.210565	0.608363	-0.737376	-0.607384	-0.765003	-0.727922	0.55944	1.65263	1.72978	1.19929	-0.717558	-0.752847	-0.602262	-0.230795	7
Nepenthes_gracilis_Nepgr003459	84.1377	146.311	2.29965	2.82237	29.9238	33.0222	39.9446	33.7342	5.27373	3.82782	10.1264	14.1562	1.18483	2.64819	-0.741378	-0.729074	-0.0911933	-0.0182666	0.144663	-0.00150977	-0.671377	-0.705409	-0.55716	-0.462312	1
Nepenthes_gracilis_Nepgr003468	1.91545	2.7748	0	0	9.91943	2.67252	5.64079	0.586387	0	0	1.5387	0.633478	-0.0757111	0.213864	-0.721157	-0.721157	2.62138	0.179399	1.17961	-0.523563	-0.721157	-0.721157	-0.202662	-0.507695	10
Nepenthes_gracilis_Nepgr003479	0.0994339	0.0386307	0.615412	0.29344	1.76788	2.27994	0	0.650559	0.414857	0.396499	0.204079	0.291276	-0.688307	-0.774027	0.0391137	-0.4148	1.66385	2.38576	-0.828488	0.0886644	-0.243627	-0.269508	-0.54078	-0.41785	11
Nepenthes_gracilis_Nepgr003502	13.0157	15.6558	4.43978	3.55282	198.181	201.052	31.1904	55.3504	9.30262	11.7869	22.7368	24.0486	-0.50495	-0.4681	-0.624651	-0.637031	2.07954	2.11962	-0.251272	0.0859477	-0.556777	-0.522102	-0.369266	-0.350957	11
Nepenthes_gracilis_Nepgr003507	15.2985	26.0483	14.6888	19.1096	56.1983	227.357	26.1925	53.5853	12.056	19.1726	14.6331	20.3702	-0.444807	-0.266128	-0.454942	-0.381461	0.235017	3.07996	-0.263731	0.191584	-0.498703	-0.380413	-0.455868	-0.360507	12
Nepenthes_gracilis_Nepgr003522	0.456829	0.272907	0.133148	0.213246	1.6237	4.33849	0.280615	1.33495	0	0.567037	0.360177	0.164514	-0.292511	-0.443929	-0.558988	-0.493045	0.668135	2.90314	-0.437583	0.430415	-0.668604	-0.20178	-0.372082	-0.533165	12
Nepenthes_gracilis_Nepgr003535	0.119688	0.240717	0	0.0860762	0.834965	1.85766	0.334763	0.316105	0	0	0.569186	0.75541	-0.572403	-0.346395	-0.795907	-0.635169	0.763295	2.67307	-0.170775	-0.205617	-0.795907	-0.795907	0.266984	0.614736	12
Nepenthes_gracilis_Nepgr003542	0	0.288835	0	0	0	0	0	0	0	2.11633	0	0	-0.329093	0.145154	-0.329093	-0.329093	-0.329093	-0.329093	-0.329093	-0.329093	-0.329093	3.14578	-0.329093	-0.329093	8
Nepenthes_gracilis_Nepgr003548	0	0	0.17179	0.706483	0.378551	0.293175	0.148279	0	1.35655	0.0890635	0.0417031	0.0890035	-0.685308	-0.685308	-0.253883	1.08892	0.265369	0.05096	-0.312926	-0.685308	2.72148	-0.461638	-0.580577	-0.461789	3
Nepenthes_gracilis_Nepgr003549	0.290352	0.330831	0.600313	0.503817	0.324289	0.232974	0.11376	0.132383	5.02883	4.11375	0.148145	0.23958	-0.424487	-0.40044	-0.240355	-0.297678	-0.404326	-0.458572	-0.529391	-0.518328	2.3904	1.84679	-0.508965	-0.454647	3
Nepenthes_gracilis_Nepgr003571	61.1504	67.4492	124.979	99.6498	69.1536	45.3641	62.2135	57.2611	897.157	651.135	40.6393	27.3188	-0.434367	-0.412028	-0.20799	-0.297823	-0.405983	-0.490356	-0.430597	-0.448161	2.53067	1.65811	-0.507113	-0.554357	3
Nepenthes_gracilis_Nepgr003572	45.5543	85.6702	100.669	116.568	13.3818	18.3051	14.1265	10.2153	912.274	862.703	39.5952	23.758	-0.429132	-0.30734	-0.261803	-0.213534	-0.526808	-0.511861	-0.524547	-0.536422	2.20224	2.05174	-0.447224	-0.495306	3
Nepenthes_gracilis_Nepgr003574	0.0138213	0.149806	0	0.0899155	2.40105	11.3596	0.481133	0.588095	0.0684556	0.184619	0.179818	0.216803	-0.401383	-0.359309	-0.40566	-0.377839	0.337237	3.10907	-0.256795	-0.2237	-0.384479	-0.348537	-0.350023	-0.33858	12
Nepenthes_gracilis_Nepgr003575	0.0902652	0.139199	0	0.050239	1.75473	3.43531	0.147199	0.107093	0.317566	0.313736	0	0.401183	-0.462393	-0.414535	-0.550676	-0.50154	1.16551	2.80918	-0.406711	-0.445936	-0.240086	-0.243831	-0.550676	-0.158305	12
Nepenthes_gracilis_Nepgr003580	0.264683	0.170907	0.276921	0.255819	1.63511	4.73914	0.185758	0.350539	0.0374416	0.0939321	0.102636	0.0709964	-0.309667	-0.379254	-0.300585	-0.316245	0.707271	3.01065	-0.368234	-0.245957	-0.478294	-0.436374	-0.429916	-0.453394	12
Nepenthes_gracilis_Nepgr003581	28.7447	16.9502	125.745	104.864	13.223	25.9218	7.58935	8.38128	13.6827	12.2615	14.003	11.3717	-0.0793151	-0.376277	2.36295	1.83722	-0.470121	-0.150388	-0.611964	-0.592025	-0.458545	-0.494328	-0.45048	-0.516732	4
Nepenthes_gracilis_Nepgr003582	7.50158	9.57264	10.3826	12.877	129.895	191.266	24.5794	62.9146	8.81958	14.2554	8.77053	4.63899	-0.55219	-0.517487	-0.503915	-0.462118	1.49865	2.52699	-0.266032	0.376318	-0.530105	-0.439022	-0.530927	-0.600155	11
Nepenthes_gracilis_Nepgr003583	28.5109	53.9276	5.84667	6.56913	663.765	1104.14	158.621	288.899	23.533	48.0545	87.4978	107.287	-0.55441	-0.478736	-0.621889	-0.619738	1.33696	2.6481	-0.167029	0.220854	-0.569231	-0.496223	-0.378786	-0.319867	11
Nepenthes_gracilis_Nepgr003585	1.13923	0.282646	0.236952	0.707414	0	0.260405	1.74097	0	0.647773	1.79754	0	0	0.863707	-0.430878	-0.499936	0.211089	-0.85805	-0.464491	1.77313	-0.85805	0.120951	1.85863	-0.85805	-0.85805	8
Nepenthes_gracilis_Nepgr003623	6.76148	6.26398	1.74021	2.07654	57.9565	103.265	14.949	32.3784	4.95909	3.67885	5.62152	8.64331	-0.453161	-0.469346	-0.616513	-0.605572	1.21232	2.6863	-0.186804	0.380209	-0.511796	-0.553445	-0.490246	-0.391941	11
Nepenthes_gracilis_Nepgr003632	41.8863	45.2841	0	0	0.0117306	0	0	0	0	0.0102708	10.0271	11.8026	1.96842	2.17232	-0.545207	-0.545207	-0.544503	-0.545207	-0.545207	-0.545207	-0.545207	-0.544591	0.0565246	0.163075	1
Nepenthes_gracilis_Nepgr003633	7.83016	10.7709	0	0	0	0	0	0.0265224	0	0	1.91713	2.54549	1.63774	2.45321	-0.53358	-0.53358	-0.53358	-0.53358	-0.53358	-0.526226	-0.53358	-0.53358	-0.00195627	0.17229	1
Nepenthes_gracilis_Nepgr003640	0	0.0239104	0.0220928	0	83.0822	70.3276	0.198614	0.156996	0	0	0.0208671	0.0820891	-0.42809	-0.427292	-0.427353	-0.42809	2.34488	1.91918	-0.421461	-0.42285	-0.42809	-0.42809	-0.427394	-0.42535	11
Nepenthes_gracilis_Nepgr003647	41.7794	40.3313	60.0891	96.1484	78.4544	43.2562	58.6689	77.1646	455.381	452.426	46.1827	51.7635	-0.539492	-0.548864	-0.420992	-0.187616	-0.302131	-0.529935	-0.430183	-0.310479	2.13734	2.11822	-0.510994	-0.474875	3
Nepenthes_gracilis_Nepgr003649	1.23008	2.82484	0	0	0.504349	0.157589	0	0.149681	0	0.585554	0.0716272	0	0.926101	2.84472	-0.553791	-0.553791	0.0529824	-0.364198	-0.553791	-0.373713	-0.553791	0.150679	-0.467618	-0.553791	1
Nepenthes_gracilis_Nepgr003673	0	0.507639	0.140095	1.75315	0.48394	0	0	0	0	0.491074	0.245228	0.700505	-0.711191	0.291287	-0.434533	2.7509	0.244488	-0.711191	-0.711191	-0.711191	-0.711191	0.258575	-0.226918	0.672157	5
Nepenthes_gracilis_Nepgr003697	0	0	0	0.290589	0	0	0	0	0	1.36002	0	0	-0.349169	-0.349169	-0.349169	0.388483	-0.349169	-0.349169	-0.349169	-0.349169	-0.349169	3.10321	-0.349169	-0.349169	8
Nepenthes_gracilis_Nepgr003698	0	0	0.10758	0	1.19669	0.976374	0	0	0.130863	0	0	0	-0.479828	-0.479828	-0.222961	-0.479828	2.3775	1.85146	-0.479828	-0.479828	-0.167367	-0.479828	-0.479828	-0.479828	11
Nepenthes_gracilis_Nepgr003718	2.3686	1.91979	0.768157	2.034	0.143976	0.442061	0	0	0	0	3.78652	1.19182	1.068	0.703213	-0.232793	0.796042	-0.740106	-0.497832	-0.857124	-0.857124	-0.857124	-0.857124	2.22043	0.111545	5
Nepenthes_gracilis_Nepgr003733	9.6906	16.7049	0.0770692	0.0766617	6.49176	14.4388	0.996092	2.4903	0.178371	0.276635	3.55354	5.36962	0.805009	2.01624	-0.855041	-0.855111	0.252638	1.62493	-0.696345	-0.438327	-0.837548	-0.82058	-0.254729	0.0588689	1
Nepenthes_gracilis_Nepgr003743	0.5205	0.139628	0.0751892	0.250852	46.2156	24.6455	2.35921	4.10211	0.0628233	0.104169	0.688296	0.482579	-0.428817	-0.455518	-0.460036	-0.447721	2.77468	1.26249	-0.299912	-0.177725	-0.460902	-0.458004	-0.417053	-0.431475	10
Nepenthes_gracilis_Nepgr003751	0.053029	0.119789	0.468836	0	0.1088	1.48922	0	0.219026	0	0.337114	0	0.119522	-0.452902	-0.293696	0.538694	-0.579363	-0.319902	2.97206	-0.579363	-0.0570394	-0.579363	0.224571	-0.579363	-0.294333	12
Nepenthes_gracilis_Nepgr003757	1.43544	3.54849	0.702968	0.902409	14.8305	11.5598	2.25674	3.98435	0.736612	1.03885	1.40282	2.49834	-0.501745	-0.0419832	-0.661117	-0.617722	2.41278	1.70114	-0.323045	0.0528506	-0.653797	-0.588036	-0.508841	-0.270478	11
Nepenthes_gracilis_Nepgr003778	0.68845	0.345987	0.316821	0.45171	19.7604	24.1367	1.85152	6.29662	2.32476	0.87072	1.45444	1.22765	-0.526617	-0.568668	-0.57225	-0.555686	1.81526	2.35264	-0.383801	0.16202	-0.325691	-0.504235	-0.43256	-0.460408	11
Nepenthes_gracilis_Nepgr003779	0	0	0	0	1.14492	2.54929	0	0.227551	0.345826	0	0.285576	0.369035	-0.54725	-0.54725	-0.54725	-0.54725	0.980259	2.85391	-0.54725	-0.243661	-0.0858639	-0.54725	-0.166246	-0.0548984	12
Nepenthes_gracilis_Nepgr003780	23.2751	24.9753	13.7446	15.163	151.327	224.396	29.1996	46.374	20.7041	23.2506	19.115	19.36	-0.416343	-0.390726	-0.559944	-0.538572	1.51308	2.61404	-0.327076	-0.0683011	-0.455082	-0.416713	-0.479025	-0.475333	11
Nepenthes_gracilis_Nepgr003791	12.936	28.4301	0.259312	0.281662	4.29189	5.12286	2.04321	4.24062	0.990208	0.813809	1.80276	1.5832	0.951214	2.86452	-0.614176	-0.611416	-0.11621	-0.0135962	-0.39389	-0.12254	-0.523921	-0.545704	-0.423582	-0.450695	1
Nepenthes_gracilis_Nepgr003800	20.5391	24.897	3.87761	2.77431	5.82563	6.98618	37.9941	43.8852	1.07775	0.93761	4.86962	4.36225	0.490814	0.781022	-0.618741	-0.692214	-0.489015	-0.411729	1.65321	2.04552	-0.805195	-0.814527	-0.552679	-0.586467	2
Nepenthes_gracilis_Nepgr003810	0	0	0	0.156167	1.7151	0	0	0.51011	0	0.666968	0.185397	0	-0.530913	-0.530913	-0.530913	-0.223241	2.84809	-0.530913	-0.530913	0.474079	-0.530913	0.783113	-0.165652	-0.530913	10
Nepenthes_gracilis_Nepgr003822	0.253691	0.078465	0.0874907	0.518285	0	1.08601	0	0	0.17807	0.0853352	0	0	0.196876	-0.350025	-0.321855	1.02271	-0.594924	2.79464	-0.594924	-0.594924	-0.039147	-0.328582	-0.594924	-0.594924	12
Nepenthes_gracilis_Nepgr003828	0.102643	0.431931	0.34989	0.818908	1.68077	4.11394	1.12431	0.968798	0	1.22575	0.418084	0.541646	-0.797502	-0.498658	-0.573114	-0.147459	0.634722	2.84293	0.129708	-0.0114273	-0.890655	0.221769	-0.511224	-0.399087	12
Nepenthes_gracilis_Nepgr003951	0.0680885	0	0.0843557	0.0962475	1.12739	0.319246	0	0	0	0	0	0	-0.225921	-0.436099	-0.175707	-0.138999	3.04396	0.549359	-0.436099	-0.436099	-0.436099	-0.436099	-0.436099	-0.436099	10
Nepenthes_gracilis_Nepgr003993	0	0	0	0	0	2.59472	0	0	0	0	0	0	-0.288675	-0.288675	-0.288675	-0.288675	-0.288675	3.17543	-0.288675	-0.288675	-0.288675	-0.288675	-0.288675	-0.288675	12
Nepenthes_gracilis_Nepgr004102	3.79289	0.411224	0.450206	0.421523	0.637294	0.431661	0.49934	0.280951	2.08912	0.171896	1.2276	0.5552	2.75178	-0.480662	-0.4434	-0.470817	-0.264567	-0.461127	-0.396434	-0.605186	1.12319	-0.70943	0.299687	-0.343039	9
Nepenthes_gracilis_Nepgr004133	3.76586	3.3335	2.28516	0.313591	3.1999	1.77718	0.454449	0.391912	9.83976	2.14071	1.13704	0.427746	0.508356	0.344774	-0.051861	-0.797797	0.294228	-0.244054	-0.744504	-0.768164	2.80639	-0.106515	-0.486248	-0.754607	3
Nepenthes_gracilis_Nepgr004134	0	0.250615	0.106358	0.244526	0.758432	1.44245	0	0.23395	0	0.364798	0.0822488	0	-0.685377	-0.0936555	-0.434258	-0.108031	1.10534	2.72035	-0.685377	-0.133002	-0.685377	0.175941	-0.491181	-0.685377	12
Nepenthes_gracilis_Nepgr004165	3.79266	2.48954	3.96881	4.83965	47.4139	61.0048	35.699	42.8148	7.11802	2.87868	4.7745	3.9262	-0.6732	-0.733284	-0.665078	-0.624926	1.33806	1.9647	0.797915	1.12601	-0.519877	-0.715341	-0.62793	-0.667043	11
Nepenthes_gracilis_Nepgr004166	3.50836	2.31855	2.71132	2.272	43.8291	65.7734	9.73203	12.3867	1.14518	2.19101	3.86506	4.68882	-0.458649	-0.516951	-0.497705	-0.519231	1.51708	2.59237	-0.153687	-0.0236045	-0.574446	-0.5232	-0.441171	-0.400806	11
Nepenthes_gracilis_Nepgr004174	0.177751	0.0568181	0.202257	0.0578516	0.930856	5.27985	0.25035	0.411301	0.107741	0	0.301146	0.0520158	-0.320937	-0.402719	-0.304365	-0.40202	0.188357	3.1294	-0.271841	-0.162997	-0.368282	-0.441143	-0.23749	-0.405967	12
Nepenthes_gracilis_Nepgr004175	2.98482	1.49111	29.1458	33.5147	37.5711	36.7344	0.207342	0.25802	3.22447	4.2443	3.01216	1.81354	-0.617877	-0.71143	1.02062	1.29425	1.5483	1.4959	-0.791834	-0.78866	-0.602867	-0.538994	-0.616165	-0.691236	11
Nepenthes_gracilis_Nepgr004185	2.66313	2.57292	1.83968	2.78304	26.7365	31.2317	4.42025	4.62235	2.88827	4.51078	3.08536	3.46851	-0.486391	-0.495336	-0.568039	-0.474502	1.90058	2.3463	-0.312165	-0.292126	-0.464067	-0.303189	-0.444525	-0.406535	11
Nepenthes_gracilis_Nepgr004189	9.89985	11.7997	20.409	24.5352	0.735794	0.123724	2.72761	1.33041	85.7915	68.9587	5.06752	3.18852	-0.340476	-0.273428	0.0304122	0.176033	-0.663893	-0.685494	-0.593598	-0.642908	2.33788	1.74382	-0.511018	-0.577332	3
Nepenthes_gracilis_Nepgr004201	5.9884	12.2873	0.103369	0.227692	0.10246	0.182544	1.18576	0.843676	1.14518	0.265698	0.112024	0.17264	1.11929	2.83733	-0.485872	-0.451962	-0.48612	-0.464277	-0.190644	-0.28395	-0.201715	-0.441596	-0.483511	-0.466978	1
Nepenthes_gracilis_Nepgr004207	0.969945	1.41069	0.390505	0.41681	5.0619	14.9555	1.63655	5.74353	2.84052	2.80376	0.894051	1.60946	-0.554296	-0.446093	-0.696549	-0.69009	0.450278	2.87916	-0.390645	0.617617	-0.0950701	-0.104094	-0.572928	-0.397294	12
Nepenthes_gracilis_Nepgr004317	8.9945	33.941	11.4298	16.6912	7.05768	2.34578	0.671356	0.688591	34.9331	42.8063	1.82836	2.68578	-0.309194	1.33955	-0.148245	0.199494	-0.437201	-0.748616	-0.859281	-0.858142	1.40512	1.92547	-0.782813	-0.726145	8
Nepenthes_gracilis_Nepgr004323	0.339348	0.433232	0.132964	0.0618614	23.423	35.4223	5.28256	5.12544	0.106303	0.398344	0.804441	0.546737	-0.497715	-0.48947	-0.515841	-0.522086	1.52964	2.5835	-0.0635704	-0.0773693	-0.518183	-0.492534	-0.456868	-0.479501	11
Nepenthes_gracilis_Nepgr004345	18.8464	32.7736	3.87978	4.8163	132.061	142.388	18.6204	31.5034	6.37264	11.0034	12.8927	34.0134	-0.388335	-0.0973183	-0.701072	-0.681503	1.97735	2.19315	-0.393057	-0.123859	-0.648982	-0.55222	-0.512741	-0.0714115	11
Nepenthes_gracilis_Nepgr004359	109.399	158.855	0	0.00504216	0	0.0089872	0	0.018642	1.61235	0.421242	1.39585	1.91654	1.63197	2.564	-0.429734	-0.429639	-0.429734	-0.429564	-0.429734	-0.429382	-0.399348	-0.421795	-0.403428	-0.393615	1
Nepenthes_gracilis_Nepgr004372	422.966	1590.82	0.0322949	0.0914927	0.904184	0.636528	1.38787	0.938957	14.0936	11.7761	6.01187	21.384	0.541356	3.06642	-0.373088	-0.37296	-0.371203	-0.371782	-0.370157	-0.371128	-0.342685	-0.347696	-0.360159	-0.326923	1
Nepenthes_gracilis_Nepgr004375	0.0151696	0	1.02231	1.01901	0.0180628	0.160534	0	0	0	0.0671113	0.0254254	0.051692	-0.47337	-0.512586	2.1303	2.12177	-0.46589	-0.0975719	-0.512586	-0.512586	-0.512586	-0.339089	-0.446856	-0.378952	4
Nepenthes_gracilis_Nepgr004404	50.2118	7.55295	1.89619	1.87095	15.0817	7.07245	10.1495	7.29245	7.88645	5.76834	16.367	7.20196	2.99159	-0.30752	-0.744996	-0.746949	0.274733	-0.344681	-0.10671	-0.327667	-0.281728	-0.445537	0.374132	-0.334665	9
Nepenthes_gracilis_Nepgr004417	1.07866	2.37341	2.34957	3.50752	0.501352	1.26185	12.3026	29.321	0.862318	0.453448	0.349814	0.885005	-0.417287	-0.264025	-0.266848	-0.129779	-0.485625	-0.395603	0.911315	2.92582	-0.442896	-0.491295	-0.503562	-0.440211	7
Nepenthes_gracilis_Nepgr004418	0.154389	0.482364	0	0	0.702322	0.933551	3.21291	2.55633	0.18243	0.286556	0.103414	0.155672	-0.54691	-0.235736	-0.69339	-0.69339	-0.0270467	0.192338	2.35493	1.73199	-0.520305	-0.421514	-0.595274	-0.545693	2
Nepenthes_gracilis_Nepgr004420	0.0722432	0.136538	0.0303295	0.0143144	0.482547	0.444923	0.715396	1.48572	0	0	0.222045	0.393366	-0.604687	-0.455657	-0.70184	-0.738961	0.346362	0.259153	0.886087	2.67163	-0.772141	-0.772141	-0.257458	0.139649	7
Nepenthes_gracilis_Nepgr004421	0.482216	0.533779	0.795084	0.472882	15.2741	22.9566	0.893378	2.41777	1.03347	0.675175	2.63518	3.00144	-0.526508	-0.51933	-0.482953	-0.527807	1.53271	2.60221	-0.469269	-0.257054	-0.449766	-0.499645	-0.226788	-0.175799	11
Nepenthes_gracilis_Nepgr004423	0.410983	0.574026	2.32021	1.94255	6.38455	10.2499	0.134707	0.223402	0.940145	0.325422	1.94278	2.22365	-0.624032	-0.570342	0.00467117	-0.119692	1.34304	2.61589	-0.715009	-0.685802	-0.449781	-0.652207	-0.119616	-0.0271284	11
Nepenthes_gracilis_Nepgr004424	17.7831	28.7132	0.117908	0.212499	3.05145	11.4027	3.59895	4.85843	0.254916	0.264716	3.29886	6.56337	1.27415	2.52807	-0.752435	-0.741583	-0.415893	0.542185	-0.353083	-0.208592	-0.736717	-0.735593	-0.38751	-0.0129987	1
Nepenthes_gracilis_Nepgr004449	6.69749	14.1365	9.8019	7.82657	224.68	449.59	47.827	124.323	28.0164	25.2853	13.1652	18.8221	-0.557958	-0.501981	-0.534598	-0.549462	1.08229	2.77468	-0.248471	0.327142	-0.397539	-0.41809	-0.50929	-0.466723	11
Nepenthes_gracilis_Nepgr004466	10.8506	10.8787	0.741977	1.02103	55.9564	10.8654	47.8341	42.0991	6.07646	4.48636	4.43624	5.01644	-0.295029	-0.29361	-0.805884	-0.791782	1.98446	-0.294283	1.57398	1.28416	-0.536299	-0.616656	-0.619189	-0.589868	2
Nepenthes_gracilis_Nepgr004570	1.66393	4.16295	0.556193	0.861329	86.8597	113.951	14.3109	28.5376	1.57049	3.02312	7.43841	6.93796	-0.552731	-0.486405	-0.582132	-0.574033	1.70845	2.42748	-0.217067	0.160525	-0.555212	-0.516657	-0.399471	-0.412753	11
Nepenthes_gracilis_Nepgr004578	20.0278	12.3821	68.8874	92.929	16.6292	8.25223	8.96252	6.69551	243.817	217.284	16.3358	16.318	-0.485085	-0.57625	0.0975047	0.384171	-0.525609	-0.625493	-0.617024	-0.644055	2.18332	1.86695	-0.529107	-0.529319	3
Nepenthes_gracilis_Nepgr004590	14.0155	11.0437	49.5692	55.2196	18.8335	13.8704	9.93351	15.1646	173.116	109.33	27.4136	22.419	-0.587847	-0.647447	0.125177	0.238495	-0.491222	-0.590756	-0.669711	-0.564801	2.6029	1.32368	-0.31915	-0.419317	3
Nepenthes_gracilis_Nepgr004591	41.6119	16.3022	330.198	266.438	63.6496	52.3368	30.7086	26.9283	2147.26	873.565	68.9366	44.6193	-0.463616	-0.504274	-2.37259e-05	-0.10245	-0.428214	-0.446387	-0.481131	-0.487204	2.91895	0.872856	-0.419721	-0.458785	3
Nepenthes_gracilis_Nepgr004604	3.27292	3.44539	92.4044	90.2747	0.341472	0	0	0	200.447	124.596	3.30159	1.70443	-0.594448	-0.591888	0.728741	0.697124	-0.637967	-0.643036	-0.643036	-0.643036	2.33267	1.20663	-0.594023	-0.617733	3
Nepenthes_gracilis_Nepgr004606	1.67694	1.5748	11.7741	21.7067	0.900705	0.802151	0.827884	0	31.2287	25.7197	2.24267	1.04874	-0.579154	-0.588097	0.304871	1.17448	-0.647114	-0.655743	-0.65349	-0.725973	2.00816	1.52584	-0.529623	-0.634154	3
Nepenthes_gracilis_Nepgr004619	0	0	0	0.258782	0	0.215179	0.162656	1.55622	0	0	0.292608	0	-0.470421	-0.470421	-0.470421	0.117335	-0.470421	0.0183021	-0.10099	3.06414	-0.470421	-0.470421	0.194162	-0.470421	7
Nepenthes_gracilis_Nepgr004621	0.62129	0.528823	0.497199	0.229087	4.03201	18.6259	0.617951	1.10158	0.312797	0.369984	0.545174	0.545082	-0.327653	-0.345327	-0.351371	-0.402616	0.32424	3.11359	-0.328291	-0.235854	-0.386616	-0.375686	-0.342201	-0.342219	12
Nepenthes_gracilis_Nepgr004657	7.33699	8.25963	0.2132	0.532218	4.8998	0.901535	1.4185	6.03552	0.596486	0	1.41955	0.723592	1.52902	1.83291	-0.817351	-0.712276	0.72628	-0.590634	-0.42036	1.10035	-0.691108	-0.887573	-0.420014	-0.649243	1
Nepenthes_gracilis_Nepgr004658	5.89055	1.40347	0	0.425015	1.14639	0.51512	0.170874	3.02819	0	0	0.146303	0.434475	2.75091	0.17604	-0.629331	-0.38544	0.0285129	-0.333734	-0.531276	1.10837	-0.629331	-0.629331	-0.545376	-0.380011	9
Nepenthes_gracilis_Nepgr004659	12.0747	10.9335	0.550305	0.471333	6.11971	0.903272	0.473265	0.938618	0	0	1.17482	1.16049	2.11475	1.85169	-0.541598	-0.559801	0.742136	-0.46024	-0.559356	-0.452093	-0.668442	-0.668442	-0.39765	-0.400953	1
Nepenthes_gracilis_Nepgr004674	0.77272	0.717185	0.224819	0.438356	0.572676	7.39611	2.10669	4.41333	0.38806	0.603408	0.345855	1.40239	-0.388963	-0.414605	-0.641942	-0.543347	-0.481328	2.66922	0.226965	1.292	-0.56657	-0.467139	-0.586057	-0.0982285	12
Nepenthes_gracilis_Nepgr004675	4.52066	3.127	6.954	4.47863	228.581	47.2087	58.3038	74.5499	15.83	10.7456	6.88577	7.92806	-0.53654	-0.558168	-0.498776	-0.537192	2.94075	0.125955	0.298144	0.550275	-0.361026	-0.439932	-0.499834	-0.483659	10
Nepenthes_gracilis_Nepgr004701	0.951955	5.32255	1.86216	2.32277	6.21597	30.7657	1.13089	4.2203	0	2.25101	5.2775	8.64336	-0.579305	-0.0512801	-0.469341	-0.413693	0.0566558	3.02258	-0.557687	-0.184447	-0.694313	-0.422362	-0.0567238	0.349916	12
Nepenthes_gracilis_Nepgr004702	2.28071	5.07279	1.88551	2.00292	7.04007	36.4708	3.49677	5.9302	1.64128	4.54692	6.97309	14.7114	-0.552281	-0.266212	-0.592773	-0.580744	-0.0646481	2.95076	-0.427686	-0.178363	-0.617796	-0.320091	-0.0715106	0.721343	12
Nepenthes_gracilis_Nepgr004705	0	0.0330222	0	0.029831	0.0257725	0.845687	1.5395	0.728537	0	0	0	0	-0.532364	-0.466489	-0.532364	-0.472855	-0.480951	1.1547	2.53879	0.920994	-0.532364	-0.532364	-0.532364	-0.532364	2
Nepenthes_gracilis_Nepgr004708	0.19169	0.105926	0.0516105	0.108094	0.65914	1.45441	24.934	22.1517	0	0	0.134291	0.0266591	-0.435784	-0.445223	-0.4512	-0.444984	-0.38434	-0.296818	2.28718	1.98098	-0.45688	-0.45688	-0.442101	-0.453946	2
Nepenthes_gracilis_Nepgr004709	3.35804	0.333578	0.864774	0.608256	0.306537	0.142624	0.296074	0.133612	2.95001	0.67193	0.798824	0.858584	2.25859	-0.57061	-0.0737093	-0.313666	-0.595906	-0.749236	-0.605693	-0.757667	1.8769	-0.254102	-0.135402	-0.0794991	9
Nepenthes_gracilis_Nepgr004749	0.462091	2.30392	0.170019	0	4.70073	2.19858	0.851134	4.90359	0.186926	0.625932	0.361668	0	-0.528798	0.512913	-0.693989	-0.790149	1.86851	0.453334	-0.308761	1.98324	-0.684427	-0.436132	-0.585595	-0.790149	7
Nepenthes_gracilis_Nepgr004751	40.754	74.6513	0.324492	0.889813	14.6321	19.7981	27.9334	24.766	1.25407	12.5486	146.75	119.497	0.00904813	0.710287	-0.827323	-0.815628	-0.531341	-0.42447	-0.256174	-0.321698	-0.808093	-0.574441	2.20181	1.63802	6
Nepenthes_gracilis_Nepgr004767	0	0	0	0	0	0	0	0	1.24969	0	0	0	-0.288675	-0.288675	-0.288675	-0.288675	-0.288675	-0.288675	-0.288675	-0.288675	3.17543	-0.288675	-0.288675	-0.288675	3
Nepenthes_gracilis_Nepgr004771	0.42399	0.482379	0.108218	0.566691	0.414012	0.591602	0.0620069	3.68945	0.426934	0.0757768	0	0.266815	-0.168858	-0.110287	-0.485616	-0.0257122	-0.178868	-0.000723139	-0.531971	3.1068	-0.165905	-0.518159	-0.594172	-0.326524	7
Nepenthes_gracilis_Nepgr004778	2.60628	2.51847	1.46798	3.9363	12.6899	33.2862	2.12243	2.37057	0.40778	0.501364	1.4617	4.95737	-0.332591	-0.34205	-0.455207	-0.189323	0.753606	2.97221	-0.384711	-0.357981	-0.56941	-0.55933	-0.455884	-0.0793341	12
Nepenthes_gracilis_Nepgr004793	2.10566	0.793045	1.73442	2.36443	0.328866	0.359805	0.747045	0.592201	20.6016	2.08479	0.745173	0.851477	-0.118381	-0.350287	-0.18397	-0.0726631	-0.432296	-0.42683	-0.358414	-0.385771	3.14939	-0.122068	-0.358745	-0.339964	3
Nepenthes_gracilis_Nepgr004814	0	0	0	1.50745	0	1.73148	0	0.276143	0.699183	0	0.185787	0.179479	-0.62097	-0.62097	-0.62097	1.83191	-0.62097	2.19643	-0.62097	-0.17164	0.516716	-0.62097	-0.318663	-0.328927	12
Nepenthes_gracilis_Nepgr004828	0	0.0627566	0.181764	0.0449808	0.990222	1.7	3.14945	5.21336	0.27624	0.200429	0.717462	0.400143	-0.677504	-0.638065	-0.563276	-0.649236	-0.0552057	0.390852	1.30174	2.5988	-0.503903	-0.551546	-0.22662	-0.426037	7
Nepenthes_gracilis_Nepgr004831	0.259256	0.667876	0.402099	0	5.85272	18.7215	8.90934	5.74919	0.180108	0	0.456674	0.373105	-0.564806	-0.492798	-0.539634	-0.610493	0.420889	2.68867	0.959535	0.402646	-0.578754	-0.610493	-0.530017	-0.544744	12
Nepenthes_gracilis_Nepgr004862	27.0797	40.9327	52.4111	53.8691	18.9293	17.7664	9.07277	7.73802	218.974	226.349	18.0733	17.3278	-0.410019	-0.232319	-0.0850782	-0.0663754	-0.514569	-0.529487	-0.641005	-0.658126	2.05152	2.14612	-0.52555	-0.535112	3
Nepenthes_gracilis_Nepgr004891	0.421639	0	0	0	0	0.389319	0	0	2.57361	0	0	0	0.189037	-0.381951	-0.381951	-0.381951	-0.381951	0.145269	-0.381951	-0.381951	3.10325	-0.381951	-0.381951	-0.381951	3
Nepenthes_gracilis_Nepgr004912	256.977	241.776	3.38567	4.50874	9.73288	4.37923	27.6105	16.2132	11.1066	14.2709	5.93251	11.4341	2.21573	2.05252	-0.507048	-0.49499	-0.438899	-0.496381	-0.246949	-0.369321	-0.42415	-0.390174	-0.479703	-0.420633	1
Nepenthes_gracilis_Nepgr004943	9.72787	68.5969	2.16891	4.37107	258.372	498.411	39.812	166.757	8.84631	45.0882	47.6817	71.2029	-0.630146	-0.227038	-0.681907	-0.666827	1.07245	2.71613	-0.424144	0.445121	-0.636183	-0.388015	-0.370256	-0.209194	11
Nepenthes_gracilis_Nepgr004983	0	0.0265295	0	0	5.83894	5.64515	1.28558	4.33208	0	0	0.043763	0.086889	-0.607926	-0.596713	-0.607926	-0.607926	1.86011	1.7782	-0.0645277	1.22318	-0.607926	-0.607926	-0.589428	-0.571199	11
Nepenthes_gracilis_Nepgr004984	0.441365	0	0	0	6.16106	4.46238	0.782514	1.4434	0	0	0	0	-0.325628	-0.541362	-0.541362	-0.541362	2.47009	1.6398	-0.158878	0.164156	-0.541362	-0.541362	-0.541362	-0.541362	10
Nepenthes_gracilis_Nepgr004994	135.95	36.5112	15.119	3.7259	5.68529	12.278	0.777879	0.725795	4.55526	1.14373	7.31228	11.4076	3.06628	0.445695	-0.118075	-0.418326	-0.366688	-0.192944	-0.496018	-0.49739	-0.396469	-0.486376	-0.323811	-0.215882	9
Nepenthes_gracilis_Nepgr005016	0.329123	0.61405	0.395009	0.911517	0.349732	0.0865084	0.189652	1.20717	1.9864	4.86829	0.0957505	0.330298	-0.457072	-0.246284	-0.408329	-0.0262199	-0.441825	-0.636556	-0.560251	0.192506	0.768976	2.90098	-0.629719	-0.456202	8
Nepenthes_gracilis_Nepgr005036	8.85238	4.57626	1.62299	2.93804	29.6724	63.3967	1.88353	11.5965	5.78813	1.87584	2.99559	3.34763	-0.148748	-0.384929	-0.548045	-0.475412	1.00119	2.86387	-0.533655	0.00281799	-0.317994	-0.53408	-0.472233	-0.452789	12
Nepenthes_gracilis_Nepgr005071	0	0	0	0	1.39987	0	0	0	0	0	0	0	-0.288675	-0.288675	-0.288675	-0.288675	3.17543	-0.288675	-0.288675	-0.288675	-0.288675	-0.288675	-0.288675	-0.288675	10
Nepenthes_gracilis_Nepgr005080	0.559006	0.517675	3.09408	3.98611	0.657135	0.130517	0.890417	0.691309	7.50358	7.00807	0.303025	0.752109	-0.610175	-0.625786	0.347375	0.684312	-0.573109	-0.772024	-0.484994	-0.560201	2.01293	1.82577	-0.706864	-0.537236	3
Nepenthes_gracilis_Nepgr005081	0.265571	0.0713322	1.56576	1.09498	0.0976625	0.0972677	0.262089	0.0168478	2.68208	1.18516	0.0558416	0.0794398	-0.425177	-0.656338	1.12216	0.561893	-0.625002	-0.625472	-0.42932	-0.721179	2.45068	0.669211	-0.674773	-0.646689	3
Nepenthes_gracilis_Nepgr005090	3.06329	5.08808	6.37903	15.4185	5.54651	14.031	7.17054	20.6768	62.04	78.2117	4.65958	11.0244	-0.669009	-0.586306	-0.533577	-0.164359	-0.567581	-0.221031	-0.501248	0.0504189	1.7399	2.40044	-0.603808	-0.343837	8
Nepenthes_gracilis_Nepgr005092	26.5839	12.4458	19.3547	18.5309	16.857	10.2341	12.1478	15.2989	138.799	72.6192	12.3163	8.61944	-0.0976298	-0.467351	-0.286677	-0.308222	-0.351995	-0.52519	-0.475143	-0.392741	2.83687	1.10623	-0.470738	-0.567414	3
Nepenthes_gracilis_Nepgr005094	12.5313	26.9758	7.78334	8.17352	157.031	201.522	82.1165	172.097	9.63287	20.9363	32.7242	49.9574	-0.738101	-0.53538	-0.804736	-0.79926	1.28988	1.91427	0.238489	1.50131	-0.778779	-0.620141	-0.454705	-0.212847	11
Nepenthes_gracilis_Nepgr005098	9.72764	1.20094	0	0	2.41971	0.965106	8.63679	1.91217	0	0	1.98009	0.603864	2.22854	-0.32535	-0.685053	-0.685053	0.0396903	-0.395987	1.90181	-0.112327	-0.685053	-0.685053	-0.0919835	-0.504185	9
Nepenthes_gracilis_Nepgr005099	1.23254	0.0883179	0	0	1.01943	0.344574	1.70768	1.54803	0	0	0.253095	0.0683661	1.07606	-0.656375	-0.790094	-0.790094	0.753386	-0.268387	1.79544	1.55373	-0.790094	-0.790094	-0.406892	-0.686584	2
Nepenthes_gracilis_Nepgr005104	99.6411	1407.82	9.40964	12.4664	229.63	599.343	846.266	1667.09	36.7693	68.6999	93.9333	125.39	-0.576431	1.68536	-0.732438	-0.727153	-0.351685	0.287536	0.714456	2.13363	-0.685134	-0.629927	-0.5863	-0.531912	7
Nepenthes_gracilis_Nepgr005105	54.7976	981.283	5.0032	5.53758	1123.18	1516.49	267.296	625.909	9.58802	61.4798	56.6412	88.9496	-0.650865	1.09761	-0.744838	-0.743829	1.36539	2.10766	-0.249836	0.426943	-0.736185	-0.638255	-0.647386	-0.586413	11
Nepenthes_gracilis_Nepgr005108	2.4017	4.60548	0.45595	1.26516	2.87774	21.3274	3.3035	1.9472	1.72759	0.497504	3.05909	4.28861	-0.28074	0.111321	-0.626897	-0.482935	-0.19605	3.08622	-0.120306	-0.361598	-0.400668	-0.619504	-0.163788	0.0549482	12
Nepenthes_gracilis_Nepgr005117	3.66584	6.36632	0.387507	0.22554	15.2187	28.6068	18.5267	11.8974	0.416394	0.299807	4.69881	4.28248	-0.470402	-0.169156	-0.836111	-0.854179	0.818356	2.31184	1.18737	0.447855	-0.832889	-0.845895	-0.355172	-0.401615	11
Nepenthes_gracilis_Nepgr005128	1.5471	0.721933	0	0	1.33269	1.13662	25.7052	6.13407	0.0134821	0	3.96787	5.53245	-0.317633	-0.431895	-0.531861	-0.531861	-0.347322	-0.374472	3.02757	0.317531	-0.529995	-0.531861	0.0175738	0.234223	2
Nepenthes_gracilis_Nepgr005135	0.748474	0.681554	0.0733157	0.206731	21.0773	38.3048	4.56161	13.9511	0.827417	0.909089	0.942532	1.52043	-0.525699	-0.531341	-0.582622	-0.571374	1.18825	2.64072	-0.204209	0.58743	-0.519043	-0.512157	-0.509337	-0.460614	11
Nepenthes_gracilis_Nepgr005178	0.393386	0.31784	0	0.176351	0.694281	1.24093	0	0	0.226942	0	0.100914	0	0.349291	0.147602	-0.700958	-0.230142	1.15261	2.61204	-0.700958	-0.700958	-0.0950752	-0.700958	-0.43154	-0.700958	12
Nepenthes_gracilis_Nepgr005215	0	0.217695	0	0.246901	1.42433	1.34474	0	0.590194	0	0	0	0	-0.602668	-0.190945	-0.602668	-0.135708	2.09116	1.94061	-0.602668	0.513559	-0.602668	-0.602668	-0.602668	-0.602668	11
Nepenthes_gracilis_Nepgr005243	0	0	0.186818	0	0	1.68914	0	0	0	0	0	0	-0.321873	-0.321873	0.0627728	-0.321873	-0.321873	3.15595	-0.321873	-0.321873	-0.321873	-0.321873	-0.321873	-0.321873	12
Nepenthes_gracilis_Nepgr005245	0.331948	0.517495	1.29375	1.2344	17.4904	66.2118	1.07826	2.21272	1.05072	2.29269	0.525289	0.728226	-0.399853	-0.390068	-0.349131	-0.35226	0.505031	3.07445	-0.360495	-0.300667	-0.361947	-0.296449	-0.389657	-0.378955	12
Nepenthes_gracilis_Nepgr005315	0	0	0	0.207016	0	1.70398	0	0	0	0	0	0	-0.324939	-0.324939	-0.324939	0.0974654	-0.324939	3.15193	-0.324939	-0.324939	-0.324939	-0.324939	-0.324939	-0.324939	12
Nepenthes_gracilis_Nepgr005351	0	0.151994	0	0	0	0.338427	0	1.03974	0.513024	0	0.155632	0.753548	-0.702925	-0.268668	-0.702925	-0.702925	-0.702925	0.263981	-0.702925	2.26769	0.762816	-0.702925	-0.258274	1.45001	7
Nepenthes_gracilis_Nepgr005392	0.102545	0.0651749	0.0284034	0.068222	2.01158	0.978746	0.0823531	0.140938	0.0458357	0.912092	0.153244	0.0589154	-0.465806	-0.526928	-0.587071	-0.521944	2.65661	0.967305	-0.498832	-0.40301	-0.558559	0.858286	-0.382883	-0.537166	10
Nepenthes_gracilis_Nepgr005468	0.406197	0.136773	0.14312	0.517336	0.540423	2.55041	0.600881	0.0950769	0.0787201	0	0.515623	0.089667	-0.0966157	-0.487141	-0.477941	0.0644773	0.0979418	3.01138	0.185574	-0.547578	-0.571287	-0.68539	0.061995	-0.55542	12
Nepenthes_gracilis_Nepgr005483	2.37661	3.33705	1.5999	2.60436	1.04733	1.1845	5.14615	9.24698	0.0892459	0.252831	0.860827	0.748246	0.000810358	0.370286	-0.297986	0.0884234	-0.510554	-0.457787	1.06624	2.6438	-0.879124	-0.816194	-0.582302	-0.625611	7
Nepenthes_gracilis_Nepgr005486	0.04985	0.0508244	0	0.0767582	0.0353427	0.159314	2.13516	0.286636	0	0	0.0208598	0.0823933	-0.318237	-0.316618	-0.401044	-0.273539	-0.342335	-0.136403	3.14574	0.0750954	-0.401044	-0.401044	-0.366393	-0.264178	2
Nepenthes_gracilis_Nepgr005489	0.213308	0.0255939	8.49236	4.87987	0	0.0264037	0	0	1.07241	0.290193	0.496697	0.0590843	-0.40855	-0.479362	2.71458	1.35183	-0.489017	-0.479056	-0.489017	-0.489017	-0.0844672	-0.379547	-0.301646	-0.466728	4
Nepenthes_gracilis_Nepgr005490	14.005	22.6222	2.4141	3.24006	2.75419	3.9294	1.56435	2.91671	1.47057	1.09589	4.26986	3.63756	1.353	2.69645	-0.454082	-0.325311	-0.40106	-0.217839	-0.586561	-0.375723	-0.601183	-0.659597	-0.164759	-0.263338	1
Nepenthes_gracilis_Nepgr005512	0.119642	0	0.124125	0.149689	1.16706	1.67912	0.420899	0.449786	0	0	0.547605	0.881518	-0.6408	-0.864986	-0.632399	-0.584498	1.32186	2.28135	-0.0763039	-0.0221755	-0.864986	-0.864986	0.161119	0.786807	11
Nepenthes_gracilis_Nepgr005514	0.126718	0.520169	0.0320972	0.185855	0.33019	1.92507	0.455189	0.406806	0.281136	1.01625	0.25862	0.169907	-0.667935	0.0851824	-0.849052	-0.55474	-0.278463	2.77435	-0.0391989	-0.131809	-0.37236	1.03475	-0.415458	-0.585266	12
Nepenthes_gracilis_Nepgr005521	10.6123	0.893194	0	0	0.12825	0.0834864	81.021	46.537	0	0.0637092	194.918	181.927	-0.447282	-0.581441	-0.59377	-0.59377	-0.592	-0.592617	0.524619	0.0486129	-0.59377	-0.59289	2.09682	1.91749	6
Nepenthes_gracilis_Nepgr005538	6.87871	5.43367	6.78435	6.22973	6.96651	8.12349	3.7343	5.58414	48.9411	36.0823	3.49098	5.35092	-0.348779	-0.447836	-0.355247	-0.393267	-0.34276	-0.26345	-0.564327	-0.437521	2.53458	1.65312	-0.581007	-0.453509	3
Nepenthes_gracilis_Nepgr005541	0.292297	0	0	0	3.74399	6.51776	1.06979	0	1.1221	0	0.414947	0.526606	-0.42501	-0.57145	-0.57145	-0.57145	1.30428	2.69393	-0.0354882	-0.57145	-0.00928259	-0.57145	-0.363563	-0.307622	11
Nepenthes_gracilis_Nepgr005543	0.674702	0.524105	0.886029	1.0411	0.798144	0.401163	6.18426	1.6204	0.643061	0.618224	0.417472	0.225833	-0.305423	-0.398373	-0.174988	-0.0792785	-0.229232	-0.474255	3.09517	0.278276	-0.324952	-0.340282	-0.464189	-0.582472	2
Nepenthes_gracilis_Nepgr005583	0.24436	0.19227	1.36633	1.16728	1.12493	0.566005	0.197607	0.62549	4.67572	3.02051	0.304705	0.281343	-0.658045	-0.696011	0.159702	0.0146239	-0.0162421	-0.423614	-0.692121	-0.380258	2.57176	1.36536	-0.614062	-0.63109	3
Nepenthes_gracilis_Nepgr005584	2.06983	2.15052	10.9008	10.2474	5.04334	3.12377	1.10996	1.02005	32.633	20.6217	2.21335	1.62545	-0.579082	-0.570827	0.324409	0.257565	-0.274864	-0.471255	-0.677286	-0.686485	2.54782	1.31895	-0.564399	-0.624546	3
Nepenthes_gracilis_Nepgr005585	0.0603089	0	0.746759	0.263844	0	0	0	0	2.51039	0.760234	0	0	-0.410264	-0.492333	0.523863	-0.133292	-0.492333	-0.492333	-0.492333	-0.492333	2.92383	0.5422	-0.492333	-0.492333	3
Nepenthes_gracilis_Nepgr005622	0.799797	0.869604	0.61256	1.06051	0	0	0	0	0	0	0.149487	1.06246	0.915423	1.06748	0.507579	1.48332	-0.82671	-0.82671	-0.82671	-0.82671	-0.82671	-0.82671	-0.501095	1.48756	5
Nepenthes_gracilis_Nepgr005631	1.23885	2.20244	2.25288	2.81244	0.615199	0.491014	0.820381	0.640753	17.2889	14.8365	1.76086	1.44951	-0.455822	-0.288728	-0.279982	-0.182951	-0.563966	-0.585501	-0.528386	-0.559535	2.32736	1.9021	-0.365302	-0.419292	3
Nepenthes_gracilis_Nepgr005632	3.36915	4.97988	3.94785	6.70236	2.44664	2.15906	3.28334	2.04289	45.9508	43.0859	3.07901	4.27591	-0.442696	-0.341901	-0.406483	-0.234113	-0.500424	-0.518419	-0.448065	-0.525688	2.22194	2.04266	-0.460851	-0.385953	3
Nepenthes_gracilis_Nepgr005649	109.895	30.1139	8.84551	7.09473	8.4054	7.12511	20.4853	17.1831	18.7534	11.5539	23.9721	28.8755	3.03762	0.204386	-0.55091	-0.613084	-0.566539	-0.612005	-0.13755	-0.254819	-0.199056	-0.454727	-0.0137265	0.160407	9
Nepenthes_gracilis_Nepgr005651	29.5727	33.6543	2.62399	4.80648	42.5544	47.4607	306.14	227.478	6.11272	6.0358	12.3705	14.5437	-0.319508	-0.278161	-0.592506	-0.570397	-0.188001	-0.138299	2.48219	1.68532	-0.557164	-0.557943	-0.493771	-0.471757	2
Nepenthes_gracilis_Nepgr005679	2.3591	0.111441	11.6847	3.67164	0.343933	0.61444	0.0586699	0	0.958461	0.353319	0.352878	3.96093	0.0956669	-0.576355	2.88391	0.488103	-0.506843	-0.425964	-0.592133	-0.609674	-0.323106	-0.504036	-0.504168	0.574595	4
Nepenthes_gracilis_Nepgr005705	0.445299	2.64508	1.46751	1.03088	19.455	17.1755	4.54938	9.10327	1.73904	5.68395	2.49001	2.75486	-0.827881	-0.482071	-0.667187	-0.735827	2.16048	1.80215	-0.182712	0.533169	-0.624503	-0.00435486	-0.506449	-0.464814	11
Nepenthes_gracilis_Nepgr005707	14.0617	6.21963	14.6219	8.18404	133.734	199.216	26.0214	28.6855	13.4995	9.33102	18.9402	16.3526	-0.439282	-0.568414	-0.430057	-0.536067	1.53131	2.60957	-0.242347	-0.198478	-0.448539	-0.51718	-0.35895	-0.401559	11
Nepenthes_gracilis_Nepgr005726	0.330577	0	0.264075	0.178806	1.50267	0.893465	0.0872954	0.386653	0.116576	0	0.6394	0.226503	-0.125265	-0.879201	-0.276935	-0.471404	2.54789	1.15849	-0.68011	0.00262535	-0.613329	-0.879201	0.579056	-0.362625	10
Nepenthes_gracilis_Nepgr005746	0.678121	0.897128	0.871468	0.760215	3.10804	8.08303	1.66377	1.84404	0.41848	1.36695	0.838481	0.886125	-0.523862	-0.420178	-0.432327	-0.484997	0.626526	2.98182	-0.0572306	0.0281171	-0.646783	-0.197753	-0.447944	-0.425388	12
Nepenthes_gracilis_Nepgr005819	1.39584	1.22532	0.690073	0.627326	0.1741	0.401404	0.0435925	0.0781864	8.7007	0.520789	0.490997	0.708608	0.0592663	-0.0123608	-0.237191	-0.263548	-0.453926	-0.358447	-0.508746	-0.494215	3.12769	-0.308299	-0.320813	-0.229405	3
Nepenthes_gracilis_Nepgr005827	0.0895285	0	3.74173	2.4319	0.745893	0.241196	0.192304	0.261742	0.206946	0.0740799	0.0410309	0	-0.490836	-0.566689	2.60346	1.49372	0.0652637	-0.362337	-0.40376	-0.344929	-0.391355	-0.503925	-0.531925	-0.566689	4
Nepenthes_gracilis_Nepgr005829	0	0	0	0	0	0	1.87893	0	0	0	0	0	-0.288675	-0.288675	-0.288675	-0.288675	-0.288675	-0.288675	3.17543	-0.288675	-0.288675	-0.288675	-0.288675	-0.288675	2
Nepenthes_gracilis_Nepgr005832	17.0817	11.0022	8.6598	7.02977	380.614	309.712	58.1694	109.283	13.0869	11.1819	10.7528	18.0215	-0.486377	-0.533712	-0.55195	-0.564642	2.3441	1.79205	-0.166466	0.231505	-0.517481	-0.532313	-0.535654	-0.47906	11
Nepenthes_gracilis_Nepgr005833	0.921492	1.80542	0.224927	0.491367	30.6767	6.93158	5.42447	7.87857	1.2005	1.57445	1.84805	1.48834	-0.485884	-0.381572	-0.568085	-0.536642	3.02551	0.223363	0.0455102	0.335118	-0.452958	-0.408828	-0.376542	-0.41899	10
Nepenthes_gracilis_Nepgr005863	0.119464	0.42461	0.166046	0	1.00174	0.247659	0.256934	0.176118	0	0.169175	0	0.488826	-0.477484	0.603796	-0.312421	-0.900805	2.64884	-0.0232279	0.00963929	-0.276731	-0.900805	-0.301336	-0.900805	0.831343	10
Nepenthes_gracilis_Nepgr005867	0.313911	0.407318	0.466415	0.655868	0.261811	0.4079	0.100534	0.277869	2.05214	3.15032	0.186302	0.2268	-0.426746	-0.325837	-0.261994	-0.0573254	-0.483029	-0.325209	-0.657259	-0.465682	1.45109	2.63745	-0.564603	-0.520853	8
Nepenthes_gracilis_Nepgr005869	2.13179	0.67897	1.01423	0	0	0	3.24327	0	4.98868	3.69186	0.555374	0	0.444837	-0.391095	-0.198189	-0.781763	-0.781763	-0.781763	1.08436	-0.781763	2.08864	1.34247	-0.46221	-0.781763	3
Nepenthes_gracilis_Nepgr005878	166.054	233.799	111.312	144.973	230.788	226.594	294.423	531.982	1342.58	1430.35	138.033	209.812	-0.551136	-0.405102	-0.669142	-0.59658	-0.411593	-0.420634	-0.274418	0.237677	1.98503	2.17425	-0.611539	-0.456809	8
Nepenthes_gracilis_Nepgr005890	0.147427	0.0639729	0.154748	0.267773	3.8032	5.21679	1.50219	1.56297	0	0.489914	0.208302	0.317698	-0.592426	-0.642008	-0.588077	-0.520927	1.57953	2.41937	0.21246	0.24857	-0.680015	-0.388949	-0.55626	-0.491265	11
Nepenthes_gracilis_Nepgr005894	10.8489	8.91266	1.31353	1.98763	64.3132	19.6328	6.42158	11.1582	2.99047	3.86496	6.87465	10.8517	-0.0923943	-0.205479	-0.649303	-0.609932	3.03017	0.420625	-0.350969	-0.0743274	-0.551362	-0.500287	-0.324508	-0.0922281	10
Nepenthes_gracilis_Nepgr005898	8.49866	21.9803	0.598346	1.41008	12.9264	38.1355	10.9944	8.12371	1.20264	2.27104	2.30582	2.63274	-0.068254	1.14572	-0.779651	-0.706557	0.330452	2.60045	0.156482	-0.102016	-0.725237	-0.629031	-0.625898	-0.596461	12
Nepenthes_gracilis_Nepgr005905	10.3601	12.8296	1.13772	0.904266	0.584739	0.169238	1.43013	0.485274	9.68866	4.2008	1.64441	1.51826	1.46299	2.00924	-0.576965	-0.628603	-0.699282	-0.791189	-0.512284	-0.721283	1.31447	0.100577	-0.464886	-0.49279	1
Nepenthes_gracilis_Nepgr005910	1.59581	1.29963	0.904035	1.13491	4.44257	5.96849	0.299295	0.463009	0.0358078	0.013297	1.51458	2.04373	-0.0260136	-0.189539	-0.407954	-0.280487	1.54572	2.3882	-0.741839	-0.65145	-0.887314	-0.899742	-0.0708644	0.221288	11
Nepenthes_gracilis_Nepgr005916	1.0186	0.609067	7.30058	8.4988	0.534943	0.31646	0.961278	0.29915	0.680903	0.416778	0.906992	0.678975	-0.292777	-0.436669	1.91444	2.33544	-0.462713	-0.539478	-0.312918	-0.54556	-0.411429	-0.504231	-0.331991	-0.412106	4
Nepenthes_gracilis_Nepgr005963	0.286847	0.281037	0.0118904	0.00858104	3.87363	0.969426	0.0335423	0.308194	0	0.0523271	0.337851	0.169469	-0.221532	-0.226875	-0.474397	-0.477441	3.07707	0.406205	-0.454485	-0.201901	-0.485332	-0.43721	-0.174626	-0.329479	10
Nepenthes_gracilis_Nepgr005977	1.12943	3.46279	0.364995	0.37559	47.5638	69.8655	9.27581	32.9331	2.33066	4.26992	1.27495	0.92848	-0.579601	-0.47831	-0.612785	-0.612325	1.43611	2.40422	-0.225967	0.800992	-0.527456	-0.443273	-0.573284	-0.588324	11
Nepenthes_gracilis_Nepgr006004	8.55943	3.45468	52.8096	38.4847	6.42348	0.240138	0.709735	0	74.8585	27.8108	6.19508	2.09447	-0.400874	-0.607356	1.389	0.809571	-0.487271	-0.737381	-0.718386	-0.747094	2.28085	0.377824	-0.49651	-0.662375	3
Nepenthes_gracilis_Nepgr006020	38.1425	7.1106	1.04214	0.674282	7.73068	3.35068	8.25601	6.61762	5.01566	3.60349	11.2608	5.49478	3.02296	-0.109107	-0.721599	-0.758728	-0.0465219	-0.488597	0.00650046	-0.158864	-0.32055	-0.463082	0.309778	-0.272192	9
Nepenthes_gracilis_Nepgr006032	2.99235	4.58208	27.2712	38.2497	1.59999	2.16948	1.27117	2.96061	78.2515	83.1075	2.70484	3.39381	-0.583218	-0.530897	0.215848	0.577175	-0.629043	-0.6103	-0.639865	-0.584263	1.89371	2.05353	-0.592681	-0.570005	3
Nepenthes_gracilis_Nepgr006050	6.02717	6.50163	0.280977	0.44425	0.783098	1.00821	0.651582	1.04257	1.68052	1.60601	1.04235	0.564994	1.9849	2.20784	-0.715045	-0.638329	-0.479115	-0.373342	-0.54091	-0.357199	-0.0574445	-0.0924577	-0.357301	-0.581595	1
Nepenthes_gracilis_Nepgr006058	34.5235	43.3127	48.9029	56.8232	25.4432	50.3758	9.19735	6.80492	333.834	93.3336	37.6775	38.432	-0.346385	-0.246123	-0.182354	-0.0920029	-0.449968	-0.165552	-0.635292	-0.662583	3.06798	0.324486	-0.310407	-0.3018	3
Nepenthes_gracilis_Nepgr006073	0.193662	0.188385	0.0868868	0.316521	0.486289	2.76189	0.653086	0.179095	0.383759	1.07085	0.26099	0.330295	-0.517912	-0.525061	-0.662558	-0.351477	-0.121497	2.96121	0.10446	-0.537645	-0.260391	0.670398	-0.426704	-0.332818	12
Nepenthes_gracilis_Nepgr006078	4.2239	2.04093	48.8035	38.957	6.04497	1.69531	12.7678	9.96248	12.9719	4.95199	3.41247	3.51086	-0.53669	-0.679194	2.37346	1.73068	-0.417811	-0.701756	0.0210563	-0.162076	0.0343815	-0.48916	-0.58966	-0.583237	4
Nepenthes_gracilis_Nepgr006080	0.582678	0.275859	0.303112	0.381776	0.209156	0.293996	3.8937	2.55868	0.0938524	0.0119621	3.01234	3.25723	-0.447055	-0.655878	-0.637329	-0.58379	-0.701276	-0.643534	1.80644	0.897823	-0.779753	-0.835487	1.20658	1.37326	6
Nepenthes_gracilis_Nepgr006081	74.1436	175.43	4.09155	5.88247	18.7623	24.6547	26.0987	35.3781	9.60439	27.6693	34.7486	47.7412	0.723113	2.89046	-0.775874	-0.737551	-0.461946	-0.33586	-0.304962	-0.106399	-0.657909	-0.271353	-0.119869	0.158148	1
Nepenthes_gracilis_Nepgr006084	0.0956188	2.99662	0.441137	1.27924	2.71492	1.20682	2.03932	1.49129	4.24098	8.98069	0.883898	0.495415	-0.87798	0.310434	-0.736436	-0.393101	0.195033	-0.422768	-0.0817308	-0.306235	0.820194	2.76185	-0.555056	-0.714201	8
Nepenthes_gracilis_Nepgr006089	32.2731	28.4115	25.9176	20.683	319.097	815.715	57.2319	74.2472	38.1142	39.1205	41.1869	35.4705	-0.410108	-0.426775	-0.437539	-0.460133	0.827881	2.97139	-0.302381	-0.228939	-0.384897	-0.380553	-0.371634	-0.396307	12
Nepenthes_gracilis_Nepgr006093	2.11474	2.89192	0.213987	0.68378	33.2969	55.9115	8.26852	11.503	0.24856	10.4361	0.299867	1.62014	-0.498433	-0.45291	-0.60977	-0.582252	1.32806	2.6527	-0.137977	0.051482	-0.607745	-0.0110127	-0.604739	-0.527404	11
Nepenthes_gracilis_Nepgr006097	1.14156	1.03105	0	0	3.73365	3.53236	1.3351	2.45472	0	0	0.485815	0.625231	-0.0395161	-0.121303	-0.88435	-0.88435	1.87881	1.72984	0.103715	0.932309	-0.88435	-0.88435	-0.524814	-0.421636	11
Nepenthes_gracilis_Nepgr006103	1.34242	2.14406	0	0	0.121451	0	0	0.233393	0.223078	0.259948	0.213185	0.0416295	1.44174	2.64463	-0.572598	-0.572598	-0.390357	-0.572598	-0.572598	-0.222385	-0.237863	-0.182538	-0.252708	-0.510132	1
Nepenthes_gracilis_Nepgr006155	4.0187	4.22827	17.2565	23.1413	1.5816	1.58602	1.50042	1.52088	2.64355	2.22503	3.61687	1.95289	-0.200778	-0.17116	1.67011	2.50181	-0.545213	-0.544588	-0.556686	-0.553793	-0.395127	-0.454276	-0.257568	-0.492738	4
Nepenthes_gracilis_Nepgr006167	34.1527	94.5298	5.48712	5.05763	798.902	278.343	41.2035	138.575	17.2665	32.2726	20.5397	46.2375	-0.407271	-0.139683	-0.534315	-0.536218	2.98205	0.674965	-0.376022	0.055521	-0.48211	-0.415603	-0.467603	-0.353712	10
Nepenthes_gracilis_Nepgr006200	0.0859548	0	0	0	0.884417	2.69522	0.630899	0.715558	0	0	0	0	-0.41973	-0.528491	-0.528491	-0.528491	0.590588	2.88185	0.269805	0.376926	-0.528491	-0.528491	-0.528491	-0.528491	12
Nepenthes_gracilis_Nepgr006214	0.287537	1.15184	0	0	105.398	34.9337	2.47595	0	0.779844	2.86184	0	0	-0.389162	-0.361218	-0.398458	-0.398458	3.00925	0.731006	-0.318407	-0.398458	-0.373245	-0.30593	-0.398458	-0.398458	10
Nepenthes_gracilis_Nepgr006216	8.88216	11.3215	0.846077	1.2229	4.00581	7.21894	128.697	39.8065	2.35927	1.3946	2.50953	2.46691	-0.237052	-0.170425	-0.45655	-0.446258	-0.370245	-0.282482	3.03558	0.607617	-0.415219	-0.441568	-0.411115	-0.412279	2
Nepenthes_gracilis_Nepgr006217	4.55744	4.31128	2.48916	3.98655	39.5907	42.3457	13.0878	12.9312	4.91875	5.27663	3.04087	4.90816	-0.513701	-0.531192	-0.660663	-0.554266	1.9756	2.17136	0.0924254	0.0813024	-0.488028	-0.462598	-0.621462	-0.48878	11
Nepenthes_gracilis_Nepgr006218	7.44845	3.55282	2.20483	1.88356	13.0274	7.88099	25.2511	24.9111	1.81151	1.24144	2.22216	2.5126	-0.0433663	-0.487295	-0.640907	-0.677517	0.592388	0.00592441	1.98535	1.9466	-0.685727	-0.75069	-0.638931	-0.605835	2
Nepenthes_gracilis_Nepgr006234	3.94212	3.96975	7.83169	9.76372	7.2424	12.8936	7.66227	11.8342	102.528	89.8662	8.09451	15.065	-0.567494	-0.566688	-0.454002	-0.397628	-0.471196	-0.306302	-0.458945	-0.337213	2.3091	1.93965	-0.446333	-0.242945	3
Nepenthes_gracilis_Nepgr006236	0	0	0.721552	1.68243	0	0.42708	0	0	1.04541	1.09271	0	0	-0.708021	-0.708021	0.525683	2.16858	-0.708021	0.0221965	-0.708021	-0.708021	1.07941	1.16028	-0.708021	-0.708021	4
Nepenthes_gracilis_Nepgr006247	4.03473	1.66276	2.10955	2.24151	0.0967619	0.111099	0	0	0	0	2.2931	0.994707	2.1826	0.401122	0.736683	0.835795	-0.77503	-0.764262	-0.847704	-0.847704	-0.847704	-0.847704	0.874536	-0.100625	5
Nepenthes_gracilis_Nepgr006255	0.262677	0.912926	0.109016	0.907215	0.465842	0.780938	0.1413	0.220068	5.03052	26.0074	0.244887	0.147236	-0.361653	-0.273681	-0.382442	-0.274453	-0.334167	-0.291537	-0.378075	-0.367418	0.283391	3.12137	-0.36406	-0.377272	8
Nepenthes_gracilis_Nepgr006262	0.0587052	0.0395318	0.0133967	0.047702	0.0189822	0.183881	0.0448512	0.0174906	0.557909	1.29732	0	0.0487082	-0.356098	-0.406547	-0.475315	-0.38505	-0.460618	-0.02673	-0.392551	-0.464543	0.957422	2.903	-0.510565	-0.382402	8
Nepenthes_gracilis_Nepgr006282	0	0.0623129	0	0	19.5943	0.228176	0.388896	1.41813	0	0	0.206496	0.0598278	-0.326257	-0.315146	-0.326257	-0.326257	3.16736	-0.285574	-0.256917	-0.0734072	-0.326257	-0.326257	-0.289439	-0.31559	10
Nepenthes_gracilis_Nepgr006283	0	0	0	0	17.8302	0.700224	0.774061	0.808851	0.0144712	0	0.267329	0.0428749	-0.334649	-0.334649	-0.334649	-0.334649	3.16874	-0.197064	-0.182556	-0.17572	-0.331806	-0.334649	-0.282122	-0.326225	10
Nepenthes_gracilis_Nepgr006284	190.072	262.531	15.3168	26.4884	1.81641	3.99839	1.37831	29.0831	22.2528	26.2242	31.4224	66.6985	1.61572	2.4918	-0.497214	-0.36214	-0.660444	-0.634062	-0.665741	-0.330769	-0.413352	-0.365335	-0.302485	0.12403	1
Nepenthes_gracilis_Nepgr006342	29.2722	67.0018	4.35197	6.63039	372.257	672.288	106.416	224.846	32.5123	81.2845	34.0507	59.8871	-0.563275	-0.372891	-0.689022	-0.677525	1.16743	2.68139	-0.174003	0.423594	-0.546925	-0.30082	-0.539162	-0.408791	11
Nepenthes_gracilis_Nepgr006343	1.30341	0.808848	0.0291181	0	0.0526283	0.280179	0.213483	0.240367	0	0.0672196	0.0591844	0.111917	2.62613	1.37675	-0.593018	-0.666577	-0.533626	0.0412189	-0.127272	-0.0593573	-0.666577	-0.496765	-0.517064	-0.38385	9
Nepenthes_gracilis_Nepgr006361	2.16578	17.4728	0.412098	1.09453	27.1531	34.4099	3.48485	4.74666	2.35086	4.50213	2.55147	2.92756	-0.56693	0.780542	-0.721307	-0.661233	1.63271	2.27152	-0.450813	-0.339736	-0.550638	-0.361262	-0.532978	-0.499871	11
Nepenthes_gracilis_Nepgr006362	12.7155	82.1585	1.72492	3.34188	163.354	221.248	38.6536	59.0037	16.3434	27.7596	9.99948	11.5772	-0.590022	0.402672	-0.747134	-0.724019	1.56337	2.39097	-0.219236	0.0716715	-0.538161	-0.374965	-0.628848	-0.606295	11
Nepenthes_gracilis_Nepgr006372	8.80148	6.77348	12.4561	13.7988	2.40689	2.02655	1.9073	1.17358	98.9682	62.0468	8.16557	7.02263	-0.331385	-0.398629	-0.210206	-0.165683	-0.543416	-0.556027	-0.559981	-0.58431	2.65836	1.43412	-0.35247	-0.390368	3
Nepenthes_gracilis_Nepgr006378	104.913	157.169	22.6466	31.9014	777.214	861.133	239.349	318.65	25.6987	51.9635	162.512	195.2	-0.496293	-0.312077	-0.786299	-0.753674	1.87372	2.16956	-0.022375	0.25718	-0.77554	-0.682951	-0.29324	-0.178008	11
Nepenthes_gracilis_Nepgr006406	0.264261	0.253162	0	0.145489	6.59238	7.80451	0.138018	1.69281	0.660743	2.66796	0.12685	1.38744	-0.582614	-0.586794	-0.682145	-0.627348	1.80081	2.25734	-0.630161	-0.0445673	-0.433283	0.322713	-0.634368	-0.159582	11
Nepenthes_gracilis_Nepgr006412	1.27097	0.948977	0.81121	0.936948	5.45128	13.3163	5.70198	9.54719	1.5659	1.28981	1.08264	1.297	-0.566709	-0.645002	-0.6785	-0.647927	0.449726	2.3621	0.510683	1.44564	-0.494999	-0.56213	-0.612502	-0.560381	11
Nepenthes_gracilis_Nepgr006432	0.708665	2.65483	0.304906	3.50174	1.67134	3.62787	3.15013	6.86624	3.7027	18.299	0.935063	2.64883	-0.682407	-0.279628	-0.76597	-0.104351	-0.483172	-0.0782462	-0.17712	0.591969	-0.0627601	2.95811	-0.635552	-0.28087	8
Nepenthes_gracilis_Nepgr006435	0.529536	0.355308	0	1.36277	0	3.05772	0	0	0.933988	0	0.354042	0.230819	-0.0438065	-0.238781	-0.636399	0.888649	-0.636399	2.78542	-0.636399	-0.636399	0.408806	-0.636399	-0.240199	-0.378095	12
Nepenthes_gracilis_Nepgr006439	83.6286	310.151	30.9116	37.1475	1988.33	2261.27	612.313	1513.14	163.402	491.498	192.42	275.844	-0.729943	-0.444717	-0.796322	-0.78847	1.66837	2.01204	-0.0642497	1.07003	-0.629495	-0.216373	-0.592958	-0.487914	11
Nepenthes_gracilis_Nepgr006441	66.5299	85.0747	54.7537	50.4067	744.109	860.123	125.586	291.356	46.9606	98.0648	53.8264	94.6212	-0.521198	-0.455782	-0.562738	-0.578072	1.86894	2.27817	-0.312879	0.271867	-0.590228	-0.40996	-0.566009	-0.422107	11
Nepenthes_gracilis_Nepgr006456	0.0757341	0.11122	0.0394767	0.0745144	0.852513	2.18995	0.0338682	0.217461	0.105591	0.144889	0.161317	0.107083	-0.429365	-0.372315	-0.487656	-0.431326	0.819463	2.96967	-0.496673	-0.201511	-0.381364	-0.318185	-0.291773	-0.378966	12
Nepenthes_gracilis_Nepgr006472	0	0	0	0	0	0.368024	0	2.02924	0	1.46493	0.286753	0.222342	-0.543655	-0.543655	-0.543655	-0.543655	-0.543655	0.00559615	-0.543655	2.48485	-0.543655	1.64266	-0.115694	-0.211824	7
Nepenthes_gracilis_Nepgr006486	0.906956	0.823329	0.421226	0.754415	5.93372	17.2078	1.3354	1.37324	0.586674	0.915233	1.1163	1.21544	-0.377448	-0.394898	-0.478803	-0.409278	0.67147	3.02399	-0.288045	-0.28015	-0.44428	-0.375721	-0.333764	-0.313076	12
Nepenthes_gracilis_Nepgr006529	0.176097	0.882604	0	0.491666	0	1.21934	0.204138	0	0.200159	0	0.892722	0	-0.378121	1.26285	-0.787134	0.354836	-0.787134	2.04498	-0.312992	-0.787134	-0.322233	-0.787134	1.28635	-0.787134	12
Nepenthes_gracilis_Nepgr006539	0.108344	0.708736	0	0	0.413787	2.30068	0	0.19712	0	0	0	0.133292	-0.323446	0.586188	-0.487594	-0.487594	0.139321	2.99809	-0.487594	-0.188944	-0.487594	-0.487594	-0.487594	-0.285648	12
Nepenthes_gracilis_Nepgr006607	0	0	0	0	2.35422	0	0	0	0	0	0	0	-0.288675	-0.288675	-0.288675	-0.288675	3.17543	-0.288675	-0.288675	-0.288675	-0.288675	-0.288675	-0.288675	-0.288675	10
Nepenthes_gracilis_Nepgr006616	0.384955	0.175716	0.125325	0.03969	1.82689	2.45229	0.60229	0.826952	0.189761	0.344288	0.389223	0.466522	-0.361065	-0.643981	-0.712116	-0.827904	1.5886	2.43422	-0.0672023	0.236567	-0.624991	-0.416052	-0.355295	-0.250777	11
Nepenthes_gracilis_Nepgr006681	0.224382	0.137313	0.63969	0	0.76203	0	0.260232	1.82073	0	0.24583	0.0898583	0.112819	-0.255902	-0.422978	0.541032	-0.686467	0.775791	-0.686467	-0.187109	2.80733	-0.686467	-0.214744	-0.514038	-0.469979	7
Nepenthes_gracilis_Nepgr006814	0	0.277508	0	0	1.13813	1.2171	0.695319	0.512249	0	0	0	0.210268	-0.741989	-0.131978	-0.741989	-0.741989	1.75982	1.93341	0.78644	0.384021	-0.741989	-0.741989	-0.741989	-0.279785	11
Nepenthes_gracilis_Nepgr006841	2.9068	0.663808	11.6287	24.043	0	0	0	0	28.5176	33.0708	0	0	-0.431803	-0.608034	0.253477	1.22887	-0.66019	-0.66019	-0.66019	-0.66019	1.58044	1.93818	-0.66019	-0.66019	3
Nepenthes_gracilis_Nepgr006855	0.218761	0.279477	0	0.0732282	5.522	2.70631	0.794208	0.559499	0.0708999	0.0965804	0.44224	0.398774	-0.439064	-0.401591	-0.574078	-0.528884	2.83398	1.0962	-0.0839099	-0.228767	-0.530321	-0.514471	-0.301137	-0.327964	10
Nepenthes_gracilis_Nepgr006871	7.19264	14.0817	0.376098	0.644309	1.73612	0.785455	1.14169	0.894017	0.798623	0.225191	0.534603	0.346976	1.15861	2.82281	-0.488057	-0.423266	-0.159517	-0.389169	-0.303112	-0.362944	-0.385988	-0.524512	-0.449767	-0.495092	1
Nepenthes_gracilis_Nepgr006890	5.92595	1.04944	0.260773	0.267092	0.534107	0.0414924	1.64029	1.35566	0.335002	0.438399	0.610523	0.428535	3.0307	-0.0153006	-0.507927	-0.503979	-0.337195	-0.644895	0.353761	0.175973	-0.461561	-0.396976	-0.289463	-0.403137	9
Nepenthes_gracilis_Nepgr006898	0.807578	0.469245	0.952183	0.453489	1.19732	4.64488	0.706145	0.838535	0.491942	0.511173	0.479923	0	-0.129404	-0.411642	-0.00877367	-0.424785	0.195717	3.07168	-0.214019	-0.103579	-0.392707	-0.376665	-0.402734	-0.803087	12
Nepenthes_gracilis_Nepgr006902	3.76744	2.10288	0.441246	0.467057	0.554229	0.0948478	15.314	5.44747	0.873243	0.163036	0.654002	0.72265	0.280444	-0.103052	-0.485875	-0.479929	-0.459845	-0.565681	2.94066	0.667504	-0.386348	-0.549972	-0.436858	-0.421043	2
Nepenthes_gracilis_Nepgr006907	0	0	0	1.3889	0	0	0	0.430829	0	0.359411	0	0	-0.443033	-0.443033	-0.443033	2.94543	-0.443033	-0.443033	-0.443033	0.608049	-0.443033	0.433813	-0.443033	-0.443033	4
Nepenthes_gracilis_Nepgr006916	0.130619	0.199436	0.0458149	0.0376591	2.03882	4.44733	1.2984	4.01314	0.309926	0.124959	0.254745	0.353342	-0.616519	-0.572954	-0.670203	-0.675366	0.591456	2.11615	0.122736	1.84128	-0.50301	-0.620102	-0.537942	-0.475525	7
Nepenthes_gracilis_Nepgr006918	0	0	0.105744	0	0.48334	1.37255	0.0358301	0.121495	0	0	0.0555293	0.0351728	-0.462695	-0.462695	-0.196987	-0.462695	0.751818	2.98619	-0.372663	-0.157409	-0.462695	-0.462695	-0.323163	-0.374314	12
Nepenthes_gracilis_Nepgr006939	17.9805	24.7041	1.79604	1.05496	573.035	765.434	207.375	449.673	7.34913	22.3467	70.1754	104.951	-0.645075	-0.619437	-0.706787	-0.709613	1.47137	2.205	0.0770967	1.00099	-0.685613	-0.628426	-0.446053	-0.313453	11
Nepenthes_gracilis_Nepgr006957	6.48182	9.73015	1.55931	2.19671	147.266	261.506	20.4231	55.3201	7.24512	18.3911	10.1245	16.9774	-0.505923	-0.46479	-0.568256	-0.560185	1.2768	2.72341	-0.329386	0.11251	-0.496257	-0.355117	-0.459796	-0.373019	11
Nepenthes_gracilis_Nepgr006959	28.4721	137.06	1.71627	25.5064	121.426	98.7252	51.8831	94.7112	171.79	1507	20.3239	31.7998	-0.388582	-0.128752	-0.452603	-0.395678	-0.16616	-0.22048	-0.332564	-0.230084	-0.0456498	3.14925	-0.408079	-0.380619	8
Nepenthes_gracilis_Nepgr006972	2.56669	0.445583	0.68697	0.726139	0.183811	0.297884	0.248561	0.116903	3.34232	1.11797	0.711098	0.364726	1.64314	-0.448904	-0.210823	-0.17219	-0.707089	-0.594579	-0.643227	-0.773081	2.40815	0.214274	-0.187026	-0.528653	3
Nepenthes_gracilis_Nepgr006985	8.67598	1.08041	0	0	12.2903	1.64522	2.89468	1.20778	0.452394	0	3.17028	0.862751	1.54932	-0.416597	-0.696233	-0.696233	2.48479	-0.270411	0.0529809	-0.383631	-0.579142	-0.696233	0.124315	-0.472932	10
Nepenthes_gracilis_Nepgr006991	0.998378	1.07805	0.76553	1.55826	0.0249413	0	0.0125553	0	0.34167	0.191206	0.233318	0.292672	1.04345	1.19731	0.593787	2.12466	-0.836388	-0.884553	-0.860307	-0.884553	-0.224742	-0.515308	-0.433985	-0.319363	5
Nepenthes_gracilis_Nepgr007022	5.25635	5.47859	1.33929	1.91279	1222.09	475.074	65.3505	123.223	1.51999	1.80507	26.7092	15.1345	-0.435782	-0.435165	-0.446667	-0.445074	2.94568	0.869798	-0.268786	-0.107964	-0.446165	-0.445373	-0.376167	-0.408332	10
Nepenthes_gracilis_Nepgr007026	142.602	333.799	6.82448	9.12594	1424.44	2858.96	433.853	977.763	14.7377	39.805	73.0726	184.432	-0.467894	-0.243693	-0.627109	-0.624411	1.03522	2.71736	-0.126368	0.511431	-0.61783	-0.588436	-0.549426	-0.418843	11
Nepenthes_gracilis_Nepgr007028	2.74936	1.45353	0	0	0.436187	0.166574	6.7517	4.46691	0.244944	0.221538	5.38492	4.63759	0.218021	-0.305235	-0.892167	-0.892167	-0.716035	-0.824904	1.83416	0.911563	-0.793259	-0.80271	1.28225	0.980483	6
Nepenthes_gracilis_Nepgr007031	1.73948	3.43471	0.0849507	0.0301672	0.188329	0.040215	0.238239	0.198089	2.10232	3.82378	0.911923	0.4105	0.468502	1.71091	-0.744082	-0.784232	-0.668317	-0.776868	-0.631739	-0.661165	0.734424	1.99606	-0.138004	-0.505491	8
Nepenthes_gracilis_Nepgr007043	3.70703	2.54235	2.28847	4.1574	14.5037	50.369	45.4429	40.4586	13.3393	15.0502	2.80585	3.21743	-0.701602	-0.765526	-0.779459	-0.676884	-0.109029	1.85943	1.58907	1.3155	-0.172937	-0.0790331	-0.751063	-0.728474	7
Nepenthes_gracilis_Nepgr007069	7.11729	2.79992	0.571306	0.409762	0.958531	0.363943	0.601909	0.671168	2.00686	1.03885	1.71047	1.73936	2.90967	0.605329	-0.584161	-0.670383	-0.377485	-0.694838	-0.567827	-0.530861	0.182045	-0.334614	0.0238549	0.0392729	9
Nepenthes_gracilis_Nepgr007077	58.404	38.8723	5.16848	5.48523	2.90664	1.66539	6.71022	5.50346	23.2999	9.77905	13.2854	9.71893	2.52092	1.38477	-0.575769	-0.557344	-0.707339	-0.779543	-0.486087	-0.556284	0.478932	-0.307574	-0.103611	-0.311071	9
Nepenthes_gracilis_Nepgr007095	0.222878	0.179219	0.794058	0.638765	11.9861	15.5254	0.559304	1.58688	0.136067	0.0702694	0.834253	0.622965	-0.487903	-0.496289	-0.378192	-0.408021	1.77154	2.45138	-0.423283	-0.225909	-0.504578	-0.517216	-0.370472	-0.411055	11
Nepenthes_gracilis_Nepgr007097	1.5862	0.229062	0.917489	1.71938	0	0	0	0	0	0	3.12037	0.218623	0.933019	-0.41844	0.267107	1.06564	-0.646545	-0.646545	-0.646545	-0.646545	-0.646545	-0.646545	2.46078	-0.428836	5
Nepenthes_gracilis_Nepgr007103	0.345105	2.7058	0.0190709	0.512153	0.13122	0.55036	0.223797	0.111332	0.561679	0.280691	0.154646	0.0941704	-0.177515	3.0694	-0.625946	0.0522439	-0.471695	0.104795	-0.344363	-0.499048	0.120362	-0.26611	-0.439474	-0.522653	1
Nepenthes_gracilis_Nepgr007109	9.79717	10.9749	3.83904	3.70861	138.669	173.911	49.631	72.6597	8.43299	14.05	23.4176	19.9869	-0.604917	-0.584142	-0.710018	-0.712318	1.66837	2.29002	0.0977462	0.503968	-0.628981	-0.529898	-0.364656	-0.425172	11
Nepenthes_gracilis_Nepgr007114	1.2361	0.667726	0.225939	0.828161	2.93137	7.65673	0.831903	0.823512	1.27148	1.24302	1.91117	2.24179	-0.295567	-0.582089	-0.804798	-0.501211	0.559039	2.94115	-0.499325	-0.503555	-0.277729	-0.292074	0.0447451	0.211418	12
Nepenthes_gracilis_Nepgr007127	0	0	0	0	0.205516	2.28758	0	0.120969	0	0	0	0.0818821	-0.344031	-0.344031	-0.344031	-0.344031	-0.0293196	3.159	-0.344031	-0.158788	-0.344031	-0.344031	-0.344031	-0.218643	12
Nepenthes_gracilis_Nepgr007128	1.74544	9.6628	0.0428302	0.335473	247.401	106.926	26.3549	40.6394	0.655682	56.0732	2.41085	2.26166	-0.54413	-0.434965	-0.567606	-0.563571	2.843	0.906111	-0.204811	-0.00785611	-0.559156	0.204947	-0.534955	-0.537013	10
Nepenthes_gracilis_Nepgr007131	0.0618383	0.323218	0	0.135268	5.70005	8.91275	0.613004	1.51801	0.19885	0.530618	0.513372	0.602426	-0.549808	-0.455919	-0.572021	-0.523432	1.47548	2.62951	-0.351825	-0.0267395	-0.500592	-0.381419	-0.387614	-0.355625	11
Nepenthes_gracilis_Nepgr007132	0.0360809	0.482488	0.0123282	0.0139832	0.586436	1.60301	1.09873	2.47098	0	0.363217	0.293018	0.844098	-0.810699	-0.221554	-0.842046	-0.839862	-0.0843699	1.25726	0.59173	2.40275	-0.858316	-0.378962	-0.471606	0.255679	7
Nepenthes_gracilis_Nepgr007170	57.561	6.68895	6.41085	11.2991	5.39665	16.0334	3.5356	5.44585	7.50433	4.78514	4.93457	22.7445	2.95136	-0.395087	-0.413381	-0.0918248	-0.480097	0.219606	-0.602519	-0.47686	-0.34145	-0.520322	-0.510493	0.661074	9
Nepenthes_gracilis_Nepgr007178	0.143411	0.145352	0.0929156	0.186051	0.195125	0.295447	0.219895	0.118254	2.42582	3.02792	0.0936037	0.0556679	-0.434872	-0.432953	-0.484792	-0.392717	-0.383747	-0.284566	-0.359258	-0.459743	1.82156	2.41681	-0.484112	-0.521616	8
Nepenthes_gracilis_Nepgr007182	0.0459036	0.0270428	0.0482813	0	1.12311	0.842313	0.790604	1.51134	0	0.125912	0.147237	0.128667	-0.67349	-0.709444	-0.668957	-0.760996	1.37998	0.844705	0.74613	2.12007	-0.760996	-0.520969	-0.480319	-0.515719	7
Nepenthes_gracilis_Nepgr007208	0.0714104	0.383985	0.075274	0	0.131269	0	0	0	0	1.07649	0.512003	0.289383	-0.435133	0.53471	-0.423145	-0.656702	-0.249407	-0.656702	-0.656702	-0.656702	-0.656702	2.68339	0.931918	0.241182	8
Nepenthes_gracilis_Nepgr007216	164.61	443.466	56.8679	70.4091	3455.82	4147.45	2183.97	5110.81	196.884	899.505	692.765	1318.41	-0.793946	-0.635482	-0.855173	-0.847478	1.07634	1.46937	0.353586	2.01681	-0.775606	-0.37633	-0.493813	-0.138279	7
Nepenthes_gracilis_Nepgr007219	1.56059	1.37423	0.832148	1.24992	0.845753	0.501719	0.745811	0.625416	4.31301	13.7031	0.685464	1.47937	-0.205614	-0.25565	-0.401198	-0.289027	-0.397545	-0.489917	-0.424379	-0.456705	0.533408	3.05463	-0.440582	-0.22742	8
Nepenthes_gracilis_Nepgr007225	10.1022	12.9088	4.40992	6.67445	355.868	1049.77	93.7893	149.135	29.878	37.2039	25.6013	28.0701	-0.466632	-0.45729	-0.48558	-0.478042	0.684341	2.99417	-0.188058	-0.00382338	-0.400803	-0.376417	-0.415039	-0.406821	12
Nepenthes_gracilis_Nepgr007226	10.771	8.16537	9.66473	11.1215	108.309	182.298	45.3298	79.1357	8.28995	11.1402	40.927	37.1295	-0.658671	-0.707356	-0.679341	-0.652123	1.16377	2.54621	-0.012962	0.618681	-0.705028	-0.651773	-0.0952251	-0.16618	11
Nepenthes_gracilis_Nepgr007245	25.449	18.9941	6.74614	5.21769	422.158	536.032	65.2848	195.196	26.1855	17.8238	29.8453	43.3483	-0.506882	-0.543005	-0.611549	-0.620102	1.71322	2.3505	-0.283949	0.443073	-0.50276	-0.549555	-0.482279	-0.406712	11
Nepenthes_gracilis_Nepgr007255	0.587505	0.914383	0.564284	0.479222	1.47875	2.24245	15.2038	12.7426	0.295136	0.95196	1.57781	0.556321	-0.497025	-0.433196	-0.50156	-0.51817	-0.322992	-0.173867	2.35707	1.87648	-0.554116	-0.425859	-0.303651	-0.503115	2
Nepenthes_gracilis_Nepgr007260	0	0.120189	0	0	0.36621	2.03407	0.211915	0.142007	0	0	0	0	-0.415115	-0.206825	-0.415115	-0.415115	0.219533	3.10997	-0.0478621	-0.169014	-0.415115	-0.415115	-0.415115	-0.415115	12
Nepenthes_gracilis_Nepgr007293	0.361796	0.0867678	0	0	4.26012	37.1893	0.261557	1.06588	0.107158	0	0.326884	0.0981579	-0.308983	-0.334855	-0.343017	-0.343017	0.0577252	3.15531	-0.318413	-0.242751	-0.332937	-0.343017	-0.312267	-0.333783	12
Nepenthes_gracilis_Nepgr007303	10.8819	53.1388	1.74394	3.03564	308.33	291.334	31.8396	83.7301	7.25935	61.7719	29.754	33.1103	-0.609413	-0.215927	-0.694504	-0.682476	2.16035	2.00209	-0.414261	0.0689314	-0.643146	-0.135538	-0.433681	-0.402428	11
Nepenthes_gracilis_Nepgr007304	0	0.461008	0	0	1.6603	2.07199	0	0.907107	0	0.329056	0	0.151673	-0.650646	-0.00571698	-0.650646	-0.650646	1.67203	2.24798	-0.650646	0.618355	-0.650646	-0.190312	-0.650646	-0.438463	11
Nepenthes_gracilis_Nepgr007305	18.3658	33.7206	8.60502	9.17435	155.005	206.229	29.1585	52.7839	9.2119	21.7336	28.9145	39.556	-0.519407	-0.275304	-0.674578	-0.665527	1.6528	2.46714	-0.347831	0.0277536	-0.66493	-0.465867	-0.351709	-0.182537	11
Nepenthes_gracilis_Nepgr007325	6.60552	1.4939	0.17752	0.0732504	1.95685	0.852104	19.6518	20.6927	0.168882	0.0821563	4.64309	2.81204	0.225893	-0.464965	-0.642879	-0.656972	-0.402395	-0.551706	1.98915	2.12984	-0.644047	-0.655768	-0.0393378	-0.286813	2
Nepenthes_gracilis_Nepgr007335	17.967	17.6056	2.69716	1.16772	43.1776	53.8104	2.9888	6.00039	11.9385	4.71927	7.95007	7.1706	0.190393	0.168892	-0.717864	-0.808835	1.68993	2.32237	-0.700517	-0.521387	-0.168186	-0.597588	-0.40542	-0.451782	11
Nepenthes_gracilis_Nepgr007346	1.19861	1.03304	0.41182	0.366935	4.22938	8.7766	2.23668	4.08291	0.562269	1.10759	0.820738	1.48006	-0.405227	-0.47275	-0.726105	-0.744411	0.83082	2.68533	0.0181321	0.771087	-0.664747	-0.442347	-0.559335	-0.290443	11
Nepenthes_gracilis_Nepgr007354	0.534151	0	25.425	15.3988	0.187341	0	0.223785	0	3.23757	0	0.159916	0.624579	-0.405614	-0.471633	2.67079	1.43159	-0.448479	-0.471633	-0.443974	-0.471633	-0.0714834	-0.471633	-0.451868	-0.394438	4
Nepenthes_gracilis_Nepgr007357	0.355908	0.0765775	9.30293	7.28517	0.14002	0.134933	0.0982991	0.0152854	0.506221	0.347984	0.338424	0.153698	-0.379978	-0.467911	2.43654	1.80135	-0.44794	-0.449541	-0.461073	-0.487206	-0.33266	-0.382473	-0.385482	-0.443634	4
Nepenthes_gracilis_Nepgr007369	2674.39	1417.42	6740.2	7415.83	463.568	454.387	316.469	330.889	1113.07	769.873	1929.53	1800.06	0.228308	-0.288226	1.89909	2.17673	-0.680194	-0.683967	-0.740642	-0.734716	-0.413291	-0.554323	-0.0777813	-0.130983	4
Nepenthes_gracilis_Nepgr007373	0.342462	0.173297	1.12915	1.29173	0.0931251	0.0344253	0.0365712	0.0214965	0.490485	0.444915	0.209375	0.197569	-0.0700453	-0.470508	1.79228	2.17715	-0.660297	-0.799257	-0.794177	-0.829863	0.280369	0.172493	-0.385099	-0.413048	4
Nepenthes_gracilis_Nepgr007421	1.87397	1.19479	1.25455	1.04086	1.70881	1.0604	2.79822	3.69521	12.8816	9.06471	1.40719	0.555747	-0.350918	-0.52913	-0.513448	-0.569519	-0.394253	-0.564393	-0.108399	0.126966	2.53741	1.53589	-0.473397	-0.696811	3
Nepenthes_gracilis_Nepgr007444	0.40003	0.300538	0	0	5.30338	8.65071	3.35716	5.95771	0	0	0.997715	0.715981	-0.5875	-0.621088	-0.722549	-0.722549	1.06786	2.19791	0.410819	1.28876	-0.722549	-0.722549	-0.385723	-0.480836	11
Nepenthes_gracilis_Nepgr007479	0	0	0.271036	1.71045	0.46667	0	0	0	0	0	0	0	-0.410465	-0.410465	0.134847	3.03088	0.528456	-0.410465	-0.410465	-0.410465	-0.410465	-0.410465	-0.410465	-0.410465	4
Nepenthes_gracilis_Nepgr007492	0.0431815	0.0993262	0.0277701	0.13553	0.243763	1.10751	0.353243	0.358174	0	0.113728	0.0490306	0	-0.54263	-0.361023	-0.592481	-0.243919	0.106176	2.90008	0.460302	0.476254	-0.682306	-0.314439	-0.523711	-0.682306	12
Nepenthes_gracilis_Nepgr007493	62.142	38.1383	252.14	355.439	11.7213	26.7065	24.526	25.5166	34.1766	56.5066	30.9628	48.4733	-0.171089	-0.394339	1.59602	2.55676	-0.640034	-0.500662	-0.520942	-0.511729	-0.431185	-0.223502	-0.461075	-0.298217	4
Nepenthes_gracilis_Nepgr007494	129.585	98.483	288.29	423.986	16.3786	22.9699	19.9924	18.3877	52.2539	61.1676	48.636	68.3329	0.202817	-0.044107	1.46281	2.54012	-0.695948	-0.643619	-0.667258	-0.679998	-0.411128	-0.34036	-0.439851	-0.283474	4
Nepenthes_gracilis_Nepgr007499	175.737	382.979	91.7277	166.575	2085.09	3353.92	465.464	1342.68	296.285	675.41	400.504	650.588	-0.681193	-0.468855	-0.767268	-0.69058	1.27512	2.57515	-0.384342	0.514451	-0.557681	-0.169233	-0.450899	-0.194665	11
Nepenthes_gracilis_Nepgr007508	268.413	60.3815	1046.15	638.116	119.217	80.9483	51.2218	17.9663	383.406	113.753	286.273	161.916	-0.00188037	-0.691523	2.57638	1.22372	-0.496477	-0.623342	-0.721888	-0.832133	0.379333	-0.514591	0.0573277	-0.354926	4
Nepenthes_gracilis_Nepgr007520	6.33982	15.1068	1.36689	0.997721	146.386	130.541	18.0186	24.4943	4.40513	4.93159	4.50974	7.61981	-0.470877	-0.299251	-0.568229	-0.575456	2.27072	1.96054	-0.242248	-0.115479	-0.508752	-0.498445	-0.506704	-0.44582	11
Nepenthes_gracilis_Nepgr007539	0.696597	1.07105	0	0.954914	4.13481	0	0	0	0	0	0.269004	0.732793	0.0355596	0.355122	-0.558932	0.256013	2.96981	-0.558932	-0.558932	-0.558932	-0.558932	-0.558932	-0.329359	0.0664496	10
Nepenthes_gracilis_Nepgr007540	8.03068	0.815165	0.552123	0	0	0	0	0	1.35946	0	0.908934	0	3.10641	-0.069109	-0.184873	-0.42786	-0.42786	-0.42786	-0.42786	-0.42786	0.170433	-0.42786	-0.0278418	-0.42786	9
Nepenthes_gracilis_Nepgr007541	9.86544	1.10021	0.231581	0.0872193	3.22283	0.77946	1.55045	0.934122	0.486829	0.39373	2.08671	0.614236	2.99843	-0.251855	-0.573955	-0.627487	0.535245	-0.370793	-0.0848995	-0.313443	-0.479305	-0.513828	0.113956	-0.432061	9
Nepenthes_gracilis_Nepgr007587	1.89803	1.98272	14.723	14.4866	0.358261	1.26424	0.0904704	0.335504	2.80691	0.994354	2.2652	1.09439	-0.310452	-0.294291	2.1368	2.09168	-0.604268	-0.43139	-0.655367	-0.60861	-0.13702	-0.482889	-0.240388	-0.4638	4
Nepenthes_gracilis_Nepgr007592	0	0	0.0826025	0.0762688	0	1.07608	0	0	0	0	0	0.0916126	-0.360856	-0.360856	-0.0912179	-0.111893	-0.360856	3.15176	-0.360856	-0.360856	-0.360856	-0.360856	-0.360856	-0.0618064	12
Nepenthes_gracilis_Nepgr007596	9.258	21.8315	0.269885	0.159547	4.87111	7.32241	62.8984	129.891	1.23985	3.56895	1.47028	6.20519	-0.297992	0.0280771	-0.531081	-0.533942	-0.411757	-0.348187	1.09307	2.83038	-0.505927	-0.445526	-0.499951	-0.37716	7
Nepenthes_gracilis_Nepgr007602	0.417039	0.256071	0.510086	0.872412	2.25676	31.8261	0.15962	0.278333	0.680599	1.00893	1.03725	0.347265	-0.320792	-0.338677	-0.310454	-0.270196	-0.116382	3.16906	-0.349394	-0.336204	-0.291508	-0.255027	-0.251881	-0.328545	12
Nepenthes_gracilis_Nepgr007624	8.33826	15.5659	2.94402	1.96604	255.956	279.43	42.0192	80.5803	6.38891	12.4026	15.8473	19.8267	-0.541203	-0.467999	-0.595839	-0.605744	1.96678	2.20455	-0.200067	0.190498	-0.560947	-0.500038	-0.465148	-0.424843	11
Nepenthes_gracilis_Nepgr007680	27.9343	17.5916	370.315	368.121	15.282	54.8393	1.25932	1.96387	18.3541	12.6193	18.7695	20.3615	-0.360121	-0.435595	2.13833	2.12232	-0.452448	-0.163787	-0.554776	-0.549634	-0.43003	-0.471878	-0.426999	-0.415382	4
Nepenthes_gracilis_Nepgr007698	166.758	11.3134	136.085	53.5015	2.00047	5.12311	3.87789	1.95281	10.7825	9.13047	26.9526	69.247	2.23765	-0.53691	1.69017	0.216113	-0.703137	-0.647401	-0.669627	-0.703988	-0.546385	-0.575873	-0.257762	0.497156	9
Nepenthes_gracilis_Nepgr007699	192.867	11.2001	154.285	68.9743	1.70525	2.89887	3.59887	0.694213	9.10376	6.47852	35.0163	50.0119	2.29704	-0.520038	1.69875	0.375856	-0.667272	-0.648763	-0.637908	-0.68295	-0.552545	-0.593254	-0.150724	0.0818102	9
Nepenthes_gracilis_Nepgr007706	0	0	0	0	8.57546	35.9598	0	0	0	0	0	0	-0.355126	-0.355126	-0.355126	-0.355126	0.465447	3.08581	-0.355126	-0.355126	-0.355126	-0.355126	-0.355126	-0.355126	12
Nepenthes_gracilis_Nepgr007714	0.489019	4.25834	0.0341109	0.0517989	0.412944	1.39377	1.87732	2.20134	0.0529234	0.178724	0.419995	0.329466	-0.382317	2.5831	-0.740204	-0.726288	-0.442167	0.329472	0.709895	0.964805	-0.725404	-0.626433	-0.436619	-0.507841	1
Nepenthes_gracilis_Nepgr007726	1.43291	0.421733	1.41721	0.531933	6.48337	25.4965	22.3587	20.5207	1.51321	5.54232	1.56025	1.23769	-0.622833	-0.728797	-0.624478	-0.717249	-0.0935804	1.89886	1.57004	1.37743	-0.614418	-0.192196	-0.609488	-0.64329	7
Nepenthes_gracilis_Nepgr007749	0.274471	0.708339	0.445554	0.342869	0	0	0.270527	0	0	2.18085	0	0.640675	-0.21265	0.492702	0.0654846	-0.101453	-0.658865	-0.658865	-0.219061	-0.658865	-0.658865	2.8866	-0.658865	0.3827	8
Nepenthes_gracilis_Nepgr007781	1.24458	0.223072	0	0	47.6808	61.0428	19.9141	49.1998	0.739476	2.15629	1.86405	5.64944	-0.631053	-0.675311	-0.684976	-0.684976	1.38088	1.95981	0.177839	1.44669	-0.652937	-0.591551	-0.604213	-0.440204	11
Nepenthes_gracilis_Nepgr007829	0	0	0	0	0	0	0	0	0	0	1.17461	0	-0.288675	-0.288675	-0.288675	-0.288675	-0.288675	-0.288675	-0.288675	-0.288675	-0.288675	-0.288675	3.17543	-0.288675	6
Nepenthes_gracilis_Nepgr007896	0.129195	0.531835	0.577832	0.831778	0	0	0	0	0	0	1.24668	0.473464	-0.448507	0.518734	0.62923	1.23927	-0.758866	-0.758866	-0.758866	-0.758866	-0.758866	-0.758866	2.23596	0.378511	5
Nepenthes_gracilis_Nepgr007904	0.161925	0.221849	0	0	0	0	0	1.39186	0	0	0	0	0.0349883	0.185227	-0.370982	-0.370982	-0.370982	-0.370982	-0.370982	3.11862	-0.370982	-0.370982	-0.370982	-0.370982	7
Nepenthes_gracilis_Nepgr008023	3.52399	1.3789	8.86099	6.51986	2.25183	1.74048	4.52928	3.91155	24.8419	16.0047	1.9149	1.91044	-0.40968	-0.710117	0.337808	0.0099156	-0.587856	-0.659474	-0.268882	-0.3554	2.57606	1.33834	-0.635046	-0.63567	3
Nepenthes_gracilis_Nepgr008050	0	0	0	0	0	0	0	0	1.0313	0	0	0	-0.288675	-0.288675	-0.288675	-0.288675	-0.288675	-0.288675	-0.288675	-0.288675	3.17543	-0.288675	-0.288675	-0.288675	3
Nepenthes_gracilis_Nepgr008059	0	0	0	1.34203	0	0	0	0	0	0	0	0	-0.288675	-0.288675	-0.288675	3.17543	-0.288675	-0.288675	-0.288675	-0.288675	-0.288675	-0.288675	-0.288675	-0.288675	4
Nepenthes_gracilis_Nepgr008086	0	0	0	0.277149	2.02852	0	0	1.32002	1.16211	0.610694	0	0	-0.652499	-0.652499	-0.652499	-0.250521	2.28968	-0.652499	-0.652499	1.26206	1.03302	0.233253	-0.652499	-0.652499	10
Nepenthes_gracilis_Nepgr008088	0.328123	0	0	0	2.26131	4.7697	1.76455	1.02711	1.9357	1.74384	0	0	-0.570279	-0.797257	-0.797257	-0.797257	0.766994	2.50217	0.423362	-0.0867546	0.541754	0.409039	-0.797257	-0.797257	12
Nepenthes_gracilis_Nepgr008107	0.798203	1.33091	0	0	1.03172	0.587639	1.50807	2.9652	0.140436	0.102787	0.233935	0.732443	0.0142896	0.635308	-0.916243	-0.916243	0.286523	-0.231183	0.841844	2.54054	-0.752524	-0.796415	-0.643526	-0.0623718	7
Nepenthes_gracilis_Nepgr008162	0.569781	0	1.07264	1.34247	2.00849	14.9651	1.1804	1.73577	4.2465	10.0531	0.311355	1.38073	-0.582579	-0.706945	-0.47282	-0.413924	-0.268552	2.55949	-0.449299	-0.32808	0.219936	1.48734	-0.638986	-0.405575	12
Nepenthes_gracilis_Nepgr008171	0.645739	2.43435	0.0510748	0.271324	29.1897	85.2727	1.99493	7.04714	0.544105	0.0852478	0.297967	0.585648	-0.404153	-0.332268	-0.428053	-0.419201	0.743046	2.99705	-0.349929	-0.146877	-0.408238	-0.42668	-0.41813	-0.406568	12
Nepenthes_gracilis_Nepgr008172	1.15417	0.16028	0.0494069	0.153796	0.58467	0.550148	0.0511369	0.139628	0.152457	0.119712	0.0993506	0.167854	2.67163	-0.372447	-0.712029	-0.392307	0.927371	0.821637	-0.706731	-0.435701	-0.39641	-0.496701	-0.559062	-0.34925	9
Nepenthes_gracilis_Nepgr008173	0.188693	0.808345	0.399466	0.280248	0.23115	4.15147	0.815979	0.269265	0.211206	0	0.142997	1.03715	-0.462898	0.0859243	-0.276217	-0.381808	-0.425294	3.04692	0.0926859	-0.391536	-0.442958	-0.630023	-0.503371	0.288578	12
Nepenthes_gracilis_Nepgr008216	5.45491	2.06673	3.04909	7.12003	161.329	258.002	111.939	198.852	24.0106	43.7984	12.7201	17.095	-0.726108	-0.763959	-0.752984	-0.707507	1.0152	2.09515	0.463445	1.43438	-0.518819	-0.297765	-0.644947	-0.596075	11
Nepenthes_gracilis_Nepgr008218	8.52177	11.2542	4.91983	4.7177	56.2187	103.688	15.2349	26.3615	9.50101	8.88352	9.23743	10.2794	-0.474228	-0.38087	-0.597295	-0.604201	1.15543	2.77732	-0.244861	0.135299	-0.440771	-0.461868	-0.449776	-0.414177	11
Nepenthes_gracilis_Nepgr008220	1.37621	0.868693	0.0379471	0.145887	0.124821	0.0164615	0.270614	0.149043	0.241695	0.274153	0.238369	0.590873	2.54014	1.27	-0.809064	-0.538929	-0.59165	-0.862835	-0.226782	-0.53103	-0.299155	-0.217925	-0.307479	0.574713	9
Nepenthes_gracilis_Nepgr008221	0	0	0	0	1.09089	2.15811	0.456512	0	0	0	0	0	-0.462114	-0.462114	-0.462114	-0.462114	1.17042	2.76754	0.221066	-0.462114	-0.462114	-0.462114	-0.462114	-0.462114	11
Nepenthes_gracilis_Nepgr008222	39.3867	10.7244	0.999706	1.44538	51.7994	112.656	17.862	20.4023	0.952053	0.652452	5.18701	11.9266	0.507713	-0.371372	-0.669632	-0.655963	0.888415	2.75492	-0.152458	-0.0745455	-0.671093	-0.680282	-0.541206	-0.334498	12
Nepenthes_gracilis_Nepgr008294	2.03569	1.952	4.39284	5.83682	0.419374	1.41044	0.375561	0.257601	24.7901	13.6427	2.26884	1.5027	-0.394473	-0.40597	-0.0706442	0.127732	-0.616525	-0.480371	-0.622545	-0.63875	2.73157	1.20012	-0.362442	-0.467696	3
Nepenthes_gracilis_Nepgr008304	0.504505	0.812047	0	1.42386	5.1171	2.40292	0.834977	0.67637	0	0	0.269476	0	-0.337465	-0.129452	-0.678699	0.284361	2.78237	0.946572	-0.113942	-0.22122	-0.678699	-0.678699	-0.496432	-0.678699	10
Nepenthes_gracilis_Nepgr008308	5.48566	16.0251	0.502299	0.823573	48.7114	75.2757	13.1678	24.2458	2.42088	6.0001	7.905	12.9154	-0.547201	-0.0784855	-0.768824	-0.754536	1.37516	2.55654	-0.205557	0.287112	-0.6835	-0.524323	-0.439607	-0.216781	11
Nepenthes_gracilis_Nepgr008314	0.0862347	0	0.0292449	0.85405	0.463769	1.7924	0.301325	0.310798	0	0	0	0	-0.43821	-0.599989	-0.545125	1.00224	0.270056	2.7626	-0.0346937	-0.016922	-0.599989	-0.599989	-0.599989	-0.599989	12
Nepenthes_gracilis_Nepgr008333	1648.11	1524.84	23.7882	26.8128	18.6815	13.7125	101.504	52.8637	106.958	57.482	97.3785	87.0628	2.23877	2.03203	-0.485507	-0.480434	-0.494072	-0.502406	-0.355164	-0.436742	-0.346016	-0.428997	-0.362083	-0.379384	1
Nepenthes_gracilis_Nepgr008340	1.13021	0.490807	1.45665	1.64859	24.5493	86.6495	5.17969	8.72124	0.627782	1.19591	2.57665	1.84867	-0.414017	-0.439946	-0.400779	-0.392995	0.535689	3.05402	-0.2498	-0.106181	-0.434392	-0.411353	-0.35536	-0.384881	12
Nepenthes_gracilis_Nepgr008348	11.4971	4.96291	0.42051	0.607352	1.14674	1.29691	1.67145	1.60382	1.72208	1.48573	1.25218	1.72574	2.95036	0.819632	-0.661589	-0.600662	-0.424774	-0.375804	-0.253674	-0.275727	-0.237162	-0.314235	-0.390391	-0.235969	9
Nepenthes_gracilis_Nepgr008364	0	0	0	0	0.417423	0	0	0	0	0	0	1.52538	-0.363137	-0.363137	-0.363137	-0.363137	0.573128	-0.363137	-0.363137	-0.363137	-0.363137	-0.363137	-0.363137	3.05824	6
Nepenthes_gracilis_Nepgr008397	0.421554	0.230746	2.25171	2.14077	0.180635	0.218496	0.161093	0.0905334	3.23495	1.6263	0.678247	0.450202	-0.52027	-0.70004	1.20401	1.09949	-0.747253	-0.711582	-0.765665	-0.832142	2.13037	0.614779	-0.278426	-0.493279	3
Nepenthes_gracilis_Nepgr008402	0	0.327159	0	0	0.308885	0.954129	0.336493	0	0	1.16308	0	0	-0.639488	0.173061	-0.639488	-0.639488	0.127676	1.73024	0.196245	-0.639488	-0.639488	2.2492	-0.639488	-0.639488	8
Nepenthes_gracilis_Nepgr008415	29.384	2.42805	0.747852	0.506389	20.2587	9.45043	20.5382	6.80798	1.18142	2.08797	5.59129	1.24875	2.16357	-0.609477	-0.782324	-0.807164	1.22482	0.112938	1.25358	-0.158899	-0.737721	-0.644462	-0.284064	-0.730795	9
Nepenthes_gracilis_Nepgr008429	0	0	0	0	0	1.6929	0	0	0	0	0	0	-0.288675	-0.288675	-0.288675	-0.288675	-0.288675	3.17543	-0.288675	-0.288675	-0.288675	-0.288675	-0.288675	-0.288675	12
Nepenthes_gracilis_Nepgr008496	1.32593	1.19316	2.18304	2.43242	0.794482	1.052	0.335667	0.416432	9.74478	6.02918	0.916809	1.0697	-0.344808	-0.39224	-0.0386157	0.0504721	-0.534664	-0.442667	-0.698571	-0.669718	2.66274	1.33538	-0.490963	-0.436345	3
Nepenthes_gracilis_Nepgr008501	348.036	561.043	490.409	661.433	1429.4	1979.04	785.227	1104.48	3955	10426.5	560.802	950.78	-0.55752	-0.482814	-0.507587	-0.447605	-0.178265	0.0145039	-0.404188	-0.292219	0.707513	2.97721	-0.482898	-0.346126	8
Nepenthes_gracilis_Nepgr008524	1.96031	1.83688	0.280981	0.233063	0.168757	1.04321	0.0437711	0.0563753	2.81792	3.93562	0.602823	0.76336	0.653545	0.55457	-0.693012	-0.731435	-0.782998	-0.0818216	-0.883217	-0.87311	1.34121	2.23743	-0.434945	-0.30622	8
Nepenthes_gracilis_Nepgr008533	15.1454	13.2164	83.69	88.123	4.91653	8.12998	1.86646	2.24269	15.9521	9.02509	10.4488	10.4763	-0.224624	-0.288434	2.04273	2.18937	-0.562981	-0.456685	-0.663873	-0.651428	-0.197942	-0.427076	-0.379983	-0.379073	4
Nepenthes_gracilis_Nepgr008568	6.09351	5.1396	1.35182	1.72367	47.3196	22.9408	38.0809	55.342	3.60063	7.04629	5.88018	7.68829	-0.557481	-0.606917	-0.803217	-0.783946	1.57904	0.31562	1.10025	1.9948	-0.686673	-0.508104	-0.568537	-0.474832	7
Nepenthes_gracilis_Nepgr008594	0.20511	0	0	0.230598	1.15918	0.524616	0.823247	0	1.8055	0.494263	0.210427	0.220221	-0.488168	-0.862265	-0.862265	-0.441682	1.25195	0.094573	0.639241	-0.862265	2.43075	0.0392138	-0.478471	-0.460607	3
Nepenthes_gracilis_Nepgr008602	5.62367	5.38937	1.48841	0.979947	202.111	273.35	29.4715	82.4122	6.68266	4.17872	6.60457	5.74051	-0.509969	-0.512545	-0.555439	-0.56103	1.65054	2.43387	-0.247746	0.334373	-0.498325	-0.525857	-0.499183	-0.508684	11
Nepenthes_gracilis_Nepgr008603	0	0.235348	0	0	15.1499	37.5767	1.37032	11.3055	0	0.307971	0.246614	0	-0.487845	-0.467031	-0.487845	-0.487845	0.852034	2.83549	-0.366653	0.512028	-0.487845	-0.460608	-0.466034	-0.487845	11
Nepenthes_gracilis_Nepgr008612	1.63806	2.77693	0.315352	0.458799	0.354655	0.055964	0.0762167	0.146602	0.218242	0.208538	0.351078	0.182696	1.31924	2.71971	-0.307315	-0.130917	-0.258984	-0.626288	-0.601383	-0.514829	-0.426733	-0.438666	-0.263383	-0.470444	1
Nepenthes_gracilis_Nepgr008628	8.37255	5.99509	34.2027	34.9688	8.51312	7.8871	5.02056	5.77448	91.6353	57.1763	6.90279	5.18475	-0.519766	-0.606401	0.421488	0.449402	-0.514644	-0.537456	-0.641913	-0.61444	2.51434	1.25865	-0.573325	-0.63593	3
Nepenthes_gracilis_Nepgr008644	11.7337	5.56012	36.1413	35.23	4.60831	4.19154	2.34387	1.55543	7.51097	3.53356	7.70468	6.98199	0.0949145	-0.418004	2.12277	2.04705	-0.497083	-0.53171	-0.685219	-0.750725	-0.255921	-0.586376	-0.239828	-0.299871	4
Nepenthes_gracilis_Nepgr008648	44.0783	4.66087	0.651503	0.0912372	29.3221	11.2146	31.6826	9.63995	2.56251	3.96821	10.3436	2.72366	2.18533	-0.549274	-0.827426	-0.866295	1.16161	-0.0946031	1.32538	-0.203847	-0.694849	-0.597328	-0.15503	-0.683669	9
Nepenthes_gracilis_Nepgr008697	84.9844	39.2683	841.041	1065.21	23.4055	20.7845	10.3593	5.78006	823.273	442.971	71.1402	76.5352	-0.524716	-0.640556	1.39106	1.95908	-0.680751	-0.687392	-0.713809	-0.725412	1.34603	0.382388	-0.559796	-0.546126	4
Nepenthes_gracilis_Nepgr008709	50.7046	11.7544	222.949	215.896	3.96804	2.41666	2.67551	1.39239	92.8953	38.6559	23.4842	12.5278	-0.0732812	-0.556625	2.06415	1.97662	-0.653249	-0.6725	-0.669288	-0.685211	0.450276	-0.222797	-0.411067	-0.547029	4
Nepenthes_gracilis_Nepgr008717	4.9156	2.74344	2.03918	2.71417	55.9961	102.208	15.3973	20.9293	5.54394	5.46018	11.1779	14.259	-0.516062	-0.589011	-0.612663	-0.589995	1.19941	2.75139	-0.164049	0.0217384	-0.49496	-0.497773	-0.305752	-0.202276	11
Nepenthes_gracilis_Nepgr008729	3.89956	3.27807	6.12539	3.61936	44.8118	46.9036	12.5022	18.5793	6.96288	7.60306	3.82199	2.91238	-0.601484	-0.640756	-0.460835	-0.61919	1.98374	2.11592	-0.0578889	0.326122	-0.407915	-0.367462	-0.606386	-0.663864	11
Nepenthes_gracilis_Nepgr008743	0	1.04793	0	0	0	0	0	0	0	0	0	0	-0.288675	3.17543	-0.288675	-0.288675	-0.288675	-0.288675	-0.288675	-0.288675	-0.288675	-0.288675	-0.288675	-0.288675	1
Nepenthes_gracilis_Nepgr008745	0	0	0	0	0	0.609855	1.28498	0.275445	0	0.313851	0	0	-0.529198	-0.529198	-0.529198	-0.529198	-0.529198	1.02982	2.75569	0.174944	-0.529198	0.273126	-0.529198	-0.529198	2
Nepenthes_gracilis_Nepgr008764	0.303346	0	0.530088	1.40668	0	0	0	0	0	0	0.921532	0	0.0859437	-0.567857	0.57464	2.46396	-0.567857	-0.567857	-0.567857	-0.567857	-0.567857	-0.567857	1.41832	-0.567857	5
Nepenthes_gracilis_Nepgr008774	0.107055	0.461142	0.233746	0.129301	0.121695	0.541361	0.315476	0.207927	0.296414	1.94061	0.0975754	0.133997	-0.538218	0.154442	-0.290387	-0.494702	-0.50958	0.311365	-0.130507	-0.340893	-0.167797	3.04856	-0.556762	-0.485516	8
Nepenthes_gracilis_Nepgr008775	0.570858	0	0.133958	0.819956	1.13152	0.266888	0	0	0	0	0.486285	0	0.743623	-0.736847	-0.389439	1.38964	2.19766	-0.044696	-0.736847	-0.736847	-0.736847	-0.736847	0.524291	-0.736847	10
Nepenthes_gracilis_Nepgr008788	0.240077	0.354301	0	0	1.24831	1.5416	0.191454	0.182004	0.103797	0.0969629	0.0817696	0.532628	-0.281705	-0.0534915	-0.761364	-0.761364	1.73268	2.31865	-0.378851	-0.397731	-0.553985	-0.567638	-0.597994	0.302794	11
Nepenthes_gracilis_Nepgr008814	0.957794	1.89349	0.175334	0.101614	24.1374	31.0366	19.404	38.0899	0.789251	1.06187	4.88948	14.4126	-0.766154	-0.697583	-0.823495	-0.828897	0.932533	1.43812	0.585647	1.95502	-0.778505	-0.758527	-0.478026	0.219866	7
Nepenthes_gracilis_Nepgr008824	2.2266	1.84252	1.07764	0.756287	1.04668	0.39567	10.7049	4.77083	1.70878	0.349374	0.727681	0.491626	0.0175292	-0.112655	-0.371913	-0.480834	-0.382405	-0.603065	2.89126	0.879897	-0.157986	-0.618757	-0.49053	-0.570541	2
Nepenthes_gracilis_Nepgr008825	0.0519893	0.0609651	0	0.005806	0.70632	0.325453	7.73968	3.8008	0.0443943	0	0.194627	0.227685	-0.444913	-0.44109	-0.467059	-0.464585	-0.166192	-0.328428	2.82976	1.15194	-0.448148	-0.467059	-0.384155	-0.370073	2
Nepenthes_gracilis_Nepgr008845	84.0666	79.7079	15.9364	13.2712	2210.43	4962.78	445.088	1622.26	125.691	491.115	213.804	564.945	-0.563402	-0.566403	-0.610306	-0.612141	0.900499	2.79537	-0.314855	0.495577	-0.534745	-0.283168	-0.474084	-0.232339	11
Nepenthes_gracilis_Nepgr008874	53.8096	39.1913	1.94491	2.08876	2.18415	1.86221	0.532756	0.325648	2.06692	0.90731	2.29636	1.76242	2.51759	1.69479	-0.401664	-0.393567	-0.388198	-0.406318	-0.481148	-0.492805	-0.394796	-0.460066	-0.381882	-0.411935	9
Nepenthes_gracilis_Nepgr008879	0.492965	0.201284	0	0	0	0	0	0	0	0	0	1.45195	0.735226	0.0525094	-0.41862	-0.41862	-0.41862	-0.41862	-0.41862	-0.41862	-0.41862	-0.41862	-0.41862	2.97985	6
Nepenthes_gracilis_Nepgr008957	5.15642	5.50821	0.875787	0.99638	45.3504	59.1107	5.84372	8.99776	1.20815	6.59346	4.63607	9.74803	-0.407351	-0.388689	-0.634427	-0.628029	1.72483	2.45478	-0.370891	-0.203577	-0.616796	-0.331119	-0.434953	-0.163778	11
Nepenthes_gracilis_Nepgr008965	4.49133	6.22967	1.485	1.81359	44.9463	67.805	18.0298	48.0439	5.29845	10.3362	7.43988	10.7428	-0.653447	-0.574548	-0.789895	-0.774981	1.18269	2.22018	-0.0389717	1.32328	-0.616814	-0.388166	-0.51962	-0.369709	11
Nepenthes_gracilis_Nepgr008983	7.02983	4.18237	2.92245	2.92918	536.639	155.86	31.6281	34.724	6.9543	7.82564	7.26609	9.11951	-0.391345	-0.409847	-0.418034	-0.41799	3.04997	0.575732	-0.231509	-0.211393	-0.391836	-0.386174	-0.38981	-0.377766	10
Nepenthes_gracilis_Nepgr009004	0.605545	0.936647	0.342156	1.16398	2.91091	2.62155	10.2279	0	4.2001	3.86471	0.300738	1.17245	-0.614986	-0.499073	-0.707195	-0.419486	0.192087	0.0907855	2.75365	-0.826978	0.643409	0.525996	-0.721694	-0.41652	2
Nepenthes_gracilis_Nepgr009009	0	0	0	0	0.677313	1.39222	0	0	0	0	0.0678835	0	-0.415556	-0.415556	-0.415556	-0.415556	1.16464	2.83254	-0.415556	-0.415556	-0.415556	-0.415556	-0.257181	-0.415556	12
Nepenthes_gracilis_Nepgr009029	0	0.043655	0.0282257	0.0354678	2.16443	4.60427	0.253714	0.493345	0.0105253	0	0.208167	0.0839976	-0.477893	-0.446306	-0.45747	-0.45223	1.08818	2.85353	-0.294318	-0.120933	-0.470277	-0.477893	-0.327274	-0.417116	11
Nepenthes_gracilis_Nepgr009032	2.98286	1.97026	3.28066	6.94635	48.9815	118.682	40.5043	10.9572	4.3477	36.4577	9.9038	4.26976	-0.619071	-0.648747	-0.610344	-0.502916	0.728983	2.77164	0.480546	-0.385374	-0.579073	0.361954	-0.416244	-0.581357	12
Nepenthes_gracilis_Nepgr009044	0.0424252	0.031686	0.0623335	0.148003	0.0668475	0.0612501	0.0899225	0.0799257	0.528914	1.1534	0.0507695	0	-0.452531	-0.484816	-0.392683	-0.13514	-0.379113	-0.395939	-0.309744	-0.339796	1.00996	2.88732	-0.427447	-0.580071	8
Nepenthes_gracilis_Nepgr009050	1774.64	957.509	4969.26	4737.03	265.645	268.17	373.453	318.911	1045.64	592.168	791.149	819.124	0.219393	-0.271434	2.13832	1.99882	-0.687018	-0.685501	-0.62226	-0.655022	-0.218496	-0.490884	-0.371362	-0.354558	4
Nepenthes_gracilis_Nepgr009057	9.91653	32.2176	17.8081	20.0966	75.0624	236.958	35.3136	58.1753	29.2975	45.017	13.2278	21.3881	-0.63867	-0.279209	-0.51147	-0.474583	0.411386	3.02091	-0.229307	0.13919	-0.326278	-0.0729027	-0.585297	-0.453765	12
Nepenthes_gracilis_Nepgr009080	1.62836	0.653289	0.319819	0.61089	0	0.228527	0.0746745	0	0.0462372	0.102482	0.364951	0.201275	2.78616	0.656777	-0.0714606	0.564186	-0.769889	-0.270827	-0.606813	-0.769889	-0.668915	-0.546087	0.0270997	-0.330341	9
Nepenthes_gracilis_Nepgr009084	3.89201	2.24777	15.1781	13.1109	0.427148	1.13668	0.265004	0.256372	5.49443	3.54456	0.926011	2.09251	-0.0310963	-0.359663	2.2242	1.8111	-0.723477	-0.581692	-0.755878	-0.757603	0.289115	-0.100527	-0.623789	-0.390688	4
Nepenthes_gracilis_Nepgr009088	0	0.410489	0	0	3.8304	3.0549	0	4.85531	0	0	0	0	-0.564114	-0.335431	-0.564114	-0.564114	1.5698	1.13777	-0.564114	2.14077	-0.564114	-0.564114	-0.564114	-0.564114	7
Nepenthes_gracilis_Nepgr009092	0	0	0	0	0.618561	1.28978	0.383315	0.350112	0.336128	0.0585525	0	0	-0.650638	-0.650638	-0.650638	-0.650638	0.939875	2.66579	0.334984	0.249611	0.213652	-0.500081	-0.650638	-0.650638	11
Nepenthes_gracilis_Nepgr009097	0.32583	0.194384	0.277686	0.041903	8.7841	11.5452	0.733549	3.43643	0.789908	0.577471	0.362473	0.510199	-0.515588	-0.549947	-0.528173	-0.589806	1.69538	2.41712	-0.409011	0.297514	-0.394279	-0.44981	-0.506009	-0.467394	11
Nepenthes_gracilis_Nepgr009108	5.3371	0.618178	0.018067	0	5.55615	6.91519	2.49869	3.86833	0.174063	0.290483	1.34592	0.801896	1.2215	-0.667296	-0.907496	-0.914727	1.30917	1.85314	0.0853956	0.633606	-0.845057	-0.798459	-0.376011	-0.593761	11
Nepenthes_gracilis_Nepgr009119	8.09546	38.972	0.126124	0	4.86907	8.57707	7.13897	9.31151	0.628639	1.2888	1.13487	1.59798	0.11955	2.99492	-0.622594	-0.634339	-0.180908	0.164399	0.0304767	0.232794	-0.575797	-0.51432	-0.528655	-0.485527	1
Nepenthes_gracilis_Nepgr009120	8.81448	27.0187	0.183797	0.152375	2.16647	7.53602	3.32381	3.44083	0.425397	0.368866	0.970717	0.6459	0.553631	2.93782	-0.576719	-0.580834	-0.317051	0.386193	-0.165476	-0.150149	-0.545077	-0.552481	-0.473657	-0.516198	1
Nepenthes_gracilis_Nepgr009122	0.641545	1.62894	0.0398192	0.0442838	4.31121	14.6334	5.08793	3.37556	0.264476	0.111818	0.42251	0.304805	-0.459686	-0.224587	-0.602957	-0.601894	0.41406	2.87177	0.598996	0.191281	-0.549466	-0.585814	-0.511838	-0.539864	12
Nepenthes_gracilis_Nepgr009137	0.900326	0.415141	0.419728	0.103726	1.11881	1.15336	6.97332	5.65401	0.0739924	0	14.0555	9.98096	-0.533276	-0.636616	-0.635639	-0.702945	-0.486741	-0.479381	0.760219	0.479217	-0.709278	-0.725038	2.26866	1.40082	6
Nepenthes_gracilis_Nepgr009146	0.282441	0.0358742	1.05997	0.537435	5.87641	4.11847	4.32818	8.04911	0.997705	0	0.621069	0.464012	-0.709461	-0.800802	-0.421424	-0.614997	1.36284	0.71161	0.789296	2.16773	-0.444489	-0.814092	-0.584015	-0.642197	7
Nepenthes_gracilis_Nepgr009173	9.5151	3.6926	40.771	29.6347	3.87986	3.02522	2.14415	1.91816	12.5757	4.84489	8.14118	8.33602	-0.0982086	-0.578148	2.47816	1.56022	-0.562713	-0.633159	-0.705784	-0.724413	0.154069	-0.483167	-0.211459	-0.195398	4
Nepenthes_gracilis_Nepgr009175	6.47839	1.82339	28.1394	19.8835	4.14869	2.16822	2.84826	2.09557	44.6531	15.9781	9.08847	4.93716	-0.405062	-0.755856	1.22728	0.605126	-0.580624	-0.72987	-0.678623	-0.735345	2.47173	0.310821	-0.20837	-0.521206	3
Nepenthes_gracilis_Nepgr009198	168.422	644.16	0.549962	0.713719	1.30256	1.03344	4.04986	2.75735	5.61273	4.22812	2.94122	4.92785	0.526103	3.07062	-0.371769	-0.370893	-0.367744	-0.369183	-0.35305	-0.359963	-0.34469	-0.352096	-0.358979	-0.348354	1
Nepenthes_gracilis_Nepgr009199	0.556925	2.7326	0.343738	0.292901	0.820907	0.581551	1.1962	0.282847	0.202992	0.549845	0.114495	0.16411	-0.133047	2.8718	-0.427483	-0.497695	0.231541	-0.0990364	0.74986	-0.51158	-0.62187	-0.142826	-0.744094	-0.67557	1
Nepenthes_gracilis_Nepgr009205	20.65	24.8558	16.4941	19.3579	139.58	216.855	33.4302	48.5054	22.296	33.8051	22.4247	29.7039	-0.513705	-0.445506	-0.581095	-0.534657	1.41481	2.66786	-0.306468	-0.0620153	-0.487015	-0.300387	-0.484927	-0.366891	11
Nepenthes_gracilis_Nepgr009230	17.4068	10.0455	110.414	142.114	1.4437	1.98688	4.47059	4.7421	95.0184	59.0923	9.26425	12.8151	-0.434844	-0.582621	1.43227	2.06865	-0.755302	-0.744398	-0.694538	-0.689087	1.1232	0.40199	-0.598305	-0.527023	4
Nepenthes_gracilis_Nepgr009232	2.57778	3.57424	0.704271	0.78341	90.3622	179.273	16.5858	30.279	3.15457	5.43786	3.57532	3.80988	-0.478125	-0.459634	-0.512891	-0.511423	1.15088	2.80079	-0.21818	0.0359246	-0.467422	-0.425051	-0.459614	-0.455261	11
Nepenthes_gracilis_Nepgr009236	0.27911	0.901184	0.179541	1.06422	3.24365	5.45381	0.395603	2.04575	0	0.565673	0	1.05178	-0.608421	-0.224531	-0.669866	-0.123922	1.22103	2.58495	-0.536532	0.481791	-0.780663	-0.43158	-0.780663	-0.131595	11
Nepenthes_gracilis_Nepgr009269	0.336852	0.371659	0	1.31853	0	0	0	0	0	0	0	0.236164	0.386427	0.477154	-0.491597	2.94521	-0.491597	-0.491597	-0.491597	-0.491597	-0.491597	-0.491597	-0.491597	0.123978	5
Nepenthes_gracilis_Nepgr009279	0.514491	0.303199	2.47407	1.02505	0.27494	0.279072	0	0.851338	3.35386	1.06081	0.25651	0.21653	-0.361347	-0.567886	1.55414	0.137725	-0.595508	-0.59147	-0.864262	-0.0320795	2.41414	0.172684	-0.613524	-0.652604	3
Nepenthes_gracilis_Nepgr009282	0	0	0	0	0	1.58321	0	0.140282	0	0	0	0	-0.315559	-0.315559	-0.315559	-0.315559	-0.315559	3.16294	-0.315559	-0.00734336	-0.315559	-0.315559	-0.315559	-0.315559	12
Nepenthes_gracilis_Nepgr009307	0	0	0	0	1.10308	0	0	0	0	0	1.07961	0	-0.428145	-0.428145	-0.428145	-0.428145	2.16834	-0.428145	-0.428145	-0.428145	-0.428145	-0.428145	2.1131	-0.428145	10
Nepenthes_gracilis_Nepgr009309	0	0	0	0	0	1.12372	0	0	0.29704	0	0	0	-0.361066	-0.361066	-0.361066	-0.361066	-0.361066	3.06586	-0.361066	-0.361066	0.544796	-0.361066	-0.361066	-0.361066	12
Nepenthes_gracilis_Nepgr009327	2.02176	1.06302	0.575614	1.00086	0.081673	0.148896	0.119226	0	0.0224826	0.0304496	0.912978	0.846304	2.3337	0.794006	0.0112562	0.694177	-0.78199	-0.674033	-0.721682	-0.913153	-0.877047	-0.864252	0.553046	0.445971	5
Nepenthes_gracilis_Nepgr009371	0	0	0	0	1.00919	1.19734	0.104911	0	0	0.346737	0.383718	0	-0.600608	-0.600608	-0.600608	-0.600608	1.79051	2.23629	-0.352038	-0.600608	-0.600608	0.220932	0.308551	-0.600608	11
Nepenthes_gracilis_Nepgr009406	75.3505	121.557	21.7851	22.2822	604.225	690.803	138.491	235.387	64.6481	121.074	56.1208	124.787	-0.514244	-0.306462	-0.755115	-0.752879	1.86398	2.2533	-0.230317	0.2054	-0.56237	-0.308638	-0.600715	-0.291938	11
Nepenthes_gracilis_Nepgr009407	0.280249	3.68486	0	1.53673	42.8506	37.9719	0.608014	0.540878	0.657768	0.430154	0.247737	2.04151	-0.473146	-0.252193	-0.491333	-0.391603	2.28958	1.97296	-0.451874	-0.456231	-0.448645	-0.463417	-0.475256	-0.358844	11
Nepenthes_gracilis_Nepgr009408	2.72417	21.6974	2.07442	18.4359	1.10766	0.97322	0.288932	0.288411	88.1514	347.495	2.1335	7.40255	-0.384853	-0.194403	-0.391375	-0.227141	-0.401079	-0.402429	-0.409298	-0.409303	0.472652	3.0759	-0.390782	-0.337892	8
Nepenthes_gracilis_Nepgr009434	45.2511	15.109	78.3246	104.014	6.45773	2.42019	2.6671	2.6858	10.3447	5.42332	49.9054	41.049	0.441927	-0.449274	1.4198	2.17933	-0.705061	-0.824437	-0.817137	-0.816584	-0.590136	-0.735645	0.579536	0.317683	4
Nepenthes_gracilis_Nepgr009463	0	0	0	0	4.85645	1.71339	0.22243	3.21864	0	0	0	0	-0.517571	-0.517571	-0.517571	-0.517571	2.49541	0.545427	-0.379573	1.4793	-0.517571	-0.517571	-0.517571	-0.517571	10
Nepenthes_gracilis_Nepgr009472	58.1097	22.0957	149.359	129.778	12.5096	7.27186	7.90067	7.81136	18.542	11.7577	29.8041	38.7809	0.349588	-0.392476	2.22976	1.82631	-0.589995	-0.697918	-0.684962	-0.686802	-0.465698	-0.605487	-0.233643	-0.0486793	4
Nepenthes_gracilis_Nepgr009495	17.5557	18.2265	0.161199	0.338687	33.0511	8.36488	164.821	144.152	0.488841	0.370999	11.9778	12.8562	-0.294268	-0.282524	-0.598803	-0.595695	-0.022982	-0.455176	2.28399	1.92212	-0.593066	-0.595129	-0.391924	-0.376545	2
Nepenthes_gracilis_Nepgr009523	0.310883	0	2.56678	1.70858	31.2544	15.6666	7.62218	2.03986	3.37213	3.37592	1.76416	0.353134	-0.607013	-0.641166	-0.35918	-0.453462	2.79244	1.07996	0.196205	-0.417068	-0.270705	-0.270289	-0.447356	-0.602371	10
Nepenthes_gracilis_Nepgr009537	0.0945947	0.130877	0.210278	0.296368	0.467752	4.29987	0.282079	0.252805	0.265043	0.184553	0.0394042	0.168088	-0.391197	-0.360544	-0.293464	-0.220733	-0.0759422	3.16155	-0.232804	-0.257536	-0.247197	-0.315198	-0.437823	-0.329107	12
Nepenthes_gracilis_Nepgr009560	9.52392	8.72528	13.7406	10.6084	90.3367	106.267	11.6868	16.8161	4.36973	3.85591	7.74435	20.3012	-0.457241	-0.480342	-0.335269	-0.425873	1.88032	2.34113	-0.394679	-0.24631	-0.606329	-0.621192	-0.508716	-0.145502	11
Nepenthes_gracilis_Nepgr009561	7.25329	30.1602	6.69945	5.03655	39.284	75.7946	1.13436	1.42588	10.9187	4.63461	2.41729	5.1727	-0.383771	0.641496	-0.40856	-0.482988	1.04986	2.684	-0.657642	-0.644594	-0.219713	-0.500978	-0.60022	-0.476894	12
Nepenthes_gracilis_Nepgr009587	3.79979	4.91255	4.50864	6.21669	3.89286	6.6765	2.52486	2.60617	23.7911	26.7021	1.94525	2.44037	-0.438474	-0.306662	-0.354508	-0.15218	-0.42745	-0.0977136	-0.589496	-0.579864	1.92959	2.27441	-0.658154	-0.599504	8
Nepenthes_gracilis_Nepgr009591	1.09401	0.909866	0.521456	1.90523	0	0	0.245144	0	2.59812	6.07947	0.217193	0.205622	-0.0307256	-0.135513	-0.356533	0.430887	-0.653261	-0.653261	-0.513765	-0.653261	0.82517	2.80619	-0.52967	-0.536254	8
Nepenthes_gracilis_Nepgr009592	0.357226	0.565542	0.636009	0.552099	0.130423	0.585719	0.135884	0.35019	1.25518	2.71903	0.0972243	0.0864611	-0.359529	-0.0772831	0.0181919	-0.0954966	-0.666823	-0.0499453	-0.659424	-0.369062	0.857104	2.84046	-0.711803	-0.726386	8
Nepenthes_gracilis_Nepgr009612	2.81207	2.01774	19.2793	22.7169	0.833208	0.617201	0.253909	0.267261	1.66987	1.78671	1.86722	1.69219	-0.238568	-0.341611	1.89761	2.34354	-0.495271	-0.523292	-0.570419	-0.568687	-0.386737	-0.37158	-0.361136	-0.383842	4
Nepenthes_gracilis_Nepgr009621	1.04262	3.22961	0.333909	1.28997	1.50384	10.8419	3.71616	12.085	1.87132	15.9689	1.74997	2.4937	-0.698042	-0.278024	-0.834152	-0.650538	-0.609462	1.18394	-0.184578	1.42269	-0.538886	2.1686	-0.562193	-0.419357	8
Nepenthes_gracilis_Nepgr009625	6.61549	1.85377	9.93083	7.20151	2.46387	1.68768	3.24945	0.707447	37.1487	13.1112	7.3886	5.91669	-0.151107	-0.633761	0.18494	-0.091708	-0.57192	-0.650597	-0.492293	-0.749954	2.94378	0.507302	-0.0727439	-0.221938	3
Nepenthes_gracilis_Nepgr009626	3.52009	1.20887	5.08122	3.3733	4.3428	5.16548	2.19303	2.89768	27.7973	12.6275	4.08008	3.97917	-0.387258	-0.702918	-0.174044	-0.407307	-0.274894	-0.162535	-0.568504	-0.472266	2.92845	0.856609	-0.310776	-0.324558	3
Nepenthes_gracilis_Nepgr009627	5.46848	3.35032	4.76888	3.11495	2.55067	2.83552	4.45259	3.51674	29.3047	13.4061	4.28771	3.17075	-0.15823	-0.433595	-0.249179	-0.464194	-0.537551	-0.500519	-0.290297	-0.411959	2.94052	0.873675	-0.311732	-0.456939	3
Nepenthes_gracilis_Nepgr009629	1.28187	0.149909	0.567304	0	0	0	0	0	0	0	0.122143	0	2.87306	-0.0698304	1.01532	-0.459566	-0.459566	-0.459566	-0.459566	-0.459566	-0.459566	-0.459566	-0.142018	-0.459566	9
Nepenthes_gracilis_Nepgr009636	6.65125	3.19805	15.4266	10.3061	4.56695	3.2321	3.82269	2.26378	102.072	41.6092	4.71357	3.60788	-0.349557	-0.468623	-0.0469816	-0.223538	-0.421423	-0.467449	-0.447085	-0.500837	2.94056	0.855794	-0.416368	-0.454492	3
Nepenthes_gracilis_Nepgr009638	65.0213	44.3421	179.483	189.716	11.7356	12.7761	15.9574	16.7596	29.9611	24.6141	44.1141	39.1931	0.143054	-0.190013	1.98663	2.15144	-0.715187	-0.698429	-0.64719	-0.634268	-0.42164	-0.507762	-0.193685	-0.272945	4
Nepenthes_gracilis_Nepgr009660	2.58574	1.81743	0.907146	0.150817	3.2248	0.895115	12.4532	9.81727	2.95534	0.398202	1.43468	1.39353	-0.150326	-0.348197	-0.582631	-0.777416	0.0142567	-0.58573	2.39095	1.71208	-0.0551401	-0.713704	-0.44677	-0.457368	2
Nepenthes_gracilis_Nepgr009664	4.42058	1.54095	47.5031	40.8462	0.973629	0.610146	0.0964033	0	15.3729	12.3483	1.43561	1.02434	-0.368168	-0.542148	2.23476	1.83257	-0.576423	-0.598384	-0.629423	-0.635247	0.293538	0.110801	-0.548512	-0.573359	4
Nepenthes_gracilis_Nepgr009691	1.59146	2.18073	5.42489	6.68738	0.673649	3.47848	0.217412	0.744123	1.46136	0.496117	0.306533	0.389363	-0.176933	0.0978014	1.61033	2.19894	-0.604846	0.702855	-0.817558	-0.571989	-0.237592	-0.687617	-0.776007	-0.737389	4
Nepenthes_gracilis_Nepgr009703	0	0	0	0	1.62153	0	1.2004	0.869558	0	0.879985	0	0	-0.643157	-0.643157	-0.643157	-0.643157	2.09443	-0.643157	1.38345	0.824891	-0.643157	0.842495	-0.643157	-0.643157	10
Nepenthes_gracilis_Nepgr009714	1.43515	1.16357	0.366978	0.125053	56.6065	115.393	8.59852	25.928	4.37444	2.43488	1.73597	2.56434	-0.488738	-0.496565	-0.519522	-0.526494	1.10126	2.79544	-0.282295	0.217131	-0.40403	-0.459927	-0.480069	-0.456196	11
Nepenthes_gracilis_Nepgr009718	8.21331	9.61394	4.61639	4.88506	150.63	197.843	23.9742	46.3301	10.9872	15.9831	8.55472	9.89309	-0.511016	-0.48916	-0.567146	-0.562954	1.71139	2.44815	-0.265068	0.0837968	-0.46773	-0.389769	-0.505689	-0.484803	11
Nepenthes_gracilis_Nepgr009733	369.715	1145.61	0	0.0605037	0.746371	0.242982	0.660497	1.2788	7.12669	4.70963	3.23685	12.0522	0.71462	3.01601	-0.381995	-0.381816	-0.379782	-0.381275	-0.380036	-0.378202	-0.360857	-0.368026	-0.372394	-0.346247	1
Nepenthes_gracilis_Nepgr009767	0.0753194	0.110543	0.0517724	0.104755	0.728315	2.70222	0.280242	0.733764	0	0.0381672	0.0566628	0.0627761	-0.439662	-0.393671	-0.470408	-0.401228	0.412953	2.99028	-0.172095	0.420068	-0.538007	-0.488172	-0.464022	-0.45604	12
Nepenthes_gracilis_Nepgr009780	18.798	13.236	4.163	4.30968	6.87192	7.87058	59.4047	42.3516	11.032	6.32896	7.33608	4.8952	0.186569	-0.1329	-0.654039	-0.645614	-0.498443	-0.441082	2.51895	1.53945	-0.259493	-0.52963	-0.471782	-0.611982	2
Nepenthes_gracilis_Nepgr009786	1.67118	0.880469	0.663001	0.807018	0	0	0	0.304759	0	0	0.562763	0.12673	2.40451	0.887358	0.470099	0.746427	-0.80201	-0.80201	-0.80201	-0.217265	-0.80201	-0.80201	0.277771	-0.558851	9
Nepenthes_gracilis_Nepgr009799	24.6712	5.59732	100.463	61.7199	11.7664	4.00286	5.25502	2.95416	43.4601	9.63408	19.2927	7.65337	-0.00115689	-0.639514	2.5354	1.23877	-0.433052	-0.692877	-0.65097	-0.727974	0.62766	-0.504414	-0.181165	-0.570703	4
Nepenthes_gracilis_Nepgr009800	7.14374	5.06106	23.0169	24.7953	13.1936	13.3409	7.49061	8.6853	78.1306	59.0914	8.67615	6.96644	-0.607075	-0.696392	0.0736587	0.149929	-0.347622	-0.341303	-0.592199	-0.540963	2.43726	1.62074	-0.541356	-0.614678	3
Nepenthes_gracilis_Nepgr009808	0.725609	1.15089	0.828066	1.91823	3.24038	3.82243	2.3206	2.94878	8.64816	15.6365	1.10473	1.24197	-0.666581	-0.569049	-0.643084	-0.393072	-0.0898576	0.0436274	-0.300795	-0.156731	1.15033	2.75301	-0.579636	-0.548162	8
Nepenthes_gracilis_Nepgr009845	0	0	0	0	0	0.261959	2.29793	1.64469	0	0	0.201116	0	-0.478455	-0.478455	-0.478455	-0.478455	-0.478455	-0.137073	2.51619	1.66488	-0.478455	-0.478455	-0.216363	-0.478455	2
Nepenthes_gracilis_Nepgr009910	0.0931378	0.0964751	0.0470039	0.0821456	1.41752	2.1324	0.222834	0.802899	0.116074	0.14835	0.108596	0.158135	-0.538047	-0.533045	-0.60719	-0.554521	1.4469	2.51833	-0.343662	0.525718	-0.50367	-0.455296	-0.514878	-0.440631	11
Nepenthes_gracilis_Nepgr009930	0.101045	0.669206	0	0.0229216	0.881549	2.18868	0.254016	0.507237	0.0614562	0.212266	0.184657	0.385944	-0.581897	0.350182	-0.747663	-0.71006	0.698533	2.84291	-0.330945	0.0844683	-0.646843	-0.399437	-0.44473	-0.114515	12
Nepenthes_gracilis_Nepgr009931	0.162965	0.383127	0	0.0683825	2.34573	3.59715	1.20365	0.572238	0.184827	0.244602	0.0781137	0.183842	-0.527028	-0.330059	-0.672825	-0.611646	1.42579	2.54537	0.404023	-0.160872	-0.507469	-0.453991	-0.60294	-0.50835	11
Nepenthes_gracilis_Nepgr009940	14.0072	9.72321	11.7947	10.9494	12.7983	11.2276	14.8569	18.614	80.3916	70.9243	8.23505	10.8614	-0.355964	-0.528117	-0.444873	-0.478841	-0.404546	-0.467665	-0.321819	-0.170839	2.3117	1.93126	-0.587919	-0.482377	3
Nepenthes_gracilis_Nepgr009944	0.0384724	0.2542	0	0.0146014	2.0932	2.66078	0.30137	0.914569	0.0216917	0.833944	0.0580237	0.0965686	-0.638208	-0.396162	-0.681374	-0.664991	1.6672	2.30402	-0.343236	0.344773	-0.657036	0.254311	-0.616272	-0.573024	11
Nepenthes_gracilis_Nepgr009945	0.0614158	1.67953	0.129479	0.371739	16.3763	19.6284	1.20886	3.37024	0.712065	4.81852	1.49683	2.19219	-0.651146	-0.404725	-0.640781	-0.603887	1.83343	2.3287	-0.476402	-0.147247	-0.552059	0.0733105	-0.432548	-0.326652	11
Nepenthes_gracilis_Nepgr009952	1.89361	0	1.33372	0.426829	5.35237	12.9081	1.67848	1.16223	0.379008	0.763821	2.28135	2.51729	-0.187104	-0.720327	-0.344764	-0.600136	0.786846	2.91447	-0.247685	-0.393055	-0.613602	-0.505242	-0.077922	-0.0114823	12
Nepenthes_gracilis_Nepgr010004	0.593192	0.258617	5.19716	8.47791	1.49683	0	1.23762	0.809485	3.21033	1.75598	0.305305	0	-0.529161	-0.660109	1.27278	2.55682	-0.175487	-0.761329	-0.276939	-0.444506	0.495158	-0.0740612	-0.641836	-0.761329	4
Nepenthes_gracilis_Nepgr010031	0.992751	0.75576	3.05346	2.58665	0.396563	0.223599	0.204292	0.209051	7.3127	5.75842	0.691471	0.685537	-0.385046	-0.484983	0.483935	0.287083	-0.636453	-0.70939	-0.717532	-0.715525	2.28001	1.62459	-0.512093	-0.514595	3
Nepenthes_gracilis_Nepgr010032	3.46996	4.3029	0.0562046	0.0657613	0.0573359	0.0281277	0.0478508	0.0217134	0.621049	0.204528	0.0761474	0.0403486	1.83172	2.39251	-0.466658	-0.460224	-0.465896	-0.485561	-0.472282	-0.48988	-0.0863659	-0.366796	-0.453231	-0.477333	1
Nepenthes_gracilis_Nepgr010047	45.6476	35.8275	20.9944	23.19	2898.14	6171.6	833.549	928.854	43.179	112.317	181.085	155.496	-0.494056	-0.499396	-0.507462	-0.506268	1.05716	2.8373	-0.0655875	-0.01376	-0.495398	-0.4578	-0.420403	-0.434319	11
Nepenthes_gracilis_Nepgr010052	13.3001	10.8362	0.224124	0.404716	1.25742	1.24209	0.86658	0.790604	0.936435	1.21602	1.16563	1.02143	2.40051	1.83873	-0.580878	-0.539702	-0.345282	-0.348778	-0.434395	-0.451718	-0.418468	-0.354721	-0.366209	-0.399088	9
Nepenthes_gracilis_Nepgr010069	40.4507	54.3473	6.02332	15.731	234.641	179.271	38.2289	73.1891	14.5491	36.2668	20.2368	50.832	-0.328663	-0.131767	-0.816449	-0.678905	2.42274	1.63823	-0.360142	0.135194	-0.69565	-0.387943	-0.615064	-0.181574	10
Nepenthes_gracilis_Nepgr010085	24.3751	11.3316	137.54	107.894	11.6637	11.4152	7.35937	6.6679	16.437	9.0874	22.3493	17.8978	-0.176536	-0.478462	2.44298	1.75674	-0.470775	-0.476528	-0.570411	-0.586417	-0.360284	-0.530411	-0.223427	-0.32647	4
Nepenthes_gracilis_Nepgr010109	76.9249	64.5597	37.5283	26.1862	635.164	1022.28	166.163	303.834	45.3774	95.5315	131.346	144.162	-0.504658	-0.545668	-0.635319	-0.672936	1.34677	2.63067	-0.208694	0.247897	-0.609287	-0.442948	-0.324168	-0.281663	11
Nepenthes_gracilis_Nepgr010115	0	0.146804	0.122593	0	0.271818	2.50066	0	0.084578	0.570704	1.03337	0	0	-0.538284	-0.337828	-0.370886	-0.538284	-0.167124	2.8763	-0.538284	-0.422795	0.240997	0.872761	-0.538284	-0.538284	12
Nepenthes_gracilis_Nepgr010127	0.258846	0.166055	0	0.107054	1.31246	0	0.118426	0.453034	0.147483	0	0.252197	0	0.0661854	-0.187422	-0.641264	-0.348677	2.94581	-0.641264	-0.317595	0.596918	-0.238181	-0.641264	0.0480141	-0.641264	10
Nepenthes_gracilis_Nepgr010148	2.03204	1.39813	0.777382	0.568807	15.6762	23.038	9.19324	32.2317	4.76209	5.40979	2.16184	3.77055	-0.630841	-0.69346	-0.754778	-0.775381	0.716942	1.44415	0.076548	2.3523	-0.361165	-0.297185	-0.61802	-0.45911	7
Nepenthes_gracilis_Nepgr010166	4.41772	3.65909	9.79321	9.3152	5.60096	3.20589	1.47293	1.34316	57.3002	12.0443	7.40994	5.95948	-0.375015	-0.424848	-0.0219156	-0.0533143	-0.297292	-0.454617	-0.568449	-0.576974	3.09868	0.125953	-0.178465	-0.273742	3
Nepenthes_gracilis_Nepgr010177	2.75447	1.20356	1.02285	2.14037	77.8933	119.281	31.0394	71.0221	4.24597	12.0756	9.36492	22.9546	-0.690747	-0.730678	-0.735331	-0.706558	1.24382	2.30942	0.0374919	1.06691	-0.652347	-0.450761	-0.520551	-0.170664	11
Nepenthes_gracilis_Nepgr010180	1.05112	0.973541	0.359796	0.2015	50.3843	91.9282	12.428	34.7304	1.16317	1.88989	1.1955	1.64112	-0.537083	-0.539781	-0.561124	-0.566629	1.17849	2.62319	-0.141449	0.634121	-0.533186	-0.507915	-0.532062	-0.516566	11
Nepenthes_gracilis_Nepgr010185	1.46887	0.93851	11.394	11.4036	0.292955	0.286493	0.0547364	0.180403	0.872522	1.01235	0.691665	0.68925	-0.231127	-0.357293	2.12995	2.13222	-0.510863	-0.512401	-0.567533	-0.537638	-0.372991	-0.339727	-0.416015	-0.416589	4
Nepenthes_gracilis_Nepgr010215	0	0	0	0	0.658394	0	0.918742	1.42413	0	0	0	0	-0.51894	-0.51894	-0.51894	-0.51894	0.847153	-0.51894	1.38735	2.43596	-0.51894	-0.51894	-0.51894	-0.51894	7
Nepenthes_gracilis_Nepgr010216	14.1266	8.51011	69.0858	47.0632	5.6358	4.44713	0.70727	0.996162	3.42178	1.95773	14.8283	8.81153	-0.0396168	-0.304697	2.5543	1.5149	-0.440357	-0.496458	-0.672969	-0.659334	-0.544852	-0.613951	-0.006497	-0.290471	4
Nepenthes_gracilis_Nepgr010227	0.0680172	0.329946	0.0668115	0.364337	0.675938	1.11326	2.79102	1.57796	0.14882	0.202795	0.570864	0.201445	-0.752778	-0.428435	-0.754271	-0.385848	4.45352e-06	0.541534	2.61909	1.11697	-0.652721	-0.585884	-0.130108	-0.587556	2
Nepenthes_gracilis_Nepgr010231	0.315437	1.09672	0.905741	0	0.458003	1.27719	0	1.11167	3.03931	1.11706	0.146106	0	-0.547182	0.35568	0.134981	-0.911704	-0.38243	0.564231	-0.911704	0.372956	2.60056	0.379179	-0.742863	-0.911704	3
Nepenthes_gracilis_Nepgr010232	4.63208	7.49305	36.4661	64.4299	1.5458	3.44929	0.484075	0.849251	65.7792	47.5502	4.18896	3.16817	-0.593111	-0.482716	0.635254	1.71428	-0.7122	-0.638751	-0.753168	-0.739077	1.76634	1.06295	-0.610209	-0.649598	3
Nepenthes_gracilis_Nepgr010240	2.84728	71.2779	1.39227	2.03144	12.1785	25.0994	29.0679	38.6349	13.0648	17.7037	2.95159	7.49609	-0.773576	2.5772	-0.844822	-0.813525	-0.316661	0.316024	0.510344	0.978803	-0.273265	-0.0461149	-0.768469	-0.545942	1
Nepenthes_gracilis_Nepgr010253	8.8208	7.57592	38.5002	42.5417	2.40691	5.27948	2.50856	3.83462	7.98246	10.8981	6.67202	7.36071	-0.236604	-0.328334	1.95034	2.24814	-0.709216	-0.497549	-0.701726	-0.604014	-0.298378	-0.0835334	-0.394938	-0.344191	4
Nepenthes_gracilis_Nepgr010265	4.70722	5.6862	1.83584	1.46715	64.9588	131.761	14.5863	23.1759	9.40204	7.83719	5.92026	5.95396	-0.479428	-0.45392	-0.554242	-0.563848	1.09044	2.83099	-0.222027	0.00177812	-0.357103	-0.397876	-0.447822	-0.446943	11
Nepenthes_gracilis_Nepgr010285	2.9437	4.94179	0.607492	0.805273	144.773	179.292	24.3147	49.2617	1.67732	3.28117	6.49837	9.48416	-0.535528	-0.502819	-0.573773	-0.570535	1.78629	2.35138	-0.185676	0.222718	-0.556259	-0.530004	-0.477337	-0.428458	11
Nepenthes_gracilis_Nepgr010298	4.48587	6.85564	2.75346	2.92764	65.4089	44.6651	9.37774	15.8359	5.19976	9.33646	6.66154	11.7439	-0.565073	-0.442802	-0.65446	-0.645472	2.57834	1.50803	-0.31267	0.0205481	-0.528239	-0.3148	-0.452816	-0.190584	10
Nepenthes_gracilis_Nepgr010300	0.85716	1.09158	2.00504	4.29449	0.0636788	0.0135447	0.396217	0.452607	0.14263	0.0864398	0.0525833	0.295441	0.0358843	0.224733	0.960633	2.80504	-0.603354	-0.643743	-0.335457	-0.290029	-0.53975	-0.585018	-0.612293	-0.416644	4
Nepenthes_gracilis_Nepgr010336	0.456033	0.346643	0.261422	0.432691	4.04364	8.79894	0.252658	0.566804	0.442648	0.200594	0.399439	0.328651	-0.358997	-0.401614	-0.434814	-0.36809	1.03869	2.89129	-0.438229	-0.315842	-0.364211	-0.458512	-0.381045	-0.408623	12
Nepenthes_gracilis_Nepgr010345	0.220376	0.907231	0.33357	0.340975	3.30672	2.52568	0.0590442	0.771167	0.307393	0.407493	0.281899	0.233576	-0.572835	0.0968178	-0.462477	-0.455257	2.43621	1.67473	-0.730127	-0.0358385	-0.487998	-0.390405	-0.512854	-0.559966	10
Nepenthes_gracilis_Nepgr010372	1.51148	3.4544	1.74974	2.02806	17.6205	35.1162	9.71334	24.0946	3.29871	4.96125	3.43691	7.52896	-0.753071	-0.570891	-0.730731	-0.704633	0.757411	2.39792	0.015987	1.36446	-0.585489	-0.429599	-0.57253	-0.188834	11
Nepenthes_gracilis_Nepgr010389	14.0378	20.1384	108.517	121.24	24.5519	12.5143	7.54006	7.12925	181.696	212.664	25.3315	20.5008	-0.664817	-0.581961	0.61834	0.791139	-0.52202	-0.685508	-0.753064	-0.758644	1.61221	2.0328	-0.511432	-0.57704	3
Nepenthes_gracilis_Nepgr010392	0.211124	0.0779424	0	0.20772	15.5064	32.4368	1.69619	3.69685	0.397611	0.229727	0.517196	0.415755	-0.44997	-0.463574	-0.471536	-0.450318	1.11245	2.84188	-0.298271	-0.0939022	-0.43092	-0.44807	-0.418705	-0.429067	11
Nepenthes_gracilis_Nepgr010395	0.246208	0	0	0	0	1.39283	0	0	0	0	1.25682	0	0.00954748	-0.471513	-0.471513	-0.471513	-0.471513	2.24991	-0.471513	-0.471513	-0.471513	-0.471513	1.98416	-0.471513	12
Nepenthes_gracilis_Nepgr010420	0	0	0.286597	0	0.648863	0	0	1.13126	0.725243	0.514687	0	0.451484	-0.820988	-0.820988	-0.0696811	-0.820988	0.879988	-0.820988	-0.820988	2.14459	1.08022	0.528251	-0.820988	0.362565	7
Nepenthes_gracilis_Nepgr010444	0	0	0	0	0	1.1329	0	0	0	0	0	0	-0.288675	-0.288675	-0.288675	-0.288675	-0.288675	3.17543	-0.288675	-0.288675	-0.288675	-0.288675	-0.288675	-0.288675	12
Nepenthes_gracilis_Nepgr010471	0.438002	0.368771	2.20816	1.59536	0.0355466	0.059859	0	0.00719552	2.14672	0.927557	0.280223	0.0941526	-0.288292	-0.370723	1.81937	1.08974	-0.767482	-0.738534	-0.809806	-0.801238	1.74622	0.294604	-0.476154	-0.697702	4
Nepenthes_gracilis_Nepgr010474	10.845	2.78896	0.224238	0.170772	1.7432	0.738731	0.941448	0.739723	1.83104	1.17706	2.7898	0.691194	3.02691	0.252186	-0.631171	-0.649586	-0.108001	-0.453966	-0.384145	-0.453624	-0.0777456	-0.302993	0.252477	-0.470339	9
Nepenthes_gracilis_Nepgr010475	2.17423	1.01482	0.376005	0.916717	0.357465	0.0406037	0.0935616	0	0.0211573	0	1.49533	1.47988	2.04288	0.474401	-0.389807	0.341683	-0.414888	-0.843546	-0.771904	-0.898476	-0.869854	-0.898476	1.12445	1.10354	5
Nepenthes_gracilis_Nepgr010482	0.292902	0.251003	0.472841	1.15096	0	0	0	0	0	0.914639	0.301812	1.47744	-0.220956	-0.303445	0.133301	1.46835	-0.797609	-0.797609	-0.797609	-0.797609	-0.797609	1.00309	-0.203413	2.11112	5
Nepenthes_gracilis_Nepgr010485	0	0	0	0	0	1.91334	0	0	0	0	0	0	-0.288675	-0.288675	-0.288675	-0.288675	-0.288675	3.17543	-0.288675	-0.288675	-0.288675	-0.288675	-0.288675	-0.288675	12
Nepenthes_gracilis_Nepgr010491	1.72091	0.649992	8.69999	4.5637	1.43134	0	0	0.257074	1.08684	1.90683	0	0.226328	0.00352037	-0.415892	2.73681	1.11687	-0.109883	-0.670454	-0.670454	-0.569774	-0.244805	0.0763354	-0.670454	-0.581815	4
Nepenthes_gracilis_Nepgr010588	0.257126	1.44345	0	0	3.56794	3.02407	0.648185	0	0	0	0	0	-0.383753	0.549265	-0.585977	-0.585977	2.22013	1.79239	-0.0761938	-0.585977	-0.585977	-0.585977	-0.585977	-0.585977	11
Nepenthes_gracilis_Nepgr010596	0.681792	0	0	0	0	0	0	0	0	0	0	1.12445	1.45959	-0.413532	-0.413532	-0.413532	-0.413532	-0.413532	-0.413532	-0.413532	-0.413532	-0.413532	-0.413532	2.67572	6
Nepenthes_gracilis_Nepgr010598	971.233	835.188	166.603	154.81	94.6885	66.7997	137.057	118.382	202.27	122.189	125.95	164.421	2.3414	1.89145	-0.31981	-0.358814	-0.557658	-0.649897	-0.417531	-0.479294	-0.201847	-0.466703	-0.454263	-0.327027	9
Nepenthes_gracilis_Nepgr010633	0.957806	0.603946	0	0	300.599	53.3215	17.3139	31.1658	0.0147188	0.0177563	5.32741	2.55409	-0.390332	-0.394471	-0.401537	-0.401537	3.1151	0.22226	-0.198985	-0.0369353	-0.401365	-0.401329	-0.339213	-0.371657	10
Nepenthes_gracilis_Nepgr010647	6.35478	3.812	6.40296	3.0483	0	2.16179	0.396892	1.26827	23.0166	10.2305	4.91563	3.69707	0.146234	-0.26117	0.153954	-0.383529	-0.871926	-0.525565	-0.808336	-0.668725	2.81579	0.767201	-0.0843452	-0.279583	3
Nepenthes_gracilis_Nepgr010651	23.0997	26.4117	29.4809	35.2955	20.2389	20.1419	17.8588	16.8375	113.262	169.728	22.355	19.3418	-0.411949	-0.342826	-0.278768	-0.157411	-0.471657	-0.473682	-0.521332	-0.542647	1.46983	2.64832	-0.427492	-0.490381	8
Nepenthes_gracilis_Nepgr010664	10.8974	8.97262	9.88967	22.3045	5.90867	8.66229	4.82535	9.56492	96.5063	132.612	8.03774	11.9842	-0.399363	-0.445624	-0.423583	-0.125202	-0.519264	-0.453083	-0.545301	-0.431388	1.65819	2.52596	-0.468093	-0.373242	8
Nepenthes_gracilis_Nepgr010668	6.83658	11.8934	1.98349	1.85931	312.852	442.794	69.4529	162.964	16.3558	28.0961	18.835	17.0414	-0.583943	-0.548822	-0.617649	-0.618512	1.54143	2.44392	-0.149052	0.500412	-0.517829	-0.436289	-0.50061	-0.513067	11
Nepenthes_gracilis_Nepgr010690	6.73268	2.43896	0.188857	0.406823	3.06603	1.11423	25.6693	12.4347	0.202793	0.125242	21.6632	11.5692	-0.0452139	-0.528554	-0.781846	-0.75731	-0.457965	-0.677677	2.08647	0.596652	-0.780277	-0.789007	1.6355	0.49923	6
Nepenthes_gracilis_Nepgr010694	742.913	523.459	22.3617	39.3674	44.8533	17.6638	32.1761	28.5349	30.5364	25.3017	46.1146	62.33	2.55757	1.63485	-0.472061	-0.400559	-0.377493	-0.491814	-0.430796	-0.446105	-0.43769	-0.4597	-0.37219	-0.304011	9
Nepenthes_gracilis_Nepgr010695	1180.77	702.103	30.7818	47.3373	113.285	56.9692	188.89	120.389	82.0298	67.4055	58.3809	94.4961	2.71475	1.35006	-0.563899	-0.516699	-0.328681	-0.489238	-0.113129	-0.308427	-0.417789	-0.459484	-0.485213	-0.382248	9
Nepenthes_gracilis_Nepgr010702	21.8868	173.302	3.63527	2.99618	1.57281	1.71229	10.0237	13.1465	3.37493	4.09934	4.03236	13.9031	0.0154442	3.14872	-0.362239	-0.375464	-0.404918	-0.402032	-0.230042	-0.165421	-0.367626	-0.352636	-0.354022	-0.149764	1
Nepenthes_gracilis_Nepgr010709	0	0	0.734252	1.97274	0	0	0	0	7.92754	0.327563	0.245901	0	-0.41039	-0.41039	-0.0877672	0.456412	-0.41039	-0.41039	-0.41039	-0.41039	3.07289	-0.266462	-0.302343	-0.41039	3
Nepenthes_gracilis_Nepgr010773	1.20651	0.917743	0.200966	0.33514	14.8637	28.7678	3.14192	4.24363	0.750959	0.765809	4.16704	3.43556	-0.478004	-0.512284	-0.597374	-0.581446	1.14328	2.79388	-0.248246	-0.117458	-0.532083	-0.53032	-0.126551	-0.213387	11
Nepenthes_gracilis_Nepgr010785	51.2563	24.9155	3.58285	3.90825	10.1025	4.15958	3.09302	3.90382	1.98651	5.38005	6.5034	20.1342	2.74857	0.923944	-0.553764	-0.531224	-0.102152	-0.513815	-0.587695	-0.531531	-0.664343	-0.429273	-0.351459	0.592742	9
Nepenthes_gracilis_Nepgr010796	12.6719	16.2393	10.5717	11.2305	6.54532	11.1837	2.20567	2.97964	62.0565	65.4027	4.41207	4.79362	-0.220455	-0.0583818	-0.315866	-0.285936	-0.498788	-0.288061	-0.695943	-0.66078	2.02313	2.17515	-0.595704	-0.57837	3
Nepenthes_gracilis_Nepgr010814	0.238262	0.132842	3.41956	1.6204	0.099119	0.0757716	0.0384113	0.0214307	0.011341	0	0.058105	0.0376207	-0.234239	-0.336642	2.85598	1.10833	-0.369399	-0.392078	-0.428368	-0.444863	-0.454664	-0.46568	-0.409238	-0.429136	4
Nepenthes_gracilis_Nepgr010824	0.0571037	0.717207	0.220994	0.0239227	2.4772	3.27182	0.458534	1.02837	0.074097	0.0843669	0.526009	0.35898	-0.690423	-0.0554783	-0.532779	-0.722339	1.63743	2.40177	-0.304292	0.243826	-0.674077	-0.664199	-0.239389	-0.400052	11
Nepenthes_gracilis_Nepgr010825	0.117653	0.154017	0	0	1.56712	2.84951	0.649292	0	0	1.27012	0.755182	0.490675	-0.617277	-0.575461	-0.752564	-0.752564	1.04946	2.52407	-0.00594808	-0.752564	-0.752564	0.707939	0.115814	-0.188341	12
Nepenthes_gracilis_Nepgr010828	0	0.53398	0	0	6.16673	9.94204	2.03354	1.54901	0.642591	0.0778469	0.374185	0	-0.571327	-0.399613	-0.571327	-0.571327	1.41173	2.62577	0.0826051	-0.0732057	-0.364686	-0.546293	-0.450999	-0.571327	11
Nepenthes_gracilis_Nepgr010836	5.31245	5.23595	0.122728	0.11855	0.586617	0.419589	0.629239	0.611849	0.312515	0.274902	0.422508	0.408833	2.15249	2.1124	-0.566924	-0.569114	-0.323846	-0.411369	-0.301512	-0.310625	-0.467476	-0.487185	-0.409839	-0.417005	1
Nepenthes_gracilis_Nepgr010847	0	0	0	0.104571	0.473925	5.90857	0.835655	0.448489	0	0	0	0.0917704	-0.390936	-0.390936	-0.390936	-0.328547	-0.108182	3.13425	0.107635	-0.123358	-0.390936	-0.390936	-0.390936	-0.336184	12
Nepenthes_gracilis_Nepgr010858	1.57979	0.397199	0.261629	0.680548	0	0.0800274	0.0891911	0.0267758	0.19827	0.0735525	0.794216	0.410935	2.62528	0.0318444	-0.265461	0.65323	-0.839216	-0.663715	-0.643619	-0.780496	-0.404408	-0.677915	0.902505	0.0619668	9
Nepenthes_gracilis_Nepgr010859	7.69335	2.13436	0.649693	2.27802	0.203075	1.05251	0	0	0	0	4.29643	5.29226	2.26113	0.0662213	-0.519983	0.122943	-0.696326	-0.360935	-0.776508	-0.776508	-0.776508	-0.776508	0.919892	1.31309	5
Nepenthes_gracilis_Nepgr010866	0	0	0	0.364451	0.883484	1.08317	0.456155	0	0	0	0	0	-0.600214	-0.600214	-0.600214	0.341564	1.6828	2.19881	0.578536	-0.600214	-0.600214	-0.600214	-0.600214	-0.600214	11
Nepenthes_gracilis_Nepgr010877	0	0	0	0	0.825185	1.21276	0	0	0	0	0	0	-0.419175	-0.419175	-0.419175	-0.419175	1.61757	2.57418	-0.419175	-0.419175	-0.419175	-0.419175	-0.419175	-0.419175	11
Nepenthes_gracilis_Nepgr010881	10.8201	14.8106	2.9399	1.53203	43.4726	16.3723	2.68167	3.34989	9.62652	1.58417	3.55646	4.21376	0.104531	0.440922	-0.559735	-0.678413	2.85702	0.572565	-0.581503	-0.525175	0.00392124	-0.674018	-0.507762	-0.452354	10
Nepenthes_gracilis_Nepgr010900	0.420719	0.190118	2.72799	2.10319	0.459204	0.139525	0.242958	0.161646	0.269794	0.145109	0.18542	0.110224	-0.202562	-0.468562	2.45888	1.73818	-0.158169	-0.52692	-0.40761	-0.501405	-0.376655	-0.52048	-0.473981	-0.560719	4
Nepenthes_gracilis_Nepgr010902	0.0667468	0.0754398	0.0514064	0.0360163	0.0125065	0.0131898	2.18796	0.833581	0.147218	0.110451	0	0.0103283	-0.358165	-0.344549	-0.382194	-0.406301	-0.443127	-0.442056	2.96448	0.842995	-0.232117	-0.289707	-0.462717	-0.446539	2
Nepenthes_gracilis_Nepgr010907	1.25672	1.46208	0.526953	0.876208	15.1902	40.0564	3.97693	5.70859	0.541603	3.38543	1.20205	1.08251	-0.439771	-0.421764	-0.50376	-0.473136	0.781969	2.96233	-0.201253	-0.0494134	-0.502475	-0.253117	-0.444565	-0.455046	12
Nepenthes_gracilis_Nepgr010909	0.0544633	0.158109	0.0354323	0.116421	0.30917	1.09424	0.453219	0.43045	0.23076	0.0594429	0.109456	0.0257015	-0.667463	-0.324891	-0.730365	-0.462678	0.1744	2.76922	0.650514	0.575259	-0.084764	-0.651004	-0.4857	-0.762528	12
Nepenthes_gracilis_Nepgr010917	24.6819	35.8911	14.4671	18.2253	400.177	508.905	99.6918	385.379	9.01109	19.3491	37.5223	54.6559	-0.596512	-0.535345	-0.652253	-0.631745	1.45251	2.04582	-0.187195	1.37175	-0.682025	-0.625612	-0.526444	-0.432949	11
Nepenthes_gracilis_Nepgr010918	3.0895	3.96887	1.26896	0.692946	29.796	52.3375	38.6218	120.354	3.55483	0.781139	3.61719	3.32329	-0.524499	-0.499827	-0.575577	-0.591738	0.224794	0.857231	0.472415	2.76554	-0.511444	-0.589264	-0.509694	-0.51794	7
Nepenthes_gracilis_Nepgr011051	0.033967	0.0215609	0.0274224	0.0181871	0	0.0736618	0.0147198	0.192308	0.268367	1.84377	0.0150502	0.0192499	-0.339259	-0.363076	-0.351823	-0.369552	-0.404467	-0.263056	-0.376209	-0.0352858	0.110727	3.13509	-0.375575	-0.367512	8
Nepenthes_gracilis_Nepgr011083	0.0298013	2.86003	0.179593	0.0325457	7.04937	9.88934	4.98162	16.8689	0.0350052	0.0337047	0.640366	0.693879	-0.674243	-0.140918	-0.646017	-0.673726	0.648516	1.18368	0.258872	2.4989	-0.673263	-0.673508	-0.559189	-0.549105	7
Nepenthes_gracilis_Nepgr011106	0	0	0	0	0	0	0	1.03296	0	0	0	0	-0.288675	-0.288675	-0.288675	-0.288675	-0.288675	-0.288675	-0.288675	3.17543	-0.288675	-0.288675	-0.288675	-0.288675	7
Nepenthes_gracilis_Nepgr011114	5.77701	3.33474	0.863837	0	0.486772	2.11194	14.3773	9.27165	17.4742	8.21027	1.27426	1.10452	0.0720134	-0.346937	-0.7708	-0.918985	-0.835483	-0.556699	1.54731	0.67149	2.07858	0.489418	-0.700395	-0.729513	3
Nepenthes_gracilis_Nepgr011126	0	0	0	0.528346	0	2.16829	0.900107	2.34999	0	0.725434	0	0	-0.646762	-0.646762	-0.646762	-0.032184	-0.646762	1.87542	0.400253	2.08677	-0.646762	0.197072	-0.646762	-0.646762	7
Nepenthes_gracilis_Nepgr011145	0.204626	0.292269	0.12017	0.150607	3.96251	6.61123	0.854812	2.409	0.680891	0.164563	0.194167	0.31206	-0.553113	-0.510028	-0.594632	-0.579669	1.29428	2.59641	-0.233478	0.530567	-0.318979	-0.572808	-0.558255	-0.500298	11
Nepenthes_gracilis_Nepgr011168	0.307176	0.0502569	0.159401	0.246561	5.85198	2.68034	1.54212	1.5286	0.0506641	0.387624	0.129463	0.188691	-0.45976	-0.609965	-0.546155	-0.495198	2.78196	0.92769	0.262237	0.254334	-0.609727	-0.412726	-0.563658	-0.529031	10
Nepenthes_gracilis_Nepgr011177	21.3004	4.27261	1.36583	2.03168	3.65504	0.524988	1.03372	1.97216	13.3857	11.8083	3.30307	1.56921	2.43235	-0.19203	-0.640033	-0.537409	-0.287211	-0.769626	-0.691218	-0.546583	1.21251	0.969395	-0.341458	-0.608687	9
Nepenthes_gracilis_Nepgr011209	0.423407	0.691699	0.139901	0	0.471822	0.376744	0	0	3.15606	2.1105	0.320312	0.159116	-0.236716	0.0385445	-0.527586	-0.671122	-0.187044	-0.284592	-0.671122	-0.671122	2.56692	1.4942	-0.342489	-0.507872	3
Nepenthes_gracilis_Nepgr011241	3.33544	7.00098	4.30532	6.41323	62.9052	99.2386	16.5996	38.5606	12.9947	22.5056	11.3942	19.8848	-0.766887	-0.639649	-0.733221	-0.660051	1.30091	2.56212	-0.306459	0.455853	-0.431592	-0.101449	-0.487151	-0.192423	11
Nepenthes_gracilis_Nepgr011257	12.0232	2.43326	0.442328	0.380685	4.1509	2.92577	1.79406	1.2029	1.12123	1.15609	3.14108	1.12062	2.95853	-0.0708943	-0.699818	-0.719291	0.4717	0.0846884	-0.272811	-0.459558	-0.485357	-0.474344	0.152704	-0.48555	9
Nepenthes_gracilis_Nepgr011258	17.6276	9.87397	8.17958	7.44653	73.5198	98.4238	17.1183	18.8105	15.1055	10.3615	12.6132	12.5324	-0.257607	-0.523689	-0.581835	-0.606991	1.66043	2.51506	-0.275087	-0.217014	-0.34416	-0.506958	-0.429688	-0.432459	11
Nepenthes_gracilis_Nepgr011271	0.665784	0.391905	0.386998	1.14681	2.85093	7.0389	0.392493	0.408685	0.562481	1.75604	0.218273	1.52926	-0.405157	-0.547432	-0.549981	-0.155274	0.729981	2.90554	-0.547126	-0.538715	-0.458821	0.16121	-0.63763	0.0434017	12
Nepenthes_gracilis_Nepgr011290	4.68655	2.42543	32.6046	21.6584	66.276	62.4003	0.735994	0.606366	0.153839	0.509775	3.49848	3.77278	-0.488173	-0.580743	0.654789	0.20665	2.03329	1.87462	-0.649908	-0.655215	-0.673741	-0.659169	-0.536812	-0.525582	11
Nepenthes_gracilis_Nepgr011315	0.0922252	0.0578223	0.168831	0.193757	14.1161	9.09086	0.632156	0.515175	0.252078	0.247372	0.262739	0.0432368	-0.449726	-0.457284	-0.432897	-0.427421	2.63111	1.52714	-0.331111	-0.35681	-0.414609	-0.415643	-0.412267	-0.460488	10
Nepenthes_gracilis_Nepgr011316	5.3408	3.1366	9.38399	6.24609	11.1871	10.4479	4.46712	4.9959	56.3473	24.0856	6.73302	9.50583	-0.493908	-0.642722	-0.220936	-0.432788	-0.0991997	-0.149108	-0.552894	-0.517194	2.94975	0.771628	-0.399914	-0.21271	3
Nepenthes_gracilis_Nepgr011338	4.3349	6.0155	0.317546	1.95314	5.25375	10.2241	14.7236	17.2768	28.9541	115.965	6.06949	6.0114	-0.432325	-0.37951	-0.558577	-0.507175	-0.403449	-0.247248	-0.105845	-0.0256078	0.34137	3.07582	-0.377813	-0.379639	8
Nepenthes_gracilis_Nepgr011345	1.04802	2.79384	1.13876	4.2222	2.40884	2.92831	1.40424	1.48123	15.3833	97.6122	1.68849	3.4515	-0.37322	-0.309644	-0.369916	-0.257628	-0.323664	-0.304747	-0.360248	-0.357444	0.148817	3.14329	-0.349897	-0.285694	8
Nepenthes_gracilis_Nepgr011354	10.4927	7.21297	3.18564	2.71664	44.4115	84.2091	13.8961	31.3971	8.70877	5.48514	5.78895	6.67099	-0.339001	-0.47478	-0.641508	-0.660924	1.06521	2.7128	-0.198104	0.526425	-0.412855	-0.54631	-0.533733	-0.497217	11
Nepenthes_gracilis_Nepgr011358	9.96552	13.318	1.37354	1.39221	2.59727	0.979423	3.36931	2.03521	2.65843	1.45347	1.40677	0.898284	1.64427	2.4908	-0.525334	-0.520618	-0.216323	-0.624854	-0.0213721	-0.358253	-0.200881	-0.50515	-0.516942	-0.645343	1
Nepenthes_gracilis_Nepgr011366	1.14749	3.86362	0.0396304	0.123099	0.14218	0.0771138	0.727399	0.674879	0.190933	0.806885	0.10787	0.232181	0.44042	2.98712	-0.598337	-0.520075	-0.502184	-0.563192	0.0465296	-0.00271448	-0.456473	0.121058	-0.534354	-0.417798	1
Nepenthes_gracilis_Nepgr011367	1019.3	1367.23	6337.84	9124.46	98.8509	170.737	720.615	914.506	1142.19	1492.26	1368.46	1332.23	-0.391342	-0.264259	1.55128	2.5691	-0.727539	-0.701283	-0.500437	-0.429618	-0.346454	-0.21859	-0.263811	-0.277044	4
Nepenthes_gracilis_Nepgr011403	0.940462	0.489653	0	0.613877	3.1478	4.13399	7.45754	10.4456	1.08757	0	0.990406	0.31669	-0.458194	-0.593361	-0.740174	-0.556114	0.203635	0.499325	1.49583	2.39175	-0.414086	-0.740174	-0.443219	-0.645221	7
Nepenthes_gracilis_Nepgr011430	3.90233	1.34035	2.60259	0.680837	31.9118	20.7297	6.74972	5.65083	5.42817	1.96536	4.4944	2.63588	-0.367393	-0.64112	-0.506261	-0.711584	2.62519	1.43048	-0.0631734	-0.180581	-0.20437	-0.574344	-0.304136	-0.502704	10
Nepenthes_gracilis_Nepgr011433	1.26328	3.50407	0.28384	0.61235	10.4713	26.2329	6.11764	11.1303	0.865041	0.89542	1.26281	1.76729	-0.540549	-0.245403	-0.669557	-0.626287	0.672287	2.74835	0.0988458	0.759098	-0.593004	-0.589002	-0.540612	-0.474163	11
Nepenthes_gracilis_Nepgr011434	153.403	58.649	587.523	448.926	43.0429	37.9394	38.0131	22.94	94.1319	51.1146	124.331	99.729	0.0374723	-0.487929	2.44462	1.67611	-0.574463	-0.602762	-0.602353	-0.685932	-0.291181	-0.529706	-0.12373	-0.260145	4
Nepenthes_gracilis_Nepgr011439	1.49866	0.395537	0.541743	0.254376	0	1.32708	0	0	0	0	1.17052	1.05826	1.67291	-0.213748	0.0363073	-0.455175	-0.89023	1.37946	-0.89023	-0.89023	-0.89023	-0.89023	1.1117	0.9197	5
Nepenthes_gracilis_Nepgr011457	1.64987	1.97747	5.25442	4.62264	5.22413	12.4572	6.75753	12.8086	40.9576	49.0129	2.57015	6.03877	-0.68742	-0.666557	-0.457871	-0.498105	-0.4598	0.000821188	-0.362149	0.0232012	1.81581	2.3288	-0.628813	-0.407921	8
Nepenthes_gracilis_Nepgr011479	7.62302	10.0753	30.8468	25.8492	4.94911	1.73003	0.941787	0.511697	87.0911	68.0049	7.15602	3.82497	-0.459483	-0.37343	0.355466	0.180096	-0.553313	-0.666274	-0.693935	-0.709027	2.32914	1.65939	-0.47587	-0.592761	3
Nepenthes_gracilis_Nepgr011491	178.435	149.963	173.455	187.364	198.118	261.898	235.456	278.858	1611.16	1273.44	167.684	270.768	-0.487035	-0.545515	-0.497263	-0.468694	-0.446606	-0.315602	-0.369914	-0.280765	2.45578	1.76211	-0.509117	-0.297383	3
Nepenthes_gracilis_Nepgr011492	1.41365	2.13453	3.66765	5.67638	2.03428	2.32121	1.96326	2.57753	16.9779	19.8691	1.83128	1.59874	-0.594145	-0.480188	-0.23783	0.0797131	-0.496035	-0.450676	-0.507261	-0.410158	1.86628	2.32331	-0.528125	-0.564886	8
Nepenthes_gracilis_Nepgr011545	0.117776	0.23129	0.0620441	0.0672968	0.953984	0.982488	0.76948	1.74229	0.109992	0.0262596	0.163071	0.29229	-0.637627	-0.426041	-0.741511	-0.73172	0.921045	0.974175	0.577133	2.39043	-0.652138	-0.808212	-0.5532	-0.312337	7
Nepenthes_gracilis_Nepgr011565	0.428378	0.472431	0.139256	2.34261	0.241054	0	0	0	0.924928	0.680271	1.04338	0.769223	-0.238853	-0.172432	-0.67478	2.64735	-0.521293	-0.884745	-0.884745	-0.884745	0.509824	0.14094	0.688419	0.275059	5
Nepenthes_gracilis_Nepgr011597	0.184653	0	1.03963	0.187118	0	0	0	0	0	0	0	0	0.224139	-0.393262	3.08283	0.232381	-0.393262	-0.393262	-0.393262	-0.393262	-0.393262	-0.393262	-0.393262	-0.393262	4
Nepenthes_gracilis_Nepgr011633	0.632263	1.27678	0	0.96803	0	0.724949	0	0	0	0	0.356557	0.776132	0.513848	1.90711	-0.852924	1.23968	-0.852924	0.714209	-0.852924	-0.852924	-0.852924	-0.852924	-0.0821497	0.824853	5
Nepenthes_gracilis_Nepgr011711	5.69519	5.93944	0.21747	0.430068	43.4047	58.576	19.9639	44.9617	2.24462	3.26264	8.96409	7.51463	-0.5423	-0.530334	-0.81066	-0.800244	1.30513	2.04839	0.156741	1.38141	-0.711347	-0.661473	-0.382153	-0.453163	11
Nepenthes_gracilis_Nepgr011727	0	0	0	0	0.372657	0.805297	1.14552	0.104006	0	0	0	0	-0.52723	-0.52723	-0.52723	-0.52723	0.444029	1.57162	2.45834	-0.256157	-0.52723	-0.52723	-0.52723	-0.52723	2
Nepenthes_gracilis_Nepgr011728	0.0119098	0.0243581	0	0	0.469281	1.38765	1.97449	0.927159	0.121488	0.0646961	0.0341767	0	-0.61281	-0.594022	-0.630786	-0.630786	0.0774978	1.46358	2.34931	0.768571	-0.447425	-0.53314	-0.579203	-0.630786	2
Nepenthes_gracilis_Nepgr011729	3.66025	5.3037	1.9415	1.32513	52.8706	125.775	5.76764	10.6205	3.80103	5.05615	6.17011	8.06391	-0.427485	-0.382264	-0.474778	-0.491737	0.926573	2.93258	-0.369499	-0.235968	-0.423611	-0.389076	-0.358424	-0.306315	12
Nepenthes_gracilis_Nepgr011734	0.395495	0	0.360047	0	1.53988	0	0.224691	1.19726	0.611468	1.53304	0	0.376091	-0.212552	-0.888649	-0.273151	-0.888649	1.74377	-0.888649	-0.504541	1.15806	0.156654	1.73208	-0.888649	-0.245724	8
Nepenthes_gracilis_Nepgr011756	2.70871	36.5421	1.11786	1.19291	2.77322	0.791923	2.87049	1.15229	3.09174	15.0065	1.91089	2.76774	-0.31743	2.95174	-0.471147	-0.463895	-0.311197	-0.502641	-0.301799	-0.467821	-0.280419	0.870855	-0.394521	-0.311727	1
Nepenthes_gracilis_Nepgr011757	4.35796	40.7721	1.4894	1.61123	0.956607	1.19999	1.1311	0.763418	0.675857	13.0552	2.54428	1.35982	-0.127364	3.03096	-0.376164	-0.365598	-0.422376	-0.401266	-0.407241	-0.439131	-0.446726	0.626978	-0.284671	-0.387403	1
Nepenthes_gracilis_Nepgr011773	10.9382	12.2878	5.57006	2.18326	92.2312	91.3167	86.0649	161.101	27.9273	30.3676	12.804	15.215	-0.693524	-0.666571	-0.800722	-0.868355	0.929861	0.9116	0.806723	2.30515	-0.354257	-0.305526	-0.656263	-0.608117	7
Nepenthes_gracilis_Nepgr011776	5.69556	7.73263	4.93842	2.93965	183.294	230.197	33.4181	74.2	2.68164	7.09009	24.9025	27.3073	-0.584195	-0.557554	-0.594096	-0.620236	1.7384	2.35178	-0.221646	0.311689	-0.62361	-0.565957	-0.333011	-0.301562	11
Nepenthes_gracilis_Nepgr011777	12.3366	33.9184	3.37941	4.06866	165.444	197.752	37.9746	77.5158	4.83972	25.3096	30.5561	63.4086	-0.662763	-0.325191	-0.802867	-0.792086	1.73207	2.23741	-0.261745	0.356739	-0.780026	-0.459845	-0.377782	0.136081	11
Nepenthes_gracilis_Nepgr011779	0.577544	0.587557	0.93018	1.4061	0	0	0	0	5.78808	5.11623	0.0296136	0.123224	-0.312371	-0.30745	-0.139083	0.0947848	-0.59618	-0.59618	-0.59618	-0.59618	2.24812	1.91797	-0.581627	-0.535627	3
Nepenthes_gracilis_Nepgr011780	0.148198	0.217	0.483634	0.940772	0.203851	0.394181	0.165175	0.396618	3.56199	2.75462	0.102729	0.0878004	-0.559014	-0.498905	-0.265955	0.133431	-0.510392	-0.344108	-0.544182	-0.341978	2.4235	1.71812	-0.598739	-0.611782	3
Nepenthes_gracilis_Nepgr011793	0.712716	7.3004	0.517545	0.954664	177.877	110.131	10.9327	15.6244	0.580736	29.3685	1.63813	2.07642	-0.520354	-0.402543	-0.523844	-0.516027	2.64797	1.43644	-0.337585	-0.253681	-0.522714	-0.00788744	-0.503804	-0.495966	10
Nepenthes_gracilis_Nepgr011795	0	0	0	0	0	0	0	0	1.02588	0.253024	0	0	-0.357032	-0.357032	-0.357032	-0.357032	-0.357032	-0.357032	-0.357032	-0.357032	3.07971	0.490612	-0.357032	-0.357032	3
Nepenthes_gracilis_Nepgr011802	88.2434	299.068	45.3761	69.7966	386.996	914.723	118.582	292.348	265.475	1621	86.5004	225.565	-0.608311	-0.149569	-0.701588	-0.64845	0.0417566	1.19006	-0.542296	-0.164191	-0.222666	2.72687	-0.612104	-0.309507	8
Nepenthes_gracilis_Nepgr011803	2.09083	20.2732	0.322505	1.29241	73.1761	88.3877	22.6384	68.6555	2.60084	13.3021	3.66871	5.73249	-0.716136	-0.152149	-0.770986	-0.740901	1.4888	1.96064	-0.0787872	1.34858	-0.700316	-0.368381	-0.667193	-0.603178	11
Nepenthes_gracilis_Nepgr011805	4.50243	5.17835	1.51699	2.31183	35.8346	31.5406	9.4705	13.2153	4.4781	4.98833	4.2527	7.66956	-0.520493	-0.460974	-0.783383	-0.713392	2.23854	1.86041	-0.0830189	0.246742	-0.522636	-0.477707	-0.542484	-0.241605	11
Nepenthes_gracilis_Nepgr011814	1.22621	2.001	1.20023	1.05864	1.33398	1.14718	21.4136	4.64433	0.552962	2.35468	0.725148	0.690691	-0.337059	-0.204462	-0.341504	-0.365735	-0.318614	-0.350582	3.11777	0.247912	-0.452277	-0.143933	-0.422809	-0.428706	2
Nepenthes_gracilis_Nepgr011831	0.393427	0.638993	2.0327	2.05734	0.266054	0.67402	0.169958	0.547894	5.71767	2.55148	0.381185	0.535722	-0.58557	-0.432123	0.43876	0.454156	-0.665161	-0.410236	-0.725208	-0.489048	2.74138	0.762925	-0.593219	-0.496654	3
Nepenthes_gracilis_Nepgr011832	249.098	420.05	59.2269	80.007	3234.21	3536.45	659.011	944.322	206.788	250.198	581.393	596.099	-0.547941	-0.40434	-0.707434	-0.689978	1.95957	2.21345	-0.203612	0.0360516	-0.583482	-0.547017	-0.268811	-0.256458	11
Nepenthes_gracilis_Nepgr011861	123.592	62.0557	0.335646	0.439474	207.029	309.499	142.025	576.404	9.03034	20.837	22.5171	27.2103	-0.00867488	-0.367113	-0.726623	-0.726018	0.477333	1.0742	0.098696	2.62888	-0.675978	-0.607206	-0.59742	-0.570082	7
Nepenthes_gracilis_Nepgr011870	1557.07	3363.39	0	0.0595449	0.270734	1.14558	1.06232	1.49845	39.7959	39.3584	13.4279	16.6911	1.1064	2.8632	-0.407981	-0.407923	-0.407717	-0.406866	-0.406947	-0.406523	-0.369276	-0.369701	-0.394921	-0.391747	1
Nepenthes_gracilis_Nepgr011886	0.48709	0.158532	6.18592	4.04128	0.146836	0.751484	0.149323	0.0726479	16.2436	2.00532	0.198561	0.0775472	-0.434973	-0.504481	0.770635	0.316928	-0.506956	-0.37904	-0.506429	-0.52265	2.89838	-0.113787	-0.496013	-0.521614	3
Nepenthes_gracilis_Nepgr011904	378.473	809.293	0.110529	2.0658	0	0.467622	0	0.731248	3.11673	1.46427	0	2.82289	1.12173	2.85639	-0.401707	-0.393835	-0.402152	-0.400269	-0.402152	-0.399208	-0.389603	-0.396257	-0.402152	-0.390786	1
Nepenthes_gracilis_Nepgr011921	0	0	0	0	1.05996	0.332162	1.81264	0.285527	0	0	0	0	-0.509424	-0.509424	-0.509424	-0.509424	1.34705	0.0723425	2.66534	-0.00933585	-0.509424	-0.509424	-0.509424	-0.509424	2
Nepenthes_gracilis_Nepgr011922	367.635	34.9199	3.98141	2.54542	67.3608	22.8869	60.6187	21.9536	19.7594	22.1387	72.2768	20.2811	3.08829	-0.248482	-0.558761	-0.573162	0.076864	-0.36916	0.00924882	-0.378519	-0.400525	-0.376663	0.126166	-0.395293	9
Nepenthes_gracilis_Nepgr011933	46.9492	6.14547	1.64516	1.19459	11.815	3.02838	11.8411	6.16556	2.96	3.71867	9.52693	2.67453	3.03033	-0.225543	-0.584639	-0.620591	0.226848	-0.474266	0.228933	-0.22394	-0.479723	-0.419186	0.0442755	-0.502501	9
Nepenthes_gracilis_Nepgr011946	2.05469	1.36789	1.77598	1.83928	6.0955	6.75027	22.6697	14.5804	2.79651	0.980139	2.15668	2.08414	-0.507737	-0.611072	-0.549671	-0.540147	0.100242	0.198758	2.59399	1.37687	-0.396123	-0.669413	-0.492392	-0.503306	2
Nepenthes_gracilis_Nepgr011958	4.27368	1.19703	7.05371	5.43819	0.952725	1.21964	0.134564	1.72329	17.8319	5.45371	2.10563	3.15021	0.0130124	-0.627656	0.591913	0.255504	-0.678529	-0.622947	-0.8489	-0.518071	2.83633	0.258737	-0.438454	-0.220934	3
Nepenthes_gracilis_Nepgr011961	0.335664	0.326857	0.822053	0.601355	5.30954	11.6469	0.881162	1.24946	0.590922	0.90916	0.460753	0.541286	-0.490807	-0.493447	-0.345	-0.41116	1.00023	2.89999	-0.327281	-0.216875	-0.414287	-0.318888	-0.453308	-0.429167	12
Nepenthes_gracilis_Nepgr011965	0	0	0	0	0	3.83598	0.724509	0	0	0	0.327693	0	-0.369681	-0.369681	-0.369681	-0.369681	-0.369681	3.11158	0.287832	-0.369681	-0.369681	-0.369681	-0.0722896	-0.369681	12
Nepenthes_gracilis_Nepgr011975	5.95528	13.905	0.0878741	0.0671425	0.0516283	0.0326916	0.0356898	0.11453	0.150808	0.0648208	0.1094	0.233515	1.00814	2.90673	-0.393144	-0.398095	-0.4018	-0.406322	-0.405606	-0.386777	-0.378113	-0.398649	-0.388003	-0.358361	1
Nepenthes_gracilis_Nepgr011976	5.54278	2.52528	34.8711	25.3754	6.12275	3.79728	3.21156	4.83683	141.123	35.4144	6.34058	6.36496	-0.444277	-0.521245	0.303806	0.0615968	-0.429484	-0.4888	-0.50374	-0.462284	3.014	0.317664	-0.423928	-0.423306	3
Nepenthes_gracilis_Nepgr011990	0	0.823777	0.186144	0.168989	0.300809	0	4.01579	6.14819	0	0.725178	0.222931	0	-0.536228	-0.115257	-0.441104	-0.44987	-0.382507	-0.536228	1.51594	2.60565	-0.536228	-0.165643	-0.422305	-0.536228	7
Nepenthes_gracilis_Nepgr011993	0.43769	0.571105	0	0	0.0295813	0.0184756	18.1293	7.13871	0	0	0.149988	0.0445582	-0.327783	-0.303108	-0.408734	-0.408734	-0.403263	-0.405317	2.94432	0.911581	-0.408734	-0.408734	-0.380994	-0.400493	2
Nepenthes_gracilis_Nepgr012019	0.275305	0	0.247489	0.243818	1.32761	0	0	0	0	0.30952	0	0	0.198294	-0.529653	0.124743	0.115038	2.98073	-0.529653	-0.529653	-0.529653	-0.529653	0.288764	-0.529653	-0.529653	10
Nepenthes_gracilis_Nepgr012021	0.567188	0.739304	9.28529	8.01239	0.192646	0.489772	0.190759	0.221199	1.75969	1.64022	0.369664	0.654346	-0.45735	-0.4028	2.30577	1.90233	-0.576058	-0.481886	-0.576656	-0.567008	-0.0793987	-0.117263	-0.519953	-0.429726	4
Nepenthes_gracilis_Nepgr012029	0	0	0	0	1.19646	0	0	0	0	0	0	0.45489	-0.384203	-0.384203	-0.384203	-0.384203	2.95622	-0.384203	-0.384203	-0.384203	-0.384203	-0.384203	-0.384203	0.885813	10
Nepenthes_gracilis_Nepgr012030	13.7402	9.2506	2.46862	5.67519	76.6814	22.1978	53.9311	46.236	4.99727	6.22199	6.20892	13.795	-0.335306	-0.52246	-0.805176	-0.671506	2.28849	0.0172646	1.34011	1.01933	-0.699766	-0.648712	-0.649257	-0.33302	10
Nepenthes_gracilis_Nepgr012036	2.9375	6.04239	2.45298	3.69408	180.285	64.5586	29.4603	37.8202	7.50413	5.98608	5.1246	7.29256	-0.517645	-0.456978	-0.527112	-0.502862	2.94762	0.686393	0.000595125	0.163942	-0.428416	-0.458078	-0.474911	-0.43255	10
Nepenthes_gracilis_Nepgr012050	1.02865	0.518584	0.542049	0.484301	3.47672	6.60801	2.40734	1.77975	0.304318	0.144957	0.500137	1.31356	-0.302366	-0.575958	-0.563372	-0.594347	1.01074	2.69031	0.437138	0.100511	-0.690887	-0.776366	-0.585853	-0.149547	11
Nepenthes_gracilis_Nepgr012083	0.182504	0.470733	0.0983615	0.090102	0.357301	3.05575	0.363832	0.816654	0.366395	0.479027	0.289465	0.22885	-0.475229	-0.118595	-0.579341	-0.589561	-0.258948	3.07991	-0.250867	0.309422	-0.247695	-0.108332	-0.342883	-0.417884	12
Nepenthes_gracilis_Nepgr012085	0.285944	0.102453	0.0362899	0.0206842	5.16035	18.8174	0.700049	1.42707	0.448933	0.686559	0.272861	0.374727	-0.386359	-0.420522	-0.43284	-0.435746	0.52117	3.06387	-0.30926	-0.173902	-0.356013	-0.311772	-0.388795	-0.369829	12
Nepenthes_gracilis_Nepgr012087	0.0682619	0.401713	0	0	2.22544	6.18471	0.196667	1.21986	0	0	0.0842605	0.0540152	-0.443981	-0.259227	-0.481803	-0.481803	0.751236	2.94493	-0.372836	0.194082	-0.481803	-0.481803	-0.435117	-0.451875	12
Nepenthes_gracilis_Nepgr012108	0.734369	0.254679	0.223079	1.60638	0.657906	5.85584	0.897522	0	0.986908	1.5696	0.657063	1.41072	-0.326001	-0.636605	-0.657066	0.238636	-0.375512	2.9902	-0.220358	-0.801512	-0.16248	0.214815	-0.376057	0.111941	12
Nepenthes_gracilis_Nepgr012129	9.99657	1.08022	37.722	15.0719	0.00577554	0	0	0	30.4219	0.051512	1.31651	0.471818	0.150705	-0.526224	2.25562	0.536027	-0.607796	-0.608235	-0.608235	-0.608235	1.7014	-0.604324	-0.508286	-0.572414	4
Nepenthes_gracilis_Nepgr012132	0.462786	1.6684	0.189309	0	1.81002	0.704367	3.1188	2.47183	0	0	1.34363	0	-0.478213	0.634846	-0.730695	-0.905472	0.765601	-0.255177	1.97391	1.37661	-0.905472	-0.905472	0.335013	-0.905472	2
Nepenthes_gracilis_Nepgr012133	0.274789	0.183545	7.55467	7.00696	0	0	0	0.0530645	0.2128	0.108305	0.0870278	0.200481	-0.369317	-0.40197	2.23586	2.03986	-0.467653	-0.467653	-0.467653	-0.448664	-0.391501	-0.428895	-0.436509	-0.395909	4
Nepenthes_gracilis_Nepgr012139	6.12713	3.34223	3.16899	2.64456	18.5381	43.7195	6.25661	3.83641	17.9697	6.86793	5.11712	5.96032	-0.352948	-0.588742	-0.603409	-0.647813	0.69787	2.82994	-0.341985	-0.5469	0.649744	-0.290225	-0.438465	-0.367072	12
Nepenthes_gracilis_Nepgr012140	0.109489	0.0733001	0.0707536	0.0458832	0.241014	1.18146	0.159851	0.0760134	0.130261	0.184408	0.218398	0.0957354	-0.341646	-0.458224	-0.466427	-0.546543	0.0820368	3.11151	-0.179413	-0.449483	-0.274735	-0.100309	0.00918443	-0.385952	12
Nepenthes_gracilis_Nepgr012141	0.843903	1.14992	0	0.451958	2.0859	0	0	0	0	0	0.333882	0.729366	0.582454	1.05441	-0.719074	-0.0220313	2.49795	-0.719074	-0.719074	-0.719074	-0.719074	-0.719074	-0.204137	0.405806	10
Nepenthes_gracilis_Nepgr012167	8.84256	5.36239	1.76254	2.19145	55.3829	75.8176	26.9854	29.3524	6.53613	9.40499	5.66681	6.7655	-0.45048	-0.597502	-0.74958	-0.73146	1.51565	2.37893	0.315975	0.415974	-0.547916	-0.426719	-0.584642	-0.538226	11
Nepenthes_gracilis_Nepgr012171	0.217634	0	0	0	14.9439	16.0268	3.21479	2.53021	0	0	0	0.309388	-0.49006	-0.527017	-0.527017	-0.527017	2.01062	2.1945	0.0188878	-0.0973606	-0.527017	-0.527017	-0.527017	-0.474479	11
Nepenthes_gracilis_Nepgr012173	1.23103	1.13538	0.707082	0.52065	8.1447	12.0711	1.52883	1.99341	3.00852	1.66012	1.94991	1.8642	-0.502178	-0.529569	-0.652224	-0.705614	1.47774	2.60218	-0.416894	-0.283848	0.00685699	-0.379294	-0.296307	-0.32085	11
Nepenthes_gracilis_Nepgr012223	33.9071	23.1463	1.91536	0.513321	2.33445	3.28487	0.733921	1.62527	1.99738	0	7.36582	2.27658	2.56158	1.55245	-0.438536	-0.570016	-0.399235	-0.310106	-0.549329	-0.46574	-0.430844	-0.618154	0.0725954	-0.404662	9
Nepenthes_gracilis_Nepgr012225	141.193	506.185	0	0.00849409	0.0179082	0.0714689	0.619301	0.51341	2.27385	2.90925	2.67849	6.04978	0.582549	3.05541	-0.374055	-0.373997	-0.373934	-0.373571	-0.369859	-0.370577	-0.358649	-0.354344	-0.355908	-0.333067	1
Nepenthes_gracilis_Nepgr012230	98.8712	39.5847	2.41617	2.5643	8.84243	4.70671	76.0456	57.011	1.9861	2.10748	236.971	157.83	0.552197	-0.237431	-0.732473	-0.7305	-0.646883	-0.701966	0.248187	-0.00533323	-0.738201	-0.736585	2.39153	1.33746	6
Nepenthes_gracilis_Nepgr012233	0.163835	0	0	0	0.499293	1.02951	0	0	0	0	0	0	0.072131	-0.446603	-0.446603	-0.446603	1.13425	2.81304	-0.446603	-0.446603	-0.446603	-0.446603	-0.446603	-0.446603	12
Nepenthes_gracilis_Nepgr012240	5.10232	2.85043	0.026558	0.0621833	0.167239	0.358572	0.868144	0.532311	0.0447202	0.155035	0.264082	0.280591	2.73978	1.27417	-0.563704	-0.540518	-0.472144	-0.347618	-0.0159704	-0.234543	-0.551884	-0.480087	-0.409115	-0.398371	9
Nepenthes_gracilis_Nepgr012246	3.16129	2.71065	25.7594	45.0643	1.76572	6.27157	4.61393	4.64827	12.4197	80.896	1.89201	0.749645	-0.521426	-0.539975	0.408727	1.20333	-0.578869	-0.393405	-0.461635	-0.460221	-0.140345	2.67818	-0.573671	-0.620691	8
Nepenthes_gracilis_Nepgr012252	1.05307	0.645197	0.0870395	0.385799	0	1.70522	0	0	0	0	0.926323	0.394342	1.12308	0.384233	-0.626839	-0.0856531	-0.784507	2.30441	-0.784507	-0.784507	-0.784507	-0.784507	0.893478	-0.070177	12
Nepenthes_gracilis_Nepgr012287	1.22452	1.38379	0	0	0	0	0.0743286	0	0	0.0701359	0.0333044	0.0340645	1.9739	2.29162	-0.468809	-0.468809	-0.468809	-0.468809	-0.320536	-0.468809	-0.468809	-0.3289	-0.402372	-0.400856	1
Nepenthes_gracilis_Nepgr012308	1.90067	4.68137	1.51623	0.524047	23.3826	45.719	9.6999	20.2696	7.77982	21.5362	1.03339	1.20667	-0.705482	-0.503313	-0.733432	-0.805568	0.856345	2.48029	-0.138445	0.630014	-0.278043	0.722104	-0.768537	-0.755939	11
Nepenthes_gracilis_Nepgr012338	206.299	1162.35	5.17682	11.1622	298.56	58.7064	95.9163	173.471	17.5711	33.9499	11.9892	26.0293	0.0960778	3.04013	-0.523255	-0.504823	0.380185	-0.358416	-0.243833	-0.00501171	-0.485088	-0.434651	-0.502277	-0.459042	1
Nepenthes_gracilis_Nepgr012361	341.822	78.1626	42.5944	34.0159	39.9393	34.3678	42.5871	31.1041	52.7627	28.1328	112.735	131.392	2.94039	-0.029726	-0.4304	-0.527037	-0.460309	-0.523073	-0.430482	-0.559837	-0.315854	-0.593309	0.359731	0.569905	9
Nepenthes_gracilis_Nepgr012394	0.147798	0.470693	0.299973	0.269844	0.716186	1.13394	0.142273	0	0	0.0492943	0.188172	0.205495	-0.464662	0.508499	-0.00602665	-0.0968303	1.24838	2.50745	-0.481312	-0.910104	-0.910104	-0.761538	-0.34298	-0.29077	11
Nepenthes_gracilis_Nepgr012408	0.0628327	0.128897	0.106915	0.205483	0.28736	0.0352112	0	0.27671	1.53398	1.1638	0.284732	0.22938	-0.619556	-0.481639	-0.527529	-0.321755	-0.150826	-0.67722	-0.750727	-0.173059	2.45165	1.67884	-0.156312	-0.271868	3
Nepenthes_gracilis_Nepgr012460	0	0	0	0	0.177775	1.08174	0.191223	0.190647	0	0.417425	0	0	-0.543608	-0.543608	-0.543608	-0.543608	0.0196681	2.88387	0.0622769	0.0604508	-0.543608	0.77899	-0.543608	-0.543608	12
Nepenthes_gracilis_Nepgr012483	19.5606	29.418	55.7876	44.7546	29.5553	28.0657	18.1537	18.5087	182.58	156.206	18.1588	17.7297	-0.565319	-0.391063	0.0750895	-0.119947	-0.388636	-0.414968	-0.590189	-0.583914	2.31648	1.85025	-0.590099	-0.597684	3
Nepenthes_gracilis_Nepgr012495	0.263109	0.206779	5.34514	5.76296	0.492981	0	0	0	0.657537	0.674704	0	0.0481735	-0.410878	-0.437859	2.02326	2.22338	-0.300777	-0.5369	-0.5369	-0.5369	-0.22196	-0.213737	-0.5369	-0.513826	4
Nepenthes_gracilis_Nepgr012503	0.982316	0	0	1.19081	0.942806	0	0.430924	0	5.06013	1.85671	0.588405	1.32438	-0.0348118	-0.731869	-0.731869	0.113135	-0.062848	-0.731869	-0.426083	-0.731869	2.85883	0.585663	-0.314334	0.207923	3
Nepenthes_gracilis_Nepgr012516	0	0	0	0.334732	1.59352	0.755111	0.734924	2.24855	0	0	0.299698	0	-0.676571	-0.676571	-0.676571	-0.221091	1.49178	0.350932	0.323464	2.38311	-0.676571	-0.676571	-0.268762	-0.676571	7
Nepenthes_gracilis_Nepgr012519	0.42251	0.119636	0.124619	0.265391	0	0	2.01561	0.563187	1.96851	1.86992	0.301425	0.160859	-0.285135	-0.663142	-0.656923	-0.481231	-0.812456	-0.812456	1.70316	-0.109562	1.64437	1.52133	-0.436258	-0.611694	3
Nepenthes_gracilis_Nepgr012556	1.16178	1.22628	0.503386	0.24549	31.675	48.1536	12.9518	34.7325	1.56036	3.62059	2.8688	1.71593	-0.629549	-0.625696	-0.668876	-0.684281	1.19307	2.17738	0.0746969	1.3757	-0.605741	-0.482679	-0.527584	-0.596448	11
Nepenthes_gracilis_Nepgr012563	0.423104	0.286298	1.2326	0.278278	0	0.243974	0	0	0	0	0.433269	1.37111	0.142305	-0.146606	1.85182	-0.163542	-0.751217	-0.235987	-0.751217	-0.751217	-0.751217	-0.751217	0.163772	2.14432	5
Nepenthes_gracilis_Nepgr012585	0.31776	0.744591	0.154388	0.601142	1.22768	5.77164	2.76352	2.43708	0.80523	1.15798	0.518973	0.157875	-0.663879	-0.39915	-0.765204	-0.488119	-0.099531	2.71872	0.853025	0.65056	-0.36154	-0.142755	-0.539082	-0.763042	12
Nepenthes_gracilis_Nepgr012603	0.125163	0.188643	0.171493	0.102276	0.556305	1.16854	0.359866	0.403595	0.0221756	0.092985	0.140934	0.102865	-0.505949	-0.306551	-0.360422	-0.57784	0.848309	2.77141	0.231275	0.368633	-0.829442	-0.607023	-0.456409	-0.57599	11
Nepenthes_gracilis_Nepgr012607	85.4699	25.4788	3.38712	3.13933	4.20146	6.46039	15.6069	13.3874	14.1231	5.8338	48.3936	50.6979	2.4332	0.0959892	-0.764686	-0.774339	-0.73296	-0.644954	-0.288614	-0.375084	-0.34642	-0.669365	0.988731	1.07851	9
Nepenthes_gracilis_Nepgr012618	226.821	98.7228	970.936	759.312	56.3528	33.2078	29.285	28.9098	97.7699	54.0373	273.721	166.424	-0.0198626	-0.434417	2.38827	1.7034	-0.571536	-0.646438	-0.659133	-0.660348	-0.437501	-0.579029	0.131918	-0.215321	4
Nepenthes_gracilis_Nepgr012619	0.405433	0.301109	1.39975	1.81051	0.154845	0.272222	0.0639601	0.0450872	0.219388	0.40247	0.533189	0.309891	-0.160925	-0.352311	1.66316	2.41671	-0.620634	-0.405304	-0.787363	-0.821986	-0.502228	-0.166362	0.0734449	-0.3362	4
Nepenthes_gracilis_Nepgr012626	0	0	0.302464	0.317465	0	1.62177	0	0	0	0	0.661985	0	-0.501779	-0.501779	0.125439	0.156547	-0.501779	2.86128	-0.501779	-0.501779	-0.501779	-0.501779	0.870974	-0.501779	12
Nepenthes_gracilis_Nepgr012640	0.260001	0.322509	0.857879	2.2029	0	0	0	0	0	0	0.285807	0.670268	-0.192137	-0.0947152	0.739688	2.83598	-0.597364	-0.597364	-0.597364	-0.597364	-0.597364	-0.597364	-0.151917	0.447286	4
Nepenthes_gracilis_Nepgr012659	7.23892	2.81901	4.45793	4.31083	0.0784674	0	0	0	1.67748	2.24841	0.358994	1.98457	2.24015	0.314226	1.02837	0.964267	-0.879941	-0.914132	-0.914132	-0.914132	-0.183189	0.0655909	-0.757704	-0.0493765	5
Nepenthes_gracilis_Nepgr012673	0.0358085	0.209657	0.0431437	0.143884	2.94832	0.9865	0.0791353	1.56353	0.140237	0.207701	0.070687	0.0660634	-0.566955	-0.371938	-0.558727	-0.44572	2.7002	0.499497	-0.518352	1.14679	-0.449811	-0.374132	-0.527829	-0.533016	10
Nepenthes_gracilis_Nepgr012686	1.05494	1.13201	0.658968	1.43801	3.28123	7.74858	23.9224	27.7993	4.39253	6.09541	1.15449	1.40002	-0.605778	-0.597469	-0.648474	-0.564474	-0.365731	0.115956	1.85988	2.2779	-0.245906	-0.0622951	-0.595045	-0.568571	2
Nepenthes_gracilis_Nepgr012692	1.35099	0.715864	3.09897	2.67239	0.440878	0.379001	0.179558	0.189083	6.16477	3.60526	0.640107	0.56788	-0.170339	-0.51262	0.771685	0.541788	-0.660815	-0.694162	-0.801646	-0.796513	2.4239	1.04453	-0.553447	-0.592371	3
Nepenthes_gracilis_Nepgr012693	6.24187	7.27775	2.40303	4.17307	26.9969	74.4543	8.95292	14.7077	6.3234	8.10399	6.70894	9.89852	-0.42496	-0.372833	-0.618133	-0.529064	0.619452	3.00755	-0.288538	0.00105034	-0.420857	-0.331256	-0.401456	-0.240954	12
Nepenthes_gracilis_Nepgr012694	0	0.243447	0	0	1.21711	2.38634	0.385601	0	0	0	0	0	-0.481963	-0.149303	-0.481963	-0.481963	1.18118	2.77888	0.044947	-0.481963	-0.481963	-0.481963	-0.481963	-0.481963	11
Nepenthes_gracilis_Nepgr012734	0.779119	1.03184	0.504185	0.797953	2.82855	5.60165	1.11547	0.278495	0.616011	0.442587	0.957286	1.48269	-0.396159	-0.226619	-0.580598	-0.383524	0.978699	2.83903	-0.170518	-0.732002	-0.50558	-0.621921	-0.276636	0.075829	12
Nepenthes_gracilis_Nepgr012758	0	0	0	0	0	0	1.18054	0.779067	0	0	0.141455	0.156332	-0.490128	-0.490128	-0.490128	-0.490128	-0.490128	-0.490128	2.58571	1.53969	-0.490128	-0.490128	-0.121573	-0.0828117	2
Nepenthes_gracilis_Nepgr012794	10.9706	10.4453	11.762	17.2063	9.94072	7.50189	30.5188	10.9649	69.2929	90.3926	9.38078	5.58325	-0.463679	-0.482871	-0.434768	-0.235884	-0.501303	-0.590396	0.250439	-0.463888	1.6669	2.4377	-0.521758	-0.660486	8
Nepenthes_gracilis_Nepgr012826	2.66125	1.15738	1.48656	1.81325	0.0411395	0.0614757	0.039318	0	0	0	2.3818	1.63105	1.6717	0.2116	0.531201	0.848385	-0.872152	-0.852407	-0.87392	-0.912094	-0.912094	-0.912094	1.40039	0.671483	5
Nepenthes_gracilis_Nepgr012849	159.757	42.8444	27.6846	20.2676	20.2023	20.6278	6.88154	6.99497	25.0022	9.08216	18.7024	14.9057	3.08372	0.281945	-0.0813555	-0.259101	-0.260667	-0.250468	-0.579895	-0.577177	-0.145637	-0.527158	-0.296611	-0.387599	9
Nepenthes_gracilis_Nepgr012863	0.614968	0.177485	1.79694	4.736	0	0	0	0	0	0	4.50022	1.21031	-0.269602	-0.519829	0.406448	2.0875	-0.621345	-0.621345	-0.621345	-0.621345	-0.621345	-0.621345	1.95264	0.0709133	5
Nepenthes_gracilis_Nepgr012866	21.0293	4.79864	87.0942	68.3931	3.19284	2.53877	2.97136	3.0757	10.0673	4.66303	11.1553	8.5513	0.0732556	-0.501577	2.41304	1.75071	-0.558448	-0.581613	-0.566292	-0.562597	-0.314979	-0.506379	-0.276447	-0.368671	4
Nepenthes_gracilis_Nepgr012871	0.12945	0.240907	0.470599	0.328222	2.46843	5.217	0.264688	0.384495	0.117323	0.274654	0.287725	0.133449	-0.482	-0.408437	-0.256839	-0.350809	1.06174	2.87582	-0.392742	-0.313669	-0.490004	-0.386164	-0.377537	-0.479361	12
Nepenthes_gracilis_Nepgr012877	38.4949	11.2553	0.719659	0.4206	8.23277	3.36996	5.22078	5.64378	7.49292	9.03881	15.0687	5.86045	2.89545	0.19993	-0.842632	-0.872226	-0.0991647	-0.580369	-0.397219	-0.355361	-0.172377	-0.0194022	0.577289	-0.33392	9
Nepenthes_gracilis_Nepgr012887	4.08549	1.46332	5.03358	7.4334	23.651	50.3325	19.7282	14.7048	2.80022	9.18974	4.10019	5.83599	-0.598162	-0.787645	-0.529652	-0.356236	0.815678	2.74373	0.532208	0.169206	-0.691038	-0.229321	-0.5971	-0.471668	11
Nepenthes_gracilis_Nepgr012888	12.181	13.1011	13.3851	11.8896	74.6166	138.776	38.071	53.8501	9.29156	11.6731	16.8787	15.5667	-0.564296	-0.540615	-0.533308	-0.571796	1.0426	2.69385	0.102027	0.50813	-0.638661	-0.577369	-0.443393	-0.47716	11
Nepenthes_gracilis_Nepgr012895	0	0	0	0	0.201589	0	41.9833	13.6836	0	0	0	0	-0.375637	-0.375637	-0.375637	-0.375637	-0.359372	-0.375637	3.0117	0.728401	-0.375637	-0.375637	-0.375637	-0.375637	2
Nepenthes_gracilis_Nepgr012920	8.92611	4.66402	121.223	109.029	3.85249	2.64484	0.148819	0.563028	11.7381	6.99813	7.9726	5.55027	-0.341809	-0.441027	2.27236	1.9885	-0.459918	-0.488031	-0.546136	-0.536494	-0.276349	-0.386691	-0.364006	-0.420396	4
Nepenthes_gracilis_Nepgr012926	0	0	0	0	0	0.659213	0	0	0	1.40526	0	0	-0.398115	-0.398115	-0.398115	-0.398115	-0.398115	1.12736	-0.398115	-0.398115	-0.398115	2.85379	-0.398115	-0.398115	8
Nepenthes_gracilis_Nepgr012932	1.03241	0.534606	27.8653	34.1603	0.600164	0.0892503	0.129968	0	8.88082	8.96476	0.394737	0.251116	-0.49795	-0.540135	1.77587	2.30931	-0.534579	-0.577874	-0.574424	-0.585437	0.167124	0.174237	-0.551987	-0.564157	4
Nepenthes_gracilis_Nepgr012946	0.393794	0.274091	0.900195	0.286404	0	0	1.06861	0.182425	1.09561	2.55065	0.266203	0	-0.259306	-0.421784	0.428057	-0.405071	-0.793821	-0.793821	0.656661	-0.546207	0.693309	2.6683	-0.432492	-0.793821	8
Nepenthes_gracilis_Nepgr012949	0.591616	0.160403	0.403293	0.653451	2.36415	6.03144	0.759803	1.3108	0.338141	0.553536	0.954448	1.25189	-0.42884	-0.697049	-0.545974	-0.390379	0.673658	2.95467	-0.32423	0.0184871	-0.586499	-0.452525	-0.203162	-0.0181585	12
Nepenthes_gracilis_Nepgr012951	4.22782	10.6359	0	0	8.18523	5.28364	1.50491	1.03046	1.3749	1.13582	0.959625	1.28732	0.36732	2.23688	-0.866151	-0.866151	1.5219	0.675359	-0.427091	-0.565514	-0.465022	-0.534775	-0.58618	-0.490575	1
Nepenthes_gracilis_Nepgr012957	1.84966	0.463812	1.47924	0.62669	15.3593	49.0454	7.79236	22.7781	3.09755	1.59042	1.46198	2.02202	-0.494008	-0.590241	-0.51973	-0.578931	0.444098	2.78325	-0.0813503	0.959253	-0.407356	-0.51201	-0.520929	-0.48204	12
Nepenthes_gracilis_Nepgr012974	8.09438	5.02929	13.6197	5.05088	159.826	227.946	56.7568	105.337	23.5374	48.4998	10.9274	14.5304	-0.674241	-0.71685	-0.597432	-0.716549	1.43503	2.38199	0.0022319	0.67756	-0.459562	-0.112551	-0.634859	-0.584771	11
Nepenthes_gracilis_Nepgr012975	0.188436	0	0.145198	0.311493	7.4087	21.0951	56.9538	57.5512	0.123424	0.169909	0.983916	0.406786	-0.543345	-0.551932	-0.545315	-0.537737	-0.214311	0.409391	2.0435	2.07073	-0.546308	-0.544189	-0.507094	-0.533395	2
Nepenthes_gracilis_Nepgr012986	22.3685	22.7602	0.00755366	0	0	0.037752	0.00880898	0	0.139327	0.010778	3.48797	2.69532	2.09779	2.14326	-0.49736	-0.498237	-0.498237	-0.493856	-0.497215	-0.498237	-0.482067	-0.496986	-0.093432	-0.185426	1
Nepenthes_gracilis_Nepgr012996	0.114086	0.45493	0.0151862	0.0689421	1.60139	1.15563	1.32129	4.32031	0.162048	0.24227	0.353863	0.736422	-0.633735	-0.351295	-0.715689	-0.671144	0.598725	0.229345	0.366615	2.85176	-0.593991	-0.527515	-0.435044	-0.118035	7
Nepenthes_gracilis_Nepgr013023	3.44413	3.64837	0	0	0.984943	0.381442	10.8701	0	0	0.93481	0.608612	0	0.540599	0.605366	-0.551575	-0.551575	-0.239238	-0.430615	2.89548	-0.551575	-0.551575	-0.255136	-0.358577	-0.551575	2
Nepenthes_gracilis_Nepgr013028	7.57518	12.5896	2.05949	1.84721	367.958	836.26	137.325	247.857	6.51826	22.7954	25.5795	26.3687	-0.538419	-0.518219	-0.560639	-0.561495	0.913384	2.79994	-0.0157242	0.429557	-0.542677	-0.477105	-0.465889	-0.46271	11
Nepenthes_gracilis_Nepgr013031	0.832173	1.3807	0.235737	0.468391	4.6086	9.37589	1.15014	2.54816	0.966233	1.21668	0.496399	0.743553	-0.44809	-0.237962	-0.67657	-0.587446	0.998569	2.8248	-0.326286	0.209264	-0.396734	-0.300795	-0.576717	-0.482038	11
Nepenthes_gracilis_Nepgr013073	0.210082	0	0	0	0.179229	0	0.608307	0.173382	0.813919	1.38606	0.24148	0.152343	-0.245529	-0.743173	-0.743173	-0.743173	-0.318615	-0.743173	0.697787	-0.332465	1.18484	2.54013	-0.171153	-0.382301	8
Nepenthes_gracilis_Nepgr013075	0.0721593	0.16528	0.0815996	0.247544	0.701425	1.06625	0.188837	0.486807	0	0.141651	0.181506	0.0837814	-0.675579	-0.379638	-0.645578	-0.118198	1.32425	2.48368	-0.304773	0.642188	-0.904905	-0.454733	-0.32807	-0.638644	11
Nepenthes_gracilis_Nepgr013094	0.185487	0.0684141	0	0	1.25707	0.578674	0	0	0	0	0.0601768	0.0910982	-0.00335036	-0.315469	-0.497862	-0.497862	2.85352	1.0449	-0.497862	-0.497862	-0.497862	-0.497862	-0.33743	-0.254993	10
Nepenthes_gracilis_Nepgr013109	0.122236	0.767639	0.076189	0.236025	2.16762	1.6607	0.311605	0.369092	0	1.36077	0	0	-0.63036	0.240647	-0.692503	-0.476796	2.13	1.44588	-0.374797	-0.297215	-0.795325	1.04111	-0.795325	-0.795325	10
Nepenthes_gracilis_Nepgr013124	15.3112	16.4837	6.20085	6.43662	12.1312	8.41229	59.6067	64.3417	4.55448	1.33442	13.4045	9.87467	-0.136599	-0.0806605	-0.57124	-0.559991	-0.28831	-0.465735	1.97668	2.20258	-0.649786	-0.803411	-0.227563	-0.395967	2
Nepenthes_gracilis_Nepgr013134	0	0	3.24416	0	0.389213	0	0	0.835589	0	0	0.284427	0	-0.42463	-0.42463	3.05306	-0.42463	-0.00740028	-0.42463	-0.42463	0.471108	-0.42463	-0.42463	-0.119729	-0.42463	4
Nepenthes_gracilis_Nepgr013183	8.30103	70.3704	1.37454	2.83504	59.853	45.8216	12.5384	23.3949	1.01226	6.46797	7.78332	9.68575	-0.516426	2.05089	-0.80292	-0.74251	1.61587	1.0355	-0.341159	0.107888	-0.817904	-0.592245	-0.537839	-0.459151	10
Nepenthes_gracilis_Nepgr013184	39.3215	16.9234	6.65505	4.81178	28.5983	115.667	645.182	624.007	32.6201	14.8997	34.3148	30.5741	-0.395809	-0.490649	-0.534129	-0.541934	-0.441214	-0.0725373	2.1696	2.07993	-0.424184	-0.499218	-0.417009	-0.432848	2
Nepenthes_gracilis_Nepgr013192	0	0	0	0.267425	0.782844	4.11723	0	2.4892	0	0	0	0.637542	-0.532893	-0.532893	-0.532893	-0.326713	0.0706664	2.64142	-0.532893	1.38624	-0.532893	-0.532893	-0.532893	-0.0413591	12
Nepenthes_gracilis_Nepgr013193	0	0	0	0	3.02451	2.91707	0.297246	0	0	0	0	0	-0.452802	-0.452802	-0.452802	-0.452802	2.18136	2.08778	-0.193919	-0.452802	-0.452802	-0.452802	-0.452802	-0.452802	11
Nepenthes_gracilis_Nepgr013194	0.551972	0.982619	0.605519	1.31879	8.92916	8.35128	4.66337	23.0699	3.52844	2.84023	0.533493	0.871494	-0.636193	-0.569939	-0.627955	-0.51822	0.652616	0.563711	-0.00366506	2.82814	-0.178271	-0.284151	-0.639036	-0.587035	7
Nepenthes_gracilis_Nepgr013217	125.137	64.9796	115.161	76.6104	3438.5	8629.38	703.297	1021.96	290.729	207.295	142.432	166.577	-0.447438	-0.471399	-0.451412	-0.466767	0.872276	2.93981	-0.217157	-0.0902314	-0.381483	-0.414715	-0.44055	-0.430933	12
Nepenthes_gracilis_Nepgr013220	448.807	2385.18	78.2548	128.633	816.837	675.662	319.445	645.872	176.242	555.771	240.037	308	-0.187441	2.93912	-0.785753	-0.70441	0.406797	0.17885	-0.396315	0.130749	-0.627539	-0.0147317	-0.524532	-0.414795	1
Nepenthes_gracilis_Nepgr013229	22.3746	23.3526	42.1974	73.8988	2.65587	0.996007	1.7675	1.15239	202.79	183.9	10.0641	6.98463	-0.354269	-0.340575	-0.0767318	0.367117	-0.630349	-0.653588	-0.642787	-0.651399	2.17171	1.90724	-0.526626	-0.569742	3
Nepenthes_gracilis_Nepgr013249	1.48523	0.510238	3.83158	4.21199	0.00833034	0.106053	0.104771	0.0607652	1.86631	1.39628	0.238491	0.135347	0.217319	-0.440125	1.79947	2.05598	-0.778563	-0.712668	-0.713532	-0.743206	0.47428	0.157333	-0.623365	-0.692915	4
Nepenthes_gracilis_Nepgr013266	5.01754	14.2478	3.54981	3.61016	43.1197	49.192	11.1711	17.8557	1.24514	2.73446	10.9488	9.39557	-0.592243	-0.00589796	-0.68548	-0.681646	1.82817	2.21391	-0.201345	0.22329	-0.831882	-0.737274	-0.215466	-0.314132	11
Nepenthes_gracilis_Nepgr013301	0.662114	0.400027	0.195836	0.121812	0.456748	1.06706	0.626652	3.75667	0.655986	0.0122923	0.250071	0.157262	-0.0344609	-0.294265	-0.496677	-0.570057	-0.238038	0.366961	-0.0696142	3.03314	-0.0405352	-0.678622	-0.442915	-0.534915	7
Nepenthes_gracilis_Nepgr013309	0.199133	0.0568239	0	0	0.0917099	0.0710293	1.24244	3.40948	0.093529	0.321722	0	0	-0.260053	-0.403482	-0.460753	-0.460753	-0.368321	-0.389164	0.791461	2.97556	-0.366488	-0.136499	-0.460753	-0.460753	7
Nepenthes_gracilis_Nepgr013319	0.256818	0.173762	1.998	2.40543	0	0	0.526356	0.161253	0.13088	0.540891	0.159957	0	-0.338181	-0.441207	1.82167	2.32706	-0.656751	-0.656751	-0.00383248	-0.456724	-0.4944	0.0141974	-0.458332	-0.656751	4
Nepenthes_gracilis_Nepgr013331	1.35519	0.984481	46.4375	52.6439	0.0512928	0	0.0515793	0.12427	5.08101	4.14427	1.3465	1.08755	-0.429123	-0.448793	1.96306	2.29239	-0.498311	-0.501033	-0.498296	-0.494438	-0.231421	-0.281127	-0.429584	-0.443324	4
Nepenthes_gracilis_Nepgr013332	1.14074	2.28412	0.3316	1.85793	0	0	0.0820064	0.211118	0	0	2.12942	3.90223	0.11394	1.00739	-0.518335	0.674357	-0.777452	-0.777452	-0.713372	-0.612482	-0.777452	-0.777452	0.886506	2.2718	5
Nepenthes_gracilis_Nepgr013337	0.250701	0.510378	0.0828481	0	0.892244	0.275207	2.67265	0.289059	0.246322	0.557312	0	1.18064	-0.439747	-0.0927421	-0.664048	-0.774758	0.417544	-0.406999	2.79669	-0.388489	-0.445598	-0.0300244	-0.774758	0.802924	2
Nepenthes_gracilis_Nepgr013367	18.8854	53.1617	2.10103	1.02799	5.38797	5.14834	14.5507	13.5591	5.0107	4.41082	1.99204	3.55904	0.561569	2.92265	-0.594593	-0.668508	-0.368178	-0.384684	0.262983	0.194681	-0.394165	-0.435487	-0.602102	-0.494161	1
Nepenthes_gracilis_Nepgr013379	0.281963	0.458807	0.220366	0.175385	1.1456	3.36317	0.250457	0.648154	0.123221	0.200908	0.347776	0.45805	-0.396263	-0.200258	-0.464534	-0.514389	0.56095	3.01879	-0.431183	0.00960524	-0.572205	-0.4861	-0.32332	-0.201097	12
Nepenthes_gracilis_Nepgr013435	0.709524	0	0	0.537898	0	0	1.19761	0	0	0	0.305187	0	1.22552	-0.584732	-0.584732	0.787637	-0.584732	-0.584732	2.4708	-0.584732	-0.584732	-0.584732	0.193907	-0.584732	2
Nepenthes_gracilis_Nepgr013502	2.21898	5.26582	0.551187	0.214749	0.161471	0.328499	0.216979	0	0.243179	0.867951	0.774484	0	0.876065	2.90533	-0.23472	-0.458795	-0.49428	-0.383035	-0.45731	-0.601823	-0.43986	-0.0237479	-0.085999	-0.601823	1
Nepenthes_gracilis_Nepgr013513	0	1.21786	0	0	0	0	0	0	1.24593	0	0	0	-0.428141	2.11144	-0.428141	-0.428141	-0.428141	-0.428141	-0.428141	-0.428141	2.16997	-0.428141	-0.428141	-0.428141	3
Nepenthes_gracilis_Nepgr013529	0	0	0	0.503789	0	1.23542	0.70701	0.769987	0	0.253203	0.366694	0	-0.780546	-0.780546	-0.780546	0.44955	-0.780546	2.23595	0.94575	1.09952	-0.780546	-0.162304	0.114806	-0.780546	12
Nepenthes_gracilis_Nepgr013550	0.202301	0	0	0	0	0.443953	0	1.00227	0	0.425632	0	0	0.0946534	-0.555441	-0.555441	-0.555441	-0.555441	0.871202	-0.555441	2.66534	-0.555441	0.812329	-0.555441	-0.555441	7
Nepenthes_gracilis_Nepgr013561	0	0	0	0	0.369579	0	1.20814	0	0	0.404484	0	0	-0.457757	-0.457757	-0.457757	-0.457757	0.566419	-0.457757	2.89025	-0.457757	-0.457757	0.663149	-0.457757	-0.457757	2
Nepenthes_gracilis_Nepgr013584	2.79853	5.24221	1.13049	0.731477	60.478	139.236	11.3603	19.8348	4.29139	11.2818	3.27936	3.07541	-0.471853	-0.411472	-0.513068	-0.522927	0.953342	2.89937	-0.2603	-0.0509065	-0.434966	-0.26224	-0.459972	-0.465011	12
Nepenthes_gracilis_Nepgr013622	0.0932217	0	0.0415874	0.115839	0.641035	1.39969	0	0.586984	0.20781	0.489357	0.0367416	0.130306	-0.530015	-0.755978	-0.655173	-0.475193	0.797847	2.63678	-0.755978	0.666831	-0.252262	0.43019	-0.666919	-0.440126	12
Nepenthes_gracilis_Nepgr013626	0.0661603	0.191824	0.220301	0.132718	0.0849232	0.283992	0.676972	0.724812	2.52471	4.04578	0.0803033	0.0791573	-0.557311	-0.456273	-0.433377	-0.503796	-0.542225	-0.382167	-0.0661974	-0.0277328	1.41944	2.64243	-0.545939	-0.546861	8
Nepenthes_gracilis_Nepgr013630	7.06386	5.47707	8.45891	7.86992	3.49884	1.49153	3.03747	3.01863	44.3928	44.7518	4.13799	7.56787	-0.301077	-0.40345	-0.211074	-0.249073	-0.531078	-0.660581	-0.560843	-0.562059	2.10724	2.1304	-0.489842	-0.26856	3
Nepenthes_gracilis_Nepgr013631	8.17154	8.19183	11.252	10.6802	10.1556	3.81317	22.8022	19.4079	132.241	132.392	4.75169	10.5072	-0.484368	-0.483941	-0.419567	-0.431595	-0.442632	-0.576051	-0.176597	-0.248	2.12556	2.12874	-0.556309	-0.435236	3
Nepenthes_gracilis_Nepgr013632	1.16024	1.15654	1.81773	1.9853	1.4181	0.0786311	1.0016	1.12432	10.6157	12.5917	1.09771	1.42044	-0.439172	-0.440077	-0.278346	-0.237356	-0.376097	-0.703738	-0.477975	-0.447957	1.87368	2.35703	-0.454467	-0.375524	8
Nepenthes_gracilis_Nepgr013649	0	0	0	0	0.449774	1.8419	0	0.376306	0	0	0	0.499235	-0.493232	-0.493232	-0.493232	-0.493232	0.347291	2.94885	-0.493232	0.209997	-0.493232	-0.493232	-0.493232	0.439723	12
Nepenthes_gracilis_Nepgr013651	0	0.63455	0	0	2.27803	0	0.723121	0	0	0	0	0	-0.448782	0.491145	-0.448782	-0.448782	2.92555	-0.448782	0.622342	-0.448782	-0.448782	-0.448782	-0.448782	-0.448782	10
Nepenthes_gracilis_Nepgr013654	0.883933	1.00554	0.188625	0.191659	0.679157	0.907181	6.9288	2.39214	0.100626	0.0574381	0.345689	0.228777	-0.142645	-0.0796142	-0.503049	-0.501476	-0.248788	-0.130595	2.99064	0.639116	-0.548662	-0.571048	-0.421637	-0.482237	2
Nepenthes_gracilis_Nepgr013666	4.64034	9.6087	0.218584	0.641057	9.51273	17.0518	0.833197	1.92226	1.8628	0.603649	2.36551	3.31035	0.0505214	1.01808	-0.810591	-0.728316	0.999393	2.46758	-0.690898	-0.478809	-0.490389	-0.735601	-0.392488	-0.208487	12
Nepenthes_gracilis_Nepgr013692	0	0	0	0	0.480385	1.06862	0.244283	0	0.382943	0.182944	0	0.120951	-0.649291	-0.649291	-0.649291	-0.649291	0.859876	2.70785	0.118143	-0.649291	0.553755	-0.0745592	-0.649291	-0.269315	12
Nepenthes_gracilis_Nepgr013717	669.011	1576.57	0.149333	0.337361	0.565772	0.828091	8.62906	10.2539	31.5505	13.4887	147.091	164.621	0.962314	2.90131	-0.466699	-0.466297	-0.465809	-0.465248	-0.448582	-0.44511	-0.39961	-0.438199	-0.152761	-0.115307	1
Nepenthes_gracilis_Nepgr013738	0	0.119917	0.0792435	0	0.130192	1.01411	1.38754	1.82574	0	0	0	0.0330069	-0.593383	-0.407342	-0.470444	-0.593383	-0.391402	0.979922	1.55926	2.2391	-0.593383	-0.593383	-0.593383	-0.542176	7
Nepenthes_gracilis_Nepgr013742	0.0599453	0.130092	0.268129	1.02201	0	0.0348906	0.0384499	0	0	0.0138461	0.0126707	0.0618607	-0.265959	-0.0232916	0.454237	3.06225	-0.473336	-0.352634	-0.340321	-0.473336	-0.473336	-0.425436	-0.429502	-0.259333	4
Nepenthes_gracilis_Nepgr013746	6.69386	9.55759	25.4804	75.6987	1.31457	3.46737	1.67873	2.76227	2.76101	4.44529	1.14612	4.60999	-0.232548	-0.0977614	0.651676	3.0153	-0.485735	-0.38441	-0.468595	-0.417597	-0.417656	-0.338382	-0.493664	-0.33063	4
Nepenthes_gracilis_Nepgr013752	1.49161	0.446581	0.167823	0.338788	0.255716	0	0	0	0	0	0.241725	0	2.94552	0.475931	-0.182825	0.221196	0.0248815	-0.57942	-0.57942	-0.57942	-0.57942	-0.57942	-0.00817993	-0.57942	9
Nepenthes_gracilis_Nepgr013757	322.713	136.779	192.434	181.711	2363.71	3875.21	1809.4	2167.19	79.9421	62.4346	867.536	1051.74	-0.632184	-0.784868	-0.739165	-0.747971	1.04383	2.28503	0.588642	0.882455	-0.831541	-0.845918	-0.184789	-0.0335254	11
Nepenthes_gracilis_Nepgr013767	0.8343	1.29476	0.755561	1.04335	1.07411	9.63101	1.03014	0	0.669862	0.247473	0	0.587153	-0.227931	-0.0519369	-0.258026	-0.148031	-0.136272	3.1343	-0.153079	-0.546813	-0.290782	-0.452225	-0.546813	-0.322394	12
Nepenthes_gracilis_Nepgr013780	0	0.215323	0	0	0	0	1.01999	0	0	0	0	0.181546	-0.401263	0.330504	-0.401263	-0.401263	-0.401263	-0.401263	3.06515	-0.401263	-0.401263	-0.401263	-0.401263	0.215715	2
Nepenthes_gracilis_Nepgr013808	0.129923	0.18646	0.0431596	0.08206	4.12811	3.01798	2.19723	4.85294	0	0	0.166505	0.55743	-0.642434	-0.610857	-0.690894	-0.669167	1.59067	0.970626	0.512217	1.9955	-0.715	-0.715	-0.622002	-0.403659	7
Nepenthes_gracilis_Nepgr013817	18.889	26.7031	1.86564	1.52805	3.90987	3.43001	4.38652	4.50694	2.28242	1.40723	1.7233	2.32994	1.58959	2.55932	-0.523027	-0.564922	-0.269336	-0.328886	-0.210183	-0.195239	-0.471304	-0.579915	-0.54069	-0.465406	1
Nepenthes_gracilis_Nepgr013822	0.0872101	0.0235524	0.0418606	0.180494	1.55437	0.270161	0.774107	0.37859	0.218968	0.292607	0.289322	0.524374	-0.705748	-0.855957	-0.812757	-0.485632	2.75622	-0.274048	0.915083	-0.0181962	-0.394845	-0.221084	-0.228836	0.325802	10
Nepenthes_gracilis_Nepgr013840	0.729919	0.385464	0.161913	0.451764	1.68263	5.26833	0.915952	0.986258	0.178808	1.27542	1.24639	0.929387	-0.332449	-0.58444	-0.747982	-0.535937	0.364523	2.9877	-0.196353	-0.14492	-0.735622	0.066623	0.0453857	-0.186525	12
Nepenthes_gracilis_Nepgr013883	8.25915	4.94117	1.77079	1.38805	18.0846	43.5823	4.54697	10.093	6.3969	7.88975	3.41375	4.21479	-0.110956	-0.396501	-0.669344	-0.702282	0.734621	2.92895	-0.430426	0.0468687	-0.271221	-0.142747	-0.527951	-0.459013	12
Nepenthes_gracilis_Nepgr013892	8.92701	5.1596	0.752078	0.904069	0.723956	0.43269	2.17888	0.752436	3.7332	3.7224	0.471604	0.374048	2.50556	1.07157	-0.606058	-0.548206	-0.616762	-0.727626	-0.062975	-0.605922	0.528643	0.524534	-0.712814	-0.749947	9
Nepenthes_gracilis_Nepgr013895	19.292	6.88636	7.60848	7.90011	138.961	137.31	49.3467	57.3135	19.8154	52.1166	15.4775	13.1492	-0.513745	-0.774171	-0.759012	-0.75289	1.99842	1.96375	0.117181	0.284424	-0.502758	0.175328	-0.593822	-0.642698	11
Nepenthes_gracilis_Nepgr013898	0.0727679	0.165245	0.0460786	0	1.02513	0.54561	0.0708763	0.444403	0.0263949	0.140442	0.168599	0.276821	-0.591858	-0.280453	-0.68173	-0.836894	2.61509	1.00038	-0.598228	0.659574	-0.748013	-0.363973	-0.269159	0.0952631	10
Nepenthes_gracilis_Nepgr013900	0.0204887	0	0	0.124824	0.731455	0.636453	0.85572	1.25624	0	0.0193809	0.189091	0.167663	-0.73458	-0.782672	-0.782672	-0.489681	0.934231	0.711237	1.22591	2.16604	-0.782672	-0.73718	-0.33883	-0.389127	7
Nepenthes_gracilis_Nepgr013933	0.532187	2.83106	0.0511129	0.130038	0.596309	0.533583	0.265551	0.377084	0.239909	0.846362	0.468962	0.718004	-0.137232	3.0073	-0.795273	-0.687314	-0.0495228	-0.135323	-0.501952	-0.34939	-0.537027	0.292514	-0.223715	0.116939	1
Nepenthes_gracilis_Nepgr013938	1.1185	11.1535	0.225206	0.475717	0.861988	3.94234	6.82745	2.19367	0.708907	1.13388	1.72323	1.82116	-0.48278	2.61559	-0.758589	-0.681242	-0.561979	0.389097	1.27989	-0.150816	-0.609243	-0.478029	-0.296064	-0.265829	1
Nepenthes_gracilis_Nepgr013964	0.438015	0.314263	3.80975	3.85476	0	0	0.136446	0.274544	2.8094	2.30672	0.613602	0.309398	-0.530985	-0.613031	1.70445	1.73429	-0.821385	-0.821385	-0.730923	-0.639365	1.04122	0.707949	-0.414572	-0.616257	4
Nepenthes_gracilis_Nepgr013971	0.0322669	1.6602	0.0321595	0	0	0.050154	0.127632	0.199889	0.142852	0.115207	0.0135703	0.0523463	-0.36661	3.14567	-0.366842	-0.436226	-0.436226	-0.328018	-0.160858	-0.00496265	-0.128022	-0.187665	-0.406948	-0.323288	1
Nepenthes_gracilis_Nepgr014019	1695.22	1030.92	5431.79	5311.62	205.875	177.744	330.971	256.171	1053.33	687.054	894.139	852.246	0.10798	-0.248362	2.11232	2.04786	-0.690927	-0.706016	-0.623823	-0.663947	-0.23634	-0.432816	-0.321733	-0.344205	4
Nepenthes_gracilis_Nepgr014022	42.943	37.0663	0	0.176375	0	0	0.378422	0	2.24337	0	0.959317	2.53251	2.321	1.93948	-0.466884	-0.455433	-0.466884	-0.466884	-0.442316	-0.466884	-0.321243	-0.466884	-0.404604	-0.302471	9
Nepenthes_gracilis_Nepgr014030	0.553895	0.151543	0.0879768	0.0411494	1.49602	2.29283	0.78771	0.987848	0.334246	0.193601	0.291997	0.247591	-0.100504	-0.692522	-0.786053	-0.854955	1.28573	2.45815	0.24353	0.538012	-0.423695	-0.630639	-0.48586	-0.551197	11
Nepenthes_gracilis_Nepgr014050	2.91222	0.640822	29.2015	15.541	5.80233	6.2204	15.7569	7.94341	42.3442	12.4137	0.935894	0.632257	-0.687778	-0.865643	1.37084	0.301133	-0.461463	-0.428726	0.318046	-0.293804	2.39999	0.0562473	-0.842537	-0.866313	3
Nepenthes_gracilis_Nepgr014054	0.101384	0	0.0618595	0	0.074474	0.166369	0.503269	1.4324	0.0788334	0	0	0	-0.242862	-0.488681	-0.338695	-0.488681	-0.308109	-0.0852973	0.731561	2.98435	-0.29754	-0.488681	-0.488681	-0.488681	7
Nepenthes_gracilis_Nepgr014116	1.775	0.333266	0	0.372592	0	3.72503	0	0.33643	1.76065	0	0.295725	0.331327	0.912393	-0.363691	-0.658666	-0.328884	-0.658666	2.63837	-0.658666	-0.36089	0.899694	-0.658666	-0.396919	-0.365408	12
Nepenthes_gracilis_Nepgr014134	0.160943	0	0.0597582	0	9.58941	4.21595	0.44591	0.437018	0.188422	0	0	0.194435	-0.387657	-0.443694	-0.422887	-0.443694	2.89515	1.02422	-0.288436	-0.291532	-0.378089	-0.443694	-0.443694	-0.375995	10
Nepenthes_gracilis_Nepgr014135	0.190003	0.156165	0.433442	0.224069	1.53104	0	0	0	0	0	0.240993	0	-0.0954811	-0.1737	0.467238	-0.0167376	3.00438	-0.534681	-0.534681	-0.534681	-0.534681	-0.534681	0.0223829	-0.534681	10
Nepenthes_gracilis_Nepgr014142	0.280227	0.422337	0.726814	0.0722709	2.37986	6.42875	0.0958476	1.38833	0.201999	0.39509	0.204448	0.269283	-0.436288	-0.357992	-0.190239	-0.550862	0.720514	2.95126	-0.537872	0.174224	-0.479388	-0.373003	-0.478038	-0.442317	12
Nepenthes_gracilis_Nepgr014151	1.75621	0.670435	2.15242	1.81945	0	0	0	0.411171	5.43385	1.96009	0	0	0.357589	-0.320506	0.605031	0.397081	-0.739209	-0.739209	-0.739209	-0.482423	2.65436	0.484914	-0.739209	-0.739209	3
Nepenthes_gracilis_Nepgr014179	11.9844	7.41277	56.8341	53.1671	4.74805	1.26921	4.87148	5.55041	21.528	12.6805	9.26124	7.91565	-0.237431	-0.481311	2.15511	1.95949	-0.623462	-0.809043	-0.616878	-0.580659	0.271679	-0.2003	-0.382702	-0.454484	4
Nepenthes_gracilis_Nepgr014190	12.0904	10.1489	5.90067	6.27843	2.04759	2.56279	3.30138	3.07311	41.6511	22.6679	1.8221	2.26427	0.220837	0.0563323	-0.303617	-0.271609	-0.630085	-0.586433	-0.523853	-0.543193	2.72548	1.11706	-0.64919	-0.611726	3
Nepenthes_gracilis_Nepgr014201	83.3134	126.2	16.1391	66.7325	32.5606	19.5182	46.0028	38.0349	330.358	726.573	42.7806	53.0175	-0.235445	-0.0270622	-0.561842	-0.316011	-0.482051	-0.545423	-0.416736	-0.455451	0.964934	2.89013	-0.432392	-0.382652	8
Nepenthes_gracilis_Nepgr014215	0	0	0.369164	0	1.32325	1.95654	0	0	0	0.888439	0.423267	0	-0.636968	-0.636968	-0.0681437	-0.636968	1.40195	2.37777	-0.636968	-0.636968	-0.636968	0.731979	0.0152215	-0.636968	11
Nepenthes_gracilis_Nepgr014224	0.205248	0.441954	0.721338	0.460119	3.62564	10.5073	0.569193	1.4697	0.0848321	0.213209	0.762163	0.979434	-0.498093	-0.417601	-0.322596	-0.411424	0.665014	3.00512	-0.374333	-0.0681145	-0.539041	-0.495386	-0.308714	-0.234831	12
Nepenthes_gracilis_Nepgr014229	1.89267	3.04931	0.294618	0.91971	33.9912	47.4666	3.61102	8.92998	3.93307	6.82562	1.75419	3.95935	-0.523086	-0.445779	-0.629895	-0.588115	1.62229	2.52294	-0.408236	-0.052732	-0.386711	-0.193381	-0.532341	-0.384954	11
Nepenthes_gracilis_Nepgr014259	1.2733	1.20008	0.0522596	0.0894529	0.18078	0.128856	0.201674	0.0594361	0.166077	0.154846	0.314696	0.310876	2.18406	2.01191	-0.68677	-0.599324	-0.384602	-0.506681	-0.335477	-0.669897	-0.419171	-0.445575	-0.0697471	-0.078728	1
Nepenthes_gracilis_Nepgr014270	4.39049	2.5281	0.945452	1.14622	2.57583	1.95778	13.7321	12.1101	1.97074	0.921818	2.54116	2.18906	0.109481	-0.321511	-0.687763	-0.641302	-0.310464	-0.453493	2.27131	1.89593	-0.450493	-0.693233	-0.318489	-0.39997	2
Nepenthes_gracilis_Nepgr014303	12.126	22.0461	0.294719	0.567486	0.710614	0.643182	0.263362	0.561206	0.577131	0.238968	2.96877	2.48481	1.27056	2.75295	-0.497437	-0.456676	-0.435288	-0.445365	-0.502123	-0.457615	-0.455235	-0.505768	-0.0978422	-0.170163	1
Nepenthes_gracilis_Nepgr014307	0	0	0.133457	0	0.46216	2.95032	0.222238	1.6442	0	0	0.107899	0	-0.504092	-0.504092	-0.35785	-0.504092	0.00234184	2.72886	-0.260565	1.29762	-0.504092	-0.504092	-0.385857	-0.504092	12
Nepenthes_gracilis_Nepgr014312	0.318799	0.603127	0	0.140375	1.99999	3.15917	0.165022	1.31785	0	0.350415	0	0.849353	-0.433858	-0.142376	-0.760679	-0.616772	1.28963	2.47798	-0.591505	0.590335	-0.760679	-0.401447	-0.760679	0.110046	11
Nepenthes_gracilis_Nepgr014315	42.3341	78.5535	19.4507	25.7191	226.596	805.516	209.114	332.825	64.6088	122.109	26.898	77.8747	-0.570078	-0.407453	-0.672825	-0.64468	0.257258	2.85662	0.178768	0.73423	-0.470064	-0.211889	-0.639386	-0.4105	12
Nepenthes_gracilis_Nepgr014326	0.393395	0.144582	0	0	0.313943	1.28975	1.37036	0.682924	2.06554	1.2448	0	0	-0.331071	-0.686064	-0.892344	-0.892344	-0.444429	0.947798	1.06281	0.082013	2.05465	0.883669	-0.892344	-0.892344	3
Nepenthes_gracilis_Nepgr014357	6.91254	1.64057	6.82364	8.42751	1.76446	1.08393	1.33734	2.22519	26.8587	35.1576	2.97727	4.67856	-0.128077	-0.60648	-0.136144	0.0093982	-0.595238	-0.656992	-0.633996	-0.553429	1.68193	2.43501	-0.485181	-0.330799	8
Nepenthes_gracilis_Nepgr014386	83.7999	122.587	8.84707	13.5498	1318.19	2421.53	442.331	1264.88	137.681	247.529	133.47	356.843	-0.622213	-0.569991	-0.723128	-0.716796	1.03975	2.52527	-0.139493	0.967972	-0.549668	-0.40177	-0.555337	-0.254593	11
Nepenthes_gracilis_Nepgr014392	47.9332	67.3553	26.4186	39.3151	289.115	544.178	114.551	393.341	59.2756	96.7256	34.2615	54.6858	-0.588443	-0.473384	-0.715899	-0.639498	0.840352	2.35138	-0.19379	1.4578	-0.52125	-0.299391	-0.669436	-0.54844	11
Nepenthes_gracilis_Nepgr014428	0.967229	0.680031	1.55718	1.65504	3.0717	10.1115	0.58527	1.05803	1.01117	1.27783	0.960848	0.756508	-0.380474	-0.488972	-0.157601	-0.120634	0.414557	3.07405	-0.524772	-0.346173	-0.363874	-0.263136	-0.382885	-0.460081	12
Nepenthes_gracilis_Nepgr014438	0.280822	0.194418	0.164517	1.31882	0	0	0	0.188192	0	0.445803	0.270865	0	0.11401	-0.11941	-0.200186	2.91814	-0.644628	-0.644628	-0.644628	-0.13623	-0.644628	0.559704	0.0871122	-0.644628	4
Nepenthes_gracilis_Nepgr014442	0.0285443	0	0	0	0.217561	0.631977	2.27314	1.76646	0	0	0.0709864	0.0687802	-0.506731	-0.543544	-0.543544	-0.543544	-0.262959	0.271509	2.3881	1.73463	-0.543544	-0.543544	-0.451994	-0.454839	2
Nepenthes_gracilis_Nepgr014504	0	0	0	0	0	2.20266	0	0	0	0	0	0	-0.288675	-0.288675	-0.288675	-0.288675	-0.288675	3.17543	-0.288675	-0.288675	-0.288675	-0.288675	-0.288675	-0.288675	12
Nepenthes_gracilis_Nepgr014526	0.441773	0.207993	0.870659	0.6162	0	0	0	0	2.78153	0.864278	0	0.0697029	-0.0574997	-0.350329	0.479717	0.160985	-0.610859	-0.610859	-0.610859	-0.610859	2.87325	0.471724	-0.610859	-0.52355	3
Nepenthes_gracilis_Nepgr014528	1.22497	1.85612	2.95878	2.55595	0	0	0	0.0468514	8.56405	3.51297	0.183055	0.0623232	-0.207974	0.0434313	0.482649	0.322193	-0.695914	-0.695914	-0.695914	-0.677251	2.71538	0.7034	-0.622998	-0.671089	3
Nepenthes_gracilis_Nepgr014529	1.18834	1.05359	2.28427	2.08295	0	0.0572363	0	0.0259147	3.02354	2.17888	0.107942	0.0504661	0.163722	0.0437679	1.13936	0.96014	-0.894178	-0.843225	-0.894178	-0.871108	1.79749	1.04554	-0.798085	-0.849252	3
Nepenthes_gracilis_Nepgr014533	2.23771	0.427529	0.0663706	0.0488697	6.91573	17.4106	1.34781	2.87731	0.738221	0.78552	1.69196	1.54866	-0.157213	-0.526648	-0.600356	-0.603928	0.797513	2.9394	-0.33883	-0.0266771	-0.46324	-0.453586	-0.268592	-0.297839	12
Nepenthes_gracilis_Nepgr014538	3.98961	3.49764	2.99288	2.85669	14.8479	12.585	127.948	65.7647	12.9738	7.61789	3.387	4.08783	-0.474586	-0.487637	-0.501028	-0.504641	-0.186527	-0.24656	2.81387	1.16423	-0.236246	-0.378332	-0.490572	-0.47198	2
Nepenthes_gracilis_Nepgr014547	11.2901	18.4902	1.23226	1.31481	210.811	345.49	23.0296	41.1365	3.06899	11.3441	15.9484	34.9716	-0.455221	-0.387716	-0.54952	-0.548746	1.41541	2.6781	-0.345156	-0.175394	-0.532299	-0.454715	-0.411547	-0.233193	11
Nepenthes_gracilis_Nepgr014569	0	1.17418	0.127813	0	0.194219	0.605659	0.352423	0	0.128704	0	0	1.3265	-0.693692	1.80643	-0.421545	-0.693692	-0.280152	0.595908	0.0567046	-0.693692	-0.419649	-0.693692	-0.693692	2.13077	1
Nepenthes_gracilis_Nepgr014581	52.4392	282.781	30.4935	41.3541	35.2333	35.507	64.1438	72.1806	8.9382	11.7694	270.96	263.092	-0.419869	1.73082	-0.624774	-0.52337	-0.580519	-0.577964	-0.310583	-0.235544	-0.826035	-0.7996	1.62045	1.54699	6
Nepenthes_gracilis_Nepgr014610	0.341329	0.539134	0.406982	0.416433	3.77277	7.77771	1.08897	1.15504	0.404432	0.693221	0.51603	0.545292	-0.513792	-0.423863	-0.483943	-0.479647	1.04627	2.86706	-0.173889	-0.143849	-0.485103	-0.353809	-0.434366	-0.421063	11
Nepenthes_gracilis_Nepgr014635	0.107429	0.154009	0.124846	0	1.79704	4.19609	0.810934	0.977963	0	0.212635	0.746559	0.86139	-0.610127	-0.570926	-0.59547	-0.700537	0.811812	2.83081	-0.0180716	0.122496	-0.700537	-0.521588	-0.072248	0.0243915	12
Nepenthes_gracilis_Nepgr014656	133.126	79.2275	87.5216	78.9929	39.8454	45.1978	326.885	301.028	51.9946	39.6149	1121.81	1119.37	-0.378779	-0.512865	-0.492231	-0.513449	-0.610837	-0.597522	0.103241	0.0389167	-0.580613	-0.611411	2.0808	2.07475	6
Nepenthes_gracilis_Nepgr014672	3.72178	3.08704	34.4351	25.395	1.37164	1.22376	2.52644	2.88647	18.9244	10.0178	2.06076	2.42493	-0.473966	-0.530897	2.28072	1.46991	-0.684751	-0.698014	-0.581177	-0.548886	0.889561	0.0907273	-0.622944	-0.590282	4
Nepenthes_gracilis_Nepgr014673	1.15992	0.617175	9.22638	9.44154	0.249443	0.671231	0.299901	0.242601	4.75936	3.11506	0.719145	0.787482	-0.423408	-0.582165	1.93609	1.99902	-0.68973	-0.566354	-0.67497	-0.691731	0.629452	0.148485	-0.552339	-0.532349	4
Nepenthes_gracilis_Nepgr014747	0.314185	0.0726028	0.714918	0.188447	0.0987396	1.57735	0.201346	0.29418	0.210468	0.32666	0.0823304	0	-0.0601058	-0.620368	0.869248	-0.351709	-0.559753	2.86935	-0.321796	-0.1065	-0.30064	-0.0311743	-0.597808	-0.788744	12
Nepenthes_gracilis_Nepgr014785	0	0	0	0	1.04633	0	0	0	0	0	0.319087	0	-0.369829	-0.369829	-0.369829	-0.369829	3.03101	-0.369829	-0.369829	-0.369829	-0.369829	-0.369829	0.667287	-0.369829	10
Nepenthes_gracilis_Nepgr014829	0	0	0.0809235	0.372158	0	0	0.280385	0.657715	1.123	0	0.0883933	0.405739	-0.719433	-0.719433	-0.4872	0.348578	-0.719433	-0.719433	0.0852091	1.16806	2.50333	-0.719433	-0.465764	0.444947	3
Nepenthes_gracilis_Nepgr014850	1.56631	0.593748	0.242917	0.675095	0	0.279643	0.0889866	0	0.216354	0	0.603659	0.588446	2.59776	0.42297	-0.361538	0.604874	-0.904738	-0.279415	-0.70575	-0.904738	-0.420938	-0.904738	0.445135	0.411116	9
Nepenthes_gracilis_Nepgr014851	6.00024	0.773523	0.0284481	0.0103077	2.3695	0.600309	3.07816	0.661132	0.327435	0.259824	1.45263	0.286	2.6646	-0.311524	-0.735774	-0.746104	0.597236	-0.410153	1.00075	-0.37552	-0.565529	-0.604028	0.0751665	-0.589123	9
Nepenthes_gracilis_Nepgr014857	0	0	0	0	1.03503	0	0	0.228494	0	0	0	0.5754	-0.469322	-0.469322	-0.469322	-0.469322	2.70055	-0.469322	-0.469322	0.23046	-0.469322	-0.469322	-0.469322	1.29289	10
Nepenthes_gracilis_Nepgr014871	0.0573563	0.0856477	0.0594685	0.0114677	0.594898	1.03264	0.0234747	0.102793	0.0812131	0.465825	0.0378264	0.0731066	-0.510215	-0.420811	-0.50354	-0.65523	1.18849	2.57181	-0.617286	-0.366629	-0.434824	0.780603	-0.571932	-0.460442	11
Nepenthes_gracilis_Nepgr014931	0	0	0.225576	0	0.24436	4.49213	0.223975	0	0	0	0	0	-0.33692	-0.33692	-0.161061	-0.33692	-0.146417	3.16515	-0.162309	-0.33692	-0.33692	-0.33692	-0.33692	-0.33692	12
Nepenthes_gracilis_Nepgr014949	0	0	0	0	0.746563	0	0	0	1.27167	0	0	0	-0.411776	-0.411776	-0.411776	-0.411776	1.41606	-0.411776	-0.411776	-0.411776	2.7017	-0.411776	-0.411776	-0.411776	3
Nepenthes_gracilis_Nepgr014968	0.172392	0.532961	0.09441	0.427187	0.0961017	0.32281	0.100464	0.208499	0.66423	3.30535	0.0780667	0.204932	-0.38395	0.0174528	-0.470764	-0.100299	-0.46888	-0.216497	-0.464024	-0.343754	0.163588	3.10381	-0.488958	-0.347725	8
Nepenthes_gracilis_Nepgr014988	1.82131	10.4913	0.400438	0.224373	79.4131	87.6198	22.0411	50.609	1.81726	5.09565	10.6079	14.8356	-0.701774	-0.424287	-0.747249	-0.752884	1.78158	2.04424	-0.0546329	0.859694	-0.701904	-0.596977	-0.420556	-0.285247	11
Nepenthes_gracilis_Nepgr014989	3.46016	5.32817	0.861841	1.01882	51.8117	77.9967	27.8699	98.0464	2.78219	4.8382	3.10435	5.42572	-0.593041	-0.537886	-0.66976	-0.665125	0.834601	1.60775	0.127688	2.19974	-0.613059	-0.552353	-0.603547	-0.535006	7
Nepenthes_gracilis_Nepgr015047	2.17372	3.80323	3.58201	9.16565	8.42117	14.0544	13.4779	8.36881	47.9359	43.2335	4.6402	6.09696	-0.753534	-0.647428	-0.661833	-0.298256	-0.346733	0.020072	-0.0174638	-0.350142	2.22626	1.92006	-0.59293	-0.498073	3
Nepenthes_gracilis_Nepgr015051	57.9404	92.5704	7.75034	18.6585	457.407	307.542	72.9675	90.6184	27.9016	540.808	19.6032	68.5029	-0.485334	-0.296311	-0.759291	-0.69975	1.69511	0.877088	-0.403311	-0.306966	-0.649298	2.15034	-0.694594	-0.427681	8
Nepenthes_gracilis_Nepgr015057	0	0	0.298953	0.105384	0.52331	1.77479	0	0.573686	0.13495	0	0.318535	0.0347539	-0.622507	-0.622507	-0.029258	-0.413381	0.415961	2.89943	-0.622507	0.515928	-0.35471	-0.622507	0.00960168	-0.553541	12
Nepenthes_gracilis_Nepgr015073	1.60172	0.662547	0.306361	0	0	0	0	0	0	0	0.552128	0.29707	2.75276	0.789328	0.0446881	-0.595789	-0.595789	-0.595789	-0.595789	-0.595789	-0.595789	-0.595789	0.558488	0.0252644	9
Nepenthes_gracilis_Nepgr015074	2.4218	0.791146	0.615693	2.62216	0	0	0	0	0	0	1.19868	3.44895	1.2108	-0.108162	-0.250078	1.37286	-0.748083	-0.748083	-0.748083	-0.748083	-0.748083	-0.748083	0.221474	2.04161	5
Nepenthes_gracilis_Nepgr015164	1146.64	754.252	2968.1	3422.09	138.564	96.8422	182.633	193.828	510.035	348.457	638.411	527.323	0.212127	-0.140504	1.84902	2.257	-0.693805	-0.731299	-0.654201	-0.644141	-0.359975	-0.50518	-0.244607	-0.344439	4
Nepenthes_gracilis_Nepgr015168	11.6578	17.7118	1.87759	5.79751	40.24	57.2382	61.7208	41.2387	30.6354	157.991	8.29517	5.50125	-0.575428	-0.436087	-0.800531	-0.71031	0.082426	0.473661	0.576835	0.105413	-0.138635	2.79261	-0.652823	-0.717128	8
Nepenthes_gracilis_Nepgr015210	0.157943	0.0354933	0.445599	0.688667	0.280655	0.726653	0.0258145	0.0599561	1.47611	0.539783	0.0588294	0.110768	-0.52615	-0.811336	0.1438	0.709904	-0.240356	0.798372	-0.833878	-0.754362	2.54386	0.363152	-0.756986	-0.636023	3
Nepenthes_gracilis_Nepgr015214	6.83855	27.2394	0.343454	6.1946	1203.35	1993.6	221.057	614.019	6.13177	75.7005	49.1602	72.4293	-0.556485	-0.524002	-0.566826	-0.55751	1.34864	2.6069	-0.2154	0.410285	-0.55761	-0.446841	-0.489099	-0.452049	11
Nepenthes_gracilis_Nepgr015263	1.07008	0.672581	0.108163	0.458422	1.73007	6.07137	0.549206	0.632432	0.289396	0.241781	0.362971	0.573762	0.0041117	-0.238985	-0.584168	-0.369959	0.407747	3.06277	-0.314438	-0.26354	-0.473331	-0.502451	-0.428334	-0.29942	12
Nepenthes_gracilis_Nepgr015288	2.31631	1.97226	1.07007	1.36058	6.32415	5.22399	32.4713	33.6817	6.05314	9.14556	4.65667	5.50712	-0.59791	-0.628019	-0.706972	-0.681548	-0.247172	-0.343451	2.04104	2.14696	-0.27089	-0.000263955	-0.393098	-0.318673	2
Nepenthes_gracilis_Nepgr015296	385.077	294.783	292.26	280.709	1497.19	4340.38	682.18	686.8	804.288	1029.25	314.74	300.648	-0.457987	-0.536914	-0.539119	-0.549217	0.514121	2.99937	-0.198288	-0.194249	-0.0915518	0.105089	-0.519469	-0.531788	12
Nepenthes_gracilis_Nepgr015303	0.12586	0	0	0	1.16867	1.4381	0	0	0	0	0	0.191738	-0.234657	-0.485294	-0.485294	-0.485294	1.84197	2.37851	-0.485294	-0.485294	-0.485294	-0.485294	-0.485294	-0.10347	11
Nepenthes_gracilis_Nepgr015328	1.51627	0.438195	0.530971	1.18942	0	0	0.170353	0	0	0	0.535606	1.53862	1.70691	-0.0919225	0.0628803	1.16154	-0.823079	-0.823079	-0.538834	-0.823079	-0.823079	-0.823079	0.0706139	1.7442	5
Nepenthes_gracilis_Nepgr015340	63.9207	87.8519	25.9783	60.0611	11.4469	7.72335	36.8278	21.836	133.972	247.773	23.251	29.8644	0.0200593	0.36831	-0.532086	-0.0361067	-0.743549	-0.797735	-0.374201	-0.592365	1.03947	2.69552	-0.571774	-0.475534	8
Nepenthes_gracilis_Nepgr015347	0	0	0.142569	0.0760433	1.10036	2.79414	0.0708003	0.0667266	0.0152458	0	0.017855	0	-0.431605	-0.431605	-0.259232	-0.339665	0.898789	2.94665	-0.346004	-0.35093	-0.413173	-0.431605	-0.410018	-0.431605	12
Nepenthes_gracilis_Nepgr015356	194.689	89.4599	697.583	562.371	4.73587	4.89441	3.23535	7.25931	58.1149	31.1245	137.805	107.467	0.158329	-0.298621	2.3421	1.75495	-0.666528	-0.665839	-0.673044	-0.65557	-0.434734	-0.551938	-0.0886862	-0.220427	4
Nepenthes_gracilis_Nepgr015368	0	0	0.319832	1.17049	0	1.14355	0	0	0	0	0	0	-0.490577	-0.490577	0.224277	2.12557	-0.490577	2.06535	-0.490577	-0.490577	-0.490577	-0.490577	-0.490577	-0.490577	12
Nepenthes_gracilis_Nepgr015384	12.2051	33.8632	0.15398	0.0514966	4.20392	6.61981	7.4939	13.4494	0.151955	0.21253	0.750259	2.6601	0.552936	2.77593	-0.683994	-0.694513	-0.268306	-0.0203396	0.0693775	0.680653	-0.684201	-0.677984	-0.622791	-0.426765	1
Nepenthes_gracilis_Nepgr015400	0	0.110538	0.16964	0	0.378669	1.51301	0	0.505544	0.762923	0.518161	0	0	-0.725534	-0.482415	-0.352422	-0.725534	0.107321	2.60223	-0.725534	0.386374	0.952462	0.414124	-0.725534	-0.725534	12
Nepenthes_gracilis_Nepgr015412	0.226496	6.11296	0.0637207	0.0206468	75.5716	20.2339	1.26606	3.73677	0.010353	0.280999	1.36906	0.58928	-0.410114	-0.138773	-0.417617	-0.419602	3.06298	0.512145	-0.362194	-0.248305	-0.420077	-0.407601	-0.357447	-0.393391	10
Nepenthes_gracilis_Nepgr015418	95.4741	16.0813	4.14479	3.06961	24.4366	10.4879	11.2257	9.34972	20.9007	12.2928	27.6061	15.9282	3.02668	-0.196285	-0.68085	-0.724497	0.1429	-0.423349	-0.3934	-0.469554	-0.000640371	-0.35008	0.271567	-0.202497	9
Nepenthes_gracilis_Nepgr015421	12.0309	55.9024	6.05722	7.67814	2618.67	2709.16	256.503	1220.81	22.8742	81.0022	40.8855	83.5208	-0.566808	-0.524	-0.572637	-0.571055	1.97662	2.06492	-0.328264	0.612665	-0.556227	-0.499509	-0.538653	-0.497051	11
Nepenthes_gracilis_Nepgr015422	55.8951	172.771	16.4187	21.3671	8452.45	9731.47	1210.99	4947.2	87.6445	408.283	149.667	225.218	-0.583119	-0.550153	-0.594253	-0.592858	1.78518	2.14594	-0.257317	0.796504	-0.574164	-0.483726	-0.55667	-0.53536	11
Nepenthes_gracilis_Nepgr015423	0.212782	0.598136	0.422958	0.475745	0.186841	0.129125	0.143383	0.0197609	1.15791	1.95183	0.184875	0.160635	-0.460778	0.228653	-0.0847541	0.0096855	-0.507188	-0.610447	-0.584938	-0.806108	1.23014	2.65051	-0.510705	-0.554072	8
Nepenthes_gracilis_Nepgr015424	1.09671	10.5457	0.972392	0.664159	1162.74	1125	111.974	681.936	0	14.0354	7.01034	11.1877	-0.569899	-0.549148	-0.570172	-0.570849	1.98123	1.89836	-0.326396	0.925321	-0.572308	-0.541484	-0.556912	-0.547738	11
Nepenthes_gracilis_Nepgr015425	16.4442	37.684	11.2623	16.1857	3.23958	2.29939	8.86001	7.27237	28.8053	86.1045	6.0823	5.77817	-0.115375	0.784248	-0.334856	-0.126324	-0.674663	-0.714485	-0.436607	-0.503852	0.408186	2.83513	-0.554258	-0.567139	8
Nepenthes_gracilis_Nepgr015489	0.615961	0.11658	1.03826	1.44501	0.452516	1.58466	0.574368	1.21714	8.2904	7.37062	0.28723	0.895232	-0.496071	-0.676276	-0.34368	-0.196904	-0.555051	-0.146511	-0.51108	-0.27913	2.2733	1.94139	-0.614696	-0.395294	3
Nepenthes_gracilis_Nepgr015492	33.0868	52.1283	0.880133	1.60745	4.29896	4.3263	10.019	4.28186	14.1586	5.07649	1.55598	1.44677	1.39716	2.60564	-0.646844	-0.600685	-0.429868	-0.428132	-0.0668404	-0.430953	0.19588	-0.380521	-0.603951	-0.610882	1
Nepenthes_gracilis_Nepgr015512	0.981594	0.36027	0.33041	0.59588	1.57745	7.96683	3.56112	2.11843	0.558742	0.968756	1.19347	0.765571	-0.355087	-0.642876	-0.656707	-0.533745	-0.0790942	2.88039	0.839716	0.171481	-0.550947	-0.361033	-0.256948	-0.455146	12
Nepenthes_gracilis_Nepgr015516	1.25689	1.50836	0	0.0789221	2.08724	3.43727	9.33596	9.19054	0.294206	0.240717	0.652637	0.220456	-0.32614	-0.251696	-0.698218	-0.674855	-0.0803314	0.31932	2.06551	2.02246	-0.611124	-0.626958	-0.505017	-0.632956	2
Nepenthes_gracilis_Nepgr015551	15.6239	7.64412	2.34514	4.73293	12.712	15.0842	71.7075	30.9046	3.732	9.59437	4.82571	6.8122	0.00761667	-0.404808	-0.678678	-0.555269	-0.142883	-0.0202788	2.90621	0.797378	-0.607	-0.304012	-0.550474	-0.447805	2
Nepenthes_gracilis_Nepgr015564	0.937144	0.86528	18.8511	15.3015	1.14944	0.780006	0	0	0.172864	0.104999	0.754297	0.366579	-0.35928	-0.37033	2.39537	1.84955	-0.326635	-0.383443	-0.503386	-0.503386	-0.476804	-0.48724	-0.387396	-0.447016	4
Nepenthes_gracilis_Nepgr015565	3.51815	5.38474	0.221007	0.493215	1.04118	1.58178	0.779244	1.03341	0.322183	0.140157	0.530837	0.61797	1.40548	2.59106	-0.688707	-0.515813	-0.167772	0.175593	-0.334141	-0.172706	-0.624444	-0.740059	-0.491917	-0.436575	1
Nepenthes_gracilis_Nepgr015598	0.462448	0.085776	0.0596482	0.206559	13.4931	5.44266	1.82941	2.79632	0.279217	0.0847406	0.467963	0.431304	-0.427332	-0.523479	-0.530148	-0.492649	2.89879	0.843882	-0.078411	0.168396	-0.474102	-0.523743	-0.425924	-0.435282	10
Nepenthes_gracilis_Nepgr015619	45.2407	5.972	1.10477	1.18955	11.3085	4.72244	5.79702	3.75557	2.76891	1.78343	14.105	3.97605	3.0052	-0.204767	-0.602632	-0.595702	0.231456	-0.306911	-0.219071	-0.385946	-0.4666	-0.547156	0.460055	-0.367924	9
Nepenthes_gracilis_Nepgr015623	1.23587	3.19718	0.118419	0.299662	52.7958	65.8458	16.3546	35.6334	0.529545	4.57043	5.09414	8.04574	-0.657386	-0.570897	-0.706664	-0.698671	1.61629	2.19176	0.00931477	0.859464	-0.688534	-0.51034	-0.487246	-0.357087	11
Nepenthes_gracilis_Nepgr015631	37.9203	35.9834	12.5347	13.129	146.716	248.901	37.5663	57.5293	7.64489	4.84643	29.9019	34.4785	-0.246993	-0.27406	-0.601723	-0.593419	1.27328	2.70118	-0.251941	0.0270148	-0.670052	-0.709156	-0.359041	-0.295089	11
Nepenthes_gracilis_Nepgr015634	774.963	786.511	18.5542	20.8724	1925.57	145.23	319.979	595.238	73.8672	85.8174	41.0943	113.063	0.656318	0.676995	-0.697992	-0.693841	2.71642	-0.471185	-0.158306	0.33453	-0.598957	-0.577561	-0.657635	-0.52878	10
Nepenthes_gracilis_Nepgr015641	1.76428	1.15343	0	0	0	0	0.295885	0	0	0	0.0529222	0.0806175	2.59413	1.52731	-0.487143	-0.487143	-0.487143	-0.487143	0.0296151	-0.487143	-0.487143	-0.487143	-0.394715	-0.346346	9
Nepenthes_gracilis_Nepgr015646	12.4133	3.77662	39.1721	29.334	2.69545	3.87031	1.11852	1.04112	6.04125	3.33698	6.00865	4.76399	0.243044	-0.468767	2.44843	1.6376	-0.557874	-0.461045	-0.687841	-0.694219	-0.282122	-0.505001	-0.28481	-0.387391	4
Nepenthes_gracilis_Nepgr015647	1363.47	437.005	878.678	985.17	348.73	304.067	555.696	447.456	5411.99	3126.8	531.898	1043.57	0.0511465	-0.562153	-0.269776	-0.199281	-0.620588	-0.650154	-0.483582	-0.555234	2.73116	1.21842	-0.499336	-0.160624	3
Nepenthes_gracilis_Nepgr015648	3717.72	1660.55	2766.6	2902.83	3291.88	2181.31	3600.17	3052.1	23411.6	14258.6	2013.94	2482.78	-0.262472	-0.575071	-0.407	-0.386299	-0.327181	-0.495937	-0.280334	-0.363616	2.73013	1.33928	-0.52137	-0.450128	3
Nepenthes_gracilis_Nepgr015673	0	0.413377	0	0	39.8374	0.926535	0.877978	3.73827	0	0	0	0	-0.334926	-0.298646	-0.334926	-0.334926	3.16144	-0.253608	-0.25787	-0.00683341	-0.334926	-0.334926	-0.334926	-0.334926	10
Nepenthes_gracilis_Nepgr015677	1.89683	1.62752	5.7596	6.86421	0.361821	1.15834	0.894652	0.595021	0.674177	1.34608	0.786681	0.911802	-0.00451769	-0.131772	1.82067	2.34261	-0.729824	-0.353462	-0.478057	-0.619635	-0.582233	-0.264755	-0.529074	-0.469954	4
Nepenthes_gracilis_Nepgr015678	0.068109	0.0442528	0.0853887	0.0447692	0.188496	1.26384	0	0.0960556	0.313243	0.133124	0.0494925	0.0355879	-0.360959	-0.429617	-0.311228	-0.428131	-0.014488	3.08034	-0.556976	-0.28053	0.344533	-0.173848	-0.414537	-0.454554	12
Nepenthes_gracilis_Nepgr015683	1.53372	10.433	0.859635	0.688461	41.2317	41.1848	4.70702	12.7624	1.7189	3.60749	2.36836	4.10526	-0.599292	-2.82304e-05	-0.644684	-0.65621	2.07392	2.07076	-0.385606	0.15683	-0.586822	-0.459647	-0.543088	-0.426127	11
Nepenthes_gracilis_Nepgr015686	1.28544	2.47787	1.4896	0.44277	914.816	592.814	34.9068	69.8381	1.17294	62.0314	1.71252	1.69633	-0.47044	-0.466407	-0.46975	-0.47329	2.61904	1.53005	-0.356736	-0.238601	-0.47082	-0.265003	-0.468996	-0.46905	10
Nepenthes_gracilis_Nepgr015700	0.49576	0.448691	1.38864	1.57518	0.48248	0.444363	0.2708	0.275761	9.35305	5.82561	0.580893	1.0427	-0.480326	-0.497037	-0.163323	-0.0970954	-0.485041	-0.498573	-0.560194	-0.558433	2.66431	1.41195	-0.450101	-0.286143	3
Nepenthes_gracilis_Nepgr015734	0	0	68.8088	55.614	0	0	0	0	5.58323	3.41139	0	0	-0.461401	-0.461401	2.39416	1.84657	-0.461401	-0.461401	-0.461401	-0.461401	-0.229697	-0.319828	-0.461401	-0.461401	4
Nepenthes_gracilis_Nepgr015735	0.0167173	0.114679	0	0	0.123385	0.198897	0.166724	0.0525594	0.0498489	1.9346	0	0.0168928	-0.379348	-0.199076	-0.410112	-0.410112	-0.183055	-0.0440937	-0.1033	-0.31339	-0.318378	3.15	-0.410112	-0.379025	8
Nepenthes_gracilis_Nepgr015773	0.193473	0.084652	0	0	1.2956	5.18989	0.854972	0.780567	0.377221	0.62922	0.243095	0.731441	-0.473219	-0.549903	-0.609556	-0.609556	0.303425	3.04766	-0.00707418	-0.0595057	-0.343736	-0.166157	-0.438252	-0.0941236	12
Nepenthes_gracilis_Nepgr015782	0.146068	0	0	0	0.857253	2.12274	0	1.02576	0	0	0	0	-0.300211	-0.519558	-0.519558	-0.519558	0.76776	2.66812	-0.519558	1.0208	-0.519558	-0.519558	-0.519558	-0.519558	11
Nepenthes_gracilis_Nepgr015807	2.3892	1.05879	0.255857	0.377609	8.37968	20.8873	8.91789	10.0509	2.83887	3.48219	2.39054	1.96673	-0.478464	-0.701001	-0.835307	-0.814942	0.523562	2.61571	0.613589	0.803111	-0.403248	-0.295639	-0.47824	-0.54913	11
Nepenthes_gracilis_Nepgr015882	5.47127	3.2943	3.13911	4.98882	102.702	123.694	79.9993	150.901	12.6358	12.7513	5.95918	6.53835	-0.67268	-0.712044	-0.714851	-0.681404	1.08544	1.46502	0.674939	1.95699	-0.543132	-0.541042	-0.663858	-0.653385	7
Nepenthes_gracilis_Nepgr015895	1.03458	0.480928	0.281991	0.813288	0.139225	0	0.0682492	0	0.0289247	0	0.85896	0.341807	1.8535	0.381726	-0.147106	1.26524	-0.52662	-0.896721	-0.715295	-0.896721	-0.819831	-0.896721	1.38665	0.0119027	5
Nepenthes_gracilis_Nepgr015904	6.29916	2.52717	368.429	238.418	3.11411	1.15079	0.259439	0	19.757	5.94463	7.70851	1.90963	-0.404107	-0.435648	2.62398	1.53684	-0.43074	-0.447157	-0.45461	-0.45678	-0.291574	-0.407071	-0.392322	-0.440812	4
Nepenthes_gracilis_Nepgr015919	1.31851	0.594162	1.42479	0.704319	0	0	0	0	0	0.24912	0.899694	0.585441	1.58945	0.214208	1.79123	0.423352	-0.91386	-0.91386	-0.91386	-0.91386	-0.91386	-0.440883	0.794289	0.197652	5
Nepenthes_gracilis_Nepgr015937	0	0.210568	0	0	0	0.788164	0	1.50135	0.538917	0.487389	0	0	-0.627655	-0.177912	-0.627655	-0.627655	-0.627655	1.05575	-0.627655	2.57901	0.523395	0.413337	-0.627655	-0.627655	7
Nepenthes_gracilis_Nepgr015982	0.0114578	0.0215962	0	0.0103516	2.56334	1.58847	4.41186	4.17872	0	0.0876861	0.0192684	0.0100054	-0.622181	-0.616251	-0.628882	-0.622828	0.87037	0.300187	1.95153	1.81517	-0.628882	-0.577596	-0.617613	-0.62303	2
Nepenthes_gracilis_Nepgr015984	2.78816	4.48787	0.0693869	0.150478	0.30922	0.48672	0.0734436	0.259634	0	0.242086	0.465486	1.06386	1.39933	2.63694	-0.580305	-0.52126	-0.405674	-0.27643	-0.577351	-0.441779	-0.630828	-0.454557	-0.291892	0.143802	1
Nepenthes_gracilis_Nepgr016018	0.821016	0.159549	0	0	0	0	0.351106	0	1.03804	0.232836	0.130761	0.487364	1.58054	-0.311289	-0.767606	-0.767606	-0.767606	-0.767606	0.236575	-0.767606	2.20123	-0.101683	-0.393623	0.626281	3
Nepenthes_gracilis_Nepgr016024	3.32432	2.06949	3.41714	2.08861	29.2282	15.7041	4.29477	3.69142	2.5654	3.05196	2.08654	3.51038	-0.36002	-0.514291	-0.348608	-0.511939	2.82465	1.16197	-0.24071	-0.314888	-0.453322	-0.393504	-0.512194	-0.337145	10
Nepenthes_gracilis_Nepgr016056	3.94389	0.442	70.1637	38.1576	10.3534	5.83902	1.06531	0.717994	13.2232	4.29669	3.95223	2.06921	-0.427839	-0.596027	2.75256	1.21538	-0.120002	-0.33682	-0.566091	-0.582772	0.0178254	-0.410895	-0.427438	-0.517876	4
Nepenthes_gracilis_Nepgr016068	0.134425	0.683242	2.19206	1.40225	0.476826	6.30729	0.452525	0.358378	0.476441	0.713482	0.324746	0.332563	-0.592955	-0.273941	0.603096	0.144002	-0.393926	2.99517	-0.408052	-0.462777	-0.39415	-0.256364	-0.482326	-0.477782	12
Nepenthes_gracilis_Nepgr016079	3.58588	5.97541	1.23063	0.844262	249.506	313.144	32.136	98.3283	1.70821	3.62369	6.46463	10.9672	-0.530571	-0.508345	-0.552479	-0.556073	1.7569	2.34884	-0.265007	0.350692	-0.548037	-0.530219	-0.503794	-0.461913	11
Nepenthes_gracilis_Nepgr016082	79.4825	179.654	136.24	216.386	191.98	198.407	106.463	128.113	484.883	1146.45	88.9429	101.193	-0.582741	-0.249875	-0.394138	-0.127813	-0.208914	-0.187559	-0.493085	-0.421144	0.764393	2.96277	-0.551304	-0.510597	8
Nepenthes_gracilis_Nepgr016096	5.15035	4.36156	15.6309	13.337	0.727084	0.506871	0.587696	0.72618	33.4554	9.05154	2.08287	2.14541	-0.222723	-0.303936	0.856339	0.62017	-0.678138	-0.700811	-0.692489	-0.678231	2.69153	0.178939	-0.538548	-0.532108	3
Nepenthes_gracilis_Nepgr016112	14.8539	10.5299	11.3638	7.49705	191.855	484.904	45.7468	68.5654	18.9505	8.39694	22.8694	23.8292	-0.439012	-0.470169	-0.46416	-0.492022	0.83639	2.948	-0.216409	-0.0519871	-0.409493	-0.485538	-0.381255	-0.374339	12
Nepenthes_gracilis_Nepgr016124	43.2037	276.614	26.0143	41.1395	1176.04	2161.97	210.049	297.492	96.9002	202.731	50.3725	59.3194	-0.535363	-0.171704	-0.562144	-0.538579	1.22963	2.76572	-0.275414	-0.139175	-0.451702	-0.286816	-0.524194	-0.510254	11
Nepenthes_gracilis_Nepgr016130	111.632	48.9375	542.445	414.445	26.7877	26.9765	23.5136	19.5777	88.9041	41.5571	100.849	82.9784	-0.0930518	-0.463408	2.45191	1.69577	-0.594254	-0.593138	-0.613594	-0.636845	-0.227311	-0.507006	-0.156748	-0.262316	4
Nepenthes_gracilis_Nepgr016143	3.96567	1.616	0.389316	0.559172	38.2979	19.5399	4.62184	4.09694	0.263103	0.682677	2.00571	0.769238	-0.214384	-0.42126	-0.529262	-0.514307	2.80838	1.15684	-0.156612	-0.202827	-0.540375	-0.503433	-0.386948	-0.495812	10
Nepenthes_gracilis_Nepgr016155	25.9992	36.8549	14.817	17.3279	45.0694	177.648	14.5265	23.7308	10.9086	21.8368	13.1411	52.807	-0.258625	-0.0224919	-0.50186	-0.447244	0.156191	3.04003	-0.508179	-0.307967	-0.586877	-0.349165	-0.538314	0.324498	12
Nepenthes_gracilis_Nepgr016177	2.5187	1.05471	0.420054	1.28446	13.5408	26.4979	1.29408	4.94035	0	0	1.36594	3.45759	-0.279259	-0.466866	-0.548195	-0.437423	1.13321	2.79363	-0.436191	0.0310715	-0.602024	-0.602024	-0.426982	-0.158942	11
Nepenthes_gracilis_Nepgr016178	0.399249	0.425101	0.0979099	0.382555	103.665	392.629	17.6897	24.8921	0.305211	0.484899	2.17361	2.36793	-0.397927	-0.397699	-0.400588	-0.398075	0.514017	3.06586	-0.245234	-0.18163	-0.398758	-0.397171	-0.382258	-0.380542	12
Nepenthes_gracilis_Nepgr016189	1.34283	0.835639	0.030315	0	8.48055	3.30433	11.5036	4.19537	0.464203	0.255127	0.524893	1.21802	-0.360609	-0.497432	-0.714681	-0.722859	1.56491	0.168538	2.38043	0.408912	-0.597632	-0.654034	-0.58126	-0.394278	2
Nepenthes_gracilis_Nepgr016218	0.845344	1.68786	0.0323675	0.138551	3.70741	4.78653	0.829999	2.01749	0	0.550497	0.389733	0.112375	-0.266131	0.276989	-0.790211	-0.721761	1.57888	2.27453	-0.276023	0.489484	-0.811077	-0.456203	-0.559838	-0.738635	11
Nepenthes_gracilis_Nepgr016231	32.3016	42.8149	0.941727	1.34902	490.083	670.163	50.404	103.128	8.56751	35.7448	20.7167	14.9425	-0.412528	-0.364496	-0.555802	-0.553941	1.67893	2.50166	-0.329824	-0.0889469	-0.520962	-0.396797	-0.465456	-0.491836	11
Nepenthes_gracilis_Nepgr016233	7.75955	11.8891	1.39945	3.62716	152.441	301.684	30.6191	69.0753	9.36866	15.1838	12.3372	13.13	-0.499111	-0.452915	-0.570259	-0.545338	1.11939	2.78892	-0.243389	0.186807	-0.48111	-0.416058	-0.447902	-0.439034	11
Nepenthes_gracilis_Nepgr016246	0.901953	0.690505	0.962842	1.91453	0.348731	1.61062	0	0	5.38132	14.4729	0	0.38575	-0.319494	-0.370655	-0.304762	-0.0744981	-0.453348	-0.148028	-0.537725	-0.537725	0.764307	2.96405	-0.537725	-0.444392	8
Nepenthes_gracilis_Nepgr016247	0.225603	0.108258	0.140358	0.496098	0.202843	0.217647	0.118225	0.0426502	1.49572	1.60885	0.173271	0.0755423	-0.334944	-0.549542	-0.490837	0.159728	-0.376566	-0.349493	-0.531313	-0.669523	1.98782	2.19469	-0.430648	-0.609371	3
Nepenthes_gracilis_Nepgr016273	1.22711	0.718459	0.140577	0.16799	0.0814234	0	0.0330183	0	1.08275	0.182505	0.424667	0.238567	2.04734	0.848998	-0.51244	-0.447856	-0.6518	-0.843626	-0.765838	-0.843626	1.70724	-0.41366	0.156852	-0.281583	9
Nepenthes_gracilis_Nepgr016291	0	0.234425	0.612788	1.6797	2.01529	0	0	0	1.26934	1.15051	0	0	-0.772223	-0.460197	0.0434131	1.4635	1.91018	-0.772223	-0.772223	-0.772223	0.917302	0.75914	-0.772223	-0.772223	3
Nepenthes_gracilis_Nepgr016309	0.482634	0	0	0.427814	0.246364	0	0.591642	1.46942	0	0	0.936123	0	0.290695	-0.737383	-0.737383	0.17392	-0.212594	-0.737383	0.522896	2.39269	-0.737383	-0.737383	1.25669	-0.737383	7
Nepenthes_gracilis_Nepgr016386	1.37788	0.917987	0.582148	1.97174	0.0743834	0	0	0	0	0	1.92213	0.766957	0.972682	0.370982	-0.0684098	1.74965	-0.732739	-0.830058	-0.830058	-0.830058	-0.830058	-0.830058	1.68475	0.173383	5
Nepenthes_gracilis_Nepgr016428	0.0711602	0.0999302	0	0	0.187636	0	1.05175	0.616728	0	0	0	0.214365	-0.355479	-0.267037	-0.57423	-0.57423	0.00257695	-0.57423	2.65894	1.32164	-0.57423	-0.57423	-0.57423	0.0847429	2
Nepenthes_gracilis_Nepgr016429	0.49626	0.120766	0.0428339	0.0119316	0.14175	0	1.79653	1.90366	0.129565	0.0507602	0.02334	0.0195074	0.146462	-0.39527	-0.507705	-0.552288	-0.364996	-0.569502	2.02239	2.17694	-0.382577	-0.496269	-0.535829	-0.541358	2
Nepenthes_gracilis_Nepgr016434	16.8876	17.9188	0.305103	0.261368	2.2124	1.40586	41.5147	51.128	0.175449	0.100784	71.7174	50.6366	-0.167293	-0.127183	-0.812287	-0.813988	-0.738101	-0.769472	0.7906	1.16452	-0.81733	-0.820234	1.96536	1.14541	6
Nepenthes_gracilis_Nepgr016456	42.4716	51.955	1.87341	1.5263	3.81909	4.71932	7.02409	7.98051	1.71796	0.54507	6.82892	7.26758	1.82267	2.38036	-0.56478	-0.585192	-0.45036	-0.397421	-0.261885	-0.205641	-0.573921	-0.642895	-0.273362	-0.247566	1
Nepenthes_gracilis_Nepgr016491	2.17278	2.66176	0.46682	2.32417	0	0	0	0	0.284122	0.43205	3.58773	2.61117	0.716988	1.08178	-0.55572	0.82993	-0.903984	-0.903984	-0.903984	-0.903984	-0.692019	-0.581659	1.77259	1.04405	5
Nepenthes_gracilis_Nepgr016496	0.716256	0.361683	0.349342	0.585831	1.90311	6.41711	1.26396	2.75553	0.517553	1.45027	0.721881	1.15204	-0.470983	-0.679741	-0.687007	-0.547772	0.227787	2.88545	-0.148517	0.729662	-0.587971	-0.0388257	-0.467671	-0.214413	12
Nepenthes_gracilis_Nepgr016497	10.4214	38.4724	1.81005	2.96541	20.782	169.935	5.23473	15.8529	2.88179	8.89894	10.8664	18.6051	-0.32478	0.276998	-0.509519	-0.484733	-0.102514	3.09727	-0.436049	-0.208257	-0.486527	-0.357441	-0.315234	-0.149214	12
Nepenthes_gracilis_Nepgr016514	7.98773	15.1414	0	0	0	0	0.0378256	0.0610127	0	0	2.06309	2.09433	1.2235	2.75751	-0.489371	-0.489371	-0.489371	-0.489371	-0.48126	-0.476288	-0.489371	-0.489371	-0.046967	-0.0402669	1
Nepenthes_gracilis_Nepgr016516	110.911	201.292	0.00925102	0.0180349	0.640057	1.15637	43.4629	28.99	4.14341	1.68559	5.6671	5.57497	1.24975	2.71133	-0.54368	-0.543538	-0.533479	-0.52513	0.159024	-0.0750233	-0.476825	-0.516572	-0.452185	-0.453675	1
Nepenthes_gracilis_Nepgr016557	0.190482	0	0	0	0.82872	2.58286	0.644688	0.252959	0	0.260554	0	0	-0.277972	-0.534745	-0.534745	-0.534745	0.582389	2.94701	0.334309	-0.193751	-0.534745	-0.183512	-0.534745	-0.534745	12
Nepenthes_gracilis_Nepgr016569	0	0	0.0423898	0.215525	1.76278	3.06549	0.385729	0.398708	0.0501943	0	0	0.16441	-0.537134	-0.537134	-0.492234	-0.308845	1.33004	2.7099	-0.128561	-0.114813	-0.483967	-0.537134	-0.537134	-0.362987	11
Nepenthes_gracilis_Nepgr016582	0.167436	44.6035	1.67497	2.8176	1.69749	5.13256	1.47303	2.60814	2.48029	10.6775	0.250063	0.805378	-0.485438	3.09091	-0.364108	-0.272145	-0.362295	-0.0858307	-0.38036	-0.289003	-0.299293	0.360446	-0.478788	-0.434095	1
Nepenthes_gracilis_Nepgr016583	0.977898	6.2587	4.01275	1.71517	69.4477	77.9977	16.0838	14.1633	24.5356	10.1032	2.61023	2.51409	-0.687998	-0.488633	-0.573424	-0.660164	1.89693	2.21971	-0.117709	-0.190214	0.201369	-0.343491	-0.626373	-0.630002	11
Nepenthes_gracilis_Nepgr016584	0.312189	0.909812	6.0347	5.39978	1.07584	0.340768	1.62181	0.397003	0.498825	2.19653	0	0.129627	-0.61935	-0.32657	2.18415	1.8731	-0.245233	-0.605349	0.0222436	-0.577799	-0.527915	0.303803	-0.772293	-0.708788	4
Nepenthes_gracilis_Nepgr016621	0.396501	0.651065	0.0642928	0.160653	3.51274	6.91066	0.963583	0.978564	0	0.3033	0.0792237	0.890786	-0.418532	-0.292611	-0.58286	-0.535195	1.12292	2.80372	-0.138024	-0.130613	-0.614663	-0.464635	-0.575474	-0.174033	11
Nepenthes_gracilis_Nepgr016622	4.23244	8.22467	0.771623	0.431691	92.456	193.992	54.1247	18.8448	1.89431	4.99344	2.26312	7.72264	-0.487504	-0.418644	-0.547198	-0.553061	1.03422	2.78557	0.373065	-0.235462	-0.527833	-0.474378	-0.521472	-0.427303	11
Nepenthes_gracilis_Nepgr016633	0.451268	0.285254	0.53228	0.63497	1.73076	10.8797	0.542383	1.8268	1.20361	0.291499	0.178463	0.337861	-0.376542	-0.432191	-0.349386	-0.314963	0.0523541	3.11917	-0.345999	0.0845486	-0.124351	-0.430098	-0.467988	-0.414557	12
Nepenthes_gracilis_Nepgr016635	3.71982	9.30297	0.434713	0.633507	3.74475	1.94527	0.230107	0.629557	1.5133	1.00371	0.319799	0.611056	0.657361	2.80059	-0.603706	-0.527394	0.666932	-0.0238407	-0.682249	-0.52891	-0.189665	-0.385285	-0.647819	-0.536012	1
Nepenthes_gracilis_Nepgr016649	113.992	15.0157	1.29333	0.882532	19.4236	5.14382	16.5238	10.8025	5.78303	7.02381	21.9741	6.11239	3.09457	-0.118439	-0.563901	-0.577236	0.0246507	-0.438905	-0.0694828	-0.25521	-0.418155	-0.377876	0.107445	-0.407463	9
Nepenthes_gracilis_Nepgr016670	0.114525	0	0	0.0999428	1.02576	0	0	0	0.135123	0	0.254066	0	-0.0728487	-0.465279	-0.465279	-0.122815	3.04958	-0.465279	-0.465279	-0.465279	-0.00226673	-0.465279	0.405304	-0.465279	10
Nepenthes_gracilis_Nepgr016671	23.0058	130.23	6.24128	6.5862	365.125	453.77	85.3626	163.221	22.7541	62.9591	30.5097	57.0593	-0.645428	0.0890087	-0.760257	-0.757894	1.69793	2.3051	-0.218313	0.314977	-0.647152	-0.371766	-0.59403	-0.412177	11
Nepenthes_gracilis_Nepgr016700	0	0.278637	0	0	1.52111	3.89777	0.367717	0.657887	0.173803	0.157955	0.0492135	0.233152	-0.546335	-0.297366	-0.546335	-0.546335	0.812813	2.93643	-0.21777	0.0415044	-0.391038	-0.405198	-0.502361	-0.338008	12
Nepenthes_gracilis_Nepgr016738	0	0.605709	0	0	0	1.3152	0	3.07582	0	0	0	0	-0.448613	0.203963	-0.448613	-0.448613	-0.448613	0.968351	-0.448613	2.86521	-0.448613	-0.448613	-0.448613	-0.448613	7
Nepenthes_gracilis_Nepgr016753	0.307522	1.52895	0	0	0	0	0	0	0	0	0.172786	0.430172	0.235706	2.99767	-0.459682	-0.459682	-0.459682	-0.459682	-0.459682	-0.459682	-0.459682	-0.459682	-0.0689673	0.51305	1
Nepenthes_gracilis_Nepgr016760	277.524	45.8364	9.14406	8.59107	44.5376	25.435	67.0984	57.6322	11.4515	8.89717	43.0234	18.2701	3.05192	-0.0758284	-0.571171	-0.578636	-0.0933625	-0.351245	0.211206	0.0834128	-0.54002	-0.574504	-0.113804	-0.44797	9
Nepenthes_gracilis_Nepgr016787	5.43283	3.09869	83.5068	75.1018	25.6655	18.3324	1.96308	2.67441	230.87	93.1253	8.66199	4.46212	-0.601299	-0.635833	0.553815	0.429462	-0.301955	-0.410448	-0.652634	-0.64211	2.73407	0.696121	-0.553523	-0.615661	3
Nepenthes_gracilis_Nepgr016794	9.0794	44.1991	0.969467	1.16524	162.062	246.38	22.5549	38.0612	2.98682	6.5404	13.6246	17.6605	-0.495141	-0.0378615	-0.600736	-0.598187	1.49678	2.59465	-0.319682	-0.117781	-0.574469	-0.5282	-0.435959	-0.383409	11
Nepenthes_gracilis_Nepgr016803	47.8316	10.7988	1.8582	1.01176	3.81735	2.64684	5.91863	4.85516	6.58273	2.49925	8.00654	3.80019	3.09866	0.195703	-0.505142	-0.571494	-0.351567	-0.443321	-0.18685	-0.270214	-0.134791	-0.454891	-0.0231809	-0.352912	9
Nepenthes_gracilis_Nepgr016810	0.420397	1.01947	0	0	0	0	0	0	0	0	0.406064	0	0.844122	2.74116	-0.487113	-0.487113	-0.487113	-0.487113	-0.487113	-0.487113	-0.487113	-0.487113	0.798733	-0.487113	1
Nepenthes_gracilis_Nepgr016823	9.67961	17.4529	1.40444	2.49342	68.6648	144.939	18.9421	40.0052	5.67148	8.28524	15.4838	27.1282	-0.497753	-0.307463	-0.700331	-0.673673	0.946216	2.81342	-0.271006	0.244623	-0.595873	-0.531888	-0.355666	-0.0706085	11
Nepenthes_gracilis_Nepgr016847	1.1046	0.363599	0	0.444027	0	0.133544	0.204784	0	2.34831	3.64553	0.403999	1.07241	0.262461	-0.397853	-0.721861	-0.326183	-0.721861	-0.602858	-0.539375	-0.721861	1.37075	2.52671	-0.361852	0.23378	8
Nepenthes_gracilis_Nepgr016873	0.655136	0.388617	2.18375	2.01483	0	0	0	0	0	0	0	0	0.271337	-0.0599719	2.17156	1.96157	-0.543062	-0.543062	-0.543062	-0.543062	-0.543062	-0.543062	-0.543062	-0.543062	4
Nepenthes_gracilis_Nepgr016883	1.23962	3.32898	1.06731	1.36825	15.4462	41.185	19.9191	27.0594	2.32328	8.95235	4.82695	2.19024	-0.741147	-0.57819	-0.754587	-0.731114	0.366883	2.37436	0.715746	1.27264	-0.656628	-0.139599	-0.461357	-0.667004	11
Nepenthes_gracilis_Nepgr016892	15.5223	6.16267	59.7585	60.2349	13.0198	8.45645	5.86042	4.71613	112.89	68.5983	17.6259	10.8645	-0.471677	-0.739993	0.796451	0.810108	-0.543417	-0.674237	-0.748658	-0.781462	2.3196	1.04987	-0.411374	-0.605204	3
Nepenthes_gracilis_Nepgr016903	0.115072	0	0	0	4.11318	2.13724	2.98679	4.06748	0	0.175818	0.211443	0.26668	-0.634123	-0.70311	-0.70311	-0.70311	1.76278	0.578188	1.0875	1.73538	-0.70311	-0.597706	-0.576348	-0.543233	7
Nepenthes_gracilis_Nepgr016915	4.14422	19.8487	0.512405	1.18273	244.776	285.953	48.8208	114.666	6.52793	52.407	23.9631	30.8907	-0.671798	-0.510307	-0.709144	-0.702251	1.80265	2.22607	-0.212383	0.464713	-0.647286	-0.175506	-0.467999	-0.396761	11
Nepenthes_gracilis_Nepgr016924	0.423083	0.379994	0.244237	0.160076	1.00288	0.118865	0.0201205	0.0195155	0.0686735	0	0.226789	0.234353	0.656814	0.500911	0.00972649	-0.29478	2.75461	-0.443888	-0.801159	-0.803348	-0.625488	-0.873957	-0.0534026	-0.0260375	10
Nepenthes_gracilis_Nepgr016934	70.8631	41.0439	23.3503	30.6091	175.52	465.888	70.6525	92.4329	60.7492	51.6815	35.421	61.8337	-0.224338	-0.467825	-0.612302	-0.55303	0.630232	3.00122	-0.226057	-0.0482099	-0.306922	-0.380964	-0.513739	-0.298067	12
Nepenthes_gracilis_Nepgr016935	0.226807	0.144949	0.093509	0.15577	0.466417	1.3527	0.190925	0.164502	2.03988	0.969723	0.220815	0.0482316	-0.447146	-0.578159	-0.660489	-0.56084	-0.0636501	1.35485	-0.504576	-0.546866	2.45468	0.741891	-0.456737	-0.732956	3
Nepenthes_gracilis_Nepgr016937	51.3665	10.3203	120.91	88.7079	1.22416	2.33357	1.33664	0	27.0298	13.1972	11.0082	3.00022	0.603025	-0.43565	2.36284	1.54795	-0.665829	-0.637755	-0.662983	-0.696806	-0.0128153	-0.362851	-0.418243	-0.620886	4
Nepenthes_gracilis_Nepgr016942	0	0	0	0	0	2.00905	0	0	0	0	0	0	-0.288675	-0.288675	-0.288675	-0.288675	-0.288675	3.17543	-0.288675	-0.288675	-0.288675	-0.288675	-0.288675	-0.288675	12
Nepenthes_gracilis_Nepgr016951	11.1566	6.85322	0.0271826	0.0616692	1.55362	0.31543	1.04361	1.26231	0.537461	0.47452	6.85263	4.75988	2.26971	1.08555	-0.792761	-0.783272	-0.372732	-0.713444	-0.513073	-0.452892	-0.652348	-0.669668	1.08539	0.509533	9
Nepenthes_gracilis_Nepgr016982	3.21124	2.95016	2.41622	1.94746	110.384	56.7171	8.97975	12.6802	1.35404	1.6181	3.9979	3.74938	-0.432073	-0.439967	-0.456113	-0.470287	2.80858	1.18582	-0.257646	-0.145754	-0.48823	-0.480246	-0.408286	-0.415801	10
Nepenthes_gracilis_Nepgr017006	98.5331	42.207	409.672	380.759	34.0991	34.1237	34.2131	22.3913	75.1228	41.0368	71.5432	64.0974	-0.0770536	-0.492373	2.21712	2.00393	-0.552157	-0.551975	-0.551316	-0.638483	-0.249669	-0.501002	-0.276063	-0.330965	4
Nepenthes_gracilis_Nepgr017047	16.6819	16.6901	0.103005	1.38252	2.29858	1.38685	12.84	4.16746	0.796103	43.9049	1.37207	3.23249	0.625784	0.626436	-0.680229	-0.579434	-0.50727	-0.579093	0.323138	-0.360048	-0.62563	2.7703	-0.580257	-0.433701	8
Nepenthes_gracilis_Nepgr017054	0.48442	0.225318	7.62312	5.30734	0.566658	0.270043	0	0.0197753	0.680292	0.484554	0.74636	0.636859	-0.386799	-0.493875	2.56332	1.60631	-0.352813	-0.475392	-0.586989	-0.578817	-0.305853	-0.386744	-0.27855	-0.323802	4
Nepenthes_gracilis_Nepgr017056	0.154774	1.13639	0	0	5.03475	3.47768	0.671539	0.479984	0	0	0	0	-0.463442	0.136599	-0.558052	-0.558052	2.51958	1.56778	-0.147555	-0.264648	-0.558052	-0.558052	-0.558052	-0.558052	10
Nepenthes_gracilis_Nepgr017057	2.10668	1.65111	0.959331	0.724187	9.16184	10.6986	2.39919	2.50433	0.0465105	0.27997	3.52901	2.28505	-0.2717	-0.405932	-0.609759	-0.679043	1.80706	2.25984	-0.185515	-0.154536	-0.878716	-0.809928	0.147379	-0.219145	11
Nepenthes_gracilis_Nepgr017067	271.81	678.062	133.98	143.366	2034.54	3988.81	380.202	457.345	286.027	683.052	402.71	604.031	-0.509589	-0.144377	-0.633496	-0.625058	1.07508	2.83193	-0.412147	-0.342797	-0.496809	-0.139891	-0.391913	-0.210929	12
Nepenthes_gracilis_Nepgr017068	55.7411	156.073	33.2967	31.7947	596.288	1245.89	150.67	251.197	112.566	246.452	78.4363	119.14	-0.577756	-0.288959	-0.64236	-0.646683	0.978158	2.84797	-0.304512	-0.0151542	-0.414192	-0.0288136	-0.51243	-0.395267	12
Nepenthes_gracilis_Nepgr017069	0	0	0	0	0.0746498	0.0593489	25.8123	15.1033	0	0	0	0	-0.413187	-0.413187	-0.413187	-0.413187	-0.40417	-0.406018	2.70459	1.41109	-0.413187	-0.413187	-0.413187	-0.413187	2
Nepenthes_gracilis_Nepgr017070	0	0	0	0	4.58503	0.588981	0.138609	0	0	0	0	0	-0.336534	-0.336534	-0.336534	-0.336534	3.14879	0.111183	-0.23117	-0.336534	-0.336534	-0.336534	-0.336534	-0.336534	10
Nepenthes_gracilis_Nepgr017071	0	0	0	0	1.2133	0.470436	0	0	0	0	0.157344	0	-0.424675	-0.424675	-0.424675	-0.424675	2.93373	0.87749	-0.424675	-0.424675	-0.424675	-0.424675	0.0108528	-0.424675	10
Nepenthes_gracilis_Nepgr017072	3.67166	11.3477	0.596225	0.632385	99.2811	136.319	22.02	36.2472	4.03962	6.5016	8.20204	10.1136	-0.562009	-0.386473	-0.632339	-0.631512	1.62441	2.4714	-0.142416	0.182933	-0.553594	-0.497293	-0.458408	-0.414694	11
Nepenthes_gracilis_Nepgr017078	50.7555	152.61	15.5479	24.0301	924.117	1390.42	351.773	718.196	92.2172	132.305	106.98	178.698	-0.673595	-0.44027	-0.754247	-0.734816	1.32706	2.39526	0.0159639	0.855349	-0.578616	-0.486784	-0.544798	-0.38051	11
Nepenthes_gracilis_Nepgr017079	0.478919	3.75908	0.41555	0.869355	47.2067	40.4047	10.4768	32.2333	4.87043	12.0684	3.88138	3.49614	-0.76849	-0.572592	-0.772274	-0.745172	2.02218	1.61595	-0.171399	1.12794	-0.50622	-0.0763424	-0.565288	-0.588295	11
Nepenthes_gracilis_Nepgr017093	24.1133	17.1386	42.4224	22.07	197.361	198.055	19.2103	31.5375	54.0001	26.2128	41.4043	42.0834	-0.54274	-0.649311	-0.262986	-0.573961	2.10441	2.115	-0.617656	-0.429302	-0.0860833	-0.510661	-0.278542	-0.268165	11
Nepenthes_gracilis_Nepgr017095	0.120863	0.115485	2.47835	1.73437	0.42234	0.116923	0.0573882	0.032606	0.794132	0.455301	0.188276	0.05377	-0.548524	-0.555439	2.4826	1.52603	-0.160902	-0.553591	-0.630137	-0.662	0.317127	-0.118522	-0.461849	-0.634789	4
Nepenthes_gracilis_Nepgr017105	0.122759	0	0.237096	0	13.1526	23.2989	0.884857	1.94952	0	0	0	0.37204	-0.43964	-0.456442	-0.42399	-0.456442	1.34378	2.73252	-0.33533	-0.189608	-0.456442	-0.456442	-0.456442	-0.40552	11
Nepenthes_gracilis_Nepgr017107	13.2106	15.3255	0.152609	0.174169	1.93878	2.67429	0.780248	2.45231	0.880666	1.52911	3.861	4.14075	1.84968	2.27102	-0.75192	-0.747624	-0.396054	-0.249516	-0.626873	-0.293742	-0.606866	-0.477675	-0.013083	0.0426526	1
Nepenthes_gracilis_Nepgr017115	0.0304471	0.130505	0.0789318	0	7.95781	9.16474	0.30425	0.0694571	0	0	0	0	-0.436049	-0.405909	-0.421444	-0.445221	1.95191	2.31547	-0.353572	-0.424298	-0.445221	-0.445221	-0.445221	-0.445221	11
Nepenthes_gracilis_Nepgr017117	2.01337	1.64798	1.38815	0.811659	0.267936	0.331102	0.25751	0.184805	5.14016	1.24551	0.527743	0.413295	0.596329	0.333052	0.145828	-0.269566	-0.661349	-0.615834	-0.668861	-0.72125	2.84936	0.0430458	-0.474144	-0.55661	3
Nepenthes_gracilis_Nepgr017141	0.485435	1.327	0.779834	2.06475	3.31396	6.33687	1.06288	1.53737	6.27646	13.2141	1.04442	1.99781	-0.756192	-0.529017	-0.676721	-0.329868	0.00734771	0.823361	-0.600316	-0.47223	0.807054	2.67982	-0.605299	-0.347937	8
Nepenthes_gracilis_Nepgr017142	0.280562	0	0	0	2.02161	3.30816	0.873704	0.339899	1.24832	0.677767	0	0	-0.436365	-0.70927	-0.70927	-0.70927	1.25717	2.50861	0.140591	-0.378647	0.504988	-0.0499993	-0.70927	-0.70927	11
Nepenthes_gracilis_Nepgr017146	0.0684148	0.0749724	0.0536685	0.0658978	0.265965	0.946768	0.377353	1.72049	0.105017	0.0124354	0.0244842	0.132063	-0.492677	-0.479868	-0.521483	-0.497594	-0.106778	1.22312	0.110809	2.73452	-0.421177	-0.602029	-0.578492	-0.368347	7
Nepenthes_gracilis_Nepgr017156	0.994947	1.46943	3.45362	2.24836	0.659123	0.258989	0.235395	0.14752	15.0654	6.88498	0.587253	0.650736	-0.397982	-0.288599	0.168821	-0.10903	-0.4754	-0.567644	-0.573083	-0.593341	2.8457	0.959858	-0.491969	-0.477334	3
Nepenthes_gracilis_Nepgr017172	0.755904	3.60538	0	0	0.326951	3.18051	0	0.693269	0.740562	2.25641	0.455716	1.03428	-0.266661	2.0254	-0.874693	-0.874693	-0.611701	1.68364	-0.874693	-0.317043	-0.279002	0.940314	-0.508125	-0.0427407	1
Nepenthes_gracilis_Nepgr017184	2.1608	1.00055	1.80569	1.52791	11.4956	11.1999	1.09772	2.33057	1.1233	0.2539	2.50136	1.32843	-0.255497	-0.554526	-0.347017	-0.418609	2.15034	2.07413	-0.529483	-0.21174	-0.52289	-0.746959	-0.167723	-0.470022	11
Nepenthes_gracilis_Nepgr017195	3.38222	3.36753	1.51935	1.75912	5.14208	21.7604	28.4451	57.1798	4.10464	2.18264	2.43612	1.75616	-0.454356	-0.455222	-0.56422	-0.55008	-0.350566	0.62952	1.02376	2.71842	-0.41175	-0.525102	-0.510153	-0.550254	7
Nepenthes_gracilis_Nepgr017208	0.0112075	0.0189381	0	0.0092245	0	0.0395005	8.91461	5.04428	0	0	0	0.00867676	-0.408782	-0.406056	-0.412734	-0.409481	-0.412734	-0.398806	2.73058	1.36589	-0.412734	-0.412734	-0.412734	-0.409674	2
Nepenthes_gracilis_Nepgr017211	33.8703	30.0371	16.2721	21.3876	324.704	392.11	122.461	159.613	26.5757	35.0878	46.9646	57.82	-0.56662	-0.59691	-0.705683	-0.665259	1.73158	2.26423	0.133433	0.427012	-0.624262	-0.556999	-0.463147	-0.377367	11
Nepenthes_gracilis_Nepgr017229	4.10306	15.5293	3.97992	12.5295	1.26343	2.31791	0.923628	2.28686	36.1549	42.7253	0.463048	0.436332	-0.421434	0.365005	-0.429909	0.158534	-0.616878	-0.544301	-0.640266	-0.546438	1.78462	2.23684	-0.671967	-0.673805	8
Nepenthes_gracilis_Nepgr017234	1.87177	1.86148	0.289352	0.663082	0.86755	0	0	0	0	0	0.323401	1.89663	1.54419	1.53121	-0.452182	0.0193146	0.277271	-0.817227	-0.817227	-0.817227	-0.817227	-0.817227	-0.409226	1.57556	5
Nepenthes_gracilis_Nepgr017243	0.929986	1.75666	0.653334	0.345867	0	0	0	0	1.20439	3.42878	0	0.205653	0.21301	1.01489	-0.0553441	-0.353589	-0.689083	-0.689083	-0.689083	-0.689083	0.479184	2.63686	-0.689083	-0.489597	8
Nepenthes_gracilis_Nepgr017244	1.12145	0.732825	0.952376	0	0.275433	0	0	0	0	0	0.235113	1.01178	1.66545	0.814612	1.29529	-0.789807	-0.186784	-0.789807	-0.789807	-0.789807	-0.789807	-0.789807	-0.275061	1.42534	9
Nepenthes_gracilis_Nepgr017248	0.946339	0.849621	0.185428	0.229297	0.203322	0	0	0	0	0	0.920277	1.51523	1.05082	0.863374	-0.423839	-0.338822	-0.389162	-0.783201	-0.783201	-0.783201	-0.783201	-0.783201	1.00031	2.15333	6
Nepenthes_gracilis_Nepgr017264	0	0	0	0	1.32168	0.746669	0.0444468	0.0572229	0	0	0	0	-0.433158	-0.433158	-0.433158	-0.433158	2.73269	1.35535	-0.326694	-0.296091	-0.433158	-0.433158	-0.433158	-0.433158	10
Nepenthes_gracilis_Nepgr017276	1.65268	0.124745	8.31942	7.71414	0.941278	1.25678	0.806522	0.146126	1.39566	0.174116	2.64705	1.13797	-0.191952	-0.734718	2.17627	1.96125	-0.444662	-0.332587	-0.492532	-0.727123	-0.283252	-0.71718	0.161278	-0.374791	4
Nepenthes_gracilis_Nepgr017278	202.506	304.049	21.4077	26.1581	3584.7	2892.32	547.324	1287.61	57.1296	671.705	187.614	236.347	-0.532948	-0.447373	-0.685567	-0.681564	2.31736	1.73386	-0.242357	0.38151	-0.655463	-0.137536	-0.545498	-0.504429	11
Nepenthes_gracilis_Nepgr017281	6.98174	4.96756	0	0	1.24586	0.38767	3.4275	2.66031	0.0276018	0.0307254	1.89121	1.23468	2.25986	1.36334	-0.84773	-0.84773	-0.293194	-0.675177	0.677859	0.33638	-0.835444	-0.834054	-0.00594655	-0.298171	9
Nepenthes_gracilis_Nepgr017346	0	0	0	0	1.1182	1.99706	0.260981	0.119901	0.110641	0	0	0	-0.48359	-0.48359	-0.48359	-0.48359	1.31553	2.72955	-0.0636892	-0.290678	-0.305577	-0.48359	-0.48359	-0.48359	11
Nepenthes_gracilis_Nepgr017370	0.126848	0.373602	0.0433274	0.08193	0.74132	1.83133	0.385965	0.528848	0	0.0779279	0.402212	0.543342	-0.601262	-0.108697	-0.767984	-0.690926	0.625335	2.80119	-0.0840181	0.201202	-0.854473	-0.698915	-0.0515867	0.230134	12
Nepenthes_gracilis_Nepgr017398	0	0	0	0	0	0	1.39202	0	0	0	0	0	-0.288675	-0.288675	-0.288675	-0.288675	-0.288675	-0.288675	3.17543	-0.288675	-0.288675	-0.288675	-0.288675	-0.288675	2
Nepenthes_gracilis_Nepgr017434	0.204569	0.389878	0.0910764	0.19061	0.935266	3.18748	0.413027	0.62349	0.0613472	0	0.585874	0.670957	-0.475038	-0.259402	-0.607105	-0.491281	0.375242	2.99604	-0.232465	0.0124421	-0.641699	-0.713087	-0.0313299	0.0676778	12
Nepenthes_gracilis_Nepgr017456	0	0	0	0	1.0941	0	0	0	0	0	0	0	-0.288675	-0.288675	-0.288675	-0.288675	3.17543	-0.288675	-0.288675	-0.288675	-0.288675	-0.288675	-0.288675	-0.288675	10
Nepenthes_gracilis_Nepgr017495	0	1.96575	0	0	0.350778	0.281852	0.652335	0	0.917069	1.12044	0	0	-0.708294	2.45118	-0.708294	-0.708294	-0.144504	-0.255285	0.340175	-0.708294	0.76567	1.09253	-0.708294	-0.708294	1
Nepenthes_gracilis_Nepgr017532	11.0398	3.76754	2.93699	1.98337	31.3948	4.52263	10.501	19.8416	0.181838	0.142345	3.95295	2.26343	0.355243	-0.420771	-0.509398	-0.611158	2.52731	-0.340196	0.297754	1.29448	-0.803399	-0.807613	-0.400986	-0.581273	10
Nepenthes_gracilis_Nepgr017545	2.02902	9.57564	9.02086	12.7245	3.00165	6.5423	0.885788	1.86551	37.2013	36.256	1.65519	2.54976	-0.638352	-0.0541844	-0.097129	0.189565	-0.563063	-0.288989	-0.726848	-0.651009	2.08426	2.01108	-0.66729	-0.598043	3
Nepenthes_gracilis_Nepgr017567	2.69804	1.95129	0.598053	0.896211	2.50447	1.91972	35.7888	22.6968	0.961561	0.952494	41.796	42.6529	-0.585505	-0.628147	-0.705423	-0.688397	-0.596559	-0.62995	1.30411	0.556504	-0.684665	-0.685183	1.64714	1.69608	6
Nepenthes_gracilis_Nepgr017579	0	0.281796	0	0	0.536182	0.143191	0	0	1.38277	0.194546	0.142438	0	-0.55874	0.14602	-0.55874	-0.55874	0.782229	-0.200625	-0.55874	-0.55874	2.89951	-0.0721889	-0.20251	-0.55874	3
Nepenthes_gracilis_Nepgr017622	0	0.262605	0	0	0	1.28081	0	0	0.538773	0	0	0.185509	-0.494633	0.192724	-0.494633	-0.494633	-0.494633	2.85783	-0.494633	-0.494633	0.915585	-0.494633	-0.494633	-0.00906978	12
Nepenthes_gracilis_Nepgr017626	0.666923	4.30385	0.224116	1.75685	3.11685	0.768755	0.3339	0.146944	1.03796	7.2014	0.986007	0.17385	-0.493443	1.20035	-0.699667	0.0141589	0.647535	-0.446018	-0.648538	-0.735607	-0.320642	2.54979	-0.344839	-0.723077	8
Nepenthes_gracilis_Nepgr017627	6.41423	3.45466	66.5812	64.0506	0.128273	0.102963	0.0363828	0	4.30747	1.3617	2.65304	1.78657	-0.249137	-0.368857	2.18473	2.08236	-0.503415	-0.504439	-0.507132	-0.508604	-0.334359	-0.453521	-0.401284	-0.436334	4
Nepenthes_gracilis_Nepgr017646	3.6537	1.39036	0.11969	0.0298768	0.0700964	0	0.557797	0.202473	0.22307	0.142388	0.145777	0.148157	2.95927	0.796407	-0.417846	-0.503672	-0.465238	-0.532222	0.000810505	-0.338738	-0.319056	-0.396156	-0.392917	-0.390643	9
Nepenthes_gracilis_Nepgr017661	76.9502	70.6435	6.00118	7.66084	73.5849	52.6281	196.806	266.388	14.8275	9.03629	8.86111	21.9988	0.118554	0.0425282	-0.73672	-0.716713	0.077987	-0.174643	1.56339	2.40218	-0.630321	-0.700133	-0.702244	-0.543872	7
Nepenthes_gracilis_Nepgr017665	1.68404	0.66669	1.31921	1.5403	0.956855	1.08898	3.43065	2.88148	11.6253	13.6886	0.650535	0.742176	-0.375717	-0.604299	-0.457688	-0.408011	-0.539103	-0.509416	0.01672	-0.106669	1.85792	2.32153	-0.607929	-0.587338	8
Nepenthes_gracilis_Nepgr017708	3.06563	3.04483	5.16887	5.6301	2.27249	5.30688	1.08307	1.50693	35.5374	36.9823	0.907293	2.33245	-0.422221	-0.423817	-0.260885	-0.225504	-0.483062	-0.250298	-0.574301	-0.541787	2.06864	2.17948	-0.587785	-0.478463	3
Nepenthes_gracilis_Nepgr017709	21.4631	3.10621	40.438	19.5378	167.974	589.816	30.3206	29.7036	42.634	15.6177	29.5093	16.7052	-0.37864	-0.48996	-0.263574	-0.390316	0.509825	3.06794	-0.324927	-0.328669	-0.250257	-0.414088	-0.329847	-0.407493	12
Nepenthes_gracilis_Nepgr017718	0.311928	0.185394	0.0129026	0.0110258	4.45118	3.44063	128.285	135.865	0.0285964	0.0368858	2.95365	3.69107	-0.451318	-0.453805	-0.457196	-0.457233	-0.369957	-0.38982	2.06413	2.2131	-0.456887	-0.456724	-0.399393	-0.384898	2
Nepenthes_gracilis_Nepgr017767	0	0	0	0	0	0	5.02326	1.25847	0	0	0	0	-0.357929	-0.357929	-0.357929	-0.357929	-0.357929	-0.357929	3.07674	0.502553	-0.357929	-0.357929	-0.357929	-0.357929	2
Nepenthes_gracilis_Nepgr017781	12.0415	20.9086	1.346	1.62018	5.26915	7.5864	1.23185	1.5462	1.02571	0.761789	1.23632	1.45708	1.19381	2.62968	-0.538139	-0.493741	0.0971459	0.472384	-0.556623	-0.50572	-0.590004	-0.632742	-0.555899	-0.520151	1
Nepenthes_gracilis_Nepgr017782	0.939745	0	0	0.357934	0	0	0.404805	1.87249	1.37605	3.00472	1.13417	0.286157	0.169164	-0.834397	-0.834397	-0.452157	-0.834397	-0.834397	-0.402103	1.16525	0.635093	2.37437	0.376787	-0.528809	8
Nepenthes_gracilis_Nepgr017783	9.17411	15.0027	0.412145	0.573631	34.0743	17.2269	2.4003	3.89234	1.73223	1.82945	1.83318	1.60944	0.167188	0.742418	-0.697543	-0.681605	2.62463	0.961929	-0.501329	-0.354077	-0.567261	-0.557667	-0.557299	-0.57938	10
Nepenthes_gracilis_Nepgr017805	28.4364	39.2789	29.759	20.0711	345.932	508.362	89.0055	141.908	63.1127	81.6782	43.9526	44.98	-0.602466	-0.530895	-0.593735	-0.657684	1.4933	2.56548	-0.202654	0.146553	-0.373571	-0.251021	-0.500045	-0.493263	11
Nepenthes_gracilis_Nepgr017806	0.240784	0	0	0.297631	2.34751	0.505531	0	0	0	0.378307	0	0	-0.110237	-0.472047	-0.472047	-0.0248162	3.05539	0.28758	-0.472047	-0.472047	-0.472047	0.0964094	-0.472047	-0.472047	10
Nepenthes_gracilis_Nepgr017815	0.119464	0.325597	0	0.307328	3.5034	7.86794	1.89025	2.65528	2.88807	1.12553	2.00074	0.726563	-0.830533	-0.737052	-0.88471	-0.745337	0.704086	2.68341	-0.0274789	0.319461	0.425029	-0.374282	0.0226248	-0.555214	12
Nepenthes_gracilis_Nepgr017837	12.7533	33.0856	1.09595	2.16914	120.864	169.045	65.7694	138.565	7.19174	14.4455	12.6859	11.4181	-0.605575	-0.266731	-0.799849	-0.781964	1.19612	1.99908	0.277956	1.49112	-0.69826	-0.577374	-0.606698	-0.627827	11
Nepenthes_gracilis_Nepgr017838	495.989	926.58	0	0.0134311	0	0.512589	0.173579	0.211524	13.6741	5.49074	2.89925	1.66502	1.29085	2.77154	-0.414712	-0.414666	-0.414712	-0.412949	-0.414115	-0.413985	-0.367691	-0.395831	-0.404742	-0.408986	1
Nepenthes_gracilis_Nepgr017843	362.549	106.779	89.1222	66.5641	16.3018	15.1995	4.30026	2.74093	67.881	32.0707	41.5815	42.2999	2.98724	0.370044	0.189369	-0.0414603	-0.555775	-0.567055	-0.678582	-0.694538	-0.0279841	-0.394418	-0.297097	-0.289747	9
Nepenthes_gracilis_Nepgr017844	92.8076	28.3098	8.26483	9.00961	5.76695	5.54478	4.78003	3.90454	29.5587	16.5796	18.7744	16.4996	2.96238	0.338707	-0.476692	-0.446396	-0.578303	-0.58734	-0.618449	-0.654063	0.389509	-0.138462	-0.0491772	-0.141715	9
Nepenthes_gracilis_Nepgr017845	1.38932	0.304688	0.116544	0.0122763	0.19103	0.0796194	0.106605	0	0.105216	0.062802	0.0960149	0.313519	3.06423	0.193772	-0.304148	-0.580091	-0.107022	-0.401868	-0.330452	-0.61258	-0.334127	-0.446376	-0.358478	0.217143	9
Nepenthes_gracilis_Nepgr017851	1.02727	0.756977	0.168396	0.268351	0	0.080567	0	0	0.399239	0.406808	0	0.133973	2.29013	1.47256	-0.30772	-0.00538662	-0.817068	-0.573377	-0.817068	-0.817068	0.390508	0.413404	-0.817068	-0.411841	9
Nepenthes_gracilis_Nepgr017855	1.20707	0.476261	0.187453	0.0860744	0.0290028	0	0	0	0	0	0.100272	0.0767421	2.92747	0.843947	0.0205638	-0.268462	-0.431172	-0.513858	-0.513858	-0.513858	-0.513858	-0.513858	-0.227987	-0.295068	9
Nepenthes_gracilis_Nepgr017890	0	0	0	0	1.10829	0.866733	0	0.183141	0	0	0	0.073554	-0.487112	-0.487112	-0.487112	-0.487112	2.41573	1.78305	-0.487112	-0.00742525	-0.487112	-0.487112	-0.487112	-0.294458	11
Nepenthes_gracilis_Nepgr017896	0	0.0614862	0	0.0683216	0	0	0	0	0.228837	5.24402	0	0	-0.310042	-0.269211	-0.310042	-0.264672	-0.310042	-0.310042	-0.310042	-0.310042	-0.158081	3.1723	-0.310042	-0.310042	8
Nepenthes_gracilis_Nepgr017905	0.211609	1.10222	0	0.312936	0	0	0	0	0	0	0.35305	0	0.143849	2.89162	-0.509021	0.456471	-0.509021	-0.509021	-0.509021	-0.509021	-0.509021	-0.509021	0.580234	-0.509021	1
Nepenthes_gracilis_Nepgr017941	0	0	0	0	0	2.21717	0	0	0	0	0	0	-0.288675	-0.288675	-0.288675	-0.288675	-0.288675	3.17543	-0.288675	-0.288675	-0.288675	-0.288675	-0.288675	-0.288675	12
Nepenthes_gracilis_Nepgr017945	5.26072	4.5798	0.983221	1.31553	53.5171	14.0613	3.24081	5.45728	2.02692	2.37528	2.29672	4.75061	-0.209008	-0.255497	-0.501044	-0.478357	3.08558	0.391826	-0.346913	-0.195589	-0.429789	-0.406005	-0.411368	-0.243835	10
Nepenthes_gracilis_Nepgr018000	0.148382	1.07464	0	0.588587	0	0.504232	0.246193	0	2.2434	1.86605	0	0.412487	-0.58207	0.637863	-0.777497	-0.00229794	-0.777497	-0.113398	-0.453248	-0.777497	2.17718	1.68019	-0.777497	-0.234231	3
Nepenthes_gracilis_Nepgr018016	0	0	0	0.450811	0	1.36377	0	0.755656	0.627079	0.217599	0	0	-0.650859	-0.650859	-0.650859	0.380198	-0.650859	2.46824	-0.650859	1.07741	0.783345	-0.153185	-0.650859	-0.650859	12
Nepenthes_gracilis_Nepgr018051	7.97186	5.96179	6.14127	5.14214	78.2816	66.1094	23.3609	48.3236	9.55368	16.6855	8.26576	6.40957	-0.599962	-0.67754	-0.670613	-0.709173	2.11359	1.64381	-0.00603454	0.957382	-0.538913	-0.263666	-0.58862	-0.660258	11
Nepenthes_gracilis_Nepgr018091	1.29665	0.493263	0.0432093	0.264769	0.0924872	0.145609	0	0	0.270803	0.362629	0.144991	0.193955	2.88486	0.614764	-0.656929	-0.0308785	-0.517687	-0.367583	-0.779024	-0.779024	-0.0138297	0.245639	-0.36933	-0.230975	9
Nepenthes_gracilis_Nepgr018103	9.10658	5.5393	2.47742	3.22755	0.0834168	0.0130612	0.0838097	0.177164	1.38589	0.285585	0.378995	0.673987	2.54294	1.2749	0.186508	0.453152	-0.664475	-0.689484	-0.664335	-0.631151	-0.20149	-0.592611	-0.559407	-0.454548	9
Nepenthes_gracilis_Nepgr018111	19.3198	13.7695	3.30497	4.14114	109.712	172.261	53.6145	75.4301	10.7896	11.7393	45.036	43.5603	-0.540111	-0.648843	-0.853849	-0.837468	1.23072	2.45608	0.131739	0.559118	-0.70722	-0.688615	-0.0363175	-0.0652281	11
Nepenthes_gracilis_Nepgr018118	216.547	113.607	859.279	685.055	82.928	90.5604	20.9348	20.3712	146.829	59.2362	158.096	129.598	0.00481382	-0.37828	2.39675	1.74838	-0.492452	-0.464047	-0.72316	-0.725258	-0.254644	-0.580621	-0.212714	-0.318768	4
Nepenthes_gracilis_Nepgr018128	0.286099	0.071984	1.90122	2.30045	0.554861	0.697407	0.690123	1.72794	16.2902	9.06152	0.230984	0.241365	-0.520673	-0.564362	-0.191114	-0.109653	-0.465833	-0.436747	-0.438234	-0.226472	2.7449	1.26991	-0.531919	-0.529801	3
Nepenthes_gracilis_Nepgr018144	0.63987	2.1156	1.47237	1.19502	17.0116	21.796	4.54543	9.92653	2.73902	6.85285	2.08211	3.13122	-0.80529	-0.588658	-0.683082	-0.723796	1.59802	2.30035	-0.231969	0.557956	-0.497142	0.106752	-0.593575	-0.439569	11
Nepenthes_gracilis_Nepgr018147	0.164169	0.164649	0.0336923	0.0224855	0.364055	0.383202	0.0790325	0.0812744	0.0371581	0.344616	0.206979	1.26458	-0.286656	-0.285252	-0.668351	-0.701136	0.298089	0.354102	-0.535713	-0.529155	-0.658213	0.241225	-0.161421	2.93248	6
Nepenthes_gracilis_Nepgr018162	2.67899	3.00664	5.29545	6.48235	3.39288	2.40218	1.50255	4.90205	43.3626	50.4717	3.36297	3.45179	-0.482209	-0.462895	-0.327976	-0.258012	-0.440127	-0.498526	-0.551556	-0.351166	1.91598	2.33504	-0.44189	-0.436654	8
Nepenthes_gracilis_Nepgr018181	1.65417	0	0.272651	0	1.31933	2.59541	0	0.363104	0	0	0.2226	0	1.30948	-0.627022	-0.307835	-0.627022	0.917486	2.41137	-0.627022	-0.201943	-0.627022	-0.627022	-0.366429	-0.627022	12
Nepenthes_gracilis_Nepgr018185	0.510528	1.92675	0.866484	0.906558	0	3.39379	0	0	0	0	1.01612	1.50205	-0.321322	1.04525	0.022155	0.0608247	-0.813954	2.46087	-0.813954	-0.813954	-0.813954	-0.813954	0.166548	0.63544	12
Nepenthes_gracilis_Nepgr018200	0.0483813	0	0.813373	0.155891	0	0	0	0	2.13735	0.27007	0	0	-0.376863	-0.453782	0.839369	-0.205938	-0.453782	-0.453782	-0.453782	-0.453782	2.94432	-0.0244076	-0.453782	-0.453782	3
Nepenthes_gracilis_Nepgr018263	24.4995	48.5691	9.67389	12.5953	157.873	303.965	56.0544	115.616	18.3785	34.2679	42.0853	56.9535	-0.576928	-0.292825	-0.75192	-0.717438	0.997335	2.72172	-0.204473	0.498551	-0.649176	-0.461627	-0.369355	-0.19386	11
Nepenthes_gracilis_Nepgr018270	21.1036	24.0195	0	0	2.27839	4.16545	1.01888	0.268647	0	0	0.734465	0	1.94227	2.28267	-0.521322	-0.521322	-0.255347	-0.0350554	-0.40238	-0.489961	-0.521322	-0.521322	-0.435582	-0.521322	1
Nepenthes_gracilis_Nepgr018281	2.57107	5.39442	0.454888	0.36395	71.5797	82.4372	16.6208	31.5752	0.407234	0.708645	8.14133	7.3993	-0.572345	-0.473813	-0.646197	-0.649371	1.83598	2.2149	-0.0820258	0.439868	-0.64786	-0.637341	-0.377949	-0.403845	11
Nepenthes_gracilis_Nepgr018282	4.37029	15.3162	0.28007	0.128425	10.3422	17.0273	9.21394	7.14697	0.515409	0.41849	1.20059	1.27599	-0.201071	1.58436	-0.868247	-0.892982	0.773038	1.86347	0.589002	0.251848	-0.829859	-0.845668	-0.718096	-0.705798	11
Nepenthes_gracilis_Nepgr018292	0.174806	0.433946	0	0	0.696785	1.71416	0.878189	0.66223	0	0.300372	0	0.778807	-0.57489	-0.0701132	-0.915394	-0.915394	0.441867	2.42359	0.795224	0.374559	-0.915394	-0.330302	-0.915394	0.601638	11
Nepenthes_gracilis_Nepgr018327	0.0117672	0.0143418	0.0191786	0.0246844	0.0120384	0	2.21478	1.83794	0	0	0.00984541	0	-0.422657	-0.419396	-0.413268	-0.406292	-0.422314	-0.437565	2.36835	1.89093	-0.437565	-0.437565	-0.425092	-0.437565	2
Nepenthes_gracilis_Nepgr018328	2.0569	3.72253	0	0.238737	0.864524	0.628975	0.54301	1.24119	0	0.15882	0.345851	0.193949	1.12673	2.65996	-0.76667	-0.54691	0.0291351	-0.18769	-0.266823	0.37586	-0.76667	-0.620474	-0.44831	-0.588138	1
Nepenthes_gracilis_Nepgr018336	0.10623	0.0590393	3.80305	3.53086	0	0	0.00750843	0	0.538251	0.574641	0.0965663	0.105144	-0.454061	-0.488133	2.21511	2.01858	-0.530761	-0.530761	-0.52534	-0.530761	-0.142134	-0.11586	-0.461038	-0.454845	4
Nepenthes_gracilis_Nepgr018344	0	0	0	0	0.240726	1.77453	1.79662	7.0508	0	0.131501	0	0	-0.447569	-0.447569	-0.447569	-0.447569	-0.32997	0.419317	0.430109	2.99685	-0.447569	-0.383329	-0.447569	-0.447569	7
Nepenthes_gracilis_Nepgr018345	1.97823	0.735906	0.461908	0.746491	17.9705	51.4842	43.4346	129.895	3.67318	1.91162	2.5277	4.03159	-0.510634	-0.543012	-0.550153	-0.542736	-0.0938358	0.779612	0.56982	2.8232	-0.46646	-0.51237	-0.496314	-0.457119	7
Nepenthes_gracilis_Nepgr018354	0.257539	0.0557843	0.390987	0.110437	0.100977	0.291798	0.523532	1.3316	0.323297	0.204131	0.168781	0.0424646	-0.169134	-0.745171	0.211879	-0.589131	-0.61614	-0.0713177	0.590314	2.89745	0.0186163	-0.321619	-0.422549	-0.783201	7
Nepenthes_gracilis_Nepgr018358	0.0083018	0	0.02954	0.0169503	1.52003	9.96704	0.191005	0.610931	0	0.0235977	0.0551792	0.0221919	-0.361346	-0.364262	-0.353886	-0.358308	0.169639	3.13659	-0.297172	-0.149676	-0.364262	-0.355973	-0.34488	-0.356467	12
Nepenthes_gracilis_Nepgr018361	12.4492	16.1297	5.08189	5.60193	76.5967	121.849	179.088	238.166	21.2708	12.6074	30.6786	28.0885	-0.644816	-0.597208	-0.740109	-0.733383	0.184916	0.770237	1.51062	2.27477	-0.53071	-0.642768	-0.409023	-0.442525	7
Nepenthes_gracilis_Nepgr018375	3.40964	1.98829	1.15566	1.17647	55.1488	40.2079	4.09768	7.1663	2.737	2.49531	5.75733	4.77432	-0.422592	-0.503399	-0.550735	-0.549552	2.51886	1.66945	-0.383477	-0.20902	-0.460833	-0.474574	-0.289123	-0.345008	10
Nepenthes_gracilis_Nepgr018449	5.71903	39.7805	25.8367	46.7839	4.05241	3.50595	8.12843	6.6226	227.288	762.522	8.93235	9.39671	-0.410791	-0.255314	-0.318962	-0.223346	-0.418399	-0.420893	-0.399793	-0.406667	0.600584	3.04371	-0.396124	-0.394004	8
Nepenthes_gracilis_Nepgr018468	7.543	3.5507	52.625	36.3534	7.00407	3.2348	1.39409	0.98715	238.678	55.1287	8.35799	3.83786	-0.406841	-0.466232	0.263814	0.021751	-0.414859	-0.470932	-0.498315	-0.504368	3.0316	0.30106	-0.394717	-0.46196	3
Nepenthes_gracilis_Nepgr018469	2.30542	1.60038	20.5264	13.1768	1.49716	0.311319	0.390357	1.28954	81.2644	26.2255	2.99308	1.03381	-0.447036	-0.477305	0.335242	0.0197058	-0.481736	-0.532648	-0.529255	-0.49065	2.9429	0.579921	-0.417512	-0.501629	3
Nepenthes_gracilis_Nepgr018480	49.6637	84.4999	13.6817	14.5979	1685.83	2058.03	220.486	558.558	59.3514	84.4901	72.8165	134.802	-0.529747	-0.47988	-0.581255	-0.579943	1.81238	2.34519	-0.285219	0.198723	-0.51588	-0.479894	-0.496604	-0.407873	11
Nepenthes_gracilis_Nepgr018500	2.93028	3.8135	1.26752	1.88654	35.2265	59.1625	5.036	9.87283	7.08951	2.92134	2.42181	3.81168	-0.472347	-0.422423	-0.566335	-0.531345	1.35321	2.7062	-0.353321	-0.0799175	-0.237245	-0.472853	-0.501089	-0.422526	11
Nepenthes_gracilis_Nepgr018504	3.44007	13.868	0.964995	1.82551	94.3793	11.6148	12.8792	11.8199	0.984359	1.80379	6.96446	8.19709	-0.412218	-0.0075193	-0.508273	-0.474877	3.11704	-0.0949651	-0.0458947	-0.0870051	-0.507521	-0.47572	-0.27544	-0.227603	10
Nepenthes_gracilis_Nepgr018565	84.3261	125.746	1.39485	2.71445	4.83363	7.2867	11.3891	23.8804	8.40654	2.20067	17.6466	18.1844	1.51362	2.58242	-0.626328	-0.592277	-0.537594	-0.474295	-0.368436	-0.0461118	-0.445399	-0.605534	-0.206969	-0.193092	1
Nepenthes_gracilis_Nepgr018566	0	0	0.207425	0.516941	0	1.5224	0	1.39953	0	1.04294	0	0	-0.661213	-0.661213	-0.310233	0.213493	-0.661213	1.91481	-0.661213	1.7069	-0.661213	1.10352	-0.661213	-0.661213	7
Nepenthes_gracilis_Nepgr018576	1.22751	3.60965	0.056374	0.110028	60.2196	100.742	12.4923	19.952	0.392465	0.86365	4.3303	3.82705	-0.514031	-0.437933	-0.551443	-0.549729	1.37048	2.66497	-0.154177	0.0841267	-0.540707	-0.525654	-0.414912	-0.430988	11
Nepenthes_gracilis_Nepgr018581	1.4808	1.17151	0.575586	0.700193	22.8411	62.0439	4.32461	6.01351	3.2278	4.17165	2.87939	2.52792	-0.444599	-0.462119	-0.495874	-0.488816	0.765332	2.98593	-0.283515	-0.187849	-0.345643	-0.29218	-0.365378	-0.385286	12
Nepenthes_gracilis_Nepgr018602	42.7942	9.59158	3.02951	2.16461	0.157286	0.512872	0.0211344	0.039282	5.61828	3.55571	2.30436	1.52614	3.08901	0.305844	-0.244212	-0.316711	-0.484972	-0.455166	-0.496385	-0.494864	-0.0272119	-0.200104	-0.304996	-0.37023	9
Nepenthes_gracilis_Nepgr018603	1.90644	0.3074	0.115329	0.117	0	0	0	0	0.197841	0.0628915	0.0878444	0.0132975	3.12534	0.137159	-0.221771	-0.218648	-0.437292	-0.437292	-0.437292	-0.437292	-0.0675785	-0.319764	-0.273133	-0.412442	9
Nepenthes_gracilis_Nepgr018611	0.768922	1.74531	0	0	9.38183	6.76282	5.89058	8.51151	0.660848	0.460841	0	1.51989	-0.615644	-0.343193	-0.830204	-0.830204	1.7877	1.05689	0.813505	1.54485	-0.645801	-0.701611	-0.830204	-0.406093	7
Nepenthes_gracilis_Nepgr018612	0.4062	0	0	0	0.484923	1.79011	0.352533	0	0.769348	1.88163	0.308563	0	-0.138811	-0.743531	-0.743531	-0.743531	-0.0216141	1.92144	-0.218706	-0.743531	0.401817	2.05769	-0.284166	-0.743531	8
Nepenthes_gracilis_Nepgr018615	1.20827	0.444742	0.136292	0.08668	22.9863	7.54509	3.82175	5.3839	0	0.589539	0.123265	0.658022	-0.360316	-0.476215	-0.523036	-0.530566	2.94545	0.601575	0.0363955	0.273521	-0.543724	-0.454235	-0.525013	-0.44384	10
Nepenthes_gracilis_Nepgr018626	26.6339	17.9066	64.3421	79.874	3.35462	4.16269	3.83659	2.86796	8.14023	5.38145	11.6646	15.7463	0.247892	-0.095074	1.72975	2.34012	-0.666938	-0.635183	-0.647998	-0.686063	-0.478873	-0.587288	-0.340373	-0.179972	4
Nepenthes_gracilis_Nepgr018627	33.3088	20.5976	77.4231	91.0382	9.2681	9.37531	3.67767	3.13772	11.6703	8.34002	20.3869	18.1809	0.269709	-0.171226	1.79998	2.27227	-0.564234	-0.560515	-0.758159	-0.776889	-0.480906	-0.596428	-0.178536	-0.25506	4
Nepenthes_gracilis_Nepgr018639	0	0.57042	0	0	0	0	0	0.424467	3.22111	0	0	0	-0.380062	0.237002	-0.380062	-0.380062	-0.380062	-0.380062	-0.380062	0.0791144	3.10444	-0.380062	-0.380062	-0.380062	3
Nepenthes_gracilis_Nepgr018641	4.82444	29.8508	0.965728	2.27104	135.726	163.766	36.5499	79.9642	9.6004	31.436	20.6687	32.4437	-0.764294	-0.296032	-0.836494	-0.81207	1.68497	2.20963	-0.170686	0.641629	-0.674932	-0.26637	-0.467836	-0.247516	11
Nepenthes_gracilis_Nepgr018682	10.6967	3.11775	5.29099	11.2915	40.839	12.1812	0.305276	0	0.266258	0	4.66138	4.41279	0.259303	-0.408815	-0.217235	0.311738	2.91648	0.39017	-0.656748	-0.683659	-0.660188	-0.683659	-0.272738	-0.294652	10
Nepenthes_gracilis_Nepgr018689	3.87487	5.15049	0.496895	0.364647	11.7383	9.66151	1.37279	2.01559	0.308096	0.215979	1.86649	2.47966	0.152664	0.48876	-0.737351	-0.772195	2.22449	1.67731	-0.506573	-0.33721	-0.787095	-0.811365	-0.376495	-0.21494	11
Nepenthes_gracilis_Nepgr018738	0	0	0	0	0	1.15931	0.552684	0	0	0	0	0	-0.399159	-0.399159	-0.399159	-0.399159	-0.399159	2.84442	1.14716	-0.399159	-0.399159	-0.399159	-0.399159	-0.399159	12
Nepenthes_gracilis_Nepgr018798	0.169127	0.101284	0	0.310971	0.102218	1.36241	0.117905	0.414381	0.17807	0.256006	0.0907916	0.088002	-0.266406	-0.453114	-0.73185	0.123953	-0.450541	3.01755	-0.407371	0.408541	-0.241796	-0.0273134	-0.481988	-0.489665	12
Nepenthes_gracilis_Nepgr018841	0.125945	0	0	0	0	1.0264	0	0	0	0	0	0	0.101337	-0.325279	-0.325279	-0.325279	-0.325279	3.15145	-0.325279	-0.325279	-0.325279	-0.325279	-0.325279	-0.325279	12
Nepenthes_gracilis_Nepgr018857	0.209744	1.03467	0.0770553	0	0.490626	0.887674	0.23893	0.170534	0	0.301615	0.0996993	0.106992	-0.271304	2.16887	-0.663806	-0.891741	0.55956	1.73405	-0.184972	-0.387292	-0.891741	0.000453595	-0.596824	-0.575252	1
Nepenthes_gracilis_Nepgr018865	0	0	0	0	0	0.675498	1.51938	0	0	0	0	0	-0.394603	-0.394603	-0.394603	-0.394603	-0.394603	1.06272	2.88332	-0.394603	-0.394603	-0.394603	-0.394603	-0.394603	2
Nepenthes_gracilis_Nepgr018881	2.9629	5.84348	7.55166	7.61177	14.0766	23.0409	8.96508	15.3125	55.7822	61.5649	3.51805	5.59513	-0.733777	-0.589882	-0.504553	-0.50155	-0.178611	0.269189	-0.433947	-0.116869	1.90473	2.1936	-0.706046	-0.602288	8
Nepenthes_gracilis_Nepgr018883	0	0.234425	0	0	2.37866	4.73102	1.50688	0	0	0	0	0.860326	-0.556682	-0.395426	-0.556682	-0.556682	1.07954	2.69768	0.479864	-0.556682	-0.556682	-0.556682	-0.556682	0.0351163	11
Nepenthes_gracilis_Nepgr018884	0	0.032811	0	0	0.490351	1.16498	0.0810244	0.224056	0	0	0.0371052	0.0180307	-0.495105	-0.399937	-0.495105	-0.495105	0.927158	2.88391	-0.260094	0.154771	-0.495105	-0.495105	-0.387481	-0.442807	12
Nepenthes_gracilis_Nepgr018890	0	1.01264	0.449105	0.148591	0	0.647523	0.233723	1.21223	0	0	0	0.483314	-0.825517	1.57026	0.237008	-0.47397	-0.825517	0.706441	-0.272557	2.04246	-0.825517	-0.825517	-0.825517	0.317944	7
Nepenthes_gracilis_Nepgr018899	0	0	0.333045	0.44613	0	0.508518	0	0.242571	0.621041	1.46953	0	0	-0.693884	-0.693884	0.0719995	0.332054	-0.693884	0.475525	-0.693884	-0.136057	0.734286	2.6855	-0.693884	-0.693884	8
Nepenthes_gracilis_Nepgr018921	109.608	225.451	60.0702	59.0143	1323.89	2116.31	624.069	1146.68	189.517	255.234	164.369	226.242	-0.663611	-0.4857	-0.739691	-0.741312	1.20127	2.41827	0.126495	0.929119	-0.540887	-0.439959	-0.579509	-0.484486	11
Nepenthes_gracilis_Nepgr018955	10.9515	3.73941	15.4004	9.2606	1.66283	0.702449	2.21006	6.00417	156.284	25.9015	7.98056	12.1061	-0.233125	-0.400161	-0.130085	-0.272286	-0.448256	-0.470499	-0.435581	-0.347707	3.13289	0.113129	-0.301933	-0.206383	3
Nepenthes_gracilis_Nepgr018958	25.9614	12.9116	16.8321	13.2849	112.342	221.906	62.9691	88.4907	30.504	15.1199	24.585	26.1304	-0.457396	-0.668375	-0.604992	-0.66234	0.939129	2.71047	0.140915	0.553527	-0.383955	-0.632673	-0.479649	-0.454664	11
Nepenthes_gracilis_Nepgr018959	6.2321	8.57294	18.7271	21.9197	0.695962	0.852012	0	0	1.44006	1.31145	4.52707	7.07083	0.0389397	0.357278	1.73818	2.17235	-0.713939	-0.692717	-0.808585	-0.808585	-0.612747	-0.630237	-0.192933	0.153001	4
Nepenthes_gracilis_Nepgr018969	63.9234	164.574	65.1419	85.7514	771.326	1331.56	379.122	622.366	74.4073	101.845	179.71	251.242	-0.713353	-0.454141	-0.710214	-0.657137	1.10847	2.55128	0.0983987	0.724841	-0.686353	-0.615691	-0.415158	-0.230939	11
Nepenthes_gracilis_Nepgr018973	0.478814	0.0875997	0.254604	0.153653	1.07153	0.744106	3.30405	3.53417	0.0597824	0	1.03169	0.811364	-0.398773	-0.722348	-0.584218	-0.667715	0.0914677	-0.17935	1.93798	2.12832	-0.745356	-0.794802	0.0585134	-0.123721	2
Nepenthes_gracilis_Nepgr018977	8.42899	3.06606	4.42599	7.34169	28.8035	18.2641	83.1708	64.3809	8.04829	1.27827	11.0006	11.2193	-0.472968	-0.67824	-0.626188	-0.514586	0.306892	-0.0965184	2.38786	1.66866	-0.48754	-0.74667	-0.374538	-0.366167	2
Nepenthes_gracilis_Nepgr018997	12.8222	15.4347	301.203	220.135	1.69007	0.860591	0.663144	1.02628	17.8618	7.50497	4.29299	2.21586	-0.3576	-0.331639	2.50802	1.70245	-0.468219	-0.476462	-0.478424	-0.474815	-0.307522	-0.410437	-0.442354	-0.462994	4
Nepenthes_gracilis_Nepgr019012	11.4783	12.8858	1.35639	2.59261	80.2813	208.794	25.2066	50.8364	3.99862	12.5871	13.4707	19.034	-0.432325	-0.408367	-0.604616	-0.583574	0.738815	2.92632	-0.198646	0.237615	-0.559641	-0.413451	-0.398412	-0.303715	12
Nepenthes_gracilis_Nepgr019035	2.18281	0.687917	0.224126	0.157458	13.4873	18.019	3.17294	6.25729	1.53325	0.577332	1.59869	1.61886	-0.337567	-0.597203	-0.677754	-0.689333	1.62581	2.41288	-0.165602	0.370093	-0.450384	-0.616409	-0.439018	-0.435515	11
Nepenthes_gracilis_Nepgr019041	0.402552	0.418115	2.04555	1.63607	0	0	0	0	19.789	9.24162	0.111698	0.0459843	-0.404093	-0.401478	-0.128032	-0.196835	-0.471731	-0.471731	-0.471731	-0.471731	2.85326	1.08107	-0.452963	-0.464004	3
Nepenthes_gracilis_Nepgr019042	3.08456	478.834	0	0	0	0	0	0.0364697	0.0438009	5.09687	0.0909098	2.01687	-0.27313	3.1752	-0.295487	-0.295487	-0.295487	-0.295487	-0.295487	-0.295223	-0.29517	-0.258544	-0.294828	-0.280869	1
Nepenthes_gracilis_Nepgr019063	0.0137889	0.0559736	0.00668821	0.0654959	0.200182	1.14346	0.00769167	0.422227	0.0424909	0.00905942	0.0198274	0.0339528	-0.468765	-0.340868	-0.490293	-0.311998	0.0963459	2.95622	-0.487251	0.76955	-0.381746	-0.483104	-0.450458	-0.407632	12
Nepenthes_gracilis_Nepgr019069	0	0	0	0	3.77725	2.67746	0.096214	0.106543	0	0	0.00994607	0.0133571	-0.43842	-0.43842	-0.43842	-0.43842	2.53613	1.67005	-0.362652	-0.354518	-0.43842	-0.43842	-0.430588	-0.427902	10
Nepenthes_gracilis_Nepgr019103	1.44379	3.63294	0.203268	0.202315	0.54761	1.16739	4.76973	4.30463	0.234976	0.232713	0.290993	0.453039	-0.00756995	1.25186	-0.721252	-0.721801	-0.52315	-0.166588	1.90587	1.63829	-0.703011	-0.704313	-0.670783	-0.577557	2
Nepenthes_gracilis_Nepgr019104	0	0	0	0.441177	0.559824	0	0	1.76962	0	0	0	0	-0.442119	-0.442119	-0.442119	0.402685	0.62988	-0.442119	-0.442119	2.9465	-0.442119	-0.442119	-0.442119	-0.442119	7
Nepenthes_gracilis_Nepgr019115	0.504049	0.799784	0.349825	0.436562	23.9706	12.474	1.99555	1.97652	0.256963	0.355397	1.05458	1.67044	-0.461408	-0.420262	-0.482866	-0.470798	2.80357	1.20401	-0.253891	-0.256539	-0.495786	-0.482091	-0.384811	-0.299125	10
Nepenthes_gracilis_Nepgr019123	0.825977	0.760262	0.401962	0.297376	4.43552	5.59552	1.07051	1.07646	0.524763	0.549347	0.624106	0.490127	-0.324788	-0.362788	-0.569972	-0.630448	1.7624	2.43316	-0.183392	-0.179948	-0.498964	-0.484748	-0.441519	-0.518991	11
Nepenthes_gracilis_Nepgr019145	0.0459664	0	0	0	0.915967	1.40082	0.0509325	0.570809	0	0	0	0.0311688	-0.441917	-0.540843	-0.540843	-0.540843	1.43044	2.47392	-0.43123	0.687614	-0.540843	-0.540843	-0.540843	-0.473764	11
Nepenthes_gracilis_Nepgr019162	0.199386	0.110719	0.00752218	0	0.31915	0.433176	0.937538	2.68222	0.0247199	0.0856474	0.410581	0.514671	-0.372195	-0.491023	-0.629323	-0.639404	-0.211693	-0.0588797	0.617045	2.95519	-0.606275	-0.524623	-0.0891601	0.0503359	7
Nepenthes_gracilis_Nepgr019164	45.1647	6.08273	1.15845	1.04163	14.2069	7.28187	13.5959	4.96241	5.46866	4.36157	8.30874	3.13638	2.97637	-0.291064	-0.702756	-0.712523	0.388158	-0.19081	0.33707	-0.384728	-0.342403	-0.434961	-0.104959	-0.537393	9
Nepenthes_gracilis_Nepgr019191	23.1622	23.6457	103.337	93.1406	8.08377	7.37823	3.95005	4.11935	19.7548	13.912	14.506	15.3566	-0.129341	-0.11502	2.24545	1.94344	-0.575968	-0.596866	-0.69841	-0.693395	-0.23027	-0.403333	-0.385739	-0.360545	4
Nepenthes_gracilis_Nepgr019214	2.54749	3.59429	1.84368	3.60494	108.497	64.8371	9.84563	16.4412	10.0391	8.25775	2.06298	2.56526	-0.513822	-0.482115	-0.535139	-0.481792	2.6953	1.37288	-0.292767	-0.0929927	-0.286908	-0.340862	-0.528497	-0.513283	10
Nepenthes_gracilis_Nepgr019241	4.7702	4.80917	5.07445	13.5054	0.523979	0	0.124023	0.337562	0	0.567024	4.05816	3.84683	0.41836	0.428329	0.496189	2.65287	-0.667844	-0.801881	-0.770155	-0.715531	-0.801881	-0.656833	0.236218	0.182157	5
Nepenthes_gracilis_Nepgr019242	2.66984	2.32756	2.54263	5.74656	0	0.121465	0.0429383	0	0.121788	0.053623	2.72489	2.55109	0.603198	0.414585	0.5331	2.29861	-0.868005	-0.801073	-0.844344	-0.868005	-0.800895	-0.838457	0.633533	0.537759	5
Nepenthes_gracilis_Nepgr019243	1.2431	0.975242	1.32391	2.26165	0	0	0	0	0	0	2.06601	1.02087	0.585682	0.273299	0.679932	1.77356	-0.864063	-0.864063	-0.864063	-0.864063	-0.864063	-0.864063	1.54539	0.326515	5
Nepenthes_gracilis_Nepgr019244	3.47362	2.63751	2.76181	4.15728	0.186895	0.137438	0.070391	0	0	0	2.09454	1.50401	1.32421	0.785431	0.865534	1.76475	-0.793711	-0.82558	-0.868784	-0.914143	-0.914143	-0.914143	0.435551	0.0550231	5
Nepenthes_gracilis_Nepgr019253	0.313034	0.17133	0	0.188372	0.369845	0.657243	70.0599	42.3604	0	0	0.138653	0	-0.407557	-0.413828	-0.421411	-0.413074	-0.405042	-0.392322	2.67934	1.4534	-0.421411	-0.421411	-0.415274	-0.421411	2
Nepenthes_gracilis_Nepgr019270	4.5008	15.7745	4.53539	4.61016	86.8863	95.2901	20.195	34.8113	10.0432	14.1362	8.79534	13.3568	-0.683704	-0.32648	-0.682608	-0.680239	1.92681	2.1931	-0.186409	0.276731	-0.508085	-0.378393	-0.547625	-0.403089	11
Nepenthes_gracilis_Nepgr019301	1.08579	1.57761	1.03889	1.01563	8.37561	14.1144	3.16456	5.37931	1.98762	1.40148	1.20605	1.49746	-0.597272	-0.474939	-0.608936	-0.614722	1.21595	2.64339	-0.0802115	0.470672	-0.372954	-0.518747	-0.567359	-0.494875	11
Nepenthes_gracilis_Nepgr019313	0.504285	1.49358	2.11337	2.43145	3.21368	9.83933	1.02419	0.791073	0.69995	2.00768	0.351704	0.445395	-0.60289	-0.223482	0.0142139	0.136203	0.436196	2.97721	-0.403499	-0.492904	-0.52785	-0.026318	-0.661407	-0.625475	12
Nepenthes_gracilis_Nepgr019324	2.58916	1.13946	34.365	24.8949	2.32758	0.458417	1.54132	0.940184	3.42985	0.507167	19.9905	12.7325	-0.531597	-0.656829	2.21335	1.39527	-0.554194	-0.715661	-0.622115	-0.674043	-0.458974	-0.711449	0.97161	0.344628	4
Nepenthes_gracilis_Nepgr019325	45.0542	5.17818	7.67347	1.81796	3.50871	3.95179	2.30956	1.46953	1.70592	0.812181	10.3069	14.4352	2.99361	-0.244166	-0.0415591	-0.517003	-0.37972	-0.343744	-0.477086	-0.545293	-0.5261	-0.598667	0.172266	0.507466	9
Nepenthes_gracilis_Nepgr019330	0.0621201	0	0	0	0	0.0327283	1.50894	1.38386	0.0274123	0	5.49481	4.4334	-0.532484	-0.565026	-0.565026	-0.565026	-0.565026	-0.547881	0.225428	0.159905	-0.550666	-0.565026	2.31342	1.75741	6
Nepenthes_gracilis_Nepgr019331	0.0593523	0.0112473	0	0	0	0.119606	2.75293	1.98403	0	0	16.9802	16.1727	-0.492043	-0.499644	-0.501421	-0.501421	-0.501421	-0.482522	-0.0664302	-0.187924	-0.501421	-0.501421	2.18163	2.05404	6
Nepenthes_gracilis_Nepgr019332	5.46068	16.2945	0.315112	0.261536	2.28354	8.72006	4.29314	4.05809	1.03761	0.51311	1.26244	2.16097	0.338148	2.66814	-0.768497	-0.780019	-0.345152	1.03913	0.0870463	0.0364958	-0.613112	-0.725914	-0.564757	-0.371513	1
Nepenthes_gracilis_Nepgr019334	1.31428	1.76698	0	0	0.0910457	0.451256	4.63911	5.55443	0	0.0133964	6.03939	6.21637	-0.327356	-0.15495	-0.827876	-0.827876	-0.793202	-0.656022	0.938852	1.28743	-0.827876	-0.822774	1.47212	1.53952	6
Nepenthes_gracilis_Nepgr019335	11.2518	15.3649	0	0.28726	0.452238	1.40952	62.5095	59.0463	0.327428	0.136936	39.3775	45.6605	-0.338853	-0.172936	-0.792735	-0.781147	-0.774492	-0.735877	1.72882	1.58911	-0.779527	-0.787211	0.7957	1.04915	2
Nepenthes_gracilis_Nepgr019337	1.44491	1.56204	0	0	0.0770855	0.0369761	0.966677	0.686233	0.0943975	0	3.97695	2.94005	0.353676	0.443193	-0.750542	-0.750542	-0.691632	-0.722285	-0.0117944	-0.226113	-0.678402	-0.750542	2.2887	1.49629	6
Nepenthes_gracilis_Nepgr019339	1.43822	1.33132	0	0.0155145	0	0.0817128	0.0737916	0	0	0	0.0110736	0.0206383	2.23628	2.03549	-0.465257	-0.436115	-0.465257	-0.311769	-0.326648	-0.465257	-0.465257	-0.465257	-0.444457	-0.42649	1
Nepenthes_gracilis_Nepgr019343	0	0	0	0	1.44813	0	0	0	0	0	0	0	-0.288675	-0.288675	-0.288675	-0.288675	3.17543	-0.288675	-0.288675	-0.288675	-0.288675	-0.288675	-0.288675	-0.288675	10
Nepenthes_gracilis_Nepgr019347	0	0	0.318343	0	3.16206	4.4619	0.399692	2.14412	0	1.52251	0.301532	0.226328	-0.70538	-0.70538	-0.490437	-0.70538	1.42962	2.30727	-0.435511	0.742318	-0.70538	0.322607	-0.501788	-0.552565	11
Nepenthes_gracilis_Nepgr019355	23.286	21.8234	5.88901	7.1593	120.694	38.0398	11.313	16.0029	4.52585	5.52326	6.09393	15.1926	0.010026	-0.0352213	-0.528151	-0.488855	3.02335	0.466436	-0.360361	-0.215276	-0.570321	-0.539466	-0.521812	-0.240345	10
Nepenthes_gracilis_Nepgr019359	9.22088	11.968	2.69645	2.13069	66.1596	72.8019	20.6159	35.0234	5.41094	5.68224	9.58859	14.7088	-0.499181	-0.385974	-0.768055	-0.79137	1.84727	2.121	-0.0295897	0.564145	-0.65619	-0.64501	-0.484028	-0.273025	11
Nepenthes_gracilis_Nepgr019363	50.6885	43.3569	28.7587	33.0337	402.514	149.577	26.4258	30.8693	56.3369	51.17	50.0667	47.5253	-0.283596	-0.352509	-0.489723	-0.449541	3.02335	0.645894	-0.511651	-0.469885	-0.230505	-0.27907	-0.28944	-0.313328	10
Nepenthes_gracilis_Nepgr019409	0.550518	0.256296	0	0.269584	6.1602	4.65313	0	2.76787	0.480121	0.477762	0.946663	0	-0.40484	-0.548408	-0.67347	-0.541924	2.33245	1.59706	-0.67347	0.677136	-0.439191	-0.440342	-0.211538	-0.67347	11
Nepenthes_gracilis_Nepgr019413	7.00846	7.59155	1.27912	2.01724	96.7928	151.73	24.2562	56.2943	9.41651	18.2912	12.2894	20.8897	-0.584842	-0.572202	-0.709038	-0.693038	1.36143	2.55232	-0.21096	0.483537	-0.532643	-0.340264	-0.470367	-0.283936	11
Nepenthes_gracilis_Nepgr019417	1.3075	3.6916	3.17669	8.24568	2.16417	1.19698	3.83466	2.15535	45.1492	69.451	2.61158	2.82499	-0.497577	-0.388176	-0.411804	-0.179198	-0.458266	-0.502649	-0.381611	-0.458671	1.51423	2.6294	-0.437736	-0.427942	8
Nepenthes_gracilis_Nepgr019473	8.36405	19.311	2.376	3.12619	131.314	329.882	29.8588	104.548	3.11751	8.0199	27.9453	54.4096	-0.547149	-0.431576	-0.610369	-0.602449	0.750904	2.8473	-0.320217	0.468316	-0.60254	-0.550783	-0.340419	-0.0610205	12
Nepenthes_gracilis_Nepgr019499	0.967652	0.738413	0.0850226	0.739632	547.901	1864.71	179.872	155.975	0.685255	0.11876	9.84888	20.8371	-0.428823	-0.429249	-0.430462	-0.429247	0.586909	3.0324	-0.0965731	-0.140953	-0.429348	-0.4304	-0.41233	-0.391923	12
Nepenthes_gracilis_Nepgr019509	21.2706	33.5836	4.21498	6.41854	494.613	302.456	68.7038	110.566	17.4716	37.6254	11.1532	18.3558	-0.480461	-0.398973	-0.593336	-0.578752	2.65214	1.38043	-0.166547	0.110497	-0.505603	-0.372225	-0.547418	-0.499752	10
Nepenthes_gracilis_Nepgr019520	3.30487	9.7097	0.364796	0.280529	26.4018	49.1259	7.78986	17.3469	3.96617	5.71765	2.57661	3.00277	-0.524916	-0.0762963	-0.73085	-0.736752	1.09289	2.68457	-0.210769	0.45864	-0.478595	-0.355915	-0.575926	-0.546076	11
Nepenthes_gracilis_Nepgr019526	14.9399	7.33059	141.591	115.167	17.2522	15.0395	7.81988	8.73562	26.8971	9.00349	38.7208	44.9206	-0.500908	-0.671486	2.33824	1.74589	-0.449073	-0.498675	-0.660517	-0.639989	-0.232861	-0.633984	0.0321922	0.171174	4
Nepenthes_gracilis_Nepgr019542	1.0735	0.885359	0	0.422809	0.14448	0	0	0	0.0586244	0	0.461551	0.330701	2.13688	1.62931	-0.759212	0.381444	-0.369433	-0.759212	-0.759212	-0.759212	-0.601055	-0.759212	0.485962	0.132954	9
Nepenthes_gracilis_Nepgr019551	1.1434	0.748364	0.0248187	0.158649	0.216453	0	0.0435311	0.159365	0.0301326	0	0.362139	0.370689	2.48664	1.36005	-0.703389	-0.321724	-0.156879	-0.774168	-0.650024	-0.319682	-0.688234	-0.774168	0.258598	0.28298	9
Nepenthes_gracilis_Nepgr019625	0.180827	0.741236	0	0	2.29655	15.4404	0	0.573248	0	1.02931	0	1.0707	-0.366455	-0.23785	-0.407952	-0.407952	0.11907	3.13538	-0.407952	-0.276401	-0.407952	-0.171741	-0.407952	-0.162244	12
Nepenthes_gracilis_Nepgr019626	0	0.0945487	0.167653	0	0.870563	1.98755	0.0893984	0.28974	0.0910198	0.666245	0	0	-0.60517	-0.443868	-0.31915	-0.60517	0.880024	2.78563	-0.452654	-0.110869	-0.449888	0.531455	-0.60517	-0.60517	12
Nepenthes_gracilis_Nepgr019650	458.065	170.583	23.9334	18.4947	36.0969	27.9747	39.089	37.4899	104.182	53.1545	85.691	57.0268	2.97349	0.634175	-0.559152	-0.603407	-0.460174	-0.526267	-0.435826	-0.448839	0.0938492	-0.321372	-0.0566138	-0.289862	9
Nepenthes_gracilis_Nepgr019680	0	0.779312	2.27576	0	0	0.298883	0.26199	0	0.548787	0.314711	0.770407	0.791069	-0.785077	0.430275	2.76401	-0.785077	-0.785077	-0.318964	-0.376498	-0.785077	0.0707659	-0.294279	0.416387	0.448609	4
Nepenthes_gracilis_Nepgr019698	3.8384	0.620466	0	0.382807	0.961346	0	0.76444	0.617757	0	0	0	0.280491	3.00644	-0.00156704	-0.581555	-0.223722	0.317075	-0.581555	0.133015	-0.00409955	-0.581555	-0.581555	-0.581555	-0.319363	9
Nepenthes_gracilis_Nepgr019710	64.4427	48.7788	0	1.49046	6.2239	0.466697	27.6907	30.1123	5.81092	1.23486	2.79406	0.796368	2.21776	1.5033	-0.721586	-0.653603	-0.437703	-0.700299	0.54144	0.65189	-0.456539	-0.665262	-0.594144	-0.685262	9
Nepenthes_gracilis_Nepgr019713	0.407399	0.203272	0.107071	0.118855	0.374779	0.560155	6.83777	4.28888	0.269019	0.0683799	0.261951	0.264239	-0.345884	-0.44137	-0.486371	-0.480859	-0.361143	-0.274428	2.66212	1.4698	-0.410615	-0.50447	-0.413921	-0.412851	2
Nepenthes_gracilis_Nepgr019722	4.53959	5.15615	6.9456	4.06092	98.5742	158.481	143.369	136.204	8.52153	7.21346	26.6461	17.5374	-0.746252	-0.736441	-0.707967	-0.753868	0.750055	1.70331	1.46284	1.34883	-0.68289	-0.703704	-0.394486	-0.539427	7
Nepenthes_gracilis_Nepgr019731	25.4965	61.4679	10.7286	14.3569	228.768	497.023	85.5322	194.697	54.2148	137.987	36.3216	60.0992	-0.661752	-0.402244	-0.768292	-0.742117	0.80471	2.73998	-0.228637	0.558908	-0.454569	0.149786	-0.583657	-0.412118	11
Nepenthes_gracilis_Nepgr019736	7.74505	8.3541	1.43485	1.16367	259.379	263.424	55.6671	159.575	7.95279	8.17025	11.9123	10.879	-0.577771	-0.571762	-0.640029	-0.642705	1.90493	1.94485	-0.104955	0.920235	-0.575721	-0.573576	-0.536655	-0.54685	11
Nepenthes_gracilis_Nepgr019743	492.681	575.469	113.772	100.293	783.891	281.295	3950.73	4014.02	33.7119	20.4499	174.6	655.329	-0.304349	-0.247128	-0.566239	-0.575555	-0.103073	-0.450452	2.08575	2.12949	-0.621574	-0.63074	-0.524196	-0.191931	2
Nepenthes_gracilis_Nepgr019744	1.32626	0.249332	0.2277	0	0	0	0	0	0	0	0	0	3.08154	0.259569	0.202885	-0.393778	-0.393778	-0.393778	-0.393778	-0.393778	-0.393778	-0.393778	-0.393778	-0.393778	9
Nepenthes_gracilis_Nepgr019771	7.80678	3.59929	40.448	33.4516	15.3822	10.8751	17.2636	11.4067	143.737	39.5002	8.33356	9.53308	-0.536398	-0.645754	0.311973	0.130132	-0.339507	-0.45665	-0.290609	-0.442833	2.99654	0.28734	-0.522707	-0.491531	3
Nepenthes_gracilis_Nepgr019789	14.415	19.9214	2.87418	3.57127	61.9217	126.449	17.9268	28.949	11.4088	13.6729	9.30106	15.4966	-0.365116	-0.207356	-0.695759	-0.675787	0.99595	2.84466	-0.264502	0.0512831	-0.451243	-0.386377	-0.511629	-0.334126	11
Nepenthes_gracilis_Nepgr019792	5.19426	5.10013	1.59741	1.41333	40.0856	41.2881	11.8103	20.9324	3.61688	3.21677	6.1961	7.19035	-0.49777	-0.50436	-0.749613	-0.762502	1.94524	2.02943	-0.0345302	0.604179	-0.608214	-0.636229	-0.427623	-0.358008	11
Nepenthes_gracilis_Nepgr019795	0.0367694	0.102379	0	0	1.25188	0.837849	0.106806	0.553498	0	0.0352849	0	0.0718186	-0.518206	-0.358526	-0.607695	-0.607695	2.43913	1.43145	-0.34775	0.739403	-0.607695	-0.521819	-0.607695	-0.432903	10
Nepenthes_gracilis_Nepgr019801	0	0	0	0	0	0.292015	1.33666	0	0	0	0	0	-0.350341	-0.350341	-0.350341	-0.350341	-0.350341	0.403434	3.09998	-0.350341	-0.350341	-0.350341	-0.350341	-0.350341	2
Nepenthes_gracilis_Nepgr019806	6.78231	9.18757	3.43003	5.89152	62.2432	126.793	83.2505	61.3021	9.68325	32.956	11.4968	8.53144	-0.712883	-0.652393	-0.797188	-0.735285	0.681889	2.30523	1.2102	0.658221	-0.639928	-0.0546472	-0.59432	-0.668894	11
Nepenthes_gracilis_Nepgr019815	20.8313	17.1297	23.3598	16.5192	206.854	148.223	29.6121	24.2627	39.2562	20.4778	17.6115	15.23	-0.442644	-0.502337	-0.401871	-0.512181	2.55713	1.61167	-0.301046	-0.38731	-0.145527	-0.448346	-0.494567	-0.532971	10
Nepenthes_gracilis_Nepgr019824	0.451818	0.170739	0.0861758	0.25748	2.4785	9.64749	0.353706	0.324539	0.101504	0.682532	0.409591	0.170754	-0.297659	-0.401025	-0.432123	-0.369127	0.447644	3.084	-0.33374	-0.344466	-0.426486	-0.212816	-0.313188	-0.401019	12
Nepenthes_gracilis_Nepgr019829	18.5186	19.6757	30.2615	22.7156	72.5604	59.1375	54.5786	49.9011	361.051	124.255	32.5281	25.3675	-0.564566	-0.552475	-0.441857	-0.520709	0.000152063	-0.140112	-0.187752	-0.23663	3.01478	0.540339	-0.418172	-0.492998	3
Nepenthes_gracilis_Nepgr019879	30.3574	14.7573	39.4683	28.087	15.3445	11.8684	14.7915	14.2439	209.506	53.9058	21.3772	19.761	-0.165488	-0.449237	0.000228435	-0.206785	-0.438556	-0.501782	-0.448615	-0.458575	3.09303	0.262831	-0.328828	-0.358225	3
Nepenthes_gracilis_Nepgr019880	0	0.199394	0.230823	0	0.252459	1.28926	0	0.307371	3.40523	8.04534	0	0	-0.479895	-0.396263	-0.383081	-0.479895	-0.374006	0.0608613	-0.479895	-0.350974	0.948366	2.89457	-0.479895	-0.479895	8
Nepenthes_gracilis_Nepgr019919	68.2522	318.432	0.522686	1.20721	78.7764	71.5376	21.6313	45.058	4.2608	9.72852	9.24665	14.3095	0.166095	2.99827	-0.600641	-0.592892	0.285234	0.203287	-0.36168	-0.0964764	-0.558324	-0.496426	-0.501881	-0.444567	1
Nepenthes_gracilis_Nepgr019921	0.922283	2.2559	0.0887597	0.175681	3.88718	1.32787	0.159788	0.127582	0.0712788	0.13006	0.186264	0.148376	0.111432	1.23557	-0.591165	-0.517897	2.61062	0.453315	-0.531294	-0.558441	-0.605901	-0.556353	-0.508977	-0.540913	10
Nepenthes_gracilis_Nepgr019929	7.89645	10.3017	3.29558	3.25681	55.55	73.6905	15.7352	17.5041	6.22134	5.39535	10.2786	21.5705	-0.508293	-0.400371	-0.714733	-0.716472	1.6299	2.44386	-0.15657	-0.0772003	-0.583455	-0.620517	-0.401405	0.105256	11
Nepenthes_gracilis_Nepgr019944	117.453	777.078	23.6362	43.4204	381.301	123.361	141.653	177.787	32.5709	163.002	83.9333	147.27	-0.320078	2.83495	-0.76881	-0.674181	0.941921	-0.291819	-0.20433	-0.0314954	-0.726075	-0.102213	-0.480405	-0.177462	1
Nepenthes_gracilis_Nepgr019961	17.2087	16.8029	24.4765	22.1778	66.4991	219.73	60.9032	22.5216	20.6892	41.1551	6.89323	39.2913	-0.51024	-0.517303	-0.383764	-0.423767	0.347522	3.01409	0.250141	-0.417783	-0.449672	-0.093519	-0.689753	-0.125953	12
Nepenthes_gracilis_Nepgr019970	58.8499	56.0341	0.0991352	0.0820548	0.299857	0.650232	0.871402	0.405459	0.273228	0.111992	8.69844	10.8012	2.1749	2.04575	-0.519768	-0.520552	-0.510562	-0.494492	-0.484347	-0.505718	-0.511783	-0.519179	-0.125351	-0.0289049	1
Nepenthes_gracilis_Nepgr020002	0.0519098	0.359655	0.452217	2.28587	0.0937817	1.34264	0.162382	0.13307	11.2521	56.8831	0.190209	0.207384	-0.372268	-0.353381	-0.347701	-0.235169	-0.369698	-0.293055	-0.365488	-0.367287	0.315089	3.11546	-0.36378	-0.362726	8
Nepenthes_gracilis_Nepgr020056	0	0	0	0	1.8285	0.672304	0	0	0	0	0	0	-0.381979	-0.381979	-0.381979	-0.381979	2.9695	0.850293	-0.381979	-0.381979	-0.381979	-0.381979	-0.381979	-0.381979	10
Nepenthes_gracilis_Nepgr020058	1.50416	0.57402	1.71132	2.87543	7.80497	19.6118	0.69323	1.36295	1.74327	0.404188	1.83807	1.35021	-0.358158	-0.528825	-0.320148	-0.10655	0.797948	2.96432	-0.506951	-0.384067	-0.314285	-0.559986	-0.296891	-0.386406	12
Nepenthes_gracilis_Nepgr020112	138.077	443.862	25.3181	27.5695	51.9294	71.3816	45.1853	76.4143	34.8342	106.753	43.2662	64.6083	0.382306	3.04062	-0.597947	-0.578374	-0.366605	-0.197499	-0.425233	-0.153748	-0.515219	0.110001	-0.441917	-0.256382	1
Nepenthes_gracilis_Nepgr020124	0.236869	0	0.101607	0	0.332648	0	0	0.199875	0.537793	0.394889	0.431571	1.05679	-0.120578	-0.882864	-0.555873	-0.882864	0.187657	-0.882864	-0.882864	-0.23963	0.84785	0.38796	0.506009	2.51806	6
Nepenthes_gracilis_Nepgr020154	66.1446	66.4646	14.4398	13.2813	914.31	1548.08	222.061	495.848	118.556	102.863	103.65	141.485	-0.539375	-0.538688	-0.650431	-0.652919	1.28238	2.64363	-0.204486	0.383574	-0.426802	-0.46051	-0.458819	-0.377554	11
Nepenthes_gracilis_Nepgr020164	97.2731	361.549	1.41199	1.39294	265.99	65.8688	79.7697	146.785	5.02784	15.0387	23.7731	32.7343	0.0513134	2.35427	-0.784038	-0.784204	1.52155	-0.22235	-0.101214	0.48277	-0.752529	-0.665292	-0.589179	-0.51109	1
Nepenthes_gracilis_Nepgr020165	0	0.596934	0	0	0	2.98524	0	0	0	0	0	0	-0.345772	0.345662	-0.345772	-0.345772	-0.345772	3.11206	-0.345772	-0.345772	-0.345772	-0.345772	-0.345772	-0.345772	12
Nepenthes_gracilis_Nepgr020166	296.5	305.227	0.419716	0.78738	54.352	39.1597	22.6443	22.3291	6.56723	3.49929	17.9979	26.8088	2.07871	2.15753	-0.595571	-0.59225	-0.108438	-0.24566	-0.394832	-0.397678	-0.540045	-0.567755	-0.4368	-0.357217	1
Nepenthes_gracilis_Nepgr020167	217.991	342.687	0.0650767	0.0741692	2.34336	2.22247	3.26588	3.69401	7.02609	2.5031	3.31318	6.16698	1.51756	2.63922	-0.442684	-0.442602	-0.422191	-0.423278	-0.413893	-0.410042	-0.38007	-0.420754	-0.413467	-0.387797	1
Nepenthes_gracilis_Nepgr020168	315.892	487.656	0.0998226	0.333084	28.4846	13.4854	9.27015	14.9615	12.0207	4.18584	5.40168	9.14365	1.53273	2.62598	-0.47722	-0.475735	-0.296556	-0.392023	-0.418853	-0.382628	-0.401346	-0.451213	-0.443475	-0.419658	1
Nepenthes_gracilis_Nepgr020169	278.602	452.323	5.12576	6.0636	78.3241	32.3665	62.7476	60.2371	14.0412	12.8696	23.9739	42.8973	1.3897	2.66389	-0.616149	-0.60927	-0.0792643	-0.416347	-0.193513	-0.211926	-0.550758	-0.559351	-0.477904	-0.339108	1
Nepenthes_gracilis_Nepgr020171	0.919485	0.597372	1.37183	0.331857	3.7147	0.363559	0.510654	0	0.936109	0.462983	0	0	0.149345	-0.166921	0.593477	-0.427616	2.89382	-0.39649	-0.252065	-0.753449	0.165667	-0.29887	-0.753449	-0.753449	10
Nepenthes_gracilis_Nepgr020172	47.5408	94.9581	2.38828	2.82534	579.625	525.888	249.907	453.062	4.59822	15.6414	65.6483	113.492	-0.60649	-0.388775	-0.813807	-0.8118	1.83656	1.58983	0.322668	1.25545	-0.80366	-0.752955	-0.52335	-0.303675	11
Nepenthes_gracilis_Nepgr020178	67.9607	512.743	10.2661	14.6747	1929.86	652.687	137.459	296.8	23.7132	128.401	152.533	179.057	-0.50901	0.316604	-0.616104	-0.607921	2.94708	0.57637	-0.380007	-0.0842339	-0.591143	-0.39682	-0.352026	-0.302791	10
Nepenthes_gracilis_Nepgr020209	1.56078	0.997272	0.232816	0	0.739598	0	0.0927713	0	0.224563	0.688876	0	0.0423191	2.32898	1.21602	-0.293823	-0.753648	0.7071	-0.753648	-0.570419	-0.753648	-0.310122	0.606922	-0.753648	-0.670065	9
Nepenthes_gracilis_Nepgr020214	144.729	196.904	0.0851209	0.0868338	1.69426	1.77119	135.564	68.7608	8.7396	1.90134	1.80351	3.41498	1.36461	2.09403	-0.657587	-0.657563	-0.63509	-0.634015	1.23647	0.30253	-0.536593	-0.632195	-0.633563	-0.611034	1
Nepenthes_gracilis_Nepgr020224	0.127943	1.09508	0	0	0.0707825	0.0640862	0.0731636	0.0939498	0	0.00907606	0.0705077	0.121454	-0.0524423	3.13863	-0.474591	-0.474591	-0.241044	-0.263138	-0.233187	-0.164603	-0.474591	-0.444644	-0.241951	-0.073852	1
Nepenthes_gracilis_Nepgr020258	1.35614	1.16796	0.0290182	0.178324	0.85161	1.28035	3.56248	3.79972	0.162277	0.16496	0.112577	0.108664	0.220688	0.0782826	-0.78358	-0.670597	-0.161104	0.163333	1.89028	2.06981	-0.68274	-0.68071	-0.720349	-0.72331	2
Nepenthes_gracilis_Nepgr020260	0.618643	4.22148	0.0856145	0.0849211	5.87179	16.3237	2.45873	8.2689	0.277125	0.455884	0.474423	1.11088	-0.562373	0.178258	-0.671947	-0.672089	0.517508	2.66609	-0.184108	1.01028	-0.632578	-0.595831	-0.59202	-0.461185	12
Nepenthes_gracilis_Nepgr020261	0	1.434	0	0	0.0957906	1.48495	0	0.181692	0	0	0.053175	0	-0.485203	2.08414	-0.485203	-0.485203	-0.313572	2.17544	-0.485203	-0.159659	-0.485203	-0.485203	-0.389928	-0.485203	12
Nepenthes_gracilis_Nepgr020270	0.316095	0.311566	0.198376	0.638914	8.05755	8.70481	1.51737	3.8145	0.140326	0.0648812	0.304698	0.335435	-0.546163	-0.547603	-0.583595	-0.443514	1.91545	2.12126	-0.164185	0.566251	-0.602053	-0.626043	-0.549787	-0.540013	11
Nepenthes_gracilis_Nepgr020271	0.818028	1.44327	0.589523	2.00614	31.9287	34.2138	10.2576	14.1424	0.122844	0.187004	1.18337	2.35542	-0.601525	-0.55106	-0.619968	-0.505628	1.9095	2.09394	0.160373	0.473927	-0.657635	-0.652456	-0.572037	-0.477438	11
Nepenthes_gracilis_Nepgr020272	0.290543	0.360916	0.115785	0.238654	2.44067	2.63248	0.534591	0.305118	0.101989	1.21112	0.266626	0.282519	-0.494598	-0.41571	-0.690503	-0.552766	1.91571	2.13073	-0.221017	-0.478259	-0.70597	0.537379	-0.52141	-0.503593	11
Nepenthes_gracilis_Nepgr020273	0.3952	0.756367	0.0948744	1.65139	2.04073	4.09083	0.211789	0.775516	0	0.219583	1.41313	0.999136	-0.569515	-0.257318	-0.82912	0.516355	0.852902	2.62504	-0.728057	-0.240765	-0.911131	-0.721321	0.310394	-0.0474643	12
Nepenthes_gracilis_Nepgr020296	0.11023	0.0996774	5.21699	5.46757	0.0422767	0	0	0	0.108859	0.0327386	0.0423752	0.074255	-0.399225	-0.404346	2.07894	2.20054	-0.432201	-0.452717	-0.452717	-0.452717	-0.39989	-0.436829	-0.432153	-0.416683	4
Nepenthes_gracilis_Nepgr020298	5.18733	1.82198	1.34369	3.68584	0	0	0	0.419265	0	0	2.62282	3.50989	2.0057	0.150367	-0.113318	1.17792	-0.854101	-0.854101	-0.854101	-0.622958	-0.854101	-0.854101	0.591873	1.08092	5
Nepenthes_gracilis_Nepgr020312	0.69851	1.01922	1.41899	1.69375	7.0612	11.9976	0.6	2.73404	2.05907	2.35475	1.18095	0.658438	-0.617223	-0.522563	-0.404572	-0.323476	1.26074	2.71773	-0.646298	-0.016431	-0.21565	-0.128379	-0.474829	-0.62905	11
Nepenthes_gracilis_Nepgr020313	2.93013	2.99928	8.13642	8.07567	39.7047	103.258	4.6488	9.35463	6.74257	4.69384	3.29549	3.25566	-0.462892	-0.46052	-0.284305	-0.286388	0.79856	2.97859	-0.403938	-0.242517	-0.332117	-0.402393	-0.450359	-0.451726	12
Nepenthes_gracilis_Nepgr020373	0.12774	0.271007	0.0751445	0.0485889	0.461316	1.16442	0.0691422	0	0.143263	0.207339	0.0731896	0.0549714	-0.301463	0.14408	-0.465029	-0.547613	0.735922	2.9225	-0.483695	-0.69872	-0.253188	-0.0539176	-0.471108	-0.527765	12
Nepenthes_gracilis_Nepgr020413	0.435601	1.03236	0.360953	0	0	0	0	0	0	0	0	0	0.892668	2.77376	0.657367	-0.480422	-0.480422	-0.480422	-0.480422	-0.480422	-0.480422	-0.480422	-0.480422	-0.480422	1
Nepenthes_gracilis_Nepgr020425	0	0	0.27421	2.14637	0.223847	1.25408	0.129617	0	0.967436	1.4521	0.232317	0.548313	-0.862364	-0.862364	-0.469792	2.21049	-0.541894	0.933039	-0.676798	-0.862364	0.522664	1.21653	-0.529768	-0.0773731	8
Nepenthes_gracilis_Nepgr020473	70.6778	14.6379	0.501035	0.471435	0.653539	0.525246	0.63195	0.618286	1.59695	1.04828	2.32732	1.72522	3.11343	0.331893	-0.369791	-0.37126	-0.362222	-0.36859	-0.363293	-0.363971	-0.315395	-0.342629	-0.279144	-0.309029	9
Nepenthes_gracilis_Nepgr020480	1.40433	2.75499	13.7083	13.3866	0.31494	0.0785937	0.534344	0.0752497	5.96656	6.17668	1.14971	0.258261	-0.480563	-0.211576	1.96979	1.90573	-0.697516	-0.744585	-0.653822	-0.745251	0.428013	0.469858	-0.53127	-0.708804	4
Nepenthes_gracilis_Nepgr020497	37.5614	68.5217	10.9966	9.9523	342.393	824.639	69.4071	236.873	40.5426	90.5818	53.5674	94.0371	-0.513152	-0.379676	-0.627678	-0.63218	0.801033	2.88009	-0.375859	0.346118	-0.500299	-0.284571	-0.444147	-0.269675	12
Nepenthes_gracilis_Nepgr020543	1.61255	1.91299	1.02693	0.718772	16.7536	19.6751	3.97411	5.24839	1.86138	1.40446	1.80821	3.30105	-0.523058	-0.475851	-0.615074	-0.663494	1.85599	2.31504	-0.151998	0.0482255	-0.48396	-0.555755	-0.492316	-0.257751	11
Nepenthes_gracilis_Nepgr020573	0.0423822	0.159631	0.0532057	0.0752781	0.461287	0.233174	0.65881	0.726909	0.345209	2.15624	0.0984997	0.0505645	-0.636213	-0.43959	-0.618062	-0.581048	0.066276	-0.316261	0.397515	0.511714	-0.128382	2.90865	-0.542106	-0.622491	8
Nepenthes_gracilis_Nepgr020581	1.34068	2.86459	1.37176	1.95929	1.22609	1.05579	0.370477	0.73063	3.55051	9.27234	0.365553	1.21257	-0.314624	0.308582	-0.301916	-0.0616447	-0.361485	-0.431131	-0.711392	-0.564106	0.589089	2.92905	-0.713405	-0.367015	8
Nepenthes_gracilis_Nepgr020584	2.65518	3.1878	0	0.343232	0.237646	0	1.63228	2.22532	0.778599	0.297701	0.0935622	0	1.46743	1.92695	-0.823292	-0.527172	-0.618266	-0.823292	0.584941	1.09658	-0.151564	-0.566454	-0.742573	-0.823292	1
Nepenthes_gracilis_Nepgr020585	6.13213	4.46658	0.11174	0	0	0.0571785	1.53025	0.59072	0	0.300953	0.111009	0.0871654	2.46834	1.64881	-0.493965	-0.548946	-0.548946	-0.520812	0.204003	-0.258286	-0.548946	-0.400864	-0.494325	-0.506057	9
Nepenthes_gracilis_Nepgr020596	25.1419	11.7413	75.7179	65.1735	5.6214	6.12098	4.1446	2.93196	17.3767	6.61337	17.1168	15.7319	0.167035	-0.38942	2.26718	1.82933	-0.643546	-0.622801	-0.70487	-0.755224	-0.155412	-0.602355	-0.166205	-0.223711	4
Nepenthes_gracilis_Nepgr020607	1.68153	2.03245	1.71207	2.73815	0.402253	0.301741	0.35393	0.364057	5.15434	8.92301	0.860987	1.15258	-0.180094	-0.0421758	-0.168093	0.235184	-0.682882	-0.722386	-0.701874	-0.697894	1.1848	2.66599	-0.502588	-0.387985	8
Nepenthes_gracilis_Nepgr020631	1.70696	2.84352	2.99175	5.48592	2.30631	0.930507	3.70102	1.6125	14.1399	34.8992	1.30249	0.663693	-0.443642	-0.327506	-0.31236	-0.0575007	-0.382399	-0.522982	-0.239885	-0.453295	0.826779	2.94801	-0.484972	-0.550245	8
Nepenthes_gracilis_Nepgr020650	0.0173023	0.0693075	0.575432	1.53861	0.0169338	0.0849882	0.11886	0.0355647	0.703783	2.70361	0.0745599	0.185682	-0.599341	-0.536129	0.0790628	1.2498	-0.599788	-0.517069	-0.475897	-0.577143	0.235073	2.66585	-0.529744	-0.394676	8
Nepenthes_gracilis_Nepgr020652	0.568825	0	0.705832	1.33893	0.796758	0.377555	0.633805	0	2.97453	0	0	0	-0.0554453	-0.719031	0.104386	0.842949	0.210459	-0.278578	0.02036	-0.719031	2.75102	-0.719031	-0.719031	-0.719031	3
Nepenthes_gracilis_Nepgr020663	0.791825	1.84827	1.04106	0.482328	5.90319	7.11718	1.08554	2.76309	0.0422636	0.0190076	1.31922	1.68696	-0.539822	-0.0710242	-0.429225	-0.677161	1.72834	2.26705	-0.409488	0.334925	-0.872439	-0.882758	-0.305789	-0.142606	11
Nepenthes_gracilis_Nepgr020666	46.6043	226.315	0	0	1.77028	32.0703	2.92775	7.77215	4.63713	4.11534	0.23138	1.00076	0.300041	3.09136	-0.42383	-0.42383	-0.396333	0.0742942	-0.378355	-0.303111	-0.351804	-0.359909	-0.420236	-0.408286	1
Nepenthes_gracilis_Nepgr020700	2.94709	18.8162	7.50084	16.4595	59.2009	46.4311	7.55287	3.44317	57.0606	126.377	4.67115	3.64694	-0.713793	-0.287345	-0.591421	-0.350677	0.797906	0.454746	-0.590023	-0.700462	0.740391	2.60313	-0.667463	-0.694986	8
Nepenthes_gracilis_Nepgr020704	0.172599	0.214407	0.153074	0.28485	0.517385	1.25662	1.29303	2.26524	1.40829	1.03526e-06	0.101038	0.0711915	-0.648102	-0.590721	-0.6749	-0.49404	-0.174889	0.839694	0.889674	2.22401	1.04786	-0.88499	-0.746319	-0.787282	7
Nepenthes_gracilis_Nepgr020726	2.21661	0.551581	0	0.474896	12.2478	27.6931	5.70982	8.03695	1.07592	1.42409	1.12362	4.43121	-0.403393	-0.613363	-0.682921	-0.623033	0.861599	2.80933	0.0371195	0.330583	-0.547241	-0.503335	-0.541226	-0.12412	11
Nepenthes_gracilis_Nepgr020728	0.194957	0.103221	0.338598	0.64157	1.26831	1.79971	0.245601	0.71918	0	0	0.125221	0.232048	-0.499566	-0.664766	-0.240896	0.3047	1.43335	2.3903	-0.408366	0.444462	-0.850648	-0.850648	-0.625149	-0.432772	11
Nepenthes_gracilis_Nepgr020740	2.5916	2.58907	7.67876	1.03525	0.479719	12.0852	0.739007	3.88275	2.50136	1.58415	0.584723	1.39908	-0.145903	-0.146635	1.32593	-0.596189	-0.756916	2.60081	-0.681898	0.227656	-0.17201	-0.437379	-0.726536	-0.490924	12
Nepenthes_gracilis_Nepgr020752	10.9645	6.37612	4.60815	4.32146	48.4247	63.3051	10.9217	17.5227	6.63724	6.24736	8.57071	9.12821	-0.286594	-0.527679	-0.620573	-0.635636	1.68166	2.46352	-0.288841	0.057993	-0.513959	-0.534444	-0.412369	-0.383077	11
Nepenthes_gracilis_Nepgr020754	1.25746	0.481565	0.194198	0	0.635556	7.17546	0.15846	2.72265	0.599217	0.194634	0.377502	0.343833	0.0390244	-0.343847	-0.48565	-0.581478	-0.267859	2.9593	-0.503285	0.762032	-0.285791	-0.485435	-0.395197	-0.411811	12
Nepenthes_gracilis_Nepgr020760	349.91	195.6	51.9263	33.7615	313.605	345.042	1529.03	1497.36	237.978	103.134	429.016	461.909	-0.220472	-0.523028	-0.804726	-0.840342	-0.291656	-0.230017	2.09142	2.02933	-0.439937	-0.704324	-0.0653697	-0.000876965	2
Nepenthes_gracilis_Nepgr020799	0	0	0	0	0	1.27727	2.79036	7.64389	0	0	2.0453	1.37989	-0.564931	-0.564931	-0.564931	-0.564931	-0.564931	0.00711213	0.684767	2.85849	-0.564931	-0.564931	0.351081	0.0530721	7
Nepenthes_gracilis_Nepgr020808	1.29488	2.5281	0.255567	0.459655	30.5484	13.0068	11.093	18.159	1.67314	1.69523	2.37552	2.939	-0.626592	-0.495045	-0.737455	-0.715685	2.49387	0.622713	0.418568	1.1723	-0.586243	-0.583887	-0.511321	-0.451214	10
Nepenthes_gracilis_Nepgr020813	0.222707	1.24968	0.580973	0.217389	8.09595	1.1536	2.73277	2.82893	0.804896	0.842394	0.476693	0.946692	-0.663758	-0.195802	-0.500509	-0.666181	2.9238	-0.239584	0.479987	0.523805	-0.398475	-0.381389	-0.548026	-0.333864	10
Nepenthes_gracilis_Nepgr020817	1.42634	0.287784	0.292328	0.993107	0.0467367	0.0474369	0.126256	0.0346234	0	0	0.560537	0.716563	2.28014	-0.195376	-0.185495	1.33818	-0.719477	-0.717954	-0.546581	-0.745814	-0.821094	-0.821094	0.397661	0.736903	5
Nepenthes_gracilis_Nepgr020828	61.2368	27.4848	507.463	356.735	69.3901	33.5659	18.3295	18.1652	237.628	122.752	46.4151	40.0854	-0.42493	-0.638885	2.4037	1.44824	-0.373246	-0.600337	-0.69692	-0.697962	0.69322	-0.0349869	-0.518885	-0.559009	4
Nepenthes_gracilis_Nepgr020841	0.46344	0.756299	0.200246	0.685279	45.8381	89.6601	8.38066	28.1601	0.304901	0.753531	1.40253	0.922389	-0.519148	-0.508539	-0.528683	-0.511112	1.12463	2.71216	-0.232333	0.484212	-0.524892	-0.508639	-0.485128	-0.502522	11
Nepenthes_gracilis_Nepgr020856	26.6616	13.0892	90.1541	90.6444	4.15341	3.53936	1.87433	1.97934	16.0253	9.10919	19.8606	18.3223	0.0644538	-0.363558	2.06671	2.08217	-0.64535	-0.664715	-0.717222	-0.713911	-0.270967	-0.489068	-0.15002	-0.198529	4
Nepenthes_gracilis_Nepgr020869	3.78824	3.39044	0	0.0210092	0.929735	1.00472	1.83731	1.53943	0	0	0.649952	1.00933	2.02851	1.71903	-0.918678	-0.902334	-0.195361	-0.137026	0.510714	0.278973	-0.918678	-0.918678	-0.413027	-0.133436	1
Nepenthes_gracilis_Nepgr020905	63.0432	73.1483	69.0381	72.563	502.268	1073.79	129.78	208.53	71.7359	85.2683	91.9442	118.216	-0.504881	-0.470921	-0.484734	-0.472888	0.971191	2.89187	-0.280603	-0.0159521	-0.475668	-0.43019	-0.407755	-0.319464	12
Nepenthes_gracilis_Nepgr020907	3.43107	6.8344	1.04944	3.5504	32.4097	47.9866	14.3752	13.9269	5.40188	12.3988	2.97682	1.70466	-0.612001	-0.373673	-0.778781	-0.603644	1.41731	2.50812	0.15439	0.122995	-0.473989	0.0159849	-0.643811	-0.732897	11
Nepenthes_gracilis_Nepgr020968	6.87151	2.99509	8.29268	10.4531	0.0547885	0.0420689	0.391201	0.0882639	0.0629503	0	7.306	6.18435	0.832692	-0.14259	1.19025	1.73381	-0.882349	-0.885549	-0.79771	-0.873927	-0.880296	-0.896134	0.942005	0.659806	5
Nepenthes_gracilis_Nepgr020977	0	1.37493	0	0	21.8384	17.8173	1.63953	2.88502	0.445747	0.766639	0.597992	2.51234	-0.559347	-0.37432	-0.559347	-0.559347	2.37949	1.83836	-0.338712	-0.171105	-0.499362	-0.456179	-0.478874	-0.221257	11
Nepenthes_gracilis_Nepgr020978	0	0.503701	0	0	21.3323	19.2884	4.07786	2.36119	0	0	0.486103	0.808766	-0.529038	-0.463589	-0.529038	-0.529038	2.24279	1.97722	0.000822678	-0.222234	-0.529038	-0.529038	-0.465875	-0.42395	11
Nepenthes_gracilis_Nepgr021001	0	0	0.340774	0	0.482867	1.32524	0.852902	1.54222	0	0.434174	0.322013	0	-0.823725	-0.823725	-0.188191	-0.823725	0.0768071	1.64781	0.766911	2.05247	-0.823725	-0.0140036	-0.223181	-0.823725	7
Nepenthes_gracilis_Nepgr021043	0	0	1.11865	0.211284	0	0	0	0	0	0	0	0.297187	-0.416881	-0.416881	3.0224	0.23271	-0.416881	-0.416881	-0.416881	-0.416881	-0.416881	-0.416881	-0.416881	0.49682	4
Nepenthes_gracilis_Nepgr021091	2.93634	6.25149	0.148433	0.122081	0.692343	1.70623	1.28622	0.674587	0.949744	1.00301	1.23671	0.638708	0.871252	2.84167	-0.785788	-0.801451	-0.462506	0.140117	-0.109525	-0.47306	-0.309516	-0.277854	-0.138953	-0.494385	1
Nepenthes_gracilis_Nepgr021143	0	0	0	0	0.0994685	4.25571	0	0	0	0	0	0	-0.295971	-0.295971	-0.295971	-0.295971	-0.214854	3.17456	-0.295971	-0.295971	-0.295971	-0.295971	-0.295971	-0.295971	12
Nepenthes_gracilis_Nepgr021164	6.53573	11.9879	3.88177	11.6447	651.709	1107.03	130.483	363.091	58.4871	257.255	10.7139	23.251	-0.622235	-0.606318	-0.629983	-0.60732	1.26129	2.59057	-0.260382	0.418697	-0.470568	0.109718	-0.610037	-0.573437	11
Nepenthes_gracilis_Nepgr021188	6.45882	12.8464	0	0	0.153024	0.01085	0.802739	0.664615	0.0912266	0.0514894	0.164743	0.105353	1.19066	2.81587	-0.45266	-0.45266	-0.413726	-0.449899	-0.248418	-0.283561	-0.429449	-0.43956	-0.410744	-0.425855	1
Nepenthes_gracilis_Nepgr021204	1.52022	0.347261	1.24866	2.41031	0	0	0	0	1.84029	0	0.378518	0.342847	0.992487	-0.383231	0.673988	2.03645	-0.790521	-0.790521	-0.790521	-0.790521	1.36789	-0.790521	-0.346571	-0.388408	4
Nepenthes_gracilis_Nepgr021228	4.50938	2.86775	13.4278	11.1325	2.5864	0.448758	2.23193	1.15587	50.2635	40.6593	4.3816	2.27417	-0.412215	-0.511455	0.126925	-0.0118346	-0.528463	-0.657688	-0.549891	-0.614942	2.35372	1.77312	-0.419939	-0.547338	3
Nepenthes_gracilis_Nepgr021231	52.9938	46.7528	163.316	129.494	46.9988	21.1774	44.5482	29.7962	693.622	565.658	53.8964	34.4461	-0.458941	-0.486509	0.028376	-0.121021	-0.485422	-0.599482	-0.496248	-0.56141	2.37086	1.80562	-0.454954	-0.540871	3
Nepenthes_gracilis_Nepgr021258	9.87571	14.6471	3.91942	6.90407	267.319	87.4422	76.1932	115.745	9.62598	15.5381	14.7837	21.8154	-0.568717	-0.506729	-0.6461	-0.607324	2.77594	0.439013	0.292869	0.806713	-0.571962	-0.495152	-0.504954	-0.413598	10
Nepenthes_gracilis_Nepgr021259	23.0255	22.534	7.06415	12.5278	395.543	138.311	65.7014	61.9518	11.256	12.6589	23.5888	33.093	-0.402966	-0.407442	-0.548333	-0.498573	2.98972	0.646988	-0.0142977	-0.0484467	-0.510156	-0.497379	-0.397835	-0.311277	10
Nepenthes_gracilis_Nepgr021264	532.007	517.028	4.34455	7.53911	17.7381	25.152	76.9127	62.6376	18.9485	9.44586	173.232	142.061	2.09121	2.01285	-0.669127	-0.652415	-0.599062	-0.560278	-0.289504	-0.364181	-0.59273	-0.64244	0.214367	0.0513016	1
Nepenthes_gracilis_Nepgr021265	59.6244	80.6858	0.0417476	0.0860087	1.29647	1.00549	2.4748	3.20191	2.99299	2.21669	37.7291	31.4679	1.48797	2.25129	-0.671461	-0.669857	-0.625987	-0.636533	-0.583281	-0.556929	-0.5645	-0.592636	0.694425	0.467502	1
Nepenthes_gracilis_Nepgr021266	773.004	1212.71	0.282642	0.422911	0.422965	0.383821	0.76852	1.05308	19.9177	8.94905	132.311	140.972	1.4945	2.62348	-0.489507	-0.489147	-0.489146	-0.489247	-0.488259	-0.487529	-0.439093	-0.467255	-0.150517	-0.128279	1
Nepenthes_gracilis_Nepgr021269	20.1604	36.113	1.16353	0.657883	275.152	73.3592	89.9538	153.792	1.66777	5.02588	20.6899	34.1068	-0.477639	-0.283062	-0.709347	-0.715515	2.63254	0.171236	0.373642	1.15229	-0.703197	-0.662237	-0.47118	-0.307533	10
Nepenthes_gracilis_Nepgr021272	374.27	343.888	4.70925	5.25441	35.4601	48.7468	168.911	135.889	21.677	13.6528	116.242	123.249	2.03654	1.79698	-0.877517	-0.873218	-0.63504	-0.530272	0.417246	0.156861	-0.743723	-0.806995	0.00194487	0.0571901	1
Nepenthes_gracilis_Nepgr021274	0.126595	1.61062	0.143822	0.109809	0.384492	0.51473	0.0645718	0.34812	0.193567	0.236756	0.11032	0.065236	-0.464922	3.00001	-0.4247	-0.504115	0.137224	0.441308	-0.609736	0.0523015	-0.308553	-0.207714	-0.502921	-0.608185	1
Nepenthes_gracilis_Nepgr021275	0.220041	0.134956	0.0291042	0.120854	1.90975	1.53669	3.17771	3.22158	0.147886	0.577976	0.44977	0.202079	-0.633848	-0.705061	-0.793654	-0.716863	0.780366	0.468132	1.84159	1.8783	-0.694239	-0.334272	-0.441575	-0.648881	2
Nepenthes_gracilis_Nepgr021279	0	0	0	0	0.313741	0.0167062	1.05558	0.179125	0	0	0	0	-0.424	-0.424	-0.424	-0.424	0.595907	-0.369692	3.00748	0.1583	-0.424	-0.424	-0.424	-0.424	2
Nepenthes_gracilis_Nepgr021299	0	0	0.217481	0	0	1.23254	0.458546	0	0.4338	0.30613	0	0	-0.602914	-0.602914	-0.00881577	-0.602914	-0.602914	2.76405	0.649708	-0.602914	0.582109	0.233349	-0.602914	-0.602914	12
Nepenthes_gracilis_Nepgr021312	1.62714	2.13798	0.47227	0.456699	22.9949	5.83027	0.122111	0.680134	0.632876	0.698078	0.723091	0.881214	-0.22914	-0.14992	-0.408235	-0.41065	3.08451	0.42267	-0.462537	-0.376	-0.383329	-0.373217	-0.369338	-0.344817	10
Nepenthes_gracilis_Nepgr021335	0.145659	0.0901598	0.101473	0.457961	0.859675	2.36873	0.430777	0.337281	0	0	0.285717	0.83969	-0.527737	-0.612038	-0.594853	-0.053364	0.556822	2.84901	-0.094656	-0.236672	-0.748987	-0.748987	-0.314996	0.526464	12
Nepenthes_gracilis_Nepgr021338	0.559982	1.09062	0.188562	0.238228	0.440045	0	0	0	0	0	0	0.100326	1.0231	2.61126	-0.088545	0.060103	0.664133	-0.652904	-0.652904	-0.652904	-0.652904	-0.652904	-0.652904	-0.352631	1
Nepenthes_gracilis_Nepgr021342	1.71245	2.27556	0.199584	0.366864	0	0	0.0540645	0	0	0	0.218328	0.181939	1.71423	2.45961	-0.288317	-0.066892	-0.552502	-0.552502	-0.480938	-0.552502	-0.552502	-0.552502	-0.263506	-0.311673	1
Nepenthes_gracilis_Nepgr021353	1.55475	1.32028	0	0	0	0	0	0	0	0	0	0	2.34107	1.92369	-0.426476	-0.426476	-0.426476	-0.426476	-0.426476	-0.426476	-0.426476	-0.426476	-0.426476	-0.426476	9
Nepenthes_gracilis_Nepgr021371	8.71094	5.23754	9.56657	8.44483	6.77879	1.67869	9.82331	9.59489	48.3586	17.1098	4.93841	4.8932	-0.207526	-0.490161	-0.137903	-0.22918	-0.364748	-0.77975	-0.117011	-0.135598	3.01866	0.475902	-0.514502	-0.518181	3
Nepenthes_gracilis_Nepgr021380	0	0	0	0	0.87151	0	0	0.440913	4.48539	3.56854	0	0	-0.502912	-0.502912	-0.502912	-0.502912	0.0586211	-0.502912	-0.502912	-0.218822	2.38712	1.79638	-0.502912	-0.502912	3
Nepenthes_gracilis_Nepgr021381	5.22674	7.36465	1.21447	1.51524	121.959	235.762	23.636	90.4849	3.98551	29.6809	11.393	20.6643	-0.576258	-0.546097	-0.632861	-0.628618	1.07056	2.67605	-0.316546	0.626537	-0.593768	-0.231266	-0.489266	-0.35847	11
Nepenthes_gracilis_Nepgr021382	0.170995	0	0	0.189435	0	2.72741	0.362986	0.22426	0	0.666822	0	0.325565	-0.285279	-0.509085	-0.509085	-0.261144	-0.509085	3.06069	-0.0339914	-0.215562	-0.509085	0.363684	-0.509085	-0.0829699	12
Nepenthes_gracilis_Nepgr021387	0.970237	34.237	29.0411	26.8574	1.18262	15.9873	0.406419	3.00357	235.376	491.388	0	3.58494	-0.467707	-0.242862	-0.277981	-0.29274	-0.466271	-0.366209	-0.471518	-0.453964	1.11661	2.84695	-0.474265	-0.450035	8
Nepenthes_gracilis_Nepgr021394	0	0	0	0	0.571564	1.68037	0	0	0	0	0	0	-0.376852	-0.376852	-0.376852	-0.376852	0.770937	2.99758	-0.376852	-0.376852	-0.376852	-0.376852	-0.376852	-0.376852	12
Nepenthes_gracilis_Nepgr021407	2.00695	0.919853	3.66371	0.388306	0	0	0	0	0	0	0.238112	1.48577	1.12023	0.170104	2.56823	-0.294467	-0.633845	-0.633845	-0.633845	-0.633845	-0.633845	-0.633845	-0.425736	0.664716	4
Nepenthes_gracilis_Nepgr021422	0	0	0	0.299247	0	0	0	0	1.30054	0	0	0	-0.353142	-0.353142	-0.353142	0.439541	-0.353142	-0.353142	-0.353142	-0.353142	3.09188	-0.353142	-0.353142	-0.353142	3
Nepenthes_gracilis_Nepgr021446	0	0	0	0	0	1.21698	0	0	0	0	0	0	-0.288675	-0.288675	-0.288675	-0.288675	-0.288675	3.17543	-0.288675	-0.288675	-0.288675	-0.288675	-0.288675	-0.288675	12
Nepenthes_gracilis_Nepgr021457	2.60256	1.58559	43.2644	38.6232	0.324776	0.794346	0.037005	0	85.0415	27.5466	0.672415	0.237788	-0.52353	-0.561223	0.983568	0.811546	-0.607955	-0.59055	-0.618621	-0.619992	2.532	0.401002	-0.59507	-0.611179	3
Nepenthes_gracilis_Nepgr021464	0.135007	0.0934884	0.049239	0.0598609	0.830293	1.67502	0.224318	0.31114	0.117817	0.35185	0.0260618	0.0427687	-0.398552	-0.485006	-0.577147	-0.555029	1.04925	2.80824	-0.212578	-0.0317877	-0.434347	0.052985	-0.625409	-0.59062	11
Nepenthes_gracilis_Nepgr021468	20.6364	46.0007	0.789919	0.779879	2.25606	2.88864	3.59299	5.25252	3.13513	1.89085	0.643755	1.13207	0.992354	2.89635	-0.497436	-0.498189	-0.387379	-0.339893	-0.287021	-0.162447	-0.321391	-0.414793	-0.508408	-0.471752	1
Nepenthes_gracilis_Nepgr021471	2.25242	2.15123	21.6024	24.1621	0.662396	0.771143	0.161615	1.04567	0.24447	0.496479	2.45153	2.69997	-0.311687	-0.323637	1.97339	2.27566	-0.499456	-0.486614	-0.558594	-0.454195	-0.54881	-0.519049	-0.288174	-0.258835	4
Nepenthes_gracilis_Nepgr021506	15.8107	183.082	0.0230339	0.0157469	0.102943	0.0309479	0	0.06914	1.05498	2.26127	0.181936	1.25288	-0.0224731	3.16396	-0.323221	-0.32336	-0.321699	-0.323071	-0.32366	-0.322343	-0.303563	-0.280584	-0.320194	-0.299793	1
Nepenthes_gracilis_Nepgr021541	7.4437	11.0084	2.71262	5.9044	8.70589	11.2433	7.63907	8.29991	13.3115	89.569	5.69846	10.8034	-0.328442	-0.177398	-0.528911	-0.393667	-0.27496	-0.167442	-0.320164	-0.292163	-0.0798068	3.15143	-0.402393	-0.186084	8
Nepenthes_gracilis_Nepgr021559	99.6632	82.9467	57.329	40.118	629.764	768.485	157.426	152.752	133.782	123.282	90.2973	78.872	-0.428294	-0.498787	-0.606817	-0.679396	1.80715	2.39213	-0.184707	-0.204416	-0.284414	-0.328691	-0.46779	-0.51597	11
Nepenthes_gracilis_Nepgr021564	335.277	912.924	0.0908005	0.108014	0.358582	0.103381	1.64615	1.17665	9.05764	4.58419	4.31109	8.07321	0.843171	2.9719	-0.392047	-0.391984	-0.39106	-0.392001	-0.386315	-0.388046	-0.359003	-0.375488	-0.376495	-0.362631	1
Nepenthes_gracilis_Nepgr021567	23.3811	28.078	5.72848	8.75289	381.206	55.3912	46.4341	33.3684	4.87458	9.09837	11.0066	20.0015	-0.275584	-0.230789	-0.443942	-0.415098	3.13708	0.029703	-0.0557231	-0.180334	-0.452086	-0.411803	-0.393604	-0.307817	10
Nepenthes_gracilis_Nepgr021580	1.84839	1.55889	0.659934	0.566895	2.45414	11.6329	7.47979	7.00804	1.62621	0.55514	0.510639	0.987383	-0.33898	-0.41905	-0.667678	-0.69341	-0.171445	2.36716	1.21852	1.08805	-0.400429	-0.696661	-0.708969	-0.577113	12
Nepenthes_gracilis_Nepgr021600	1.01816	0.353851	0.0633158	0.0570944	0.0916832	0.101328	0.0815634	0	0	0	0.300052	0.572904	2.60594	0.437025	-0.511547	-0.53186	-0.41893	-0.387442	-0.45197	-0.718268	-0.718268	-0.718268	0.261373	1.15221	9
Nepenthes_gracilis_Nepgr021612	2.25944	3.69596	5.05508	1.15704	919.765	123.442	27.3812	40.525	7.76816	1.67683	3.58004	6.03424	-0.354733	-0.34925	-0.344062	-0.358941	3.14737	0.107819	-0.258844	-0.208674	-0.333707	-0.356957	-0.349692	-0.340325	10
Nepenthes_gracilis_Nepgr021613	0.696121	3.22036	0.27819	4.39115	388.651	17.2776	20.2067	34.9935	1.92718	2.22429	3.06278	4.38369	-0.35744	-0.334547	-0.36123	-0.323929	3.16093	-0.207062	-0.180498	-0.0463962	-0.346275	-0.343581	-0.335976	-0.323997	10
Nepenthes_gracilis_Nepgr021615	7.08778	10.3063	4.21844	7.10454	1363.68	114.741	39.6365	75.6552	7.81683	12.6114	7.11314	14.3361	-0.339805	-0.331495	-0.347214	-0.339762	3.16295	-0.061844	-0.255764	-0.162763	-0.337923	-0.325544	-0.33974	-0.32109	10
Nepenthes_gracilis_Nepgr021617	2.83226	5.61837	1.11329	1.71892	1155.8	65.905	25.4061	25.946	1.76288	3.8798	3.33605	2.93064	-0.318263	-0.309833	-0.323464	-0.321631	3.1702	-0.127427	-0.249962	-0.248328	-0.321498	-0.315093	-0.316738	-0.317965	10
Nepenthes_gracilis_Nepgr021619	0	0	0.388733	0	4.65371	0.964546	0	0.369613	0	0	0	0	-0.399241	-0.399241	-0.107177	-0.399241	3.0972	0.325445	-0.399241	-0.121542	-0.399241	-0.399241	-0.399241	-0.399241	10
Nepenthes_gracilis_Nepgr021636	0.0357816	0	0	0	1.53723	9.32546	0.507591	0.36178	0.0553327	0.0338546	0.0307767	0.116827	-0.362878	-0.376339	-0.376339	-0.376339	0.201956	3.13184	-0.185386	-0.24024	-0.355523	-0.363603	-0.364761	-0.332389	12
Nepenthes_gracilis_Nepgr021728	0	0.889536	0.155466	0	0.482494	0.620645	1.0106	0.169841	0	0	0.574969	0.128917	-0.917446	1.51115	-0.492996	-0.917446	0.399847	0.777024	1.84167	-0.453749	-0.917446	-0.917446	0.65232	-0.565479	2
Nepenthes_gracilis_Nepgr021738	0	0.30738	0.105884	0	1.16344	0.420145	0.202619	0	0	0.171087	0.283995	0.129236	-0.715077	0.23241	-0.388694	-0.715077	2.87119	0.580005	-0.0905095	-0.715077	-0.715077	-0.187706	0.160326	-0.316711	10
Nepenthes_gracilis_Nepgr021744	0.178207	0.412274	8.64304	16.7143	1.28644	0.504232	0.202413	0	20.4467	27.9931	3.02385	4.13562	-0.710544	-0.686027	0.176117	1.02155	-0.594461	-0.676394	-0.708009	-0.729211	1.4125	2.20297	-0.412473	-0.29602	8
Nepenthes_gracilis_Nepgr021749	0.214492	0.311573	3.06506	2.31763	0.396795	0.0346454	0.242085	0.0200338	1.01596	0.893608	0.267875	0.777159	-0.609651	-0.507943	2.37677	1.59372	-0.41866	-0.798069	-0.580743	-0.813377	0.230009	0.10183	-0.553724	-0.0201679	4
Nepenthes_gracilis_Nepgr021754	1.23857	1.37686	0.598259	0	2.84256	2.41419	0	0	0	0.655383	0.230641	0	0.461316	0.600338	-0.182414	-0.783863	2.07386	1.6432	-0.783863	-0.783863	-0.783863	-0.124986	-0.551992	-0.783863	10
Nepenthes_gracilis_Nepgr021760	0.487095	6.61738	2.99468	3.6524	5.45133	6.21933	0.155012	0.173055	9.41588	19.8612	0.598044	1.71922	-0.763895	0.327277	-0.317553	-0.200481	0.119723	0.256426	-0.823005	-0.819793	0.825401	2.68463	-0.744147	-0.54458	8
Nepenthes_gracilis_Nepgr021782	0.0879518	0	0.71654	0.823393	0.322941	1.64468	0.122899	0.549168	2.9512	1.12568	0.245688	0.292542	-0.771021	-0.874985	-0.0279955	0.0983104	-0.49325	1.06912	-0.729711	-0.225839	2.61349	0.455635	-0.584569	-0.529184	3
Nepenthes_gracilis_Nepgr021789	1.5341	12.9285	0.501608	3.45309	10.5019	10.6063	2.18685	2.1211	9.93526	43.8165	2.92204	2.23555	-0.58897	0.365949	-0.675498	-0.428147	0.162586	0.171329	-0.534265	-0.539776	0.115095	2.95453	-0.472652	-0.530184	8
Nepenthes_gracilis_Nepgr021790	7.7305	18.553	0	0.144827	14.3509	11.3963	1.24629	3.97273	0.0653893	0.590453	0.538849	1.83478	0.418182	2.09741	-0.781285	-0.758814	1.4454	0.986977	-0.587911	-0.164875	-0.771139	-0.68967	-0.697677	-0.496599	1
Nepenthes_gracilis_Nepgr021791	7.74338	6.09758	46.9048	40.979	17.4921	7.14061	10.2628	12.2139	119.557	61.9173	16.4059	8.96344	-0.64896	-0.697737	0.511692	0.336065	-0.360029	-0.666824	-0.574291	-0.516464	2.66494	0.956628	-0.392223	-0.6128	3
Nepenthes_gracilis_Nepgr021799	0	0	0	0	0	0	1.15721	0	0	0	0	0	-0.288675	-0.288675	-0.288675	-0.288675	-0.288675	-0.288675	3.17543	-0.288675	-0.288675	-0.288675	-0.288675	-0.288675	2
Nepenthes_gracilis_Nepgr021823	9.79482	6.27232	7.25524	7.48218	43.6069	50.4075	101.805	97.5517	2.08339	3.19101	10.3307	9.54778	-0.530009	-0.626663	-0.599693	-0.593466	0.397763	0.584366	1.99465	1.87796	-0.741604	-0.711212	-0.515306	-0.536788	2
Nepenthes_gracilis_Nepgr021833	0.115414	0.0867202	0	0.0429028	2.00028	4.31948	0.682768	0.532262	0.0301008	0.281408	0.272452	0.0600222	-0.46273	-0.485366	-0.553777	-0.519932	1.02419	2.85375	-0.0151592	-0.13389	-0.530031	-0.331782	-0.338847	-0.506427	11
Nepenthes_gracilis_Nepgr021840	0	0.213127	0	0	0.736042	1.59556	0.833193	0.298019	0	0.26444	0	0.2411	-0.718531	-0.279056	-0.718531	-0.718531	0.799215	2.57158	0.999543	-0.104006	-0.718531	-0.173246	-0.718531	-0.221374	11
Nepenthes_gracilis_Nepgr021842	0.0983772	0.176937	0.127323	0.0320229	1.41429	2.9654	0.0887421	0.0772269	0.0599596	0.1167	0.118294	0.180644	-0.406523	-0.316885	-0.373495	-0.482234	1.09495	2.86479	-0.417517	-0.430656	-0.450358	-0.385616	-0.383797	-0.312656	12
Nepenthes_gracilis_Nepgr021859	9.37915	2.87606	0.531629	0.687159	0.754578	0.411791	1.30981	0.722762	2.3381	1.69172	2.23152	1.39402	3.0036	0.34674	-0.611086	-0.547543	-0.519999	-0.660046	-0.293158	-0.532998	0.126955	-0.137124	0.0834103	-0.258753	9
Nepenthes_gracilis_Nepgr021866	24.4039	88.2248	21.2182	36.354	614.461	460.672	57.8202	126.568	34.6918	59.7718	32.6507	62.9903	-0.572465	-0.242073	-0.588956	-0.510601	2.48217	1.68603	-0.399473	-0.0435751	-0.519206	-0.389371	-0.529772	-0.372709	10
Nepenthes_gracilis_Nepgr021878	0.138922	0.640988	1.60721	3.24585	0	0	0	0	12.838	24.6448	0	0	-0.456116	-0.389817	-0.262226	-0.0458395	-0.47446	-0.47446	-0.47446	-0.47446	1.22082	2.77994	-0.47446	-0.47446	8
Nepenthes_gracilis_Nepgr021896	0.475916	0.693586	0.609297	0.685879	2.98309	12.0704	1.3696	0.80602	0.720138	0.684295	0.766056	0.937554	-0.435228	-0.368711	-0.394469	-0.371066	0.33093	3.1079	-0.16213	-0.334353	-0.360597	-0.37155	-0.346565	-0.294158	12
Nepenthes_gracilis_Nepgr021897	0.699425	1.11216	0.341114	1.60247	4.52174	13.1065	1.51395	3.05308	0.655021	0.731676	0.88315	1.064	-0.488582	-0.372752	-0.58914	-0.235149	0.584127	2.99339	-0.25999	0.171956	-0.501044	-0.479532	-0.437021	-0.386266	12
Nepenthes_gracilis_Nepgr021898	32.3764	18.5603	50.0771	47.1978	21.6248	26.8224	20.2289	21.2299	199.878	76.0783	23.3787	22.8821	-0.27973	-0.54965	0.0660837	0.00983164	-0.489781	-0.388236	-0.517052	-0.497496	2.9927	0.574062	-0.455514	-0.465217	3
Nepenthes_gracilis_Nepgr021901	0	0	0	0	2.33917	1.09597	0	0	0.297033	0.257459	0	0	-0.470142	-0.470142	-0.470142	-0.470142	2.83766	1.07966	-0.470142	-0.470142	-0.0501106	-0.106073	-0.470142	-0.470142	10
Nepenthes_gracilis_Nepgr021907	0.0439063	0.0360666	0.0200239	0.00672475	1.68161	1.46467	0.351727	0.47297	0.0355591	0.0175787	0.0393789	0.057042	-0.521816	-0.535082	-0.562229	-0.584734	2.24951	1.8824	-0.000921317	0.204246	-0.535941	-0.566367	-0.529477	-0.499588	11
Nepenthes_gracilis_Nepgr021914	0	0	6.04684	3.28011	0	0	0	0	0.481706	0.251907	0.0494043	0	-0.446844	-0.446844	2.76028	1.29286	-0.446844	-0.446844	-0.446844	-0.446844	-0.191357	-0.313237	-0.420641	-0.446844	4
Nepenthes_gracilis_Nepgr021916	0.839067	0.248481	3.33143	1.29198	0.347888	0.313824	0.683637	0.179901	7.07086	1.12445	0.99888	0.383621	-0.283971	-0.582332	0.975157	-0.0551597	-0.532112	-0.549321	-0.362493	-0.616978	2.8643	-0.139799	-0.203234	-0.51406	3
Nepenthes_gracilis_Nepgr021971	0	0	0	0.0651428	1.09415	1.1564	0.744125	0.178629	0.201711	0.163683	0.149303	0.335582	-0.812692	-0.812692	-0.812692	-0.657315	1.79704	1.94552	0.962172	-0.386631	-0.331578	-0.42228	-0.456579	-0.012271	11
Nepenthes_gracilis_Nepgr021972	0	0.198241	1.28489	0.219664	3.97418	3.98786	2.69488	10.1119	0	2.04228	0	0	-0.687778	-0.621034	-0.255181	-0.613822	0.65025	0.654857	0.219536	2.71669	-0.687778	-0.000184195	-0.687778	-0.687778	7
Nepenthes_gracilis_Nepgr021973	0.400816	0.727214	1.05974	0.799339	0.0976927	0.23349	0.0998163	0.133116	7.06768	4.24884	0.206057	0.462942	-0.416423	-0.264373	-0.10947	-0.230774	-0.557631	-0.494371	-0.556642	-0.541129	2.68929	1.37615	-0.50715	-0.387482	3
Nepenthes_gracilis_Nepgr022004	0.33468	0.232011	0.107091	0	0.116179	0	0.120019	0.286223	0.652592	1.05879	0	0	0.28829	-0.0321036	-0.421936	-0.756131	-0.393575	-0.756131	-0.381592	0.137074	1.28039	2.54798	-0.756131	-0.756131	8
Nepenthes_gracilis_Nepgr022018	0.582152	1.87053	0.0391805	0.0490786	0.0853812	0.0414773	0.491924	0.263015	0.311852	0.20478	0.112561	0.446139	0.40896	2.95049	-0.662142	-0.642617	-0.571004	-0.657612	0.230971	-0.220591	-0.124251	-0.335471	-0.517386	0.140651	1
Nepenthes_gracilis_Nepgr022019	2.15599	1.82889	3.49408	2.61156	17.3802	33.9953	5.16478	8.47136	1.51579	3.54674	2.16939	4.21328	-0.53128	-0.565649	-0.390682	-0.483412	1.06837	2.81418	-0.215137	0.132296	-0.598548	-0.385149	-0.529872	-0.315114	11
Nepenthes_gracilis_Nepgr022020	4.45972	3.90127	2.87351	2.14977	5.96942	6.38504	52.8461	15.9164	0.895723	0.734157	2.32947	1.64698	-0.265928	-0.304178	-0.374572	-0.424143	-0.162525	-0.134058	3.04819	0.518769	-0.510036	-0.521102	-0.411835	-0.458581	2
Nepenthes_gracilis_Nepgr022029	2.87239	3.59476	18.3677	20.4677	0.349824	0.359886	0.138813	0.103369	4.92376	4.40281	1.14511	1.52263	-0.282242	-0.179358	1.92469	2.22378	-0.64152	-0.640087	-0.671574	-0.676622	0.00992643	-0.0642699	-0.528251	-0.474482	4
Nepenthes_gracilis_Nepgr022040	16.5964	5.48011	28.5206	28.0333	1.80533	3.3539	0	1.2223	65.8351	47.2332	6.7522	5.01556	-0.0422681	-0.569659	0.523451	0.500333	-0.744002	-0.670533	-0.829652	-0.771662	2.29376	1.41123	-0.509307	-0.591699	3
Nepenthes_gracilis_Nepgr022055	0.439475	0.786442	0	0.127888	0	0	0	0	1.70976	0.479179	0.097334	0.407557	0.202831	0.891629	-0.669612	-0.415729	-0.669612	-0.669612	-0.669612	-0.669612	2.72459	0.281652	-0.476385	0.139468	3
Nepenthes_gracilis_Nepgr022056	11.2113	29.971	0	9.27565	0.31864	2.83217	1.66111	0	39.7939	80.1355	4.38745	6.58847	-0.179812	0.604051	-0.648268	-0.26069	-0.634954	-0.529927	-0.578859	-0.648268	1.01449	2.70015	-0.464941	-0.372973	8
Nepenthes_gracilis_Nepgr022057	16.7915	63.6386	1.40395	1.86877	32.4934	85.9746	26.011	40.2414	1.91023	2.94998	6.63769	12.134	-0.276795	1.44151	-0.841196	-0.824147	0.299135	2.26077	0.0613654	0.583322	-0.822626	-0.784489	-0.649227	-0.447627	12
Nepenthes_gracilis_Nepgr022059	2.51999	2.17599	1.32416	2.13645	5.45818	4.98552	3.19225	9.36303	13.9459	26.8749	1.11161	1.24987	-0.485991	-0.531485	-0.644137	-0.536714	-0.0974199	-0.159928	-0.397085	0.418991	1.02507	2.73491	-0.672247	-0.653962	8
Nepenthes_gracilis_Nepgr022067	11.0835	3.87532	18.2583	27.0501	1.80095	0.734915	1.88703	1.036	2.99968	3.46716	11.2547	5.116	0.454093	-0.429783	1.33386	2.41192	-0.684144	-0.814861	-0.673588	-0.777942	-0.537155	-0.479832	0.475083	-0.277651	4
Nepenthes_gracilis_Nepgr022069	292.227	136.135	12.6602	14.4806	28.8044	25.4829	39.8616	36.383	44.4782	35.6345	69.7288	45.1337	2.88881	0.903626	-0.666729	-0.643578	-0.461407	-0.50365	-0.320781	-0.365022	-0.262067	-0.374542	0.0590711	-0.25373	9
Nepenthes_gracilis_Nepgr022093	38.7342	4.08922	0.233739	0.323703	21.8844	5.747	10.259	5.51655	3.12235	2.71369	7.08669	1.95983	2.70706	-0.392109	-0.737	-0.728953	1.19975	-0.243813	0.15981	-0.264427	-0.4786	-0.515157	-0.12397	-0.582594	9
Nepenthes_gracilis_Nepgr022098	0.254393	0.474455	0.245425	0.200201	1.1507	5.07822	0.646042	0.893979	0.250931	0.864993	0.255864	0.399802	-0.471332	-0.308891	-0.477952	-0.511334	0.190287	3.08942	-0.182233	0.000783318	-0.473888	-0.0206133	-0.470246	-0.363998	12
Nepenthes_gracilis_Nepgr022143	12.0779	5.81425	6.16081	2.6279	4.33818	3.40932	4.09857	2.36857	71.7774	5.00313	6.49141	6.04021	0.0634104	-0.260229	-0.242322	-0.424867	-0.336497	-0.384491	-0.348878	-0.438266	3.14807	-0.302139	-0.22524	-0.248554	3
Nepenthes_gracilis_Nepgr022159	0	0.343459	0.223258	0.350024	0.867772	3.61373	1.34805	1.06355	0	0	0.553132	0	-0.680755	-0.34526	-0.462674	-0.338847	0.166895	2.84918	0.636038	0.358138	-0.680755	-0.680755	-0.140449	-0.680755	12
Nepenthes_gracilis_Nepgr022161	1.37293	1.18286	1.7403	0.546315	0	0.492374	0	0.34008	22.3406	8.58811	1.20353	0.392404	-0.280003	-0.309401	-0.223184	-0.407853	-0.49235	-0.416196	-0.49235	-0.439751	2.96301	0.835946	-0.306204	-0.431658	3
Nepenthes_gracilis_Nepgr022164	5.75962	5.47087	6.58953	6.12309	36.4698	62.4635	12.2087	16.2035	5.62276	6.9033	5.07482	6.42487	-0.505435	-0.521926	-0.458037	-0.484677	1.24848	2.73303	-0.137117	0.0910345	-0.513251	-0.440117	-0.544545	-0.467442	11
Nepenthes_gracilis_Nepgr022165	5.55451	6.63796	7.6907	8.86633	151.062	325.701	42.3384	53.0583	10.059	26.8406	9.44574	9.40006	-0.51882	-0.507387	-0.496278	-0.483872	1.01661	2.85945	-0.130667	-0.0175475	-0.471287	-0.294203	-0.477758	-0.47824	11
Nepenthes_gracilis_Nepgr022172	2.27545	2.27634	0.28664	0.532914	6.57703	14.0131	3.03933	4.06641	0.0898939	0.653809	1.0786	0.966879	-0.180458	-0.180232	-0.684118	-0.62175	0.908902	2.79206	0.0129913	0.273095	-0.733944	-0.591134	-0.483557	-0.51185	11
Nepenthes_gracilis_Nepgr022175	22.889	8.00485	104.113	123.02	3.72022	2.74786	3.86567	2.46477	8.7703	7.11475	16.9953	15.3667	-0.0895735	-0.449871	1.87659	2.33427	-0.553588	-0.577125	-0.550067	-0.583978	-0.431342	-0.471417	-0.23224	-0.271663	4
Nepenthes_gracilis_Nepgr022183	9.27937	18.203	0.792759	0.998889	306.515	481.245	34.8697	101.806	10.1303	20.1731	9.26368	14.9353	-0.49217	-0.433406	-0.548056	-0.546699	1.4652	2.61584	-0.323652	0.117143	-0.486566	-0.420432	-0.492273	-0.454924	11
Nepenthes_gracilis_Nepgr022184	158.122	272.615	21.912	26.3131	3504.54	3781.29	646.97	2076.46	195.43	1250.67	180.982	432.042	-0.656332	-0.57166	-0.757064	-0.753809	1.81847	2.02313	-0.29481	0.762352	-0.62874	0.151645	-0.639426	-0.453758	11
Nepenthes_gracilis_Nepgr022219	0	0.125227	0.0113966	0.0209511	4.47678	7.18577	1.04455	3.92874	0.0757578	0.891905	0.0268121	0.117994	-0.626915	-0.574302	-0.622127	-0.618112	1.25396	2.39212	-0.188059	1.0237	-0.595086	-0.25219	-0.61565	-0.577341	11
Nepenthes_gracilis_Nepgr022257	7.67648	18.0236	0.470608	2.22938	2.1036	3.48119	2.57226	4.42452	0.544596	0.660126	1.52259	3.47424	0.76828	2.89124	-0.710171	-0.349318	-0.375126	-0.0924801	-0.278969	0.101065	-0.694991	-0.671287	-0.494332	-0.0939069	1
Nepenthes_gracilis_Nepgr022267	0.193486	0	0.196709	1.03396	0	0	0	0	0.276984	0.592748	0	0	0.00724963	-0.595156	0.0172856	2.62401	-0.595156	-0.595156	-0.595156	-0.595156	0.267216	1.25033	-0.595156	-0.595156	4
Nepenthes_gracilis_Nepgr022268	5.28592	28.8096	2.04638	2.80689	16.628	13.0636	6.47352	10.3608	23.6472	68.5785	7.25629	12.0438	-0.607546	0.676437	-0.784368	-0.742858	0.011531	-0.183019	-0.542724	-0.330544	0.394657	2.84712	-0.499998	-0.238686	8
Nepenthes_gracilis_Nepgr022269	0.188236	0.306961	0	0	2.5651	4.75095	0.194345	0.106947	0.187196	0	0.121604	0	-0.351573	-0.270294	-0.48044	-0.48044	1.27564	2.77208	-0.347391	-0.407224	-0.352285	-0.48044	-0.397189	-0.48044	11
Nepenthes_gracilis_Nepgr022271	30.1961	735.847	6.15669	8.76434	391.62	167.983	37.1124	66.8673	31.3602	227.392	22.0466	60.0844	-0.544873	2.69731	-0.655324	-0.643343	1.11573	0.0882045	-0.513095	-0.376383	-0.539524	0.361162	-0.582316	-0.407548	1
Nepenthes_gracilis_Nepgr022272	38.5046	51.3799	1.62795	2.08833	29.6626	7.99899	6.14327	5.9915	3.26571	15.6355	4.636	10.7964	1.45728	2.24918	-0.810818	-0.782502	0.913457	-0.418967	-0.533103	-0.542437	-0.710088	0.0507163	-0.625808	-0.246914	1
Nepenthes_gracilis_Nepgr022273	0	0.448805	0	0	1.27664	1.23258	0	0.335252	0	0	0.404687	0	-0.648086	0.295775	-0.648086	-0.648086	2.03677	1.9441	-0.648086	0.0569664	-0.648086	-0.648086	0.202993	-0.648086	11
Nepenthes_gracilis_Nepgr022311	5.95077	4.16499	0.291925	0.18682	2.49158	1.38635	32.258	26.6431	0.197685	0.017485	93.0498	56.6113	-0.430088	-0.490786	-0.622431	-0.626004	-0.547665	-0.585232	0.464094	0.273245	-0.625635	-0.63176	2.5304	1.29186	6
Nepenthes_gracilis_Nepgr022312	0	0	0	0	0	0	0.134238	0.65531	0	0	1.61387	1.33395	-0.539384	-0.539384	-0.539384	-0.539384	-0.539384	-0.539384	-0.306902	0.595522	-0.539384	-0.539384	2.25562	1.77083	6
Nepenthes_gracilis_Nepgr022317	0.12834	0.254729	0.19155	0.69143	0.713266	0.618699	1.03851	1.06067	1.68216	4.63801	0.340736	0.800731	-0.723184	-0.619892	-0.671526	-0.262997	-0.245152	-0.322437	0.0206561	0.0387697	0.546679	2.96236	-0.549603	-0.17367	8
Nepenthes_gracilis_Nepgr022325	10.8055	15.0402	0.165265	0.557691	122.487	76.4372	9.57686	16.3305	2.87449	4.52751	5.02505	14.3632	-0.331235	-0.217906	-0.615992	-0.60549	2.6576	1.42521	-0.364117	-0.183375	-0.543488	-0.499249	-0.485934	-0.236024	10
Nepenthes_gracilis_Nepgr022334	112.448	54.8574	1195.35	1365.63	85.9059	136.582	30.7154	25.7519	667.775	366.888	185.26	175.877	-0.548539	-0.672682	1.78577	2.15281	-0.605754	-0.496516	-0.724723	-0.735422	0.648524	-6.78311e-05	-0.391586	-0.411812	4
Nepenthes_gracilis_Nepgr022372	0.1804	0.336525	0	0.0365252	1.46905	12.2933	0.628874	0.131246	0	0.189632	0.149789	0.117223	-0.319396	-0.274632	-0.371119	-0.360647	0.0500808	3.15356	-0.190811	-0.333489	-0.371119	-0.316749	-0.328172	-0.33751	12
Nepenthes_gracilis_Nepgr022373	60.6639	78.4677	0	0.627526	4.21488	7.17435	0	1.49067	4.84702	0.352706	1.26849	3.77717	1.7755	2.44678	-0.511787	-0.488126	-0.352868	-0.241283	-0.511787	-0.455582	-0.329033	-0.498488	-0.463959	-0.369371	1
Nepenthes_gracilis_Nepgr022374	0.631932	0.196667	1.33529	1.24472	0	0	0	0	0	0	0.349313	0	0.641576	-0.23446	2.05719	1.87491	-0.630283	-0.630283	-0.630283	-0.630283	-0.630283	-0.630283	0.0727632	-0.630283	4
Nepenthes_gracilis_Nepgr022378	0	0.11227	0	0	2.01127	0.217854	0.420182	0	0	0	0	0	-0.399711	-0.20471	-0.399711	-0.399711	3.09363	-0.0213246	0.330095	-0.399711	-0.399711	-0.399711	-0.399711	-0.399711	10
Nepenthes_gracilis_Nepgr022392	0	0	0	0	0	0	0	1.29066	0	0	0	0	-0.288675	-0.288675	-0.288675	-0.288675	-0.288675	-0.288675	-0.288675	3.17543	-0.288675	-0.288675	-0.288675	-0.288675	7
Nepenthes_gracilis_Nepgr022403	4.34022	24.035	0.143587	0.0273141	0.922957	0.784231	2.20147	2.27457	0.137393	0.0321494	0.233652	3.53698	0.166457	3.09942	-0.458508	-0.475824	-0.342444	-0.363103	-0.152046	-0.14116	-0.459431	-0.475104	-0.445096	0.0468389	1
Nepenthes_gracilis_Nepgr022404	1.67798	14.1563	0.662805	2.32336	0.853401	0.496707	8.80927	8.82869	1.21658	3.40814	0.291645	1.456	-0.449881	2.35174	-0.677808	-0.304982	-0.635016	-0.7151	1.15123	1.15559	-0.553476	-0.0614297	-0.761141	-0.49972	1
Nepenthes_gracilis_Nepgr022405	0.335215	0.959222	0.105276	0.0451112	0	0.278494	0.944464	2.00722	0.0603597	0.0532677	0.0259438	0.16095	-0.131456	0.901515	-0.512095	-0.61169	-0.686367	-0.225353	0.877085	2.63635	-0.586448	-0.598188	-0.64342	-0.419933	7
Nepenthes_gracilis_Nepgr022408	1.23978	8.42828	0.291136	1.06501	11.2667	2.94123	14.7372	28.5216	0.30925	1.92296	0.816347	1.77173	-0.57108	0.271968	-0.682335	-0.591577	0.604852	-0.37154	1.01185	2.62846	-0.680211	-0.490959	-0.62074	-0.508695	7
Nepenthes_gracilis_Nepgr022409	0.393801	4.34885	0.202767	0.645119	1.18935	0.97763	6.62778	10.4978	0.379829	0.992332	0.404076	0.585158	-0.578357	0.64058	-0.637233	-0.500901	-0.333171	-0.398422	1.34294	2.53569	-0.582663	-0.393891	-0.57519	-0.519381	7
Nepenthes_gracilis_Nepgr022425	25.8811	6.47462	1.30538	0.568422	2.2589	0.64095	0.689824	15.4219	0.37627	0	3.23416	1.46469	2.66008	0.204356	-0.449768	-0.543023	-0.329107	-0.533845	-0.527661	1.33656	-0.567338	-0.614952	-0.205696	-0.429608	9
Nepenthes_gracilis_Nepgr022440	6.75262	8.35023	2.73272	4.02691	274.805	162.333	45.7978	91.2673	2.67125	2.91668	32.1695	32.5215	-0.580942	-0.561914	-0.62882	-0.613406	2.61166	1.27208	-0.115899	0.42566	-0.629552	-0.626629	-0.278218	-0.274025	10
Nepenthes_gracilis_Nepgr022442	440.324	702.453	357.344	368.618	2696.75	8087.24	1550.77	3071.38	859.853	1046.83	776.032	1161.13	-0.606425	-0.48596	-0.644559	-0.639378	0.430543	2.90781	-0.0961047	0.602709	-0.413625	-0.327696	-0.452146	-0.275167	12
Nepenthes_gracilis_Nepgr022460	0	0.237342	0.574553	1.07111	1.86436	2.65131	0	0	1.43577	0	0.23219	0.689891	-0.843079	-0.568863	-0.179263	0.394439	1.31094	2.22014	-0.843079	-0.843079	0.815754	-0.843079	-0.574816	-0.0460062	12
Nepenthes_gracilis_Nepgr022465	36.4119	40.1338	35.8514	48.38	1594.3	576.497	264.389	394.83	65.2383	108.727	52.3759	79.3948	-0.529728	-0.521454	-0.530974	-0.503123	2.93339	0.670857	-0.0229453	0.267019	-0.465648	-0.368975	-0.494241	-0.434179	10
Nepenthes_gracilis_Nepgr022468	0.120227	0	0	0	1.37019	0.203251	0	0	0	0	0.237952	0.815219	-0.253251	-0.533419	-0.533419	-0.533419	2.65957	-0.0597776	-0.533419	-0.533419	-0.533419	-0.533419	0.0210855	1.36631	10
Nepenthes_gracilis_Nepgr022469	0	0	0	1.03312	3.44154	3.04875	0.325518	0.349998	0.414044	0.764823	0	0.415799	-0.690402	-0.690402	-0.690402	0.183559	2.22095	1.88867	-0.415032	-0.394323	-0.340144	-0.0434055	-0.690402	-0.33866	11
Nepenthes_gracilis_Nepgr022471	0.33687	0.327376	0	0.22768	15.4506	3.30872	2.47477	4.82903	1.69709	0	0	1.24552	-0.493913	-0.496089	-0.571136	-0.518944	2.9707	0.187344	-0.00382906	0.535855	-0.1821	-0.571136	-0.571136	-0.285616	10
Nepenthes_gracilis_Nepgr022472	0.0302911	0	0.0604583	0.0675237	1.80499	0.167307	0.122301	0.143041	0.0322011	0	0	0.2086	-0.375759	-0.435844	-0.31592	-0.301905	3.14449	-0.103978	-0.19325	-0.15211	-0.37197	-0.435844	-0.435844	-0.0220692	10
Nepenthes_gracilis_Nepgr022473	4.70233	2.99829	3.24223	1.60314	234.059	112.914	8.11146	32.461	5.19089	5.47167	6.60947	5.66261	-0.436358	-0.460698	-0.457213	-0.480625	2.83965	1.10929	-0.387664	-0.0398675	-0.42938	-0.425369	-0.409117	-0.422642	10
Nepenthes_gracilis_Nepgr022489	0	0	1.94278	1.10144	0	0	0	0	0.619997	0	0	0	-0.491071	-0.491071	2.63334	1.28028	-0.491071	-0.491071	-0.491071	-0.491071	0.506019	-0.491071	-0.491071	-0.491071	4
Nepenthes_gracilis_Nepgr022490	0.242511	0.841866	10.82	5.95259	0	0	0	0	5.75335	1.10773	0.24868	0.835604	-0.548871	-0.376427	2.49445	1.09401	-0.618645	-0.618645	-0.618645	-0.618645	1.03668	-0.299935	-0.547096	-0.378229	4
Nepenthes_gracilis_Nepgr022510	25.6395	38.6323	16.0209	24.7149	15.9356	14.736	18.2122	24.3542	127.235	163.978	16.7459	26.5849	-0.347822	-0.0834322	-0.54355	-0.366636	-0.545285	-0.569696	-0.498958	-0.373976	1.71952	2.46721	-0.528796	-0.328583	8
Nepenthes_gracilis_Nepgr022512	2.39336	2.8604	0.319312	2.04531	61.0221	26.6741	3.05713	6.73031	2.67285	3.44366	3.00718	4.18838	-0.426078	-0.399455	-0.544308	-0.445919	2.91601	0.958032	-0.38824	-0.178853	-0.410146	-0.366207	-0.391088	-0.323754	10
Nepenthes_gracilis_Nepgr022513	1.33154	2.82829	0.561374	0.607595	40.3277	28.7378	8.21492	15.4736	2.53606	2.98315	1.66567	3.53804	-0.602445	-0.485879	-0.662425	-0.658825	2.43455	1.53194	-0.0663706	0.498934	-0.508638	-0.473818	-0.576423	-0.430604	10
Nepenthes_gracilis_Nepgr022518	0.685349	0.49494	0.0770268	0.163718	1.28306	2.52065	0.99121	3.17599	0.0822603	0.0986878	0.323934	0.436279	-0.173929	-0.362371	-0.775968	-0.690172	0.41761	1.64242	0.128773	2.29099	-0.770789	-0.754531	-0.531611	-0.420426	7
Nepenthes_gracilis_Nepgr022552	13.8239	8.89229	8.80894	12.7768	5.72801	6.22569	4.09381	3.32636	59.2412	53.1265	8.76451	8.23689	-0.118956	-0.378174	-0.382555	-0.173994	-0.544496	-0.518336	-0.630392	-0.670731	2.26828	1.94687	-0.38489	-0.412623	3
Nepenthes_gracilis_Nepgr022561	0.507821	0.985088	0.956983	1.43243	12.4181	29.5792	1.3363	4.28146	0.415185	12.2771	0.834686	1.29899	-0.574303	-0.519692	-0.522908	-0.468506	0.788503	2.75213	-0.479505	-0.142513	-0.584902	0.772373	-0.536902	-0.483775	12
Nepenthes_gracilis_Nepgr022566	1.82362	1.64503	0.748518	0.905642	0	6.5719	1.84966	0	0	0	0.861239	1.17031	0.290884	0.192054	-0.304084	-0.21713	-0.718319	2.91862	0.305294	-0.718319	-0.718319	-0.718319	-0.241703	-0.0706595	12
Nepenthes_gracilis_Nepgr022570	0.0286643	0.00853737	0.0391069	0.0309977	0.360112	0.33567	0.483712	1.03658	0	0.115998	0.135818	0.102475	-0.645283	-0.712066	-0.610634	-0.63754	0.454485	0.373385	0.8646	2.69906	-0.740393	-0.355502	-0.289738	-0.400375	7
Nepenthes_gracilis_Nepgr022576	0.234537	0.263263	0	0.14192	1.48792	1.6295	2.66917	10.1884	0	0	0.339369	0.685647	-0.430489	-0.420479	-0.512213	-0.462761	0.00625298	0.0555866	0.417861	3.03793	-0.512213	-0.512213	-0.39396	-0.2733	7
Nepenthes_gracilis_Nepgr022581	1.04999	1.75876	0	0	0.126132	0.547063	0.384777	4.50037	0	0	0.452711	0.651837	0.203417	0.756469	-0.615896	-0.615896	-0.517476	-0.189021	-0.315654	2.89576	-0.615896	-0.615896	-0.262645	-0.107266	7
Nepenthes_gracilis_Nepgr022597	32.8229	10.4826	35.4105	53.9239	186.403	613.43	39.2837	35.8828	21.1547	26.9672	21.3536	28.967	-0.348115	-0.47915	-0.332938	-0.224349	0.552692	3.05738	-0.31022	-0.330167	-0.416553	-0.382461	-0.415387	-0.370731	12
Nepenthes_gracilis_Nepgr022652	1.25334	1.37644	0.193922	0.209324	6.9151	9.53223	5.39832	12.9396	0.266504	0.566166	0.83923	1.12047	-0.495153	-0.466546	-0.741329	-0.73775	0.820471	1.42861	0.468016	2.22038	-0.724463	-0.654831	-0.591379	-0.526027	7
Nepenthes_gracilis_Nepgr022679	0.106074	2.88451	0	0	0	0.434562	0.688957	0.68627	2.76551	19.7646	0.0819229	0.329364	-0.394584	0.102449	-0.413559	-0.413559	-0.413559	-0.33582	-0.290312	-0.290792	0.0811616	3.12212	-0.398904	-0.354639	8
Nepenthes_gracilis_Nepgr022697	0.77062	0.90503	0.227969	0.587942	0.185339	0.391714	0	0	0	0	1.76468	0.591469	0.608978	0.865927	-0.428397	0.259756	-0.509893	-0.11537	-0.864202	-0.864202	-0.864202	-0.864202	2.50931	0.266499	5
Nepenthes_gracilis_Nepgr022738	0.115082	0.226129	0.0500176	0	0.456392	1.79794	2.02472	2.66755	0.0793238	0	3.9491	5.24054	-0.713295	-0.650868	-0.749873	-0.777991	-0.52142	0.232762	0.360254	0.721632	-0.733397	-0.777991	1.44209	2.1681	6
Nepenthes_gracilis_Nepgr022743	21.6084	46.8062	4.10003	3.69857	181.198	246.701	49.1185	94.2214	17.5566	17.6666	27.6012	42.9477	-0.541223	-0.209894	-0.771443	-0.776722	1.55725	2.41856	-0.179489	0.413576	-0.594501	-0.593055	-0.462422	-0.26063	11
Nepenthes_gracilis_Nepgr022768	0	0	0.4693	0	0	2.0417	0	0.612515	0	0	0	0	-0.434319	-0.434319	0.348743	-0.434319	-0.434319	2.97242	-0.434319	0.587708	-0.434319	-0.434319	-0.434319	-0.434319	12
Nepenthes_gracilis_Nepgr022857	0.186757	0	0	0.156345	0	0.313294	0.429792	2.63278	0	0	0.140117	0	-0.181775	-0.433549	-0.433549	-0.222774	-0.433549	-0.0111847	0.145871	3.11581	-0.433549	-0.433549	-0.244652	-0.433549	7
Nepenthes_gracilis_Nepgr022898	0.0982147	0.143947	0.254743	0.262179	0.657646	0	0.126488	1.12232	0.135915	0	0.717711	0	-0.551955	-0.422541	-0.109007	-0.0879644	1.03114	-0.829887	-0.471947	2.34608	-0.44527	-0.829887	1.20112	-0.829887	7
Nepenthes_gracilis_Nepgr022932	0	0	0	0	0	1.66516	0	0	0	0	0	0	-0.288675	-0.288675	-0.288675	-0.288675	-0.288675	3.17543	-0.288675	-0.288675	-0.288675	-0.288675	-0.288675	-0.288675	12
Nepenthes_gracilis_Nepgr023133	0.196644	0.0361833	0	0	1.59164	1.70756	66.7534	75.5755	0.0218145	0.019353	96.0046	77.6892	-0.674181	-0.678273	-0.679196	-0.679196	-0.638606	-0.635649	1.02315	1.24813	-0.678639	-0.678702	1.76912	1.30204	6
Nepenthes_gracilis_Nepgr023173	0.618886	1.13559	0	0	0	0	0	0	0	0	0.211878	0	1.27762	2.72843	-0.460096	-0.460096	-0.460096	-0.460096	-0.460096	-0.460096	-0.460096	-0.460096	0.134818	-0.460096	1
Nepenthes_gracilis_Nepgr023174	656.571	1279.76	9.59241	17.5686	64.0724	55.9757	97.7655	127.068	33.2893	67.628	215.352	231.707	1.12296	2.79499	-0.612903	-0.591502	-0.466731	-0.488455	-0.376332	-0.297711	-0.549323	-0.457191	-0.0608423	-0.016963	1
Nepenthes_gracilis_Nepgr023181	294.335	124.406	1056.73	862.757	47.4356	68.0838	53.8189	55.1245	202.578	114.391	230.258	178.809	0.0610359	-0.450527	2.35617	1.77224	-0.68224	-0.62008	-0.663024	-0.659093	-0.215192	-0.480674	-0.131864	-0.28675	4
Nepenthes_gracilis_Nepgr023188	0	0	0.211681	0	0.856951	0.783319	0.243002	1.87701	0	0	0	0.473657	-0.651911	-0.651911	-0.279417	-0.651911	0.85606	0.72649	-0.224301	2.65105	-0.651911	-0.651911	-0.651911	0.181581	7
Nepenthes_gracilis_Nepgr023215	0.368711	0.998193	0	0	0	2.62773	0	0	0	0	0.569053	0.275797	-0.0450348	0.774767	-0.525222	-0.525222	-0.525222	2.89699	-0.525222	-0.525222	-0.525222	-0.525222	0.21588	-0.16604	12
Nepenthes_gracilis_Nepgr023256	8.99648	7.25436	10.2266	8.79075	27.0168	60.989	137.523	255.06	93.0894	41.4277	43.8237	41.3795	-0.722404	-0.746467	-0.705413	-0.725246	-0.473502	-0.00426974	1.05284	2.67629	0.439108	-0.274456	-0.241362	-0.275122	7
Nepenthes_gracilis_Nepgr023262	0	0.166135	0	0	0.790671	0	0.242067	1.27822	0	2.52023	0	0	-0.53699	-0.322764	-0.53699	-0.53699	0.482555	-0.53699	-0.224853	1.11123	-0.53699	2.71276	-0.53699	-0.53699	8
Nepenthes_gracilis_Nepgr023278	0.0142687	0.174413	0.0337555	0.0522023	1.78441	1.06136	1.62293	2.76296	0.042217	0.374936	0.162589	0.214536	-0.745387	-0.569181	-0.723945	-0.703649	1.20228	0.406715	1.02461	2.27897	-0.714635	-0.348548	-0.582192	-0.525034	7
Nepenthes_gracilis_Nepgr023297	112.553	109.798	37.1709	40.1846	5425.21	2910.76	603.603	991.724	100.28	115.782	137.181	291.257	-0.484264	-0.485945	-0.530256	-0.528417	2.75702	1.22294	-0.184672	0.0521228	-0.491753	-0.482295	-0.469239	-0.375236	10
Nepenthes_gracilis_Nepgr023298	77.3937	78.26	5.70916	6.17895	802.346	265.93	87.3169	141.934	14.2214	23.8005	25.126	78.2444	-0.253293	-0.249408	-0.574785	-0.572678	2.99798	0.592256	-0.20879	0.0361575	-0.53661	-0.493649	-0.487704	-0.249478	10
Nepenthes_gracilis_Nepgr023318	0.7298	0.886053	0.887702	1.2687	0.72703	0.227265	1.39477	1.5123	11.6242	9.0554	0.564722	0.858331	-0.468728	-0.426834	-0.426392	-0.32424	-0.469471	-0.603466	-0.290439	-0.258927	2.45224	1.76351	-0.512988	-0.434267	3
Nepenthes_gracilis_Nepgr023323	92.4839	72.5996	15.3563	10.6387	926.299	345.179	58.9472	92.9238	23.0762	33.4282	42.408	102.991	-0.226603	-0.303133	-0.523449	-0.541605	2.98255	0.745958	-0.355678	-0.22491	-0.493736	-0.453894	-0.419333	-0.186163	10
Nepenthes_gracilis_Nepgr023324	46.7101	30.5227	4.69545	6.17719	261.209	152.162	17.3147	17.9177	5.34549	8.65382	15.8368	43.1068	-0.0526905	-0.26101	-0.593389	-0.57432	2.70776	1.30441	-0.430988	-0.423228	-0.585024	-0.542448	-0.450008	-0.0990615	10
Nepenthes_gracilis_Nepgr023325	12.7028	20.9173	1.4708	2.31839	77.1354	155.563	21.2388	39.452	3.46677	6.1058	13.8768	15.6038	-0.406524	-0.222213	-0.658541	-0.639523	1.03917	2.79888	-0.214999	0.193657	-0.613756	-0.554544	-0.380182	-0.341433	11
Nepenthes_gracilis_Nepgr023334	0	0	0	0	1.20861	2.38766	0.260531	0.19787	0	0	0.0193131	0.0524505	-0.471418	-0.471418	-0.471418	-0.471418	1.18549	2.80187	-0.114251	-0.200154	-0.471418	-0.471418	-0.444941	-0.399513	11
Nepenthes_gracilis_Nepgr023335	28.6107	6.66763	87.7368	67.0212	2.36428	2.09614	1.19123	0.874952	8.25265	3.78923	16.8278	12.3505	0.309717	-0.462969	2.39173	1.66227	-0.614503	-0.623946	-0.65581	-0.666947	-0.407156	-0.564326	-0.105198	-0.262859	4
Nepenthes_gracilis_Nepgr023357	353.815	276.498	80.1275	30.1504	1750.92	2771.64	369.358	987.596	287.366	122.232	305.105	318.893	-0.344412	-0.438178	-0.676325	-0.736935	1.34992	2.5878	-0.325562	0.424202	-0.424997	-0.625263	-0.403485	-0.386764	11
Nepenthes_gracilis_Nepgr023360	1.7059	1.30397	1.02474	0.987542	2.53883	2.40387	11.1541	3.15879	0.701427	1.02316	1.49168	1.25344	-0.241506	-0.382241	-0.480013	-0.493039	0.0501437	0.00288867	3.06678	0.267223	-0.593222	-0.480567	-0.316515	-0.399934	2
Nepenthes_gracilis_Nepgr023376	3.00119	0.980011	3.13278	2.41859	34.6024	119.852	2.48248	6.9878	5.64391	4.4661	3.65341	3.41041	-0.379338	-0.438843	-0.375464	-0.39649	0.551031	3.06085	-0.394609	-0.261969	-0.301534	-0.33621	-0.360136	-0.36729	12
Nepenthes_gracilis_Nepgr023399	18.6388	14.0888	5.77381	8.51593	13.7349	13.6475	173.019	186.517	4.12595	5.37175	14.3958	13.3851	-0.313335	-0.382446	-0.508743	-0.467092	-0.387821	-0.38915	2.03155	2.23657	-0.533772	-0.514849	-0.377783	-0.393135	2
Nepenthes_gracilis_Nepgr023426	4.16167	2.27226	0.968452	2.10596	13.4767	42.4196	1.32595	10.763	1.69457	0.47137	2.59717	2.04238	-0.241339	-0.400593	-0.510488	-0.41461	0.543806	2.98335	-0.480356	0.315074	-0.449285	-0.552386	-0.373207	-0.419969	12
Nepenthes_gracilis_Nepgr023447	0	0	0.0251266	0	1.82693	0.105937	0	0.159812	0.0144973	0.0476002	0	0	-0.348924	-0.348924	-0.300662	-0.348924	3.16019	-0.145444	-0.348924	-0.0419633	-0.321079	-0.257495	-0.348924	-0.348924	10
Nepenthes_gracilis_Nepgr023453	19.2629	14.6908	1.12392	0.644992	2.33291	2.42745	3.5671	4.97058	0.661569	0.691016	2.7926	2.93765	2.4425	1.67696	-0.594628	-0.674818	-0.3922	-0.376371	-0.185553	0.0494414	-0.672043	-0.667112	-0.315231	-0.290944	9
Nepenthes_gracilis_Nepgr023472	0	0	0	0	3.22227	2.06037	0.403191	1.2396	0	0.145202	0.399168	0.143519	-0.615221	-0.615221	-0.615221	-0.615221	2.50942	1.38273	-0.224246	0.586825	-0.615221	-0.474419	-0.228148	-0.476051	10
Nepenthes_gracilis_Nepgr023538	8.54044	11.7132	1.09342	1.25006	2.64763	2.93783	47.4456	17.4386	1.07878	0.39705	1.15373	0.969088	0.03589	0.270683	-0.515207	-0.503616	-0.400192	-0.378717	2.91496	0.694378	-0.516291	-0.566741	-0.510744	-0.524408	2
Nepenthes_gracilis_Nepgr023617	0.222753	0	0.378658	0	0.345957	1.35968	0.55413	0	1.00539	0.427644	0.217022	0	-0.358056	-0.878725	0.00636294	-0.878725	-0.0700754	2.29944	0.416516	-0.878725	1.4713	0.120863	-0.371452	-0.878725	12
Nepenthes_gracilis_Nepgr023641	0.882768	0.446704	0.296984	0.206027	3.79481	10.2746	1.33691	3.36304	2.11732	1.34038	0.742862	1.179	-0.458238	-0.614061	-0.667562	-0.700065	0.582357	2.89787	-0.295953	0.428067	-0.0170812	-0.294715	-0.508232	-0.352383	12
Nepenthes_gracilis_Nepgr023644	0.30088	0.120878	0.66065	1.11512	0.319061	0.20081	0	0	0	0	0.28078	0.122314	0.123158	-0.419671	1.20811	2.57863	0.177987	-0.178622	-0.784198	-0.784198	-0.784198	-0.784198	0.0625414	-0.415338	4
Nepenthes_gracilis_Nepgr023650	0.398785	0.0604523	2.03137	1.97144	0.0830436	0.50459	0	0	0.179112	0.546373	0.394623	0.0598625	-0.167292	-0.637583	2.10204	2.01873	-0.606181	-0.0202214	-0.721613	-0.721613	-0.472643	0.0378574	-0.173079	-0.638403	4
Nepenthes_gracilis_Nepgr023656	2.39826	1.96138	5.51742	5.31138	0.662938	0.287385	0.483053	0.367127	12.6064	9.87084	1.25247	1.52133	-0.276767	-0.38456	0.492829	0.441991	-0.704926	-0.797586	-0.749309	-0.777912	2.24189	1.56695	-0.55947	-0.493133	3
Nepenthes_gracilis_Nepgr023669	0	0.768325	0.0165899	0.0552698	2.68994	1.8138	0.596228	0.191966	0.117125	0.986179	0.0148836	0.010043	-0.704827	0.190231	-0.685501	-0.640441	2.42881	1.40815	-0.0102528	-0.481197	-0.568382	0.444019	-0.687488	-0.693127	10
Nepenthes_gracilis_Nepgr023686	5.21549	95.7561	0.360078	0.356244	9.20889	16.6711	1.84167	2.86847	0	0.69278	5.03254	5.4002	-0.251114	3.12478	-0.432152	-0.432295	-0.102216	0.17602	-0.37691	-0.338624	-0.445578	-0.419747	-0.257935	-0.244227	1
Nepenthes_gracilis_Nepgr023689	0.646176	0.959345	3.78021	5.09389	0.654897	0.26987	0.196204	0.319582	6.70334	5.7403	1.01829	1.02234	-0.643901	-0.514155	0.654525	1.19878	-0.640288	-0.799804	-0.830324	-0.779208	1.86558	1.46659	-0.489735	-0.488056	3
Nepenthes_gracilis_Nepgr023696	0.443126	0.565877	0.545646	0.35156	53.6358	44.2687	3.00709	8.20879	1.90076	0.351288	1.15871	1.18739	-0.494161	-0.487562	-0.48865	-0.499084	2.36539	1.86183	-0.356327	-0.0766922	-0.415801	-0.499098	-0.455693	-0.454151	11
Nepenthes_gracilis_Nepgr023719	23.3659	160.376	0.837637	1.96953	343.495	60.483	40.6485	68.4776	10.0678	61.3799	32.691	25.9227	-0.474221	0.945118	-0.7076	-0.695874	2.84212	-0.0897112	-0.295185	-0.00689172	-0.611982	-0.0804199	-0.377619	-0.447734	10
Nepenthes_gracilis_Nepgr023720	0.961423	1.59848	0.739654	0.406726	73.9968	70.5589	9.50232	17.4899	0.874919	0.886778	2.49462	2.54213	-0.523426	-0.499959	-0.531595	-0.543859	2.16691	2.04027	-0.208814	0.0854173	-0.526612	-0.526175	-0.466949	-0.465199	11
Nepenthes_gracilis_Nepgr023727	6.32431	1.09438	2.59253	4.25146	0	0	0.348563	0	0	0.754651	3.8283	2.38447	2.16175	-0.33617	0.379377	1.17172	-0.858867	-0.858867	-0.692386	-0.858867	-0.858867	-0.49843	0.969604	0.280004	5
Nepenthes_gracilis_Nepgr023730	0	0.0641639	0	0	0.642979	1.02041	0	0.184281	0	0	0	0.0480004	-0.499716	-0.303391	-0.499716	-0.499716	1.46764	2.62248	-0.499716	0.0641373	-0.499716	-0.499716	-0.499716	-0.352847	11
Nepenthes_gracilis_Nepgr023775	2219.21	1124.1	6826.8	6834.87	294.19	226.222	331.303	300.549	1430.24	745.12	1216.67	1104.58	0.139156	-0.320702	2.07398	2.07737	-0.6692	-0.697741	-0.653615	-0.666529	-0.192146	-0.479845	-0.281829	-0.3289	4
Nepenthes_gracilis_Nepgr023807	5.12709	3.96827	0.441325	0.753536	52.1905	47.1842	14.1078	27.9368	2.074	2.47893	6.8708	5.32038	-0.486269	-0.549507	-0.741976	-0.724939	2.08204	1.80884	0.00381847	0.758487	-0.652879	-0.630782	-0.391112	-0.475721	11
Nepenthes_gracilis_Nepgr023809	53.5488	43.2966	7.95629	11.9035	478.011	744.731	315.641	643.232	24.3716	31.2429	76.315	88.4382	-0.584125	-0.62243	-0.754468	-0.739721	1.00175	1.99827	0.395106	1.61905	-0.693138	-0.667465	-0.499066	-0.453771	11
Nepenthes_gracilis_Nepgr023813	95.3173	48.7985	7.0431	9.74059	446.612	426.229	180.919	248.949	16.3252	21.759	87.4138	70.1055	-0.273471	-0.569664	-0.835527	-0.818352	1.96327	1.8335	0.271565	0.704725	-0.776427	-0.741829	-0.323794	-0.433999	11
Nepenthes_gracilis_Nepgr023849	0.332059	0.37295	0	0.405542	0.680581	2.20147	0.862524	0	1.69803	2.47199	0.270455	0	-0.508461	-0.461482	-0.889954	-0.424039	-0.108054	1.63925	0.100974	-0.889954	1.06086	1.95005	-0.579236	-0.889954	8
Nepenthes_gracilis_Nepgr023870	9.19943	6.67906	0.585589	0.864527	16.6558	27.6024	6.30376	6.85684	2.2199	1.41607	3.44603	3.90761	0.261731	-0.0593225	-0.835529	-0.799997	1.21155	2.60597	-0.107129	-0.0366753	-0.627345	-0.72974	-0.471157	-0.412359	11
Nepenthes_gracilis_Nepgr023908	1.40031	0.116762	0	0	0.666051	0	0.799085	0	1.52694	0	0.705464	0	1.68352	-0.553973	-0.757513	-0.757513	0.403552	-0.757513	0.635458	-0.757513	1.90426	-0.757513	0.472256	-0.757513	9
Nepenthes_gracilis_Nepgr023912	0	0.0107702	0	0.0107717	1.55488	1.00295	34.0088	24.9604	0	0	0.0254632	0	-0.444307	-0.443375	-0.444307	-0.443374	-0.30967	-0.357462	2.50051	1.71701	-0.444307	-0.444307	-0.442102	-0.444307	2
Nepenthes_gracilis_Nepgr023992	0.446162	0.346161	0	0.347027	0.570497	0.427222	2.1872	2.00165	0.142497	2.37523	0.175364	0.161064	-0.364139	-0.478346	-0.873682	-0.477357	-0.222141	-0.38577	1.62423	1.41232	-0.710942	1.83897	-0.673406	-0.689737	2
Nepenthes_gracilis_Nepgr023995	1.43343	1.62965	1.62916	1.30368	6.63961	9.36389	1.6617	2.77982	0.485052	0.840603	0.819022	1.11381	-0.384605	-0.312146	-0.312326	-0.432517	1.53789	2.54388	-0.300311	0.11258	-0.734812	-0.603517	-0.611486	-0.502628	11
Nepenthes_gracilis_Nepgr024003	21.801	13.3249	103.464	90.3935	4.68248	4.6127	3.70586	4.27956	12.2036	6.27875	16.8876	13.8733	-0.0821872	-0.328813	2.29394	1.91363	-0.58028	-0.58231	-0.608696	-0.592004	-0.361441	-0.533834	-0.22515	-0.312857	4
Nepenthes_gracilis_Nepgr024014	0	0.587457	1.16421	0.449711	0.546758	0	0	0	0	0	0.458261	0	-0.710685	0.851807	2.38582	0.485436	0.743557	-0.710685	-0.710685	-0.710685	-0.710685	-0.710685	0.508177	-0.710685	4
Nepenthes_gracilis_Nepgr024042	0	0	0	0	1.04367	0	0	0	0	0	0	0	-0.288675	-0.288675	-0.288675	-0.288675	3.17543	-0.288675	-0.288675	-0.288675	-0.288675	-0.288675	-0.288675	-0.288675	10
Nepenthes_gracilis_Nepgr024051	0	0	1.33153	0.456654	1.94294	3.8196	1.61723	0	0.261893	0	0.605452	0.503878	-0.767766	-0.767766	0.396236	-0.368565	0.930725	2.57127	0.645993	-0.767766	-0.538823	-0.767766	-0.238488	-0.327283	12
Nepenthes_gracilis_Nepgr024057	0.129872	0	0.278513	1.51148	0.482109	1.27174	0	1.49054	0	0.990922	0	0	-0.614446	-0.822767	-0.376019	1.60173	-0.04944	1.21716	-0.822767	1.56813	-0.822767	0.766721	-0.822767	-0.822767	7
Nepenthes_gracilis_Nepgr024066	0.484707	0.59947	0.213723	0	0.681398	0	0.533096	1.34324	0	0	0.208995	0	0.355056	0.634169	-0.304	-0.823791	0.833423	-0.823791	0.472741	2.44307	-0.823791	-0.823791	-0.315498	-0.823791	7
Nepenthes_gracilis_Nepgr024100	0	0	0	0	1.02186	1.6198	0	0.208496	0.402084	0	0	0	-0.519686	-0.519686	-0.519686	-0.519686	1.43975	2.58631	-0.519686	-0.119891	0.251317	-0.519686	-0.519686	-0.519686	11
Nepenthes_gracilis_Nepgr024110	0	0	0	0	1.50267	0.347873	0	1.2126	0	0.250014	0	0.193257	-0.566679	-0.566679	-0.566679	-0.566679	2.34751	0.107966	-0.566679	1.78498	-0.566679	-0.0818159	-0.566679	-0.191887	10
Nepenthes_gracilis_Nepgr024123	2.65488	2.28424	7.27063	8.07693	9.32174	6.00775	0.896046	1.2883	31.223	15.1442	2.51003	4.3051	-0.579541	-0.623137	-0.0366144	0.0582267	0.204647	-0.18516	-0.786423	-0.740284	2.78078	0.889516	-0.596579	-0.385433	3
Nepenthes_gracilis_Nepgr024165	0.195015	0.155133	0.150082	0.16516	0.803777	0.755246	2.69098	1.72274	0.355788	0.161892	0.388817	0.268351	-0.578923	-0.629548	-0.63596	-0.616821	0.193828	0.132223	2.58941	1.36035	-0.37484	-0.620968	-0.332915	-0.485831	2
Nepenthes_gracilis_Nepgr024171	0.0327473	0.0668006	0	0.138148	0.496624	2.1238	0.462953	0.532934	0.0425442	0.230762	0.076997	0.267361	-0.582421	-0.524069	-0.638535	-0.401812	0.212452	3.0007	0.154757	0.274672	-0.565633	-0.243114	-0.506597	-0.180399	12
Nepenthes_gracilis_Nepgr024189	0.072654	0.137214	0.0762653	0.131458	0.199533	0.0953007	0.429284	1.32379	0.183212	0.188176	0.245719	0.107569	-0.556517	-0.370545	-0.546114	-0.387125	-0.191029	-0.49128	0.470794	3.04753	-0.238042	-0.223743	-0.057984	-0.455941	7
Nepenthes_gracilis_Nepgr024206	945.435	154.509	63.1615	41.811	116.521	51.9648	151.955	96.6735	227.298	147.879	149.005	68.0636	3.09715	-0.122168	-0.493979	-0.580882	-0.276788	-0.539553	-0.132563	-0.357575	0.174108	-0.149152	-0.144571	-0.474026	9
Nepenthes_gracilis_Nepgr024213	0.462271	0.76601	1.00898	0.392439	3.71355	9.5182	1.85807	2.78036	3.03903	2.9318	0.55222	0.99043	-0.735546	-0.616212	-0.520752	-0.762982	0.541828	2.82238	-0.187161	0.175191	0.276818	0.234689	-0.700207	-0.528042	12
Nepenthes_gracilis_Nepgr024219	3.28964	0.43541	0.997001	0.457959	0.21309	3.17146	0.218901	0	0.0728952	0	0.179009	2.38906	1.8675	-0.41273	0.0359221	-0.394716	-0.59034	1.77309	-0.585698	-0.760577	-0.702341	-0.760577	-0.617568	1.14803	9
Nepenthes_gracilis_Nepgr024222	4.89282	3.23055	2.79919	4.30555	24.1752	83.1615	11.356	15.6022	5.99825	4.23679	5.91509	5.45363	-0.414748	-0.488343	-0.507441	-0.440749	0.438961	3.05052	-0.128595	0.0593988	-0.365806	-0.443793	-0.369488	-0.389918	12
Nepenthes_gracilis_Nepgr024233	2.20575	1.01014	2.11882	2.80044	10.0125	12.4409	0.0351614	0.158318	2.90347	0.820365	1.64973	1.26162	-0.232066	-0.536184	-0.254178	-0.0807981	1.75367	2.37136	-0.784183	-0.752857	-0.0545927	-0.584457	-0.373498	-0.472219	11
Nepenthes_gracilis_Nepgr024281	4.7391	2.85689	0.051193	0.0338223	0.0243758	0.0897593	0.0198088	0.0192839	0.196031	0.340731	0.332889	0.369832	2.68669	1.41705	-0.475521	-0.487239	-0.493611	-0.449507	-0.496691	-0.497045	-0.377821	-0.280214	-0.285505	-0.260584	9
Nepenthes_gracilis_Nepgr024290	0.108439	1.09314	0	0	1.18767	0.744289	0.0983203	0.650091	0	0	0.177694	0.0880989	-0.529301	1.66796	-0.771272	-0.771272	1.87889	0.889531	-0.551881	0.679339	-0.771272	-0.771272	-0.374767	-0.574689	10
Nepenthes_gracilis_Nepgr024301	0	0.233967	0	0	0.37001	1.57122	0	0.867534	0.741044	0.151974	0	0.235455	-0.716246	-0.234146	-0.716246	-0.716246	0.0461754	2.52133	-0.716246	1.07134	0.810707	-0.403097	-0.716246	-0.231081	12
Nepenthes_gracilis_Nepgr024319	0.486578	1.30642	0.121521	0.111716	2.22009	1.23933	49.0918	14.0337	0.0541332	0.595793	0.320793	0.314308	-0.376706	-0.318851	-0.402468	-0.40316	-0.254374	-0.323585	3.05333	0.579304	-0.407224	-0.368999	-0.388406	-0.388863	2
Nepenthes_gracilis_Nepgr024320	0.0628076	0.0114951	0	0.0167696	0.0891873	0.185028	25.9636	16.0509	0	0	0	0	-0.411382	-0.417467	-0.41883	-0.416842	-0.408253	-0.396887	2.66029	1.4847	-0.41883	-0.41883	-0.41883	-0.41883	2
Nepenthes_gracilis_Nepgr024321	0.0420352	0	0	0	0	0.121009	4.56532	1.93245	0	0	0.0683473	0.0526994	-0.380719	-0.411312	-0.411312	-0.411312	-0.411312	-0.323244	2.91126	0.995099	-0.411312	-0.411312	-0.36157	-0.372958	2
Nepenthes_gracilis_Nepgr024323	0	0	0	0	0	0.524999	20.4722	19.0532	0	0	0	0.193825	-0.437124	-0.437124	-0.437124	-0.437124	-0.437124	-0.368695	2.23125	2.0463	-0.437124	-0.437124	-0.437124	-0.411861	2
Nepenthes_gracilis_Nepgr024324	0	0.0721782	0	0.0375951	0	0	6.7743	3.06743	0	0	0	0	-0.400963	-0.366065	-0.400963	-0.382786	-0.400963	-0.400963	2.87442	1.08214	-0.400963	-0.400963	-0.400963	-0.400963	2
Nepenthes_gracilis_Nepgr024325	0.0588523	0.0208315	0.00969257	0.0301234	0.186692	0.03763	44.4467	19.5439	0.108848	0.139184	0	0.0159406	-0.3939	-0.396713	-0.397537	-0.396026	-0.384442	-0.39547	2.88996	1.04762	-0.390201	-0.387957	-0.398254	-0.397075	2
Nepenthes_gracilis_Nepgr024326	0	0	0	0	1.3865	0	395.304	196.479	0	0	0	0	-0.402929	-0.402929	-0.402929	-0.402929	-0.391627	-0.402929	2.81935	1.19864	-0.402929	-0.402929	-0.402929	-0.402929	2
Nepenthes_gracilis_Nepgr024327	0.0455877	0.108042	0.0502858	0	0.14629	0.00117188	17.39	9.17156	0	0	0	0	-0.403469	-0.392	-0.402606	-0.41184	-0.384976	-0.411625	2.78152	1.27235	-0.41184	-0.41184	-0.41184	-0.41184	2
Nepenthes_gracilis_Nepgr024343	79.2162	114.546	0.167725	0.0723349	0.0873762	0.0519712	0.616368	0.223101	3.23824	0.711703	2.17187	3.66409	1.63314	2.5615	-0.443973	-0.44648	-0.446085	-0.447015	-0.432185	-0.442518	-0.363291	-0.42968	-0.391311	-0.352101	1
Nepenthes_gracilis_Nepgr024347	93.8564	100.024	1.06815	1.26621	3.49159	1.88694	20.5336	15.5445	4.08138	2.50803	226.576	125.604	0.613438	0.699126	-0.675712	-0.67296	-0.642042	-0.664336	-0.40527	-0.474585	-0.633848	-0.655707	2.45737	1.05452	6
Nepenthes_gracilis_Nepgr024380	37.6686	21.1644	12.5366	17.274	24.3249	28.932	40.8374	43.9826	130.169	189.379	14.8392	13.238	-0.185916	-0.486933	-0.644292	-0.557888	-0.429288	-0.345261	-0.128122	-0.0707588	1.50116	2.58109	-0.602295	-0.631499	8
Nepenthes_gracilis_Nepgr024386	0.0849771	0	0	0.168489	1.57235	1.17952	1.14198	0	1.09765	0.869526	0.173924	0.153611	-0.772896	-0.918247	-0.918247	-0.63005	1.77122	1.0993	1.03509	-0.918247	0.959264	0.569062	-0.620753	-0.655498	10
Nepenthes_gracilis_Nepgr024401	2.32612	16.1599	0.794633	1.07774	1.88483	1.72294	1.03153	1.42399	3.39667	8.88187	1.44988	2.15587	-0.264614	2.78748	-0.6025	-0.540038	-0.361975	-0.397691	-0.550235	-0.463648	-0.0284235	1.18175	-0.457936	-0.302176	1
Nepenthes_gracilis_Nepgr024423	287.498	128.06	962.079	877.888	78.2876	55.4302	56.4508	40.486	133.41	69.9216	230.862	189.735	0.0889456	-0.411773	2.20749	1.94309	-0.568085	-0.63987	-0.636665	-0.686802	-0.394972	-0.594359	-0.0889192	-0.21808	4
Nepenthes_gracilis_Nepgr024428	0.292043	0.389912	0.122464	0.215886	3.11438	6.11718	1.34763	2.88369	0.578019	0.917262	0.656399	0.86963	-0.659931	-0.604571	-0.755854	-0.70301	0.936543	2.63509	-0.0628323	0.806049	-0.498167	-0.306272	-0.453831	-0.333215	11
Nepenthes_gracilis_Nepgr024443	2.04571	1.66462	0.70336	1.01703	4.67593	19.7361	0	1.61348	0.29683	1.21099	0.261006	0.331466	-0.136977	-0.206517	-0.381921	-0.324685	0.342969	3.09106	-0.510266	-0.215848	-0.456102	-0.289292	-0.462639	-0.449782	12
Nepenthes_gracilis_Nepgr024445	0	0.0679832	0	0	0.312049	0.443053	1.08669	0.97655	0	0	0.250138	0.352573	-0.761109	-0.583148	-0.761109	-0.761109	0.0557461	0.398678	2.08354	1.79522	-0.761109	-0.761109	-0.10632	0.161827	2
Nepenthes_gracilis_Nepgr024446	37.9246	30.7067	24.3481	24.5758	194.712	430.332	52.0358	71.0882	101.851	107.475	35.6066	64.9048	-0.519926	-0.582432	-0.637496	-0.635524	0.837827	2.87826	-0.397725	-0.232734	0.0336634	0.0823664	-0.54	-0.286281	12
Nepenthes_gracilis_Nepgr024448	0.0977187	0.057925	0.0320472	0	0.595779	0.639059	0.371403	0.112401	0.498036	1.31786	0.0569359	0.22988	-0.614152	-0.717548	-0.784786	-0.868053	0.67995	0.792404	0.0969559	-0.576003	0.425985	2.55613	-0.720118	-0.27076	8
Nepenthes_gracilis_Nepgr024460	1.63775	1.87408	1.41893	2.91485	0.101676	0	0	0	0	0	1.54041	0.854758	0.779288	1.01665	0.559501	2.06199	-0.763532	-0.865654	-0.865654	-0.865654	-0.865654	-0.865654	0.681518	-0.00714468	5
Nepenthes_gracilis_Nepgr024462	2.21473	4.7547	1.10304	1.5159	6.65325	8.40724	0.344951	1.13498	2.18805	0.657603	0.225065	0.239797	-0.0881856	0.850804	-0.499164	-0.346535	1.55267	2.2011	-0.77942	-0.487357	-0.0980494	-0.663836	-0.82374	-0.818294	11
Nepenthes_gracilis_Nepgr024477	8.74377	5.05562	27.8213	35.7382	3.23118	0.717481	2.02163	1.5838	30.3571	21.247	3.296	3.39546	-0.245529	-0.529376	1.22271	1.83201	-0.669788	-0.863246	-0.762877	-0.796573	1.41787	0.716737	-0.664799	-0.657144	4
Nepenthes_gracilis_Nepgr024495	0.119213	0	0.0928656	0.0897839	0.265758	1.60679	0.54943	0.706449	0.108777	0	0.436958	0.305372	-0.524969	-0.788398	-0.583189	-0.589999	-0.201141	2.7622	0.425699	0.77267	-0.54803	-0.788398	0.177166	-0.113606	12
Nepenthes_gracilis_Nepgr024503	3.96948	7.04459	2.5565	1.61968	182.764	369.112	87.3581	230.954	9.80686	13.0351	14.3459	30.9603	-0.633193	-0.6074	-0.645045	-0.652903	0.866474	2.4295	0.0662423	1.27068	-0.584231	-0.557154	-0.546159	-0.406804	11
Nepenthes_gracilis_Nepgr024532	0	0	0	0	0	0	1.54338	0.612515	0	0	0.505053	0.239211	-0.520826	-0.520826	-0.520826	-0.520826	-0.520826	-0.520826	2.80519	0.799158	-0.520826	-0.520826	0.567575	-0.00532033	2
Nepenthes_gracilis_Nepgr024533	11.6223	2.78706	1.31175	0.728139	0.613742	0.093057	37.3238	26.6145	1.39611	0.432343	94.5581	54.5438	-0.260022	-0.557873	-0.607609	-0.627283	-0.63114	-0.648693	0.606419	0.245393	-0.604765	-0.637255	2.53589	1.18694	6
Nepenthes_gracilis_Nepgr024538	2.50769	1.48478	0.419553	0.340812	5.71472	14.0122	2.75781	3.50325	1.93697	1.13655	1.62798	1.65642	-0.156348	-0.430257	-0.715501	-0.736586	0.702419	2.92429	-0.0893709	0.110241	-0.309173	-0.523505	-0.391912	-0.384297	12
Nepenthes_gracilis_Nepgr024544	34.0954	135.901	21.0615	72.7352	27.4403	11.013	12.1976	14.4827	339.83	638.82	48.7712	85.1284	-0.458858	0.0841567	-0.528379	-0.252759	-0.494355	-0.581976	-0.575657	-0.563469	1.17188	2.76665	-0.380579	-0.186656	8
Nepenthes_gracilis_Nepgr024552	64.3381	12.8352	1.88204	1.94251	20.6024	8.99455	12.3356	9.82751	8.95356	4.88589	24.2461	11.5109	2.91843	-0.140216	-0.790698	-0.787107	0.321064	-0.368302	-0.169883	-0.318835	-0.370737	-0.612306	0.537454	-0.218862	9
Nepenthes_gracilis_Nepgr024558	8.58981	3.38773	6.41642	13.8883	100.499	43.5315	23.0426	15.8439	6.85677	16.4169	7.15645	13.4679	-0.480578	-0.672861	-0.560912	-0.284731	2.91666	0.810963	0.0536386	-0.212446	-0.544636	-0.191267	-0.533559	-0.300269	10
Nepenthes_gracilis_Nepgr024560	17.7366	92.9605	5.03097	6.79738	1018.16	514.565	266.081	535.599	38.7619	117.639	137.86	167.658	-0.740315	-0.493356	-0.782028	-0.776228	2.54405	0.890765	0.0749955	0.959818	-0.67129	-0.412338	-0.345951	-0.248124	10
Nepenthes_gracilis_Nepgr024561	301.599	842.867	33.0426	41.9944	1932.09	514.575	334.494	608.166	69.8664	186.219	194.103	198.614	-0.257326	0.762782	-0.763465	-0.746594	2.8156	0.144062	-0.19533	0.320449	-0.694065	-0.474779	-0.45992	-0.451418	10
Nepenthes_gracilis_Nepgr024578	0.335933	0.29014	0.196573	0.204881	0.0259316	0.154954	4.15548	1.28487	0	0	0.100567	0.178464	-0.204915	-0.24379	-0.323221	-0.316168	-0.468082	-0.358552	3.03757	0.60066	-0.490096	-0.490096	-0.404722	-0.338594	2
Nepenthes_gracilis_Nepgr024601	27.8243	9.00876	0.414355	0.0725469	2.67159	1.75207	4.08375	2.7703	6.3688	5.33855	4.99792	2.15537	2.98262	0.455025	-0.699507	-0.745424	-0.396281	-0.519805	-0.206578	-0.383021	0.100384	-0.0380137	-0.0837733	-0.465627	9
Nepenthes_gracilis_Nepgr024628	0	0.454524	0	0.29869	0.288373	0	0	0	1.57582	0	0.440271	0	-0.56006	0.438975	-0.56006	0.0964543	0.0737784	-0.56006	-0.56006	-0.56006	2.90357	-0.56006	0.407647	-0.56006	3
Nepenthes_gracilis_Nepgr024637	0.277433	0.292036	0.0164038	0.0599173	1.72828	2.05532	2.70055	2.75179	0.552777	0.314124	0.220271	0.289003	-0.626946	-0.613089	-0.87463	-0.833341	0.749727	1.06005	1.67229	1.72091	-0.365679	-0.592131	-0.681186	-0.615968	7
Nepenthes_gracilis_Nepgr024638	1.36985	0.431211	0	0.333305	4.62446	7.90101	8.89734	7.13157	1.35802	2.32596	0.625101	0.626873	-0.487579	-0.77382	-0.905318	-0.803676	0.50492	1.50411	1.80794	1.26947	-0.491186	-0.196014	-0.714693	-0.714152	2
Nepenthes_gracilis_Nepgr024640	6.36886	5.80477	0.603241	1.99728	57.8721	67.8893	65.6976	81.5903	7.83911	10.801	8.87394	10.5307	-0.671895	-0.690128	-0.858258	-0.813198	0.99285	1.31664	1.24579	1.7595	-0.624372	-0.528635	-0.590923	-0.537372	7
Nepenthes_gracilis_Nepgr024646	0.580161	0.518191	4.09609	4.27777	0.48187	0.832923	0.164319	0.218187	0.701204	0.400664	0.53605	0.650429	-0.374748	-0.417648	2.05924	2.18502	-0.442792	-0.199767	-0.662624	-0.625333	-0.290953	-0.499009	-0.405285	-0.326103	4
Nepenthes_gracilis_Nepgr024656	24.7418	24.3414	4.53446	5.70409	4.30278	3.82497	4.81296	1.47546	5.40066	1.48582	1.46442	3.37444	2.13034	2.08193	-0.312841	-0.171426	-0.340852	-0.398622	-0.279169	-0.682692	-0.208112	-0.681439	-0.684026	-0.453094	1
Nepenthes_gracilis_Nepgr024682	40.8616	5.64057	0.702091	0.399664	11.3692	5.49675	12.3708	6.05857	3.72738	2.24366	9.90919	3.2573	2.96352	-0.262158	-0.714443	-0.74214	0.262488	-0.27533	0.354221	-0.223876	-0.437375	-0.57326	0.128778	-0.480427	9
Nepenthes_gracilis_Nepgr024688	0.0602351	0.0677792	0.100889	0.0487461	1.71536	3.09663	0.0836788	0.416375	0.132459	0.0795346	0.199558	0.171655	-0.48489	-0.476835	-0.441486	-0.497156	1.28217	2.75686	-0.45986	-0.104664	-0.407781	-0.464285	-0.336144	-0.365934	11
Nepenthes_gracilis_Nepgr024717	1.58264	3.59064	0	0	0	0	0.225716	0	0.19125	0.159412	0	0	1.02476	2.88947	-0.444947	-0.444947	-0.444947	-0.444947	-0.235338	-0.444947	-0.267344	-0.296911	-0.444947	-0.444947	1
Nepenthes_gracilis_Nepgr024718	0.445403	1.04526	0.0245648	0.0762368	0.0756198	0	0.0625801	0	0.0432973	0.0273725	0.0463205	0	0.953779	2.91638	-0.423118	-0.254058	-0.256077	-0.503489	-0.29874	-0.503489	-0.361829	-0.413932	-0.351938	-0.503489	1
Nepenthes_gracilis_Nepgr024719	2.24092	0	0.520389	2.29479	0	0	0	0	0	0.830802	0	0	2.00768	-0.562699	0.034197	2.06947	-0.562699	-0.562699	-0.562699	-0.562699	-0.562699	0.390246	-0.562699	-0.562699	5
[truncated: 656 more rows]

## Sheet: Cf_som
gene_ID	Cf_CON_KEL_mean	Cf_WOR_KEL_mean	Cf_CON_LID_mean	Cf_WOR_LID_mean	Cf_CON_LWP_mean	Cf_WOR_LWP_mean	Cf_CON_NEC_mean	Cf_WOR_NEC_mean	Cf_CON_PET_mean	Cf_WOR_PET_mean	Cf_CON_UPP_mean	Cf_WOR_UPP_mean	Cf_CON_KEL_Zmean	Cf_WOR_KEL_Zmean	Cf_CON_LID_Zmean	Cf_WOR_LID_Zmean	Cf_CON_LWP_Zmean	Cf_WOR_LWP_Zmean	Cf_CON_NEC_Zmean	Cf_WOR_NEC_Zmean	Cf_CON_PET_Zmean	Cf_WOR_PET_Zmean	Cf_CON_UPP_Zmean	Cf_WOR_UPP_Zmean	unit.class
[truncated: 1,809 more rows]
