# Supplementary material for: Transcriptomic prey‐capture responses in convergently evolved carnivorous pitcher plants
Source: New Phytol. 2025 Dec 17;249(5):2559–73. doi: 10.1111/nph.70848 (PMC12873510; doi:10.1111/nph.70848)
Supplement: Supplementary file 9 — Table S8 GO enrichment analysis results of the SOM clusters in Table S7. [file NPH-249-2559-s005.xlsx]

## Sheet: Sheet1
New Phytologist Supporting Information
Article title: Transcriptomic prey-capture responses in convergently evolved carnivorous pitcher plants.
Authors: Takanori Wakatake, Kenji Fukushima
Article acceptance date: 22 November 2025

## Sheet: Ng_merge_GO_clusterN1
ID	Description	GeneRatio	BgRatio	pvalue	p.adjust	qvalue	geneID	Count
GO:0047763	caffeate O-methyltransferase activity	6/142	21/18037	1.05417e-08	1.93142e-06	1.50665e-06	Nepgr011904/Nepgr020164/Nepgr020166/Nepgr020167/Nepgr020168/Nepgr020169	6
GO:0008194	UDP-glycosyltransferase activity	9/142	85/18037	2.23103e-08	1.93142e-06	1.50665e-06	Nepgr003632/Nepgr003633/Nepgr006081/Nepgr012986/Nepgr013933/Nepgr016514/Nepgr016516/Nepgr017107/Nepgr027691	9
GO:0032259	methylation	12/142	185/18037	2.58672e-08	1.93142e-06	1.50665e-06	Nepgr009119/Nepgr009120/Nepgr011904/Nepgr013220/Nepgr019332/Nepgr019339/Nepgr020164/Nepgr020166/Nepgr020167/Nepgr020168/Nepgr020169/Nepgr024898	12
GO:0008061	chitin binding	5/142	21/18037	5.18087e-07	2.90128e-05	2.26322e-05	Nepgr004372/Nepgr012338/Nepgr022271/Nepgr022272/Nepgr023686	5
GO:0004568	chitinase activity	5/142	22/18037	6.66229e-07	2.98471e-05	2.3283e-05	Nepgr004372/Nepgr021468/Nepgr022271/Nepgr022272/Nepgr023686	5
GO:0006032	chitin catabolic process	5/142	23/18037	8.45916e-07	3.15809e-05	2.46354e-05	Nepgr004372/Nepgr021468/Nepgr022271/Nepgr022272/Nepgr023686	5
GO:0016998	cell wall macromolecule catabolic process	4/142	13/18037	2.4915e-06	7.97281e-05	6.21939e-05	Nepgr004372/Nepgr022271/Nepgr022272/Nepgr023686	4
GO:0000272	polysaccharide catabolic process	5/142	31/18037	4.06045e-06	0.000113693	8.86889e-05	Nepgr004372/Nepgr021468/Nepgr022271/Nepgr022272/Nepgr023686	5
GO:0005506	iron ion binding	12/142	305/18037	5.40406e-06	0.000134501	0.000104921	Nepgr002505/Nepgr002506/Nepgr003277/Nepgr005905/Nepgr023174/Nepgr026468/Nepgr027436/Nepgr027442/Nepgr027451/Nepgr028460/Nepgr031264/Nepgr032365	12
GO:0020037	heme binding	13/142	379/18037	9.56762e-06	0.000214315	0.000167182	Nepgr003277/Nepgr005905/Nepgr013971/Nepgr021564/Nepgr023174/Nepgr026468/Nepgr027436/Nepgr027442/Nepgr027451/Nepgr028221/Nepgr028460/Nepgr031264/Nepgr032365	13
GO:0009809	lignin biosynthetic process	6/142	71/18037	2.01403e-05	0.000410131	0.000319933	Nepgr011904/Nepgr020164/Nepgr020166/Nepgr020167/Nepgr020168/Nepgr020169	6
GO:0004190	aspartic-type endopeptidase activity	7/142	132/18037	8.39472e-05	0.00156701	0.00122239	Nepgr010240/Nepgr012225/Nepgr019042/Nepgr021188/Nepgr033216/Nepgr033373/Nepgr033377	7
GO:0046983	protein dimerization activity	10/142	293/18037	0.000110524	0.00190442	0.00148559	Nepgr009119/Nepgr009120/Nepgr011904/Nepgr020164/Nepgr020166/Nepgr020167/Nepgr020168/Nepgr020169/Nepgr024785/Nepgr029082	10
GO:0016491	oxidoreductase activity	10/142	299/18037	0.000130477	0.00208763	0.00162851	Nepgr002119/Nepgr002505/Nepgr002506/Nepgr008612/Nepgr019919/Nepgr019944/Nepgr022018/Nepgr025732/Nepgr026448/Nepgr026468	10
GO:0004497	monooxygenase activity	8/142	195/18037	0.000157673	0.00235459	0.00183675	Nepgr003277/Nepgr023174/Nepgr026468/Nepgr026734/Nepgr027451/Nepgr028429/Nepgr031264/Nepgr032365	8
GO:0009820	alkaloid metabolic process	3/142	17/18037	0.000299608	0.00419451	0.00327204	Nepgr025731/Nepgr025732/Nepgr032935	3
GO:0016709	oxidoreductase activity, acting on paired donors, with incorporation or reduction of molecular oxygen, NAD(P)H as one donor, and incorporation of one atom of oxygen	4/142	46/18037	0.000464839	0.00612493	0.00477791	Nepgr005905/Nepgr027436/Nepgr027442/Nepgr028460	4
GO:0102811	geraniol 10-hydroxylase activity	3/142	22/18037	0.000659244	0.00777214	0.00606286	Nepgr027436/Nepgr027442/Nepgr028460	3
GO:0016099	monoterpenoid biosynthetic process	3/142	22/18037	0.000659244	0.00777214	0.00606286	Nepgr027436/Nepgr027442/Nepgr028460	3
GO:0016682	oxidoreductase activity, acting on diphenols and related substances as donors, oxygen as acceptor	3/142	24/18037	0.000856515	0.00959297	0.00748323	Nepgr021264/Nepgr021266/Nepgr021274	3
GO:0016705	oxidoreductase activity, acting on paired donors, with incorporation or reduction of molecular oxygen	6/142	154/18037	0.00138577	0.0147815	0.0115307	Nepgr003277/Nepgr023174/Nepgr026468/Nepgr027451/Nepgr031264/Nepgr032365	6
GO:0071949	FAD binding	4/142	72/18037	0.00250292	0.0253228	0.0197537	Nepgr019919/Nepgr022018/Nepgr026734/Nepgr028429	4
GO:0003993	acid phosphatase activity	3/142	35/18037	0.00260011	0.0253228	0.0197537	Nepgr004359/Nepgr025010/Nepgr031991	3
GO:0009686	gibberellin biosynthetic process	3/142	39/18037	0.00354836	0.0305705	0.0238473	Nepgr005905/Nepgr021506/Nepgr027917	3
GO:0031408	oxylipin biosynthetic process	3/142	43/18037	0.0046832	0.0388532	0.0303084	Nepgr019332/Nepgr019339/Nepgr019944	3

## Sheet: Ng_merge_GO_clusterN2
ID	Description	GeneRatio	BgRatio	pvalue	p.adjust	qvalue	geneID	Count
GO:0016788	hydrolase activity, acting on ester bonds	5/79	55/18037	4.15564e-06	0.000652435	0.000590538	Nepgr007325/Nepgr009495/Nepgr017718/Nepgr021279/Nepgr032090	5
GO:0016042	lipid catabolic process	6/79	131/18037	2.35585e-05	0.00184934	0.00167389	Nepgr005128/Nepgr007325/Nepgr009495/Nepgr017718/Nepgr021279/Nepgr032090	6
GO:0071555	cell wall organization	7/79	329/18037	0.000593521	0.0254053	0.0229951	Nepgr000319/Nepgr005543/Nepgr006216/Nepgr011727/Nepgr011728/Nepgr022020/Nepgr032465	7
GO:0006486	protein glycosylation	4/79	92/18037	0.000711096	0.0254053	0.0229951	Nepgr006216/Nepgr011727/Nepgr011728/Nepgr032465	4
GO:0010150	leaf senescence	5/79	166/18037	0.000809087	0.0254053	0.0229951	Nepgr006902/Nepgr021275/Nepgr029299/Nepgr031695/Nepgr033401	5

## Sheet: Ng_merge_GO_clusterN3
ID	Description	GeneRatio	BgRatio	pvalue	p.adjust	qvalue	geneID	Count
GO:0010500	transmitting tissue development	3/125	11/18037	5.14808e-05	0.00688994	0.00560989	Nepgr005869/Nepgr021973/Nepgr031220	3
GO:0030026	cellular manganese ion homeostasis	3/125	12/18037	6.82937e-05	0.00688994	0.00560989	Nepgr004793/Nepgr018200/Nepgr018955	3
GO:0006880	intracellular sequestering of iron ion	3/125	13/18037	8.83325e-05	0.00688994	0.00560989	Nepgr004793/Nepgr018200/Nepgr018955	3
GO:0010039	response to iron ion	3/125	17/18037	0.000205806	0.0105163	0.00856252	Nepgr004793/Nepgr018200/Nepgr018955	3
GO:0045893	positive regulation of DNA-templated transcription	10/125	364/18037	0.000224707	0.0105163	0.00856252	Nepgr005869/Nepgr006972/Nepgr008496/Nepgr009800/Nepgr015489/Nepgr016787/Nepgr021898/Nepgr029183/Nepgr031435/Nepgr031664	10
GO:0010090	trichome morphogenesis	4/125	51/18037	0.000427022	0.0152336	0.0124034	Nepgr006058/Nepgr022143/Nepgr027299/Nepgr028987	4
GO:0005381	iron ion transmembrane transporter activity	3/125	23/18037	0.00051997	0.0152336	0.0124034	Nepgr004793/Nepgr018200/Nepgr018955	3
GO:0022857	transmembrane transporter activity	6/125	145/18037	0.000520808	0.0152336	0.0124034	Nepgr002096/Nepgr011316/Nepgr011976/Nepgr023656/Nepgr023689/Nepgr031028	6
GO:0005384	manganese ion transmembrane transporter activity	3/125	28/18037	0.000937845	0.024384	0.0198538	Nepgr004793/Nepgr018200/Nepgr018955	3
GO:0048316	seed development	4/125	72/18037	0.00157199	0.0344042	0.0280124	Nepgr004189/Nepgr004590/Nepgr021791/Nepgr025096	4
GO:0043565	sequence-specific DNA binding	9/125	391/18037	0.00161729	0.0344042	0.0280124	Nepgr003549/Nepgr005080/Nepgr005869/Nepgr006972/Nepgr009800/Nepgr017156/Nepgr019041/Nepgr027299/Nepgr031435	9
GO:1990961	xenobiotic detoxification by transmembrane export across the plasma membrane	3/125	43/18037	0.00327584	0.0480369	0.0391123	Nepgr011316/Nepgr023656/Nepgr023689	3
GO:0006865	amino acid transport	3/125	46/18037	0.00396917	0.0480369	0.0391123	Nepgr018468/Nepgr018469/Nepgr029091	3
GO:0009735	response to cytokinin	3/125	49/18037	0.00474541	0.0485272	0.0395116	Nepgr003549/Nepgr017156/Nepgr021898	3
GO:0020037	heme binding	8/125	379/18037	0.00492491	0.0485272	0.0395116	Nepgr003332/Nepgr011779/Nepgr011780/Nepgr013630/Nepgr013631/Nepgr015700/Nepgr022055/Nepgr030157	8
GO:0042910	xenobiotic transmembrane transporter activity	3/125	50/18037	0.00502306	0.0485272	0.0395116	Nepgr011316/Nepgr023656/Nepgr023689	3
GO:0005506	iron ion binding	7/125	305/18037	0.00539191	0.0485272	0.0395116	Nepgr010796/Nepgr011779/Nepgr011780/Nepgr013630/Nepgr013631/Nepgr015700/Nepgr030157	7

## Sheet: Ng_merge_GO_clusterN4
ID	Description	GeneRatio	BgRatio	pvalue	p.adjust	qvalue	geneID	Count
GO:0009773	photosynthetic electron transport in photosystem I	7/131	14/18037	2.98301e-12	7.54701e-10	6.37422e-10	Nepgr002201/Nepgr010085/Nepgr017006/Nepgr020596/Nepgr024003/Nepgr031886/Nepgr033169	7
GO:0009535	chloroplast thylakoid membrane	17/131	307/18037	8.85123e-11	1.11968e-08	9.45684e-09	Nepgr000592/Nepgr002080/Nepgr002201/Nepgr003581/Nepgr008533/Nepgr009050/Nepgr010085/Nepgr014019/Nepgr015164/Nepgr017006/Nepgr017627/Nepgr019191/Nepgr020596/Nepgr023775/Nepgr024003/Nepgr029311/Nepgr033169	17
GO:0009522	photosystem I	6/131	19/18037	3.28407e-09	2.76957e-07	2.33918e-07	Nepgr000592/Nepgr009050/Nepgr014019/Nepgr015164/Nepgr023775/Nepgr029311	6
GO:0010598	NAD(P)H dehydrogenase complex (plastoquinone)	5/131	11/18037	8.34961e-09	5.28113e-07	4.46045e-07	Nepgr002080/Nepgr008533/Nepgr010085/Nepgr017006/Nepgr024003	5
GO:0009416	response to light stimulus	10/131	161/18037	2.77067e-07	1.40196e-05	1.1841e-05	Nepgr000592/Nepgr001419/Nepgr009664/Nepgr012932/Nepgr013964/Nepgr015164/Nepgr015564/Nepgr025628/Nepgr029311/Nepgr029998	10
GO:0016168	chlorophyll binding	5/131	26/18037	1.08927e-06	4.59307e-05	3.87932e-05	Nepgr000592/Nepgr009050/Nepgr015164/Nepgr023775/Nepgr029311	5
GO:0009768	photosynthesis, light harvesting in photosystem I	4/131	14/18037	2.51431e-06	9.08744e-05	7.67526e-05	Nepgr000592/Nepgr014019/Nepgr015164/Nepgr029311	4
GO:0090698	post-embryonic plant morphogenesis	4/131	15/18037	3.40933e-06	0.00010782	9.10649e-05	Nepgr001419/Nepgr009664/Nepgr012932/Nepgr013964	4
GO:0009579	thylakoid	7/131	97/18037	6.77389e-06	0.000190422	0.00016083	Nepgr002201/Nepgr014019/Nepgr015164/Nepgr016130/Nepgr018118/Nepgr019191/Nepgr033169	7
GO:0009299	mRNA transcription	4/131	19/18037	9.46516e-06	0.000239469	0.000202256	Nepgr001419/Nepgr009664/Nepgr012932/Nepgr013964	4
GO:0009534	chloroplast thylakoid	7/131	135/18037	5.81126e-05	0.00133659	0.00112889	Nepgr002201/Nepgr003581/Nepgr010085/Nepgr015164/Nepgr017276/Nepgr024003/Nepgr033169	7
GO:0022857	transmembrane transporter activity	7/131	145/18037	9.12636e-05	0.00192414	0.00162513	Nepgr012129/Nepgr018336/Nepgr022067/Nepgr028542/Nepgr031265/Nepgr032791/Nepgr032797	7
GO:0048038	quinone binding	3/131	15/18037	0.000159818	0.00292737	0.00247246	Nepgr002080/Nepgr008533/Nepgr017006	3
GO:0009523	photosystem II	4/131	38/18037	0.000161989	0.00292737	0.00247246	Nepgr000592/Nepgr009050/Nepgr023775/Nepgr029311	4
GO:0006094	gluconeogenesis	3/131	20/18037	0.000389925	0.00657674	0.00555472	Nepgr007680/Nepgr018118/Nepgr031886	3
GO:0019253	reductive pentose-phosphate cycle	3/131	29/18037	0.00119158	0.0188418	0.0159138	Nepgr024423/Nepgr029842/Nepgr031886	3
GO:0019904	protein domain specific binding	3/131	36/18037	0.00224376	0.0333924	0.0282033	Nepgr002201/Nepgr015164/Nepgr033169	3
GO:0010114	response to red light	3/131	42/18037	0.00349519	0.0421087	0.0355651	Nepgr001419/Nepgr009664/Nepgr025628	3
GO:0010287	plastoglobule	3/131	43/18037	0.00373758	0.0429821	0.0363028	Nepgr015164/Nepgr015356/Nepgr018118	3

## Sheet: Ng_merge_GO_clusterN5
ID	Description	GeneRatio	BgRatio	pvalue	p.adjust	qvalue	geneID	Count
GO:0015074	DNA integration	3/15	82/18037	3.96137e-05	0.00102697	0.000281065	Nepgr015895/Nepgr020817/Nepgr024460	3
GO:0003964	RNA-directed DNA polymerase activity	3/15	83/18037	4.10787e-05	0.00102697	0.000281065	Nepgr015895/Nepgr020817/Nepgr024460	3
GO:0004190	aspartic-type endopeptidase activity	3/15	132/18037	0.000163453	0.00204317	0.000559183	Nepgr015895/Nepgr020817/Nepgr024460	3

## Sheet: Ng_merge_GO_clusterN6
ID	Description	GeneRatio	BgRatio	pvalue	p.adjust	qvalue	geneID	Count
GO:0020037	heme binding	11/33	379/18037	3.9027e-11	2.65384e-09	1.52e-09	Nepgr003280/Nepgr003281/Nepgr003282/Nepgr006080/Nepgr009137/Nepgr010690/Nepgr023133/Nepgr024347/Nepgr027650/Nepgr031491/Nepgr033263	11
GO:0030795	methyl jasmonate methylesterase activity	4/33	11/18037	3.03553e-09	1.03208e-07	5.91129e-08	Nepgr019330/Nepgr019331/Nepgr019334/Nepgr019337	4
GO:0016705	oxidoreductase activity, acting on paired donors, with incorporation or reduction of molecular oxygen	7/33	154/18037	1.02279e-08	2.31833e-07	1.32784e-07	Nepgr003280/Nepgr003281/Nepgr003282/Nepgr006080/Nepgr023133/Nepgr024347/Nepgr031491	7
GO:0008757	S-adenosylmethionine-dependent methyltransferase activity	5/33	48/18037	2.41746e-08	4.10968e-07	2.35384e-07	Nepgr000979/Nepgr019330/Nepgr019331/Nepgr019334/Nepgr019337	5
GO:0004497	monooxygenase activity	7/33	195/18037	5.21879e-08	6.64577e-07	3.8064e-07	Nepgr003280/Nepgr003281/Nepgr003282/Nepgr006080/Nepgr023133/Nepgr024347/Nepgr031491	7
GO:0005506	iron ion binding	8/33	305/18037	5.86391e-08	6.64577e-07	3.8064e-07	Nepgr003280/Nepgr003281/Nepgr003282/Nepgr006080/Nepgr010690/Nepgr023133/Nepgr024347/Nepgr031491	8
GO:0031408	oxylipin biosynthetic process	4/33	43/18037	1.08939e-06	1.05826e-05	6.06126e-06	Nepgr019330/Nepgr019331/Nepgr019334/Nepgr019337	4
GO:0032259	methylation	4/33	185/18037	0.000347392	0.00295283	0.00169125	Nepgr019330/Nepgr019331/Nepgr019334/Nepgr019337	4

## Sheet: Ng_merge_GO_clusterN7
ID	Description	GeneRatio	BgRatio	pvalue	p.adjust	qvalue	geneID	Count
GO:0015706	nitrate transmembrane transport	4/65	18/18037	4.52445e-07	3.52907e-05	2.76229e-05	Nepgr011083/Nepgr022570/Nepgr022576/Nepgr022581	4
GO:0015112	nitrate transmembrane transporter activity	4/65	18/18037	4.52445e-07	3.52907e-05	2.76229e-05	Nepgr011083/Nepgr022570/Nepgr022576/Nepgr022581	4
GO:0071249	cellular response to nitrate	3/65	11/18037	7.2199e-06	0.000375435	0.000293863	Nepgr022570/Nepgr022576/Nepgr022581	3
GO:0009741	response to brassinosteroid	4/65	43/18037	1.7054e-05	0.000665104	0.000520594	Nepgr005104/Nepgr005483/Nepgr018344/Nepgr018345	4
GO:0030145	manganese ion binding	4/65	65/18037	8.81631e-05	0.00275069	0.00215304	Nepgr022405/Nepgr022408/Nepgr022409/Nepgr024189	4
GO:0042128	nitrate assimilation	3/65	43/18037	0.00049731	0.01293	0.0101207	Nepgr022570/Nepgr022576/Nepgr022581	3
GO:0048046	apoplast	6/65	294/18037	0.00065699	0.0142922	0.0111869	Nepgr003458/Nepgr006916/Nepgr022405/Nepgr022408/Nepgr022409/Nepgr024189	6
GO:0009705	plant-type vacuole membrane	4/65	134/18037	0.00138871	0.0171787	0.0134462	Nepgr002144/Nepgr022570/Nepgr022576/Nepgr022581	4
GO:0009733	response to auxin	5/65	230/18037	0.00143156	0.0171787	0.0134462	Nepgr017146/Nepgr018344/Nepgr018345/Nepgr022652/Nepgr027104	5

## Sheet: Ng_merge_GO_clusterN8
ID	Description	GeneRatio	BgRatio	pvalue	p.adjust	qvalue	geneID	Count
GO:0004601	peroxidase activity	5/73	107/18037	7.29017e-05	0.00711228	0.00591847	Nepgr009408/Nepgr014201/Nepgr022056/Nepgr026453/Nepgr028243	5
GO:0042744	hydrogen peroxide catabolic process	5/73	114/18037	9.84881e-05	0.00711228	0.00591847	Nepgr009408/Nepgr014201/Nepgr022056/Nepgr026453/Nepgr028243	5
GO:0020037	heme binding	8/73	379/18037	0.000144168	0.00711228	0.00591847	Nepgr004317/Nepgr009408/Nepgr013626/Nepgr013632/Nepgr014201/Nepgr022056/Nepgr026453/Nepgr028243	8
GO:0048046	apoplast	6/73	294/18037	0.00121488	0.0226507	0.0188487	Nepgr011345/Nepgr014357/Nepgr022059/Nepgr026932/Nepgr028374/Nepgr030221	6
GO:0016747	acyltransferase activity, transferring groups other than amino-acyl groups	3/73	55/18037	0.0014348	0.0235945	0.0196341	Nepgr015423/Nepgr015425/Nepgr017229	3
GO:0006979	response to oxidative stress	5/73	213/18037	0.00171613	0.0253987	0.0211355	Nepgr009408/Nepgr014201/Nepgr022056/Nepgr026453/Nepgr028243	5
GO:0006869	lipid transport	3/73	64/18037	0.00222011	0.0298706	0.0248568	Nepgr002927/Nepgr018899/Nepgr029047	3

## Sheet: Ng_merge_GO_clusterN9
ID	Description	GeneRatio	BgRatio	pvalue	p.adjust	qvalue	geneID	Count
GO:0009834	plant-type secondary cell wall biogenesis	13/97	55/18037	1.64842e-18	3.31332e-16	2.58542e-16	Nepgr000141/Nepgr004404/Nepgr006020/Nepgr011922/Nepgr011933/Nepgr014851/Nepgr015619/Nepgr016649/Nepgr016803/Nepgr019164/Nepgr024682/Nepgr026901/Nepgr031890	13
GO:0016102	diterpenoid biosynthetic process	7/97	20/18037	7.64303e-12	7.68125e-10	5.99374e-10	Nepgr007698/Nepgr007699/Nepgr026790/Nepgr032131/Nepgr032139/Nepgr032143/Nepgr032148	7
GO:0045492	xylan biosynthetic process	5/97	30/18037	5.19291e-07	2.72065e-05	2.12295e-05	Nepgr011933/Nepgr016649/Nepgr016803/Nepgr024682/Nepgr028380	5
GO:0010333	terpene synthase activity	4/97	13/18037	5.41423e-07	2.72065e-05	2.12295e-05	Nepgr005649/Nepgr007698/Nepgr032131/Nepgr032139	4
GO:0000287	magnesium ion binding	8/97	165/18037	2.99676e-06	0.00012047	9.40036e-05	Nepgr007698/Nepgr007699/Nepgr026790/Nepgr032131/Nepgr032139/Nepgr032143/Nepgr032148/Nepgr033117	8
GO:0016759	cellulose synthase activity	3/97	11/18037	2.41119e-05	0.000807749	0.000630293	Nepgr004404/Nepgr015619/Nepgr026901	3
GO:0020037	heme binding	10/97	379/18037	3.69318e-05	0.00106047	0.000827495	Nepgr002224/Nepgr003067/Nepgr003068/Nepgr005649/Nepgr006890/Nepgr012877/Nepgr016760/Nepgr019551/Nepgr022069/Nepgr027444	10
GO:0009698	phenylpropanoid metabolic process	3/97	19/18037	0.000137245	0.0032328	0.00252258	Nepgr019650/Nepgr021859/Nepgr030784	3
GO:0052716	hydroquinone:oxygen oxidoreductase activity	3/97	20/18037	0.000160836	0.0032328	0.00252258	Nepgr000141/Nepgr030784/Nepgr031890	3
GO:0046274	lignin catabolic process	3/97	20/18037	0.000160836	0.0032328	0.00252258	Nepgr000141/Nepgr030784/Nepgr031890	3
GO:0009809	lignin biosynthetic process	4/97	71/18037	0.00057957	0.0105903	0.00826372	Nepgr000141/Nepgr017646/Nepgr030784/Nepgr031890	4
GO:0005874	microtubule	6/97	200/18037	0.000737828	0.0123586	0.00964354	Nepgr006343/Nepgr007077/Nepgr007541/Nepgr015418/Nepgr024552/Nepgr032130	6
GO:0010597	green leaf volatile biosynthetic process	3/97	34/18037	0.000799425	0.0123603	0.00964488	Nepgr019325/Nepgr024601/Nepgr028471	3
GO:0007017	microtubule-based process	3/97	35/18037	0.000870976	0.0125047	0.00975755	Nepgr006343/Nepgr015418/Nepgr024552	3
GO:0009833	plant-type primary cell wall biogenesis	3/97	38/18037	0.0011096	0.0132492	0.0103384	Nepgr004404/Nepgr015619/Nepgr026901	3
GO:0010214	seed coat development	3/97	38/18037	0.0011096	0.0132492	0.0103384	Nepgr012240/Nepgr016951/Nepgr028425	3
GO:0016760	cellulose synthase (UDP-forming) activity	3/97	39/18037	0.00119741	0.0132492	0.0103384	Nepgr004404/Nepgr015619/Nepgr026901	3
GO:0005200	structural constituent of cytoskeleton	3/97	42/18037	0.0014867	0.0139363	0.0108746	Nepgr010474/Nepgr015418/Nepgr024552	3
GO:0010089	xylem development	3/97	42/18037	0.0014867	0.0139363	0.0108746	Nepgr012240/Nepgr013892/Nepgr028425	3
GO:0009505	plant-type cell wall	6/97	242/18037	0.0019599	0.0164141	0.0128081	Nepgr000141/Nepgr008348/Nepgr012877/Nepgr016760/Nepgr030784/Nepgr031890	6
GO:0042744	hydrogen peroxide catabolic process	4/97	114/18037	0.00333909	0.0258137	0.0201427	Nepgr006890/Nepgr012877/Nepgr016760/Nepgr019551	4
GO:0005506	iron ion binding	6/97	305/18037	0.00608025	0.0436475	0.0340585	Nepgr002224/Nepgr003067/Nepgr003068/Nepgr005649/Nepgr022069/Nepgr027444	6

[truncated: 13 more sheets: Ng_merge_GO_clusterN10, Ng_merge_GO_clusterN11, Ng_merge_GO_clusterN12, Cf_merge_GO_clusterC1, Cf_merge_GO_clusterC2, Cf_merge_GO_clusterC4, Cf_merge_GO_clusterC5, Cf_merge_GO_clusterC6, Cf_merge_GO_clusterC7, Cf_merge_GO_clusterC8, Cf_merge_GO_clusterC9, Cf_merge_GO_clusterC11, Cf_merge_GO_clusterC12]
