# Supplementary material for: Transcriptomic prey‐capture responses in convergently evolved carnivorous pitcher plants
Source: New Phytol. 2025 Dec 17;249(5):2559–73. doi: 10.1111/nph.70848 (PMC12873510; doi:10.1111/nph.70848)
Supplement: Supplementary file 11 — Table S10 DDBJ entry information. Please note: Wiley is not responsible for the content or functionality of any Supporting Information supplied by the authors. Any queries (other than missing material) should be directed to the New Phytologist Central Office. [file NPH-249-2559-s009.xlsx]

## Sheet: Sheet1
New Phytologist Supporting Information
Article title: Transcriptomic prey-capture responses in convergently evolved carnivorous pitcher plants.
Authors: Takanori Wakatake, Kenji Fukushima
Article acceptance date: 22 November 2025

## Sheet: DRA
BioProject	BioSample	Sample Name	Experiment	Experiment Title	Library Source	Library Strategy	Library Name	Library Layout	Run	Tissue	Treatment
PRJDB15743	SAMD00599342	Cf_4_1	DRX447495	Cf_4 petiole	TRANSCRIPTOMIC	RNA-Seq	Cf_4_1	PAIRED	DRR463237	petiole	Control
PRJDB15743	SAMD00599343	Cf_4_2	DRX447496	Cf_4 lid	TRANSCRIPTOMIC	RNA-Seq	Cf_4_2	PAIRED	DRR463238	lid	Control
PRJDB15743	SAMD00599344	Cf_4_3	DRX447497	Cf_4 central keel	TRANSCRIPTOMIC	RNA-Seq	Cf_4_3	PAIRED	DRR463239	central keel	Control
PRJDB15743	SAMD00599345	Cf_4_4	DRX447498	Cf_4 neck	TRANSCRIPTOMIC	RNA-Seq	Cf_4_4	PAIRED	DRR463240	neck and rim	Control
PRJDB15743	SAMD00599346	Cf_4_5	DRX447499	Cf_4 upper half of pitcher wall	TRANSCRIPTOMIC	RNA-Seq	Cf_4_5	PAIRED	DRR463241	upper pitcher wall	Control
PRJDB15743	SAMD00599347	Cf_4_6	DRX447500	Cf_4 lower half of pitcher wall	TRANSCRIPTOMIC	RNA-Seq	Cf_4_6	PAIRED	DRR463242	lower pitcher wall	Control
PRJDB15743	SAMD00599348	Cf_5_1	DRX447501	Cf_5 petiole	TRANSCRIPTOMIC	RNA-Seq	Cf_5_1	PAIRED	DRR463243	petiole	Control
PRJDB15743	SAMD00599349	Cf_5_2	DRX447502	Cf_5 lid	TRANSCRIPTOMIC	RNA-Seq	Cf_5_2	PAIRED	DRR463244	lid	Control
PRJDB15743	SAMD00599350	Cf_5_3	DRX447503	Cf_5 central keel	TRANSCRIPTOMIC	RNA-Seq	Cf_5_3	PAIRED	DRR463245	central keel	Control
PRJDB15743	SAMD00599351	Cf_5_4	DRX447504	Cf_5 neck	TRANSCRIPTOMIC	RNA-Seq	Cf_5_4	PAIRED	DRR463246	neck and rim	Control
PRJDB15743	SAMD00599352	Cf_5_5	DRX447505	Cf_5 upper half of pitcher wall	TRANSCRIPTOMIC	RNA-Seq	Cf_5_5	PAIRED	DRR463247	upper pitcher wall	Control
PRJDB15743	SAMD00599353	Cf_5_6	DRX447506	Cf_5 lower half of pitcher wall	TRANSCRIPTOMIC	RNA-Seq	Cf_5_6	PAIRED	DRR463248	lower pitcher wall	Control
PRJDB15743	SAMD00599354	Cf_6_1	DRX447507	Cf_6 petiole	TRANSCRIPTOMIC	RNA-Seq	Cf_6_1	PAIRED	DRR463249	petiole	Control
PRJDB15743	SAMD00599355	Cf_6_2	DRX447508	Cf_6 lid	TRANSCRIPTOMIC	RNA-Seq	Cf_6_2	PAIRED	DRR463250	lid	Control
PRJDB15743	SAMD00599356	Cf_6_3	DRX447509	Cf_6 central keel	TRANSCRIPTOMIC	RNA-Seq	Cf_6_3	PAIRED	DRR463251	central keel	Control
PRJDB15743	SAMD00599357	Cf_6_4	DRX447510	Cf_6 neck	TRANSCRIPTOMIC	RNA-Seq	Cf_6_4	PAIRED	DRR463252	neck and rim	Control
PRJDB15743	SAMD00599358	Cf_6_5	DRX447511	Cf_6 upper half of pitcher wall	TRANSCRIPTOMIC	RNA-Seq	Cf_6_5	PAIRED	DRR463253	upper pitcher wall	Control
PRJDB15743	SAMD00599359	Cf_6_6	DRX447512	Cf_6 lower half of pitcher wall	TRANSCRIPTOMIC	RNA-Seq	Cf_6_6	PAIRED	DRR463254	lower pitcher wall	Control
PRJDB15743	SAMD00599360	Cf_7_1	DRX447513	Cf_7 petiole	TRANSCRIPTOMIC	RNA-Seq	Cf_7_1	PAIRED	DRR463255	petiole	mealworm extract
PRJDB15743	SAMD00599361	Cf_7_2	DRX447514	Cf_7 lid	TRANSCRIPTOMIC	RNA-Seq	Cf_7_2	PAIRED	DRR463256	lid	mealworm extract
PRJDB15743	SAMD00599362	Cf_7_3	DRX447515	Cf_7 central keel	TRANSCRIPTOMIC	RNA-Seq	Cf_7_3	PAIRED	DRR463257	central keel	mealworm extract
PRJDB15743	SAMD00599363	Cf_7_4	DRX447516	Cf_7 neck	TRANSCRIPTOMIC	RNA-Seq	Cf_7_4	PAIRED	DRR463258	neck and rim	mealworm extract
PRJDB15743	SAMD00599364	Cf_7_5	DRX447517	Cf_7 upper half of pitcher wall	TRANSCRIPTOMIC	RNA-Seq	Cf_7_5	PAIRED	DRR463259	upper pitcher wall	mealworm extract
PRJDB15743	SAMD00599365	Cf_7_6	DRX447518	Cf_7 lower half of pitcher wall	TRANSCRIPTOMIC	RNA-Seq	Cf_7_6	PAIRED	DRR463260	lower pitcher wall	mealworm extract
PRJDB15743	SAMD00599366	Cf_8_1	DRX447519	Cf_8 petiole	TRANSCRIPTOMIC	RNA-Seq	Cf_8_1	PAIRED	DRR463261	petiole	mealworm extract
PRJDB15743	SAMD00599367	Cf_8_2	DRX447520	Cf_8 lid	TRANSCRIPTOMIC	RNA-Seq	Cf_8_2	PAIRED	DRR463262	lid	mealworm extract
PRJDB15743	SAMD00599368	Cf_8_3	DRX447521	Cf_8 central keel	TRANSCRIPTOMIC	RNA-Seq	Cf_8_3	PAIRED	DRR463263	central keel	mealworm extract
PRJDB15743	SAMD00599369	Cf_8_4	DRX447522	Cf_8 neck	TRANSCRIPTOMIC	RNA-Seq	Cf_8_4	PAIRED	DRR463264	neck and rim	mealworm extract
PRJDB15743	SAMD00599370	Cf_8_5	DRX447523	Cf_8 upper half of pitcher wall	TRANSCRIPTOMIC	RNA-Seq	Cf_8_5	PAIRED	DRR463265	upper pitcher wall	mealworm extract
PRJDB15743	SAMD00599371	Cf_8_6	DRX447524	Cf_8 lower half of pitcher wall	TRANSCRIPTOMIC	RNA-Seq	Cf_8_6	PAIRED	DRR463266	lower pitcher wall	mealworm extract
PRJDB15743	SAMD00599372	Cf_9_2	DRX447525	Cf_9 lid	TRANSCRIPTOMIC	RNA-Seq	Cf_9_2	PAIRED	DRR463267	lid	mealworm extract
PRJDB15743	SAMD00599373	Cf_9_3	DRX447526	Cf_9 central keel	TRANSCRIPTOMIC	RNA-Seq	Cf_9_3	PAIRED	DRR463268	central keel	mealworm extract
PRJDB15743	SAMD00599374	Cf_9_4	DRX447527	Cf_9 neck	TRANSCRIPTOMIC	RNA-Seq	Cf_9_4	PAIRED	DRR463269	neck and rim	mealworm extract
PRJDB15743	SAMD00599375	Cf_9_5	DRX447528	Cf_9 upper half of pitcher wall	TRANSCRIPTOMIC	RNA-Seq	Cf_9_5	PAIRED	DRR463270	upper pitcher wall	mealworm extract
PRJDB15743	SAMD00599376	Cf_9_6	DRX447529	Cf_9 lower half of pitcher wall	TRANSCRIPTOMIC	RNA-Seq	Cf_9_6	PAIRED	DRR463271	lower pitcher wall	mealworm extract
PRJDB15743	SAMD00599377	Cf_10_1	DRX447530	Cf_10 petiole	TRANSCRIPTOMIC	RNA-Seq	Cf_10_1	PAIRED	DRR463272	petiole	mealworm extract
PRJDB15743	SAMD00599378	Cf_10_2	DRX447531	Cf_10 lid	TRANSCRIPTOMIC	RNA-Seq	Cf_10_2	PAIRED	DRR463273	lid	mealworm extract
PRJDB15743	SAMD00599379	Cf_10_3	DRX447532	Cf_10 central keel	TRANSCRIPTOMIC	RNA-Seq	Cf_10_3	PAIRED	DRR463274	central keel	mealworm extract
PRJDB15743	SAMD00599380	Cf_10_4	DRX447533	Cf_10 neck	TRANSCRIPTOMIC	RNA-Seq	Cf_10_4	PAIRED	DRR463275	neck and rim	mealworm extract
PRJDB15743	SAMD00599381	Cf_10_5	DRX447534	Cf_10 upper half of pitcher wall	TRANSCRIPTOMIC	RNA-Seq	Cf_10_5	PAIRED	DRR463276	upper pitcher wall	mealworm extract
PRJDB15743	SAMD00599382	Cf_10_6	DRX447535	Cf_10 lower half of pitcher wall	TRANSCRIPTOMIC	RNA-Seq	Cf_10_6	PAIRED	DRR463277	lower pitcher wall	mealworm extract
PRJDB15743	SAMD00599383	Cf_11_1	DRX447536	Cf_11 petiole	TRANSCRIPTOMIC	RNA-Seq	Cf_11_1	PAIRED	DRR463278	petiole	Control
PRJDB15743	SAMD00599384	Cf_11_2	DRX447537	Cf_11 lid	TRANSCRIPTOMIC	RNA-Seq	Cf_11_2	PAIRED	DRR463279	lid	Control
PRJDB15743	SAMD00599385	Cf_11_3	DRX447538	Cf_11 central keel	TRANSCRIPTOMIC	RNA-Seq	Cf_11_3	PAIRED	DRR463280	central keel	Control
PRJDB15743	SAMD00599386	Cf_11_4	DRX447539	Cf_11 neck	TRANSCRIPTOMIC	RNA-Seq	Cf_11_4	PAIRED	DRR463281	neck and rim	Control
PRJDB15743	SAMD00599387	Cf_11_5	DRX447540	Cf_11 upper half of pitcher wall	TRANSCRIPTOMIC	RNA-Seq	Cf_11_5	PAIRED	DRR463282	upper pitcher wall	Control
PRJDB15743	SAMD00599388	Cf_11_6	DRX447541	Cf_11 lower half of pitcher wall	TRANSCRIPTOMIC	RNA-Seq	Cf_11_6	PAIRED	DRR463283	lower pitcher wall	Control
PRJDB15743	SAMD00599389	Cf_12_1	DRX447542	Cf_12 petiole	TRANSCRIPTOMIC	RNA-Seq	Cf_12_1	PAIRED	DRR463284	petiole	mealworm extract
PRJDB15743	SAMD00599390	Cf_12_2	DRX447543	Cf_12 lid	TRANSCRIPTOMIC	RNA-Seq	Cf_12_2	PAIRED	DRR463285	lid	mealworm extract
PRJDB15743	SAMD00599391	Cf_12_3	DRX447544	Cf_12 central keel	TRANSCRIPTOMIC	RNA-Seq	Cf_12_3	PAIRED	DRR463286	central keel	mealworm extract
PRJDB15743	SAMD00599392	Cf_12_4	DRX447545	Cf_12 neck	TRANSCRIPTOMIC	RNA-Seq	Cf_12_4	PAIRED	DRR463287	neck and rim	mealworm extract
PRJDB15743	SAMD00599393	Cf_12_5	DRX447546	Cf_12 upper half of pitcher wall	TRANSCRIPTOMIC	RNA-Seq	Cf_12_5	PAIRED	DRR463288	upper pitcher wall	mealworm extract
PRJDB15743	SAMD00599394	Cf_12_6	DRX447547	Cf_12 lower half of pitcher wall	TRANSCRIPTOMIC	RNA-Seq	Cf_12_6	PAIRED	DRR463289	lower pitcher wall	mealworm extract
PRJDB15743	SAMD00599395	Cf_13_1	DRX447548	Cf_13 petiole	TRANSCRIPTOMIC	RNA-Seq	Cf_13_1	PAIRED	DRR463290	petiole	mealworm extract
PRJDB15743	SAMD00599396	Cf_13_2	DRX447549	Cf_13 lid	TRANSCRIPTOMIC	RNA-Seq	Cf_13_2	PAIRED	DRR463291	lid	mealworm extract
PRJDB15743	SAMD00599397	Cf_13_3	DRX447550	Cf_13 central keel	TRANSCRIPTOMIC	RNA-Seq	Cf_13_3	PAIRED	DRR463292	central keel	mealworm extract
PRJDB15743	SAMD00599398	Cf_13_4	DRX447551	Cf_13 neck	TRANSCRIPTOMIC	RNA-Seq	Cf_13_4	PAIRED	DRR463293	neck and rim	mealworm extract
PRJDB15743	SAMD00599399	Cf_13_5	DRX447552	Cf_13 upper half of pitcher wall	TRANSCRIPTOMIC	RNA-Seq	Cf_13_5	PAIRED	DRR463294	upper pitcher wall	mealworm extract
PRJDB15743	SAMD00599400	Cf_13_6	DRX447553	Cf_13 lower half of pitcher wall	TRANSCRIPTOMIC	RNA-Seq	Cf_13_6	PAIRED	DRR463295	lower pitcher wall	mealworm extract
PRJDB15743	SAMD00599401	Cf_14_1	DRX447554	Cf_14 petiole	TRANSCRIPTOMIC	RNA-Seq	Cf_14_1	PAIRED	DRR463296	petiole	mealworm extract
PRJDB15743	SAMD00599402	Cf_14_2	DRX447555	Cf_14 lid	TRANSCRIPTOMIC	RNA-Seq	Cf_14_2	PAIRED	DRR463297	lid	mealworm extract
PRJDB15743	SAMD00599403	Cf_14_3	DRX447556	Cf_14 central keel	TRANSCRIPTOMIC	RNA-Seq	Cf_14_3	PAIRED	DRR463298	central keel	mealworm extract
PRJDB15743	SAMD00599404	Cf_14_4	DRX447557	Cf_14 neck	TRANSCRIPTOMIC	RNA-Seq	Cf_14_4	PAIRED	DRR463299	neck and rim	mealworm extract
PRJDB15743	SAMD00599405	Cf_14_5	DRX447558	Cf_14 upper half of pitcher wall	TRANSCRIPTOMIC	RNA-Seq	Cf_14_5	PAIRED	DRR463300	upper pitcher wall	mealworm extract
PRJDB15743	SAMD00599406	Cf_14_6	DRX447559	Cf_14 lower half of pitcher wall	TRANSCRIPTOMIC	RNA-Seq	Cf_14_6	PAIRED	DRR463301	lower pitcher wall	mealworm extract
PRJDB15743	SAMD00599407	Cf_15_1	DRX447560	Cf_15 petiole	TRANSCRIPTOMIC	RNA-Seq	Cf_15_1	PAIRED	DRR463302	petiole	mealworm extract
PRJDB15743	SAMD00599408	Cf_15_2	DRX447561	Cf_15 lid	TRANSCRIPTOMIC	RNA-Seq	Cf_15_2	PAIRED	DRR463303	lid	mealworm extract
PRJDB15743	SAMD00599409	Cf_15_3	DRX447562	Cf_15 central keel	TRANSCRIPTOMIC	RNA-Seq	Cf_15_3	PAIRED	DRR463304	central keel	mealworm extract
PRJDB15743	SAMD00599410	Cf_15_4	DRX447563	Cf_15 neck	TRANSCRIPTOMIC	RNA-Seq	Cf_15_4	PAIRED	DRR463305	neck and rim	mealworm extract
PRJDB15743	SAMD00599411	Cf_15_5	DRX447564	Cf_15 upper half of pitcher wall	TRANSCRIPTOMIC	RNA-Seq	Cf_15_5	PAIRED	DRR463306	upper pitcher wall	mealworm extract
PRJDB15743	SAMD00599412	Cf_15_6	DRX447565	Cf_15 lower half of pitcher wall	TRANSCRIPTOMIC	RNA-Seq	Cf_15_6	PAIRED	DRR463307	lower pitcher wall	mealworm extract
